# Supplementary material for: Machine Learning in Identifying Marker Genes for Congenital Heart Diseases of Different Cardiac Cell Types
Source: Life (Basel). 2024 Aug 19;14(8):1032. doi: 10.3390/life14081032 (PMC11355424; doi:10.3390/life14081032)
Supplement: Supplementary file 1 [file life-14-01032-s001.zip › Table S1.xlsx]

## Sheet: CF
Rank	CatBoost feature list	LASSO feature list	LightGBM feature list	MCFS feature list	RF_ZL feature list	XGBoost feature list
1	XIST	FOXO3	XIST	ARL15	ARL15	ARL15
2	ARL15	RP11-64D24.2	SNX29P2	ARHGAP10	ARHGAP10	SPRED2
3	PLCB1	CCDC102B	FKBP5	MALAT1	PLSCR4	USP53
4	BAI3	MED13L	MALAT1	BAI3	PLCB1	CELF2
5	FOXO3	IL1RAPL1	NEAT1	LAMB1	FKBP5	LINC00478
6	USP53	CFH	ARL15	FOXO3	AFF3	LINC01088
7	NFIB	BAI3	USP53	LAMA2	TTTY14	IGF1
8	SNX29P2	LHFP	TBX20	MED13	ATP10D	MALAT1
9	CFH	COL21A1	LINC01088	AKT3	LINC01088	CCDC102B
10	TBX20	ELN	CELF2	AFF3	XIST	MYO1D
11	NEAT1	XIST	SPARCL1	ZBTB16	RORA	FBN1
12	ZEB1	ZBTB16	LINC00478	XIST	UTY	AFF3
13	TTTY14	TMEM108	COL4A3	NEAT1	PTPRG	PAPPA
14	LINC01088	PEAK1	TTN	ZFAND3	CFH	ZFPM2
15	LINC00478	LINGO1	SPRED2	GAS7	USP53	COL21A1
16	MYO1D	PTEN	RP11-64D24.2	ASH1	MYO1D	TTTY14
17	MALAT1	LINC01088	BAI3	FKBP5	AKT3	JMJD1C
18	COL4A3	PTPRT	CFH	PTPRG	RBPMS	PBX1
19	ZFAND3	CTGF	MYO1D	SPRED2	BAI3	FNIP2
20	PCSK6	GPHN	ZEB1	FOXO1	NEAT1	ABI3BP
21	SPARCL1	ABCA6	AFF3	TTTY14	COL4A3	ZFAND5
22	TIMP3	DIAPH2	GPC6	RORA	PTEN	NPPA
23	ZNF385D	SGIP1	UTRN	USP53	FGF14	COL4A2
24	AFF3	TTN	RP11-14N7.2	RNF115	RERE	ZBTB20
25	CCDC80	LTBP1	LINGO1	CHD9	FBXL7	PRR16
26	RORA	TTC28	AC007319.1	SCN7	GPM6B	LRRC16A
27	FKBP5	CNTN4	RORA	ZNF385	PRR16	SNX29P2
28	PTPRG	MAP4K3	EBF1	ASAP1	GAS7	TIMP3
29	AKT3	ZNF385D	PAPPA	PLCB1	PTPN13	EGFR
30	RASAL2	LINC00969	ZNF385D	CFH	LAMB1	GAS7
31	TTN	ADAMTS9-AS2	IGF1	RERE	IGF1	CATSPERB
32	PTPN13	ARHGAP26	PTEN	PTEN	AKAP13	FKBP5
33	UTRN	SLC26A3	LRRC16A	UPK3	PDE1C	VCAN
34	ABCA6	UST	FOXO3	UST	ASAP1	ADH1B
35	RNF115	RP11-499F3.2	ASH1L	FBXL7	AC007319.1	TSHZ2
36	ABCA9	MYL2	NLGN4X	NEGR1	EBF1	FIGN
37	LINGO1	DOCK5	GAS7	PREX2	ZFHX3	XIST
38	EXT1	SGCD	ADH1B	PRR16	LRRC16A	IL1RAPL1
39	ARHGAP10	STARD13	PBX1	CELF2	SSBP2	2023-03-03
40	NEGR1	PTPRM	NPPA	LRRC16	TBX20	RORA
41	CHD9	COL25A1	EGFR	LINC01088	TSC22D3	COBLL1
42	LAMB1	MAP3K5	TIMP3	IL1	UTRN	AGAP1
43	IGF1	PDK4	ELF2	PLXDC2	PCDH9	PNISR
44	ITGBL1	BTG2	CCDC33	MYO1	STK17B	SLC38A2
45	GAS7	RASGEF1B	ARHGAP10	SPATA6	PLXDC2	SERPINE1
46	AC007319.1	SLC9A9	COL21A1	ARHGAP26	FHL2	AC007319.1
47	CDH19	SEMA6D	ZBTB16	PTPN13	FBN1	BTG2
48	TGFBR3	NAIP	MICAL2	CCDC102	CACNA1C	PTPN13
49	PAPPA	KCNT2	TSHZ2	RASAL2	HIF3A	SASH1
50	FGD4	SLC44A5	KAZN	FOXN3	PRKG1	MB21D2
51	GPC6	SLC44A1	CCDC80	EXT1	LINC00478	C1orf21
52	LINC00969	HHIP	RP11-567M16.3	SSBP2	COL6A2	ARHGAP10
53	PTEN	PARD3	PTPRG	RP11-14	ZNF385D	UTRN
54	PRICKLE2	ERI2	CDH19	ADAMTSL3	NFIB	MYH7
55	VCAN	GAS7	PLCB1	GPM6	IL1RAPL1	RBFOX1
56	DYNC1I1	GLUL	PPP3CA	HIF3	PCSK6	GAB1
57	SPOCK1	PHLDB1	POLR2G	DCLK1	CCDC80	ITGBL1
58	HIF3A	SDK1	CCDC102B	ZEB1	KLF12	PLEKHA5
59	PDE10A	ANK3	PRICKLE1	ZBTB20	ZEB1	DST
60	IGF1R	PAPPA	MED13L	LINC00478	PBX1	HIF3A
61	CCDC102B	IRAK3	FBXL7	MAMDC2	FNDC3B	LPP
62	CLMN	STXBP5L	MYH7	UTY	CUX1	PLXDC2
63	CRISPLD2	ARHGEF26	PCDH9	KANK1	LINC-PINT	NCOA1
64	TSHZ2	ATXN1	PTPRT	EBF1	DCLK1	FGF14
65	BNC2	TOP1	FILIP1L	FRAS1	JMJD1C	GLUL
66	NLGN4X	KALRN	FGD4	CRLF1	CATSPERB	SVEP1
67	EBF1	EIF1	TGFBR2	NFIB	FOXN3	PSD3
68	EGFR	ZNF708	PLSCR4	NCOA3	ZBTB16	PTEN
69	ASH1L	FBN2	DCN	LINC-PINT	TACC1	UST
70	FBXL7	MOB3B	ZBTB20	RBPMS	RASAL2	PPM1B
71	AKAP12	CLMP	CHD9	TBX20	UACA	ELF2
72	C7	IGFBP3	SERPINE1	EVI5	SERPINE1	SPARCL1
73	ATP10A	RHD	NEGR1	COL6	C7	ELN
74	SPRED2	NAP1L1	GSN	TCF12	ABCA6	SF1
75	SERPINE1	RP11-712B9.2	ZFAND3	PCSK6	COL5A2	NFIB
76	ELF1	DDIT4	PCSK6	CUX1	MED13L	PTPRT
77	COL4A4	ROBO2	NRXN3	NPAS3	SNX29P2	LINGO1
78	ELF2	SHROOM3	LAMA2	ZFHX3	CELF2	FOSL1
79	COL6A3	ATP1A1	ZC2HC1C	ATP10	LSAMP	WSB1
80	TIAM1	ACYP2	PLAGL1	PCDH9	COL8A1	KANK1
81	PREX2	CRY1	PLA2G5	COL15	NOX4	EPB41L2
82	MED13L	NNMT	CATSPERB	AKAP13	FIGN	ZEB1
83	SNED1	RAF1	SRPX	SNX29	ZFAND3	NEAT1
84	RP11-14N7.2	EGR1	IL1RAPL1	LINGO1	NAV1	RAI1
85	UGP2	MUSK	CRISPLD2	PDE10	LAMA2	PRDM2
86	PBX3	SLC9A7	COL4A4	PBX1	TGFBR3	LAMA2
87	DST	SPRED2	ZFPM2	LINC00969	ADD3	WIPF1
88	COL6A2	C1orf21	SSBP2	GRK5	MTUS1	LINC00969
89	TACC1	SULF1	MADCAM1	UTRN	ELF2	FILIP1L
90	CACNA1C	AC007246.3	JMJD1C	BNIP3	TRIO	SPSB1
91	GPHN	GAREM	LINC00969	COL6	LTBP2	TBX20
92	AFAP1	CRLF1	ADAMTS2	PLEKHA5	PRICKLE2	SOD2
93	UBE2E2	TM4SF2	VCAN	FOXP1	BICC1	KCNT2
94	NAA11	TGFBR3	RASAL2	PRKG1	MALAT1	MIB2
95	UTY	PHC2	AKT3	KAZN	PDE10A	BNIP3L
96	FHL2	CTD-2336H13.2	AKAP12	CCND3	UBE2E2	RIMS1
97	ADH1B	PPAP2B	TANK	FGD4	DAAM1	ADAMTS2
98	GRK5	AASS	FBN1	RAPH1	CCND3	PTX3
99	SIK3	IGFBP5	LHX9	ELF1	CHD9	PPP3CA
100	PDK4	FRAS1	URGCP-MRPS24	TTC28	COL21A1	RP11-64D24.2
101	FBN1	KANSL1L	SPOCK1	ELN	COL6A3	ATP13A3
102	RASGEF1B	RYR2	L3MBTL4	PLSCR4	VCL	UAP1
103	CELF2	AMOTL1	EPB41L2	ADAMTS2	COL15A1	CHD9
104	FILIP1L	PDE10A	COL4A2	SLC26	ADAMTS19	AHI1
105	ASAP1	MYOM2	KANSL1	C7	FOXO1	TRIO
106	FRAS1	UBE2D3	ERI2	KALRN	FOXO3	USP45
107	JMJD1C	FIP1L1	COL5A2	PEAK1	KAZN	NLGN4X
108	ANKRD44	MAMDC2-AS1	CASC9	ABCA6	GRB10	EXT1
109	RERE	HIVEP3	PGAP1	ABCA9	TM4SF2	PLCB1
110	THBS1	PLXNA2	LAMB1	SGIP1	ABCA9	GSN
111	UST	CFLAR	COL8A1	NAV1	BNIP3L	PHLDB1
112	PTPRT	RP11-154D17.1	TTTY14	BNC2	SGIP1	GPC6
113	COL24A1	LIN7A	RP5-1050D4.3	DCN	ASH1L	WWOX
114	TRPS1	SKP1	RNF115	FBN1	DST	ATP1A1
115	DIAPH2	USP47	MECOM	COL4	ARHGAP21	NRXN3
116	PACSIN2	CERS6	HIF3A	PDE1	KANK1	ASH1L
117	STARD13	CDC42EP4	ELN	TIMP3	FGD4	ZFAND3
118	PIK3CA	TANC2	TACC1	SSH2	ELF1	LTBP1
119	LSAMP	NFKBIA	NR4A1	FGF14	RP11-14N7.2	CBLB
120	CBLB	MYBPC3	INPP5D	ATP10	ADAMTSL3	RASGEF1B
121	RP11-219B17.1	RP11-909M7.3	PHLDB1	PRICKLE2	ELN	PCDH9
122	DPYD	ID1	EPHA3	FN1	PLEKHA5	RNF144A
123	UPK3B	NRCAM	CBLB	DOCK5	DOCK4	MICAL2
124	TTC28	CHST7	DST	COL4	RFTN2	EBF1
125	SMYD3	RAB11A	TGFBR3	CATSPERB	MOB3B	RP11-14N7.2
126	SGIP1	RP11-767I20.1	SEPT11	MGAT4	PEAK1	GPX3
127	ADAMTSL3	SEMA5A	NFIB	IGF1	FOXP1	UNC5C
128	NPPA	SPRY2	KCNT2	VCL	EXT1	RAB1A
129	DCLK1	ITGA8	SLC26A3	DPYD	COL4A2	RHOBTB3
130	AC005237.4	KAT6B	RITA1	JMJD1	GPHN	DDR2
131	LHFP	SRRM2	ELF1	CERS6	CBLB	HHIP
132	RP11-611E13.2	DOK6	COL6A3	GPHN	GRK5	RP11-611E13.2
133	PRKG1	CGGBP1	LINC-PINT	SEMA6	CLMN	LDLRAD3
134	PARD3B	NEDD4	GRIK2	ECE1	SMYD3	VIT
135	TCF12	DDR2	FNDC3B	NLGN1	IGF1R	DENND4A
136	FGF14	CNKSR3	FGF14	CACNA1	BTG2	NOX4
137	PCDH9	BACH1	BTG2	LTBP2	ARID1B	SNED1
138	LAMA2	TMEM165	BICC1	PXDNL	NGF	CFH
139	PLXDC2	RLF	ZFHX3	EIF4	FOXP2	MYL2
140	SSBP2	UBC	TRIO	LHFP	AFF1	FOXO3
141	IGFBP5	AGAP1	RASGEF1B	PHLDB1	NLGN4X	PCSK6
142	SYN3	MT1E	PXDNL	KIF13	SPATA6	COL6A2
143	PBX1	RP11-6C14.1	PTPN13	IGF1	RP11-64D24.2	TTN
144	CDK14	SMC5-AS1	PSD3	COL6	CUL4B	OBFC1
145	CERS6	ERAP1	GLUL	RP11-611	TCF4	TCF4
146	CDK8	TMEM204	CUX1	UACA	SOBP	AKAP12
147	SEMA6D	KDM6A	ARHGAP26	SOS2	PLCXD3	KAZN
148	SMOC2	DPYD	UST	STAG1	RNF115	ARHGAP26
149	COL21A1	ENOX1	TMEM132C	ITGBL1	ZBTB20	SCN7A
150	TM4SF2	HNRNPA2B1	SLC38A2	NFIC	COLEC12	KANSL1
151	RP11-64D24.2	SALL3	NTSR1	SERPINE1	EVI5	AC092301.3
152	ZNF423	B4GALT1	ITGBL1	SLC44	SMOC2	LTBP2
153	ZNRF3	MYH7	CNKSR3	PRICKLE1	MAMDC2	PGAP1
154	PDE7A	AL132709.5	AC005237.4	ADH1	DPYD	SSBP2
155	TRIO	ARNTL	PRICKLE2	CCDC80	MEIS2	MED13L
156	PDLIM3	DIAPH3	NCOR2	UBE2	USP9Y	MTUS1
157	CADPS2	KIAA1211	LINC00393	TRIO	PAM	PRICKLE1
158	ZBTB16	POC1B	LDLRAD3	MTUS1	FN1	LAMB1
159	ABCA8	CTD-2034I4.1	LAMA3	PTPN9	CDC42BPA	PIEZO2
160	SCFD2	WWC2	INPP5E	RASGEF1	DIAPH2	CLIC4
161	AMOTL1	OPHN1	DOCK9	PDS5	OGFRL1	QKI
162	KIAA0368	DDX21	COL4A1	ARHGAP21	MAP4	SPOCK1
163	PHC2	HIPK3	C7	TCF4	ARHGAP26	DCN
164	FIGN	ANGPT1	PIGC	CLMP	SPARCL1	PDGFD
165	ADAMTS2	LINGO3	2023-03-03	ZFPM2	ESYT2	UBR4
166	COL15A1	ACSS3	BNIP3L	AFF1	NPAS3	PTPRG
167	NEURL1B	USP54	ABCA6	FYN	SNED1	TMEM108
168	CTD-2336H13.2	ZMYND8	VIT	COL25	SEPT11	PAX2
169	KAZN	PDCD2	SMOC2	ADAMTS19	LHFP	C2orf68
170	SCFD1	PRDM2	PRKG1	KLF12	ABCA8	RP11-434H14.1
171	DDR2	RP3-337H4.9	FAM13A	NCOA2	PPM1B	LDLRAD4
172	INSR	EIF5	DCLK1	TMEM108	TSHZ2	MACF1
173	ABCA10	RAPGEF4	CTD-2193G5.1	STARD13	SOS2	SCN11A
174	GLUL	GAB1	ANKRD12	MEIS2	MKL1	EIF4G3
175	FAM129A	RP11-45A16.4	WSB1	ELF2	CCDC102B	SRPX
176	FNDC3B	CTD-2031P19.5	TTC39B	NGF	PDZRN3	C20orf24
177	ELN	FNDC3A	TNFRSF12A	SPTBN1	KIF13B	HES4
178	FBLN5	RP11-554D15.3	GPM6B	QKI	PDE7B	RERE
179	N4BP2L2	TEX2	EVI5	IGFBP5	EIF4G3	ZBTB16
180	FAM69A	OPCML	EBF2	MMP19	NAA11	GNB1
181	CTDSPL	AP000304.12	DYNC1I1	NFATC2	SCN7A	PPAP2B
182	NAV1	LPAR1	DDR2	BICD1	CRLF1	CTD-2336H13.2
183	FN1	CNTN5	ABCA1	MBNL1	CREB5	RP11-986E7.7
184	SLC26A3	STK39	TTC39C	IGF2	EGFR	HIVEP3
185	PXDC1	NUFIP2	TLE3	CACNA2	GBE1	TBC1D5
186	ZNF33A	NAA11	ST6GALNAC3	NEDD4	EPB41L2	SULF1
187	NPPB	RP11-366L20.2	SSH2	NPAS2	COL6A6	SAMHD1
188	MYH7	ROCK2	SLC44A1	PALLD	CRISPLD2	CTA-342B11.1
189	EBF2	TREH	PRR16	DST	EHBP1	NEGR1
190	MIR4435-1HG	MYL4	PLXDC2	TTN	SPOCK1	CLEC2D
191	SESN3	RP11-736K20.5	PID1	RP5-965	PALLD	PLSCR4
192	CGNL1	RP11-219B17.1	PDZD2	SMYD3	KCNT2	RP11-129B22.1
193	COBLL1	RP11-431K24.1	CLMP	MFAP5	BNC2	SLC16A9
194	SOD2	RNF115	CKS2	CDK14	SEMA6D	VPS13D
195	MLTK	IL18R1	ABCA9	HHIP	COL24A1	CDH19
196	CORIN	ROR1	SETD5	FNDC3	LINC00969	SLC1A3
197	CUX1	WRN	PPAP2B	MMP16	CREB3L2	THAP11
198	COL1A2	ZNF106	INSR	AGAP1	NNMT	PXDNL
199	SERPINE2	PIN4	HIPK3	AC007319	SPRED2	RPS6KA2
200	LPAR1	TSPAN5	FBXO11	LSAMP	GPC6	ERRFI1
201	MMP19	ARPC2	DPYSL3	RBFOX2	RPS6KA2	SMYD3
202	USPL1	ZNF609	DPYD	TRPS1	SH3RF3	FANCM
203	GSN	PPM1B	DENND1A	CBLB	DENND1A	COL4A1
204	C1orf21	MEG9	CSGALNACT1	TC2	AC067959.1	COL6A3
205	ZFHX3	MYH10	COL15A1	GHR	LDLRAD3	KIF13A
206	RHOU	RP11-362K2.2	CDK8	TBC1	TFPI	CRY1
207	KPNA6	NUTM2A-AS1	AHI1	SH3	PDXDC1	AC092171.2
208	FGFR1	DDX24	WWOX	AUTS2	CDK8	BIRC6-AS1
209	HIPK2	MYO1F	SPARC	LTBP1	CLMP	ROR1
210	LTBP1	PRKD3	RBPMS	COL5	PTPRS	NOL9
211	NR4A1	EFNA5	PDIA2	GPC6	PXDNL	RBMS3
212	MYRIP	RP11-605F22.1	MB21D2	TFPI	SH3D19	MTSS1
213	CFLAR	EIF1AD	KIF13A	ZNF609	AHI1	L3MBTL4
214	AGL	CTD-2216M2.1	FAM26F	CYTH3	RAPH1	RPRD2
215	TJP2	ATAD2	DDX5	TACC1	NCOA3	BAI3
216	COL4A1	C4orf47	COL6A2	TSC22	MAPK10	SLCO2A1
217	FOXP2	EYA1	AGAP1	LPP	LTBP1	AC091633.3
218	STYXL1	VCPKMT	WWTR1	THSD7	ATP10A	AC016831.7
219	PTX3	TAF1D	TMEM108	PKNOX2	UPK3B	NPAS3
220	FTX	TSIX	SULF1	FRMPD4	IPO9-AS1	MECOM
221	MYL2	SF1	SMYD3	NLGN4	COL4A1	GALNT15
222	CAMK2D	SPRED1	MBD3L1	MIR503	PREX2	GSK3B
223	MAP3K5	H3F3B	LHFP	ARID1	APBB2	COL4A3
224	MICAL2	RYBP	IL1RAP	TIAM1	GAB1	RP11-720L8.1
225	MLLT10	SEMA3C	GHR	COL21	THBS1	FGD4
226	WSB1	CUL3	FOXO1	ADD3	LINC00486	NCALD
227	ABL1	AC074391.1	CTD-3105H18.14	SBF2	PTPN9	ACSL1
228	SVIL	CDH2	RP11-331K21.1	FOXP2	PDE3B	CLMP
229	ITGB3BP	USP7	RHOBTB3	PPM1	ITGBL1	VMP1
230	ZSWIM6	SRPX	QKI	NOX4	LAMC1	C19orf70
231	RFWD3	CDH12	PDZRN4	DNMBP	TTC28	UBE4A
232	CLMP	SOS2	PDE4D	SHROOM3	SCARA5	RP11-497H16.9
233	RP11-366L20.2	ATP10D	OR2W3	C1	NRXN3	UACA
234	MAP4K4	SALL1	LTBP1	CORIN	CDH19	PUM1
235	ATXN1	MT1X	GLIS3	TNFRSF19	MECOM	CREB5
236	MSRB3	YWHAG	EXT1	FTX	ADH1B	TNNT2
237	ADAMTSL1	RP11-597D13.9	CTD-2336H13.2	KIF13	PRICKLE1	OSMR
238	TCF4	PAN3	ARMCX2	COL5	LPCAT2	CCDC80
239	SVEP1	PSME4	AC018878.3	CDH19	NBEAL1	RHOQ
240	ANKRD17	MLK7-AS1	RP11-585F1.10	CTGF	RARRES1	RP11-157P1.4
241	FIP1L1	PRR16	PDK4	GNAQ	TCF12	RP11-17E13.2
242	EFNA5	RP11-119J18.1	PDE1A	KANSL1	TBX18	PRICKLE2
243	PAPD7	MROH9	MAP3K5	FAM13	ARHGEF26	ECE1
244	ROR1	OGT	HHIP	DOCK4	ABCA10	MAP3K5
245	SPATS2	CDK6	HEY1	ABCA8	THSD7A	TAF15
246	POLA1	AUH	GRB10	PLAGL1	SLC9A9	CRISPLD2
247	LPP	RP3-323P13.2	GNB1	MECOM	IGF2BP2	NCOR2
248	FAM101B	ATF4	EFNA5	COL8	C1orf21	LINC01104
249	COL4A2	PELI2	DENND4A	APBB2	SVIL	DLGAP1-AS4
250	NUCKS1	RP11-584P21.2	UAP1	CDK8	PRKD1	MCM10
251	FOSB	ZPLD1	SGIP1	MYO9	ANKS1B	SMG7
252	ATAD2B	TMEM59L	SASH1	NRXN3	APCDD1	RP11-432I5.4
253	COL5A1	FBXO11	PTPRM	MYH7	COL4A4	GRK5
254	FOXO1	SLC16A1	PPM1B	ROBO2	NFIA	KIF1B
255	HOMER1	AL139147.1	PDE3B	ROBO1	GLIS3	RP11-638L3.3
256	KIRREL3	RASSF8	NOX4	SLC9	TBC1D16	EVI5
257	COL1A1	ATP11B	LPP	LAMC1	PDE1A	NFIA
258	MARK2	MAPK8	FOSL1	PACSIN2	TMEM132C	MT-CO3
259	POSTN	ITGB1	COLEC12	TMEM132	CYTH3	RP4-669L17.10
260	ITGA5	MB	COL5A1	ZNF704	GLUL	PRG4
261	NAV2	RHOU	ARHGAP24	MAPK10	AGMO	HERC5
262	SSH2	SFMBT2	APBB2	EBF2	FYN	TGFBR3
263	MEF2A	RP11-34P13.7	ZNF441	PTPRT	RP11-611E13.2	MAML2
264	ARL17A	AL627309.1	SMAD3	RP11-64	MAP1B	SVIL
265	PLEKHA5	AP006222.2	PPP1CB	SPARCL1	CTGF	RP11-286O18.1
266	CHD1	RP4-669L17.10	PDE10A	MYO10	KALRN	CCNL2
267	SLC38A2	RP5-857K21.2	NPAS3	DDX17	RHOBTB3	AC034243.1
268	DOCK9	RP5-857K21.4	NCL	USP9	FAM13A	LINC-PINT
269	NAALADL2	RP11-206L10.3	MAPKAPK5-AS1	RP11-563	WSB1	KALRN
270	GAB1	RP11-206L10.5	LPAR1	EGFR	SLC19A2	NF1
271	CAP1	RP11-206L10.4	GPATCH8	TGFBR3	VCAN	RBMS1
272	COG3	RP11-206L10.2	GAB2	AC067959	NCOR2	GHR
273	SUN1	RP11-206L10.9	FRMD4A	NAALADL2	PDLIM3	DLG2
274	ZNF331	AL669831.1	FGFR1	SRPK2	UNC5C	SH3D19
275	CACNA2D1	FAM87B	ERP27	TRIB1	COL5A1	PDZRN4
276	ZBTB20	LINC00115	EMX2OS	UGGT2	CACNA2D1	RALGAPA1
277	TMEM132C	FAM41C	ELL2	IRAK3	LIN7A	NAA11
278	LMNA	AL645608.2	DIAPH2	PTPRM	RP11-563P16.1	TMEM132C
279	WWOX	RP11-54O7.16	CTA-109P11.4	PTPRS	OSBPL9	ZNF385D
280	ICAM1	RP11-54O7.3	COL12A1	ADAMTSL1	ARHGAP24	FBXL7
281	SSB	SAMD11	ATP10A	SOBP	KANSL1	RP11-567M16.2
282	COL8A1	AL645608.1	ALOX12	NCOA1	HIPK3	TIPARP
283	PIK3R3	NOC2L	ZNF70	ARHGAP6	MBNL1	IL6ST
284	NOX4	KLHL17	SNED1	SEMA3	ACSS3	LPIN1
285	C10orf10	PLEKHN1	RP11-521C20.2	LIMD1	STARD13	TACC1
286	GLIS3	C1orf170	RBMS3	LIN7	EVA1C	MAGI3
287	RBMS3	RP11-54O7.17	PLEKHA5	ABCA10	TRPS1	NBPF1
288	DLC1	RP11-54O7.11	MYL2	SCMH1	PLCB4	CSRP2
289	TOR1AIP1	ISG15	MMD2	GRB10	FTX	C17orf58
290	PLAGL1	AGRN	MAML2	BTG2	MAMDC2-AS1	AGMO
291	VWF	C1orf159	KCNMA1	IGFBP3	SLIT2	CFLAR
292	LCMT1	RP11-465B22.5	FYN	FHL2	RUNX1	SH3PXD2B
293	SCN7A	TTLL10	FRAS1	SPOCK1	ZFPM2	KIF13B
294	ELAVL1	TNFRSF18	EPAS1	NPPA	LDLRAD4	RHBDD3
295	PTBP2	TNFRSF4	EIF4G3	PDE3	BICD1	PDE4D
296	COMP	SDF4	CTGF	KCNT2	FSTL1	LHFP
297	STXBP5L	B3GALT6	CTD-2339F6.1	EGR1	FBLN5	ORC4
298	AUTS2	FAM132A	CAMK2D	SRPX	PDGFD	C4orf21
299	ATP13A3	RP5-902P8.12	CACNA1C	EHBP1	PLAGL1	TJP2
300	RP11-329B9.3	UBE2J2	BCL2	SEPT11	ADAMTS9-AS2	CUL4B
301	BTG2	RP5-902P8.10	ABI3BP	GAB2	AGAP1	ANKRD31
302	AVL9	SCNN1D	ZEB2	ACSS3	GHR	ESYT2
303	MEDAG	PUSL1	TRPS1	DACH1	IRAK3	PREX2
304	PTK2	CPSF3L	TLE4	FCHSD2	TIMP3	AC005237.4
305	BANP	GLTPD1	SYNE1	PTX3	PTPRT	RNF115
306	SAMD4A	TAS1R3	SVEP1	DENND1	ROBO1	SRSF4
307	TWSG1	DVL1	SPECC1	SEMA4	C10orf11	C1orf63
308	RP11-83A24.2	MXRA8	SOD2	MAP4	NEGR1	GRAP2
309	TNFRSF19	AURKAIP1	SOBP	BICC1	RP11-452H21.1	HEYL
310	CTD-2369P2.5	CCNL2	SLC39A8	CLMN	IGFBP5	PRKG1
311	LMBR1L	RP4-758J18.2	SDK1	CTSC	NF1	RP11-634H22.1
312	AHNAK2	MRPL20	SAMD4A	ARHGAP24	ABLIM1	MAP4K4
313	ITGA9	RP4-758J18.13	PTX3	TBC1	EBF2	CTD-2091N23.1
314	COL4A3BP	ANKRD65	PROSER2	FNIP2	ASAP2	RP11-72L22.1
315	TMEM217	RP4-758J18.10	MSI2	SMAD3	SPTBN1	RAB11A
316	DDX21	VWA1	GPHN	FRMD4	CLIC4	AC005488.1
317	FHL3	ATAD3C	FCHSD2	DIAPH2	LPP	SAMD11
318	STOML1	ATAD3B	DLGAP1-AS4	PDE7	ZNF704	B3GALT2
319	RBM4B	ATAD3A	COL1A2	NAA11	COLGALT2	TMEM240
320	NFKB1	TMEM240	C19orf47	DENND2	DCN	MYH9
321	RP11-767I20.1	SSU72	YAF2	NDST4	STAG1	SPEN
322	DLG2	AL645728.1	STAT3	MKL1	MMP16	RP4-604K5.2
323	ELL2	C1orf233	SOS2	WSB1	PARD3	COL12A1
324	NFIA	RP11-345P4.9	SH2B1	THBS1	FNIP2	IFFO2
325	DGKH	MIB2	PPFIBP1	COL4	DLC1	IL23R
326	MYH9	CDK11B	PITPNC1	PSD3	CYP1B1-AS1	GNA14
327	RP3-348I23.2	RP11-345P4.10	MB	PRKD1	NCKAP5	OLFM3
328	CPO	SLC35E2B	MAMDC2-AS1	IGFBP7	GNA14	FAM43B
329	PTPRZ1	RP11-345P4.7	KCTD9	PAM	RBMS1	KCNJ10
330	ZHX2	CDK11A	KALRN	SASH1	PHLDB1	FAM150A
331	PHLDB1	SLC35E2	IRAK3	CTNNAL1	UST	RP11-62C3.6
332	PID1	NADK	HIVEP3	DAAM1	FCHSD2	RP3-439F8.1
333	RP11-247C2.2	GNB1	GRK5	IPO9	MSI2	SLC35E2
334	SYT2	RP1-140A9.1	GPR133	MICAL2	MAML2	NMRAL1
335	HDAC10	CALML6	FSTL1	TSHZ2	TC2N	FMNL3
336	AC018647.3	TMEM52	FAM118A	PARD3	MGST1	EPS15
337	RBL2	C1orf222	C21orf128	SCARA5	FAM227B	AC007422.1
338	PI16	GABRD	ADAMTSL3	GBE1	EDNRB	SLC26A3
339	CLDN11	RP11-547D24.3	AC144450.1	FBN2	PKNOX2	MGAT4B
340	UCK2	PRKCZ	AC097662.2	ESYT2	ARHGAP6	RHD
341	DDIT4	RP5-892K4.1	USP54	FGF10	UGGT2	MPI
342	RUNX1	RP11-181G12.2	UACA	FSTL1	TMEM108	ZSWIM6
343	PIEZO2	C1orf86	TRIP12	GAB1	RBMS3	FAM194A
344	SHISA6	AL590822.2	TBX15	BRAF	ZNF521	DIAPH2
345	TNNI1	RP11-181G12.4	STAG1	NCOR2	SHROOM3	UBE2J2
346	VIP	SKI	SPRED1	SNED1	FBLN1	FNDC3B
347	TRAPPC6B	MORN1	SH3BP5	ANKS1	SECISBP2	FN1
348	GBE1	RER1	SEZ6L	PAPPA	PTPRM	CGN
349	RBPMS	PEX10	SEMA6D	CTDSPL	ECE1	IBTK
350	ACTN2	PLCH2	RP11-986E7.7	CRISPLD2	TENM4	TMCC1
351	SLC39A14	PANK4	RERE	RFX2	DDAH1	KAT6A
352	HMGA1P4	HES5	RBMS3-AS3	COL12	ITSN1	DCLK1
353	PRKAR2B	RP3-395M20.12	PDXDC1	PDZD2	CORIN	DAD1
354	RP11-20A20.2	TNFRSF14	NFIA	LRRTM4	DOCK9	PID1
355	CLK1	RP3-395M20.7	NAV2	RBMS1	NID1	AC131056.3
356	ADAMTS1	RP3-395M20.9	MUSK	VCAN	SULF1	IGFBP5
357	NCL	FAM213B	MAMDC2	TM4	PID1	TOMM7
358	BRD4	MMEL1	LTBP2	COL1	IGFBP7	CLK1
359	CASC15	TTC34	JARID2	MGST1	WWOX	ERI2
360	BFAR	LINC00982	GPX3	NNMT	CD99	NAV1
361	HERC2	PRDM16	FTX	GLUL	JAZF1	ITPKB
362	EPB41L5	RP1-163G9.2	FTSJ1	ITGA1	BAZ2B	LRRC58
363	RP11-544M22.1	RP11-22L13.1	FN1	STK17	MFAP5	SLC25A33
364	WISP1	ARHGEF16	FIP1L1	MAGI2	KLF7	KCNK12
365	SLC7A1	RP11-168F9.2	FHIT	EXOC4	PLA2G5	CACNA1D
366	YWHAE	MEGF6	DDX17	EMP1	RP5-965F6.2	RP11-206L10.9
367	NDUFAF1	RP11-46F15.2	COL1A1	GXYLT2	SVEP1	FRAS1
368	TNNC1	TPRG1L	CMYA5	RP11-597	ACSL1	FAM107B
369	MBD3	WRAP73	C1orf21	RP6-99	POSTN	PTGFR
370	PDZRN4	TP73	AKAP13	LINC00486	RP11-597D13.9	C4orf26
371	RP11-1055B8.6	RP5-1092A11.5	AC116614.1	KIAA1755	PDE4D	MEG3
372	AKAP13	TP73-AS1	AC093110.3	MYO9	RBMS3-AS3	ROBO1
373	SRSF9	CCDC27	VMP1	DOCK9	SLC44A1	TEX41
374	AIFM1	SMIM1	UNC5C	STK39	NRIP1	SLMO1
375	ETNPPL	LRRC47	TM4SF2	REPS1	PACS1	TNRC6A
376	PDE4B	RP1-286D6.5	TCF4	NCKAP5	VIT	CAMTA1
377	ADAMTS16	CEP104	TC2N	NBEAL1	COL18A1	CDK8
378	RPS19	DFFB	STK3	SMOC2	NAV2	GUCD1
379	BIRC6	C1orf174	SRGN	FMNL2	FAM214A	SOS1
380	MAP2	LINC01134	SH3RF3	ARHGEF26	SF1	RBFOX2
381	RP11-119J18.1	RP13-614K11.1	SAMHD1	LINC00152	NOTCH2	C5orf58
382	MYOM1	RP5-1166F10.1	RP11-567M16.2	MEOX1	TTN	MEIS2
383	ANXA5	RP1-37J18.2	RP11-17E13.2	AHI1	FILIP1L	KCTD13
384	AC010649.1	AJAP1	RHD	MAST4	UGP2	ABCA6
385	CTD-2310F14.1	RP11-542C10.1	PSPC1	CREB5	LINGO1	ACTR6
386	PLA2G2F	RP11-154H17.1	PRKCA	EPB41	PPAP2B	BACH2
387	PRELP	NPHP4	PRG4	NLGN4	GNAQ	BSN-AS2
388	CDH15	KCNAB2	PPARD	FILIP1	DGKH	MFAP5
389	TMEM178A	CHD5	POSTN	MAML2	IGFBP3	HS6ST2
390	CSF3	RPL22	PDGFD	KMT2	NCOA1	CACNG6
391	BAZ1A	RNF207	PARK2	MTSS1	PTPRD	PPARG
392	PLS3	ICMT	PARD3B	RP11-452	PPFIBP1	ST3GAL3
393	SLC18A1	LINC00337	P4HA1	ARL17	WWTR1	RP11-696F12.1
394	PKHD1L1	GPR153	NPHP3	NFAT5	RRBP1	FSTL1
395	CLIC4	ACOT7	NPAS2	MRC2	SAMD4A	PLA2G5
396	ANXA7	RP1-202O8.3	NLGN4Y	CREB3	PLD1	ADCK3
397	CREG2	HES2	NCOA1	SH3	PDS5A	CD99
398	PGA4	ESPN	MLTK	DDAH1	SLC2A13	KIAA1468
399	AP001189.4	TNFRSF25	MKLN1	RBMS3	GAB2	JPH4
400	ADAMTS14	PLEKHG5	MACROD1	PBX3	LINC00511	ZNF343
401	HDHD2	NOL9	LLPH	FMO2	NPAS2	RP11-39M21.1
402	CDKAL1	TAS1R1	LINC00486	MEG3	LGR4	CSGALNACT1
403	CXCL3	ZBTB48	KANK1	HIPK2	NAALADL2	ARNT
404	CAMSAP1	KLHL21	JPH2	ABI3	ITGA1	PIEZO1
405	ZNF804B	PHF13	IGFBP7	PLCB4	MB21D2	AKT3
406	TMEM82	THAP3	IGF1R	SVIL	LDB2	PLAGL1
407	NID1	DNAJC11	FIGN	HIVEP3	DDX17	SH3RF1
408	RP11-202I11.2	RP11-312B8.1	EPB41L3	ERRFI1	ABCA1	MAST4
409	RP11-501O2.4	CAMTA1	EGFLAM	COL24	LHFPL2	FAM114A1
410	DBT	RP11-334N17.1	DOCK5	NFIA	NLGN1	USP24
411	LINC01060	RP3-453P22.2	CYP7B1	PLD1	EGR1	AC009480.3
412	BGN	RP11-338N10.1	CTDSPL	MAMDC2	RASGEF1B	PDE1A
413	C8B	RP11-338N10.2	CALCRL	RAB8	SBF2	NAV2
414	RP1-85F18.5	RP11-338N10.3	CACNA2D1	UNC5	TRIP12	C3
415	MAGI1	VAMP3	BNC2	PDK4	2023-03-03	IGFBP7
416	RP11-259K5.1	PER3	AL133245.2	RBM6	SIK3	RP11-834C11.3
417	LGALS12	RP3-467L1.4	AC016831.7	BAZ2	MICAL2	HEATR4
418	TIMP1	UTS2	ZNF644	RFTN2	ABTB2	PRSS48
419	RP11-702B10.2	TNFRSF9	ZNF366	MB21	KMT2C	GRIK2
420	ETS2	PARK7	UTY	OGFRL1	RND3	ELF1
421	PLCB2	ERRFI1	USP32	C10	SSH2	STC2
422	HBG1	RP11-431K24.3	UROD	DENND5	MEG3	MUSK
423	GALR1	SLC45A1	TRAPPC6A	ROR1	CDK14	SEC24D
424	RP11-167P20.1	RP5-1115A15.1	TNFRSF19	NFATC1	PDK4	PNPLA8
425	ACTB	ENO1	THOC2	TCF7	IL6ST	MAP4
426	ISPD	ENO1-AS1	TGM2	DLC1	KIF13A	LIMCH1
427	HIF1A	CA6	TBK1	LDLRAD4	GPCPD1	SLC19A2
428	CPN1	SLC2A7	SYNPO2	THSD4	CFD	C10ORF68
429	STAP2	SLC2A5	SPAG9	CLIC4	GPR133	DENND1A
430	NBN	GPR157	SEMA3A	ATXN10	COL1A2	CDK14
431	PLD5	RP3-510D11.1	SEC31A	COL4	HIVEP3	AC067959.1
432	SCGB3A2	RP3-510D11.2	SCN7A	CSNK1	MTSS1	UBE2E2
433	ESM1	H6PD	RP11-728F11.4	FIGN	CFLAR	FCHSD2
434	AC002401.1	SPSB1	RP11-634H22.1	RARRES1	RBFOX1	LRRC56
435	VCAN-AS1	SLC25A33	RP11-297C4.2	PPP3	MAML3	ABCA1
436	TNNT2	TMEM201	ROBO1	HIPK3	CAMK2D	DAAM1
437	SEMA4A	PIK3CD	RNGTT	LIFR	PHF21A	COL4A4
438	RP11-640M9.1	RP11-558F24.4	RCCD1	SYNPO2	SYNPO2	ST3GAL4
439	FAM90A1	CLSTN1	RBMS1	ID1	MAST4	SGCD
440	MYOZ2	CTNNBIP1	RBM39	FBXO42	SOX6	ZNF793
441	SEPT12	RP11-84A14.5	RAB2A	MSI2	ENAH	SGIP1
442	NEBL	LZIC	PIEZO2	MAP3	CMSS1	KMT2C
443	CTD-2588C8.8	NMNAT1	NME3	DYNC1	STK39	RBPMS
444	TMEM132A	RBP7	NID1	RPS6	KIAA1324L	LAMC3
445	TBL1X	UBE4B	NCALD	ZSWIM6	DDR2	PRELID2
446	SLC25A4	KIF1B	MYH10	CDC42	STAT3	VWDE
447	RP11-697H9.3	PGD	MBNL2	FBXO11	ROBO2	CDK13
448	GZMK	DFFA	MBNL1	COLEC12	AUTS2	ZBTB21
449	HLA-DQB1	RP5-1113E3.3	LRRC56	NID1	ANKRD11	COLCA1
450	AC142293.3	PEX14	KLF12	BMP2	SEC31A	RP11-867O8.5
451	QRICH2	CASZ1	KIRREL3	DDR2	SRPX	TCOF1
452	TRIP13	RP4-734G22.3	JKAMP	MOB3	TBC1D5	ANP32A
453	SSSCA1-AS1	C1orf127	IL6ST	OPHN1	PITPNC1	AC010226.4
454	IFT57	TARDBP	GALT	BCAS3	DENND2A	FAT4
455	RP11-18H21.2	MASP2	GAB1	WWTR1	GFPT2	SNX2
456	PIK3R1	RP4-635E18.8	FOXP2	AKAP12	AKAP12	CARM1
457	TEX26-AS1	SRM	FGD2	LMNA	NFIC	KDM2A
458	SLC20A1	EXOSC10	FAM96B	FOSL1	ITPR1	FGFR1
459	TUBG2	RP4-635E18.7	DLG2	PTK2	THSD4	AC144450.1
460	MAML2	RP4-635E18.6	DGKH	PLA2	FBXO42	CD44
461	AC012462.3	MTOR	DENND5A	PPFIBP1	PDGFRB	MSI2
462	HECW2	MTOR-AS1	CREB5	MFGE8	CSNK1A1	LPAR1
463	STRA6	ANGPTL7	C20orf194	OSBPL9	SKIL	DPH5
464	CLDN20	UBIAD1	ATP6V1E1	ANKRD17	FGF7	CALCRL
465	RP13-279N23.2	PTCHD2	ARHGAP6	SGMS2	DOCK5	UBE4B
466	RP11-362K2.2	FBXO2	ANKS1B	SND1	TOP1	PITPNB
467	NXPE4	FBXO44	ADAM12	GPRC5	RBM6	ZCCHC7
468	ANGPT4	FBXO6	AC067959.1	DOK5	FGFR1	GPM6B
469	CCDC89	MAD2L2	AC009480.3	UGP2	ANKRD17	REV3L
470	PLEKHA8	DRAXIN	ABTB2	CILP	PDE3A	AC012360.6
471	AC016738.4	AGTRAP	ABL2	CNTNAP2	QKI	ERCC3
472	TMEM132B	C1orf167	ZNF618	FAM184	SAT1	SCMH1
473	ARL8A	MTHFR	ZNF609	ADAMTS9	COL12A1	EGFLAM
474	SAMHD1	CLCN6	ZCCHC7	IL6	EIF4A1	TNRC6C
475	RP11-495P10.6	NPPA-AS1	WDR11	MBD5	SERPINF1	JUN
476	YBX3	KIAA2013	USP47	SESTD1	SMAD3	INPP4B
477	ECSCR	PLOD1	USO1	ANXA2	DLG1	BICD1
478	ATP6V1F	MFN2	TPM1	WWOX	SOD2	NAV3
479	CKM	MIIP	TNRC6B	MKLN1	PAPPA	CACNA1C
480	OSBPL7	TNFRSF8	TNNI3	PPAP2	ASPN	CBFB
481	PKN1	TNFRSF1B	TFPI	PDGFRB	FREM1	STAG1
482	KRTDAP	VPS13D	TENM3	ITPR1	ABI3BP	ANTXR1
483	RP11-707A18.1	DHRS3	TENM1	MSRB3	DPP6	RYK
484	PPARG	RP11-474O21.5	TENC1	FILIP1	USP54	NBL1
485	RP11-167N24.4	C1orf158	TCF12	ANKRD44	PGAP1	RFWD3
486	SLC9A3	PRAMEF4	TBC1D5	TM4	LINC00278	BLVRB
487	FMOD	PRAMEF6	STC2	SLIT2	ARSJ	RP11-299L17.3
488	PI15	LRRC38	STARD13	RAPGEF4	MSRB3	UPK3B
489	C1QL1	PDPN	SPTBN1	SRGAP1	DPYSL3	PER3
490	RP11-256I23.3	CTA-520D8.2	SPRY1	GLIS3	NHS	RASAL2
491	RP11-321E2.4	RP11-344F13.1	SLIT2	RHOBTB3	TCF7L1	TADA2A
492	SPOCD1	RP4-704D23.1	SIK3	PDGFD	PHACTR1	RP11-245P10.4
493	RP11-259O2.3	KAZN	RSU1	PID1	TMEM144	TFPI
494	GARS	TMEM51	RP11-956E11.1	TMTC2	SASH1	NCOA3
495	CTD-2308L22.1	C1orf195	RP11-767I20.1	SGCD	TIAM1	TNC
496	CHEK1	FHAD1	RP11-716H6.1	CD99	RBFOX2	RP11-167H9.4
497	RP11-116D2.1	RP3-467K16.2	RP11-321C24.1	RBFOX1	PDE7A	CCT7
498	MYC	RP3-467K16.4	RP11-20I20.2	MIR4435-1	FBXL20	AGO3
499	GS1-204I12.1	EFHD2	RP11-1000B6.3	SEC24	MEG8	EBF2
500	RP11-362K14.6	CTRC	PKIG	SIK3	NFKBIZ	HIST1H2BC
501	RPL15	CELA2A	PDE4B	CTNNA1	SRPK2	CSNK1A1
502	TCEAL7	CELA2B	PCSK5	WASF3	NFAT5	BCL2
503	WIPF1	CASP9	P4HTM	GATAD2	PTK2	ACSF3
504	VIM	DNAJC16	OPHN1	ARID5	PSD3	SPRED1
505	DDX31	AGMAT	NEURL1B	ABLIM1	NLGN4Y	NID1
506	GLT6D1	RP4-680D5.2	NCS1	COL5	ZFAND5	RP11-154D17.1
507	LINC01077	DDI2	NCAM2	APCDD1	SPIDR	WWP1
508	CAPN10	PLEKHM2	NAA11	NEURL1	SYNE1	PC
509	LINC00865	RP11-288I21.1	N4BP2L2	MACF1	ARL17B	VPS13A
510	NFATC2	SLC25A34	MON2	EIF1	DDX5	ARPC2
511	CILP	RP11-169K16.4	MOB3B	PAPSS2	SEC24D	COL15A1
512	CAMK1D	TMEM82	MEIS2	TOP1	MAP3K5	FAT1
513	FBXO47	RP11-169K16.9	MEG8	MAP2	PAG1	MMP16
514	AC090286.4	SPEN	LOXL3	SEPT7	PBX3	HIATL1
515	AC069368.3	ZBTB17	LONRF2	RP11-761	WDFY2	DOCK9
516	ADAMTS6	C1orf64	LINGO2	TSPAN5	SGCD	TRPS1
517	RP11-67C2.2	HSPB7	LIMCH1	PDE4	FRMD4A	GPR173
518	RP5-855F16.1	CLCNKA	LDLRAD4	PAN3	FMNL2	AC018742.1
519	RPL22L1	CLCNKB	KLHL41	RP11-6	INTS6	RGS2
520	RP5-1139B12.3	FAM131C	KLF13	SESN3	TMTC1	DLGAP1
521	GRIA1	EPHA2	JPH4	SYN3	CERS6	TSC22D2
522	RP11-369K17.1	RP11-276H7.2	ITGA5	TBX18	TIPARP	LMOD1
523	PLEK2	RP11-276H7.3	IGFBP5	EPHB1	INSR	TMEM204
524	RP11-638I8.1	ARHGEF19	GXYLT2	ACSL3	NCALD	SEMA6D
525	ACTR8	C1orf134	GTSF1	LUZP2	TLN2	ZNF138
526	ZNF232	RSG1	GNA14	DDIT4	VCAN-AS1	CACNA2D1
527	FERD3L	FBXO42	GFRAL	USP34	CHPT1	LIN7A
528	IGFBP6	SZRD1	GFPT2	PDE7	RP11-712B9.2	WASF2
529	RP11-665G4.1	SPATA21	GATA6	ZNF521	TNFRSF19	RP5-965F6.2
530	RP11-608O21.1	NECAP2	FREM2	PCDH7	GATAD2A	EVA1C
531	RP11-491H19.1	RP4-798A10.2	FARP1	ITGA8	NFE2L2	ZFHX3
532	AK5	RP4-798A10.7	ESYT2	2023-03-03	ELL2	HP1BP3
533	SAMD3	RP4-798A10.4	DOCK1	MYH10	NCOA2	NTNG1
534	VENTX	U1	DDX21	LHFPL2	REPS1	TREH
535	SLC22A6	NBPF1	CTD-2514K5.2	ITSN1	AC003090.1	PLCH1
536	CTD-2270L9.4	RP5-1182A14.5	CSNK1A1	ANKRD11	FAM118A	AC083843.1
537	GAL3ST3	CROCCP2	CORO1C	SAMHD1	MGAT4C	TBC1D20
538	MRVI1	CROCC	COL25A1	INO80	EMP1	TC2N
539	VAV3-AS1	RP11-108M9.4	CERS6	CORO2	NEURL1B	PDXK
540	RP11-354P11.4	RP11-108M9.6	CCNY	CNTN4	TNS1	BLNK
541	KLK12	MFAP2	CACNA2D3-AS1	GNA14	SYN3	NMD3
542	LRRC59	RP1-37C10.3	CACNA1S	SNTB1	RALGAPA1	SOGA2
543	LINC00515	ATP13A2	C7orf26	ASAP2	RAP1A	SHOC2
544	RP11-440G9.1	SDHB	BACH1	RHOJ	MLLT3	ADAMTSL3
545	EFNA1	PADI2	ARL13B	ADAMTS5	KIAA0922	ZMYM4
546	TNFSF14	PADI3	APOBEC3G	KDM6	FNDC3A	RBPJ
547	ZW10	PADI4	ANKRD11	DPP6	NR2F2-AS1	SLC8A1
548	GRM7	AC004824.2	AGO2	SUB1	NUP153	TMEM65
549	GPR61	RP1-20B21.4	AC003090.1	TRIP12	RHOJ	SH3RF3
550	C9orf114	RCC2	ABCA9-AS1	DENND4	RP11-219B17.1	MYO5B
551	RP11-396B14.2	ARHGEF10L	ABCA10	DLG1	CNTN4	KLF12
552	ZBTB22	RP11-473A10.2	ZPLD1	FHIT	KCNMB2	PARD3
553	DAPK1	ACTL8	ZNF708	SEC31	CTDSPL	MYOM2
554	AC112721.2	RP11-174G17.2	ZNF704	DOT1	LIMD1	SEPT11
555	FAM189A1	IGSF21	WDR93	SOD2	ATP1B3	STARD13
556	UBLCP1	RP11-174G17	VCL	MYOF	ZNF609	MOB3B
557	GLP1R	PAX7	UPK3B	HAS2	CPQ	CEP112
558	RP11-316M21.7	RP13-279N23.2	UBE2E2	RTN4	SRPX2	MEG8
559	FBXL20	IFFO2	TRAM1L1	PDLIM3	FRAS1	MMP24
560	RP11-58E21.4	UBR4	TNPO1	ENAH	LTBP4	RP11-219B17.1
561	RP11-45A16.4	RP1-43E13.2	TMEM74B	ST3	ACSM1	ATP9B
562	CCDC167	EMC1	TIPARP	PER2	SMURF2	LUC7L3
563	VANGL1	MRTO4	THBS1	LDLRAD3	LIMA1	ACSM3
564	KCNAB3	AKR7A3	TBX18	LRRFIP1	NAP1L1	PTPRM
565	CADM2-AS1	AKR7A2	TAF15	ERC1	ABL1	LINC00486
566	GRTP1	PQLC2	SRPX2	SEPT9	FAM110B	RP5-1074L1.1
567	RP11-203M5.7	CAPZB	SLC41A2	PTPRD	EXOC6B	MIR29A
568	ZNF830	RP5-1056L3.1	SLC25A33	MUSK	PRDM2	KANSL1L
569	SMPD2	MINOS1-NBL1	SH3D19	PLCXD3	GFRA1	CCDC59
570	ZIM3	NBL1	SBF2	MYH6	SORBS1	SEC31A
571	H1FOO	HTR6	RP4-678D15.1	ACSL1	PIK3CA	MMS19
572	HSP90B1	TMCO4	RP4-663N10.1	ACTN1	MRC2	FOXP1
573	FGF6	OTUD3	RP3-439F8.1	UGDH	BACH2	GCFC2
574	NPC1L1	PLA2G2A	RP11-909M7.3	TNS1	PCSK5	RNF114
575	RP11-890B15.2	PLA2G5	RP11-879F14.3	NAV2	NUTM2A-AS1	ZNF888
576	ZC3HAV1	PLA2G2D	RP11-80I15.4	KLHL29	ANTXR1	PDE10A
577	RP11-88H10.2	PLA2G2F	RP11-644K8.1	VPS13	SMC5	RAB8B
578	CDC20B	PLA2G2C	RP11-563P16.1	CCL2	CNTNAP2	ANGPTL1
579	SAMD9	UBXN10	RP11-466A17.1	PLXNA2	FAM184A	ATP10A
580	AC092811.1	VWA5B1	RP11-413B19.2	DOCK1	COL5A3	UTY
581	KAT7	RP4-745E8.2	RP11-321F6.1	MEG8	TTC3	RP4-758J18.2
582	SLN	LINC01141	RP11-259N19.1	TLN2	ADAMTS2	TPD52L2
583	PAK3	CAMK2N1	RP11-153K16.2	LPHN2	TCF7L2	C7
584	FUT6	MUL1	RNF220	COL6	PARK2	CTGF
585	PSMG1	FAM43B	RHOJ	ITGA5	RNF180	SGCE
586	RP11-2E11.9	CDA	RHEB	H3	SESTD1	UBE2G1
587	RP11-795J1.1	PINK1	RGS6	SERPINE2	KLHL29	BNC2
588	LIPK	PINK1-AS	RFWD2	FNDC3	SNTB1	IGF1R
589	AF064858.8	DDOST	RAB11A	MYRIP	CRYBG3.1	GALNT13
590	RP11-366L20.3	KIF17	PTPRJ	CRY1	MIR4435-1HG	TCF12
591	TMEM61	HP1BP3	PTPN1	CYR61	DYNC1I1	AMOTL1
592	RP11-432J9.5	RP5-930J4.4	PREX2	MAMLD1	MID1	MYO1B
593	INHBA	EIF4G3	PPA2	NUTM2	MMP19	AUH
594	DNPH1	ECE1	PKN2	GAREM	LRBA	SLC9A9
595	RP11-150O12.1	RP3-329E20.2	PELI1	PIK3	RP11-815J21.4	HNRNPU
596	PFN1	RP5-1071N3.1	PDLIM3	PDE1	BCAS3	CCDC30
597	DNAH11	NBPF3	PDLIM1	MAP4	RNF24	SUMF2
598	ZSCAN16	ALPL	PDE1C	PACS1	MYO10	SKI
599	AC140542.2	RP11-63N8.3	OTUD4	CTC-575	MLTK	PHIP
600	RP11-145M4.2	RAP1GAP	OSMR	COL3	NOVA1	BICC1
601	NEDD8	USP48	OSBPL9	PNISR	ST3GAL1	PPIB
602	RP11-665J16.1	LDLRAD2	OSBPL3	PCNX	REV3L	CHEK2
603	LDB3	HSPG2	ODF3L1	ELANE	PROS1	PDZD2
604	B3GNT7	CELA3B	NR2F2	SETD2	PDZD2	CCND3
605	HCG23	CELA3A	NEK1	ERI2	SRGAP1	FAM118A
606	CXCL10	RP1-224A6.3	NAALADL2	AGO2	TNRC6C	HNRNPA2B1
607	SPINK13	LINC00339	MTTP	CHRM2	GAREM	PDE7A
608	AC007365.1	CDC42	MROH9	DPT	SAMHD1	CNKSR3
609	UCN2	RP1-224A6.9	MIB1	FGFR1	CSGALNACT1	C2orf15
610	CIC	WNT4	MFGE8	MROH9	HEYL	RHOBTB2
611	CLCA2	ZBTB40	MAPK10	CNKSR3	AFAP1	PSD
612	ARHGEF28	EPHA8	MAP4K3	FAM129	ZEB2	DPYD
613	CIDEA	C1QA	LSAMP	PPP1	ZHX2	AKAP13
614	RASSF9	C1QC	LINC00449	SORBS1	USP34	PDLIM3
615	AC135178.7	C1QB	LINC00351	TSIX	PIP4K2A	WDR3
616	CD38	EPHB2	LHFPL2	ZEB2	CHD2	GLRX
617	RP11-464F9.20	LACTBL1	LAMC1	FREM1	GSN	FHL2
618	ZSWIM2	C1orf234	L1TD1	CORO1	FER	SLC20A1
619	METTL2A	KDM1A	KPNA3	SDK1	C1orf63	INSR
620	RP11-128P17.2	RP1-184J9.2	KDM3A	DDX5	PLEKHH2	SLC16A12
621	GPR171	LUZP1	KCNQ1OT1	ANTXR1	NAMPT	NOC2L
622	TUB	HTR1D	ITGB3BP	CTB-92	MAP4K3	PPP1CC
623	C3orf35	RP5-1057J7.6	INADL	SOX6	GALNT10	FOSL2
624	RP11-555J4.4	HNRNPR	IGF2BP2	KDM2	PRKAG2	ARHGAP6
625	AC104534.2	ZNF436	GOLPH3	HMGA2	DENND5A	ZFAND2A
626	NDUFA4	C1orf213	GALNT15	ANKRD36	TRIM22	CADPS2
627	RP1-207H1.3	RP5-1057J7.7	FSD1L	BIRC6	AL354822.1	ZNF451
628	MIR1302-11	TCEA3	FRS2	SVEP1	CNKSR3	LSAMP
629	AC008937.3	ASAP3	FOXP1	NOTCH2	N4BP2L2	DLC1
630	AC009531.2	E2F2	FER	NPTX2	TXNIP	UGP2
631	AC002465.2	ID3	ERC1	PAWR	ERC1	EGOT
632	CDRT8	MDS2	ENTHD2	SPRY2	RP11-761E20.1	NHSL1
633	CACNA1H	RPL11	ELMO1	DYRK1	ANKRD44	CYP1B1-AS1
634	RP3-355L5.5	TCEB3	ECHDC3	L3	TNXB	NPAS2
635	CTD-2616J11.16	RP5-886K2.3	DPYD-AS1	LGR4	CILP	NUTM2A-AS1
636	ARID5A	PITHD1	DLGAP4	EVA1	MBD5	COL6A1
637	G6PD	LYPLA2	DENND4C	TNRC6	TGFBR2	FOXP2
638	EGR1	GALE	CTC-340I23.2	PDZRN3	C11orf80	RABGAP1L
639	CTB-158E9.1	HMGCL	CTC-329D1.2	SPRED1	LINC00152	BIN3
640	STC1	FUCA1	CRHBP	PHLDA1	GLI2	TRAPPC10
641	RP11-141O11.1	CNR2	COLCA1	SLC2	TANC2	CMSS1
642	LA16c-444G7.1	PNRC2	CNBD1	EPS15	MT2A	ATF6
643	HSPA1A	SRSF10	CILP	FER	RAB11A	PHC2
644	RGCC	RP11-293P20.2	CFLAR	FERMT2	DHRS3	RP11-15A1.2
645	FXYD3	MYOM3	CEP97	SLC25	INO80D	PDE3B
646	MAFG-AS1	IL22RA1	CDK17	AC010084	CCNY	F3
647	FRMD5	IFNLR1	CCDC26	NF1	ABCA9-AS1	PDE3A
648	RP11-77H9.2	RP11-10N16.2	CAMTA1	SETBP1	CENPP	TMEM117
649	C20ORF135	RP11-10N16.3	C5orf58	BPTF	ADAMTS15	XAB2
650	RP11-438L19.1	GRHL3	C4orf6	SLC4	MBP	MKL1
651	AADACL4	STPG1	BPTF	SMURF2	PRRC2C	LINC00924
652	LINC00619	NIPAL3	BGN	STK40	RTN4	SPATA24
653	DLGAP1	RCAN3	BACE1	GPR133	KIF1B	PDIA2
654	GPSM3	RP4-594I10.3	B4GALT5	ERCC1	ZNF644	SOBP
655	TTYH2	NCMAP	AXL	RP11-168	SH3PXD2A	METTL9
656	FAM86C1	SRRM1	ASAP2	GNAO1	TMEM135	CRYM
657	APH1A	CLIC4	ASAP1	AC003090	C9orf3	RP11-57A19.2
658	FBXO43	RUNX3	ARHGEF2	TGFBR2	MKLN1	XPO6
659	GUCA1A	RP4-799D16.1	APPBP2	MAP2	OPHN1	CRYM-AS1
660	PLEK	SYF2	ANKRD17	RRBP1	MAGI2	GSG1L
661	RP11-114F10.3	C1orf63	AGPAT5	SGMS1	LIFR	PDILT
662	BOK	RP3-465N24.6	ADAMTS9-AS2	PPFIA2	ELMO1	CTD-2049O4.1
663	IGLL5	TMEM50A	ADAMTS19	WWC2	ASPH	APOBR
664	RP11-350J20.5	RHCE	ADAMTS1	ZCCHC7	CTSC	KIAA0556
665	Z83851.3	TMEM57	ACSM3	PDE5	SLC20A1	RP11-265N6.1
666	OBFC1	LDLRAP1	AC109829.1	GLS	SETD5-AS1	NPIPB3
667	RP11-305L7.3	RP11-70P17.1	ZNF429	ARMC8	SH3BP5	RP11-296A16.1
668	RAPGEF5	MAN1C1	ZNF395	SLC19	AMOTL1	SBK1
669	FANCA	RP1-187B23.1	XPO4	ZFAND5	LPAR1	STRC
670	TNNI3	SEPN1	WDPCP	POSTN	NCAM2	IGSF6
671	GATA6	RP1-317E23.6	USP34	PPP6	FILIP1	IL27
672	RP11-532M24.1	RP1-317E23.3	USP33	MAP4	LRRFIP1	GTF3C1
673	FAM188B2	MTFR1L	UGGT2	ZHX2	SLC4A7	CLN3.1
674	TCAP	AL020996.1	UBXN10	RND3	RFX2	IL21R-AS1
675	RP11-217C7.1	AUNIP	TXNIP	ANK3	NIPBL	IQCK
676	RP3-395M20.7	RP1-125I3.2	TTC28	NRK	PHC2	NPIPB7
677	ODF3L2	PAQR7	TTC17	RP11-141	MYO9A	OTOA
678	C6orf3	STMN1	TSC22D2	CRTC3	CDK13	IL21R
679	BOLA3	PAFAH2	TRA2A	PLAUR	MFGE8	IL4R
680	RP11-658F2.8	EXTL1	TNIP1	INSR	NR4A1	ANKS4B
681	RP11-480I12.4	SLC30A2	TMEM208	LDB2	PACSIN2	CTD-2380F24.1
682	ADAMTS9	TRIM63	TJP1	RP11-499	FIP1L1	ELL3
683	LINC01073	PDIK1L	TIAM1	KHDRBS2	PPP1CB	ACSM1
684	ZNF771	FAM110D	THSD4	PTBP2	IMMP2L	EIF3CL
685	CTD-3184A7.4	ZNF593	TCOF1	TRIM22	TMTC2	HAUS2
686	PLGRKT	RP11-96L14.7	TANC1	PAMR1	CCNL1	PDIA3
687	RP11-605F22.1	CNKSR1	TACR1	RP11-154	NTN4	RP11-645C24.5
688	C1orf105	CATSPER4	SUB1	TSC22	FBXO11	AC004381.7
689	RP11-626I20.3	CEP85	SS18	TNRC6	CYSTM1	ACSM2A
690	RP11-274H24.1	SH3BGRL3	SRSF4	SETD5	NEXN	CKMT1A
691	CTD-2210P24.4	UBXN11	SREBF1	RYBP	CDKAL1	CTD-2194A8.2
692	KLHL6	CD52	SPDYE2	EYA1	AC159540.1	AC004381.6
693	ZNF442	AIM1L	SPATA6	HEYL	PDS5B	THUMPD1
694	RP4-564F22.5	ZNF683	SLC9B2	YWHAG	TTC17	UMOD
695	SLC26A10	LIN28A	SLC9A7	RUNX1	EPS15	SERF2
696	RP11-667K14.3	DHDDS	SLC40A1	RP11-383	RHOU	DCUN1D3
697	PCDH11Y	RP3-476K8.3	SLC19A2	APP	CCDC171	LYRM1
698	BSN-AS2	HMGN2	SH3RF1	TMCC1	PLXNA2	NPIPB6
699	AC006159.5	RPS6KA1	SETX	TNFRSF12	APP	LRRC57
700	DRD2	RP5-968P14.2	SETBP1	VTI1	TRABD2B	ACSM5
701	PRRT4	ARID1A	SESN3	LPAR1	SLC8A1	DNAH3
702	USP12-AS2	PIGV	SCMH1	AC005237	UBR3	CTC-508F8.1
703	CTD-2370N5.3	ZDHHC18	SCD5	MCL1	ANKH	GPR139
704	DPEP2	SFN	RUNX1	CFLAR	RAB8B	GPRC5B
705	DNAJB9	RP1-50O24.6	RUFY3	SREBF1	ANKRD12	ACSM2B
706	RP11-370F5.4	GPN2	RP4-669L17.10	ABCA9	ITPR2	TMEM159
707	RP5-1013A22.2	GPATCH3	RP11-944L7.4	IGF2	SCMH1	AF001550.7
708	AF064858.11	NUDC	RP11-722E23.2	DAAM2	PKD2	ZP2
709	DUSP23	NR0B2	RP11-709D24.6	N4	ZNRF3	CTD-3203P2.2
710	RP11-134F2.2	C1orf172	RP11-597D13.9	ZFC3	PDE4DIP	C16orf52
711	RP11-738G5.1	TRNP1	RP11-541P9.3	SLC6	HDGFRP3	NSMCE1
712	LINC00528	FAM46B	RP11-466A19.1	TANC2	MCL1	AC002550.5
713	RP5-837I24.2	SLC9A1	RP11-434I12.2	VIT	EXOC4	CTD-2196E14.9
714	CREB3L4	RP11-40H20.4	RP11-359D24.1	MT2	VPS36	DCTN5
715	FUT3	WDTC1	RP11-349P19.1	PARD3	ST3GAL5	CTD-2196E14.3
716	ACTG2	TMEM222	RP11-211C9.1	INVS	COL3A1	PALB2
717	C2orf16	SYTL1	RP11-150O12.1	RUNX1	ZCCHC7	STARD9
718	NTM	MAP3K6	RP11-1057B6.1	CSGALNACT1	MACF1	RP11-266L9.5
719	RP11-672A2.4	FCN3	RNF217	RAF1	STK3	NDUFAB1
720	FOS	CD164L2	RINL	SULF1	CADPS2	UBFD1
721	CTD-2330J20.2	GPR3	REV3L	CUL4	AC005237.4	PLK1
722	CCNB3	WASF2	RCAN2	OSBPL10	FMO2	TGM5
723	RP11-1060G2.2	RP4-752I6.1	RBM17	USP54	UBE2H	EARS2
724	FAHD1	RP1-159A19.4	RASSF8	GSK3	ZNF423	RP11-449H11.1
725	NOP16	AHDC1	RASSF5	FAM110	ADK	GGA2
726	FER1L6	FGR	RARS2	PHF21	ADAMTSL1	CTD-2270L9.4
727	RP11-20I23.8	RP11-288L9.1	RABGAP1L	FAM227	ACACA	TGM7
728	RP11-191N8.2	IFI6	PTK2	RP11-119	LINC00882	COG7
729	RPS5	RP11-288L9.4	PRKDC	HS3	MUSK	CTD-2196E14.4
730	RP11-203F8.1	FAM76A	PMP22	RNF24	ARID5B	CCNDBP1
731	RP4-813D12.3	STX12	PLEKHM2	GOLPH3	NEDD9	CTD-3203P2.1
732	CFHR3	PPP1R8	PLEKHH2	PCSK5	ATP1A1	SLC5A11
733	CLSTN2	THEMIS2	PLCXD3	FOSB	AC016831.7	CTD-2540M10.1
734	RP11-433J20.1	RPA2	PLCE1	HOMER1	PCNX	RBBP6
735	RP1-167F1.2	SMPDL3B	PLCB4	C9	KIAA0368	CTD-2313J23.1
736	RP11-219G17.4	RP11-460I13.2	PDE3A	LAMC3	NFATC2	AC012317.1
737	RP11-182J1.10	XKR8	PC	CEP112	ANKRD36	CTD-2036P10.3
738	CTD-2213F21.3	EYA3	PAX2	MAOA	CHSY3	CACNG3
739	AC064834.3	PTAFR	PARD6G	TIPARP	ERI2	CTD-2515A14.1
740	CTD-2021J15.1	DNAJC8	OSTC	USP32	MPZL1	PRKCB
741	DTL	AL353354.2	NUP153	KIF5	ACSM3	ARHGAP17
742	NUTM2D	ATPIF1	NRG3	ATP13	PIK3R1	UBR1
743	NUDT10	RP5-1092A3.4	NIPBL	PTPDC1	PRKCA	EPB42
744	AL096677.1	RP5-1092A3.5	NGF	ITGB8	ATXN10	CHP2
745	KIF18B	SESN2	NFKBIZ	PARK2	RGMA	ERN2
746	RP13-270P17.2	MED18	NFIC	CMSS1	FAT4	TMEM62
747	ARMC5	PHACTR4	NF1	ASPN	AXL	TTBK2
748	KRTAP5-AS1	RCC1	NCOR1	PRLR	ZNF638	CDAN1
749	TSPAN7	TRNAU1AP	NBL1	CHD2	EPHA3	SCNN1B
750	SSX7	SNHG12	NAV3	LOXL2	FAM208B	LCMT1
751	TTTY22	TAF12	NAPSA	PGAP1	PPP6R3	RP11-266L9.2
752	ARL5C	RAB42	MYOM2	ADCYAP1	ADAMTS6	AC009158.1
753	UGT3A1	RP11-442N24--B.1	MRC2	TNXB	ZSWIM6	CTD-2547G23.2
754	TMPRSS12	RNU11	MIR22HG	PPP1	GXYLT2	TP53BP1
755	GALNT6	GMEB1	MFF	UBE2	MTHFD1L	CTA-249B10.1
756	RXFP2	YTHDF2	MEX3B	DDX21	STOM	VWA3A
757	DARC	OPRD1	METTL3	CALCRL	INVS	HS3ST4
758	RP11-80H8.4	RP1-212P9.3	MESDC1	TUBB6	ACER2	RP11-101E7.2
759	TNS4	EPB41	MEG3	ABL1	BRAF	PDZD9
760	ZDHHC22	TMEM200B	MED17	FBLN1	CRY1	UQCRC2
761	AC018878.3	RP11-242O24.3	MBD5	AMOTL1	SESN3	CTC-391G2.1
762	RP1-283K11.3	SRSF4	MARK3	CDK17	PCCA	RP11-142A12.1
763	PYHIN1	RP11-242O24.5	LINC00968	GFRA1	KIAA1217	MAP1A
764	RP11-196H14.4	MECR	LINC00381	STK3	JADE1	RP11-673P17.4
765	SH3TC1	PTPRU	LATS1	CDKAL1	RBM39	NPIPB4
766	STMN4	RP3-437I16.1	LAMP2	SCN11	RUNX1T1	RP11-265N6.2
767	AC005740.6	RP11-111I12.1	KMT2A	FBXL20	PNISR	KDM8
768	AC008592.7	MATN1	KIF3B	CENPP	ROR1	PPIP5K1
769	RP11-500M8.7	MATN1-AS1	KIAA1468	PHC2	ATP13A3	TUBGCP4
770	LINC00676	LAPTM5	KIAA0368	SEMA5	HSPG2	SDR42E2
771	RP6-109B7.2	RP5-1125N11.1	KANSL1L	ANKRD12	VPS13B	ZSCAN29
772	KBTBD11-OT1	RP1-65J11.1	ITPR1	AGO3	STON2	EEF2K
773	RP11-146N18.1	SDC3	ITGA9	YWHAE	SLC26A3	AQP8
774	NDUFB2-AS1	PUM1	ITGA1	NPPB	BIRC6	SCNN1G
775	CTB-11I22.1	NKAIN1	IPO7	ABL2	MLLT10	USP31
776	CLDN4	SNRNP40	INTS6	ARHGAP22	LIMCH1	RP11-20G6.2
777	MLC1	ZCCHC17	INSIG1	FLNB	TMEM165	HS3ST2
778	LGI3	RP11-266K22.2	IFNGR2	LGR5	SDK1	LCMT2
779	C11orf72	FABP3	IFI16	PIK3	PPP3CA	RP11-105C19.1
780	RP11-219B4.6	SERINC2	HMGCLL1	NHSL1	JPX	NPIPB5
781	RP11-252I13.2	RP11-439L8.4	HMCN2	SLC8	FOXK2	RP11-21M24.2
782	ARHGAP30	RP11-73M7.1	HK1	NFKBIZ	CALU	ADAL
783	C1QTNF9B	TINAGL1	HDAC7	CGNL1	ZFR	ZKSCAN2
784	AL049840.1	HCRTR1	HAS2	RAP1	CALCRL	RP11-21M24.3
785	C5orf66	PEF1	GNG12	STK10	EDIL3	CDR2
786	RP11-481J13.1	RP11-73M7.6	GNAQ	HSPG2	SLIT3	POLR3E
787	CTD-2165H16.4	COL16A1	GLRX	KDM6	YWHAE	RP11-141O15.1
788	RP3-331H24.4	BAI2	GBE1	PITPNB	RREB1	SERINC4
789	DEPDC1B	SPOCD1	FOXN3	SRGAP2	ECHDC2	SNAPC5
790	POLQ	RP11-84A19.2	FNIP2	FBLN5	ANXA2	KNOP1
791	RP11-603J24.4	RP11-84A19.4	FHL2	RGCC	SLC39A11	RP11-876N24.4
792	RP11-499F3.2	PTP4A2	FBXO16	MAML3	MIR503HG	RP11-485G7.5
793	UMOD	RP4-534N18.2	FBLN5	C10	PRKCE	SOCS1
794	ACAT2	KHDRBS1	FBLN1	SAMD4	TNRC6B	RP11-519G16.5
795	SLITRK6	RP11-277A4.4	FAN1	SNCA	ENOX1	RP11-519G16.3
796	XXbac-BPG252P9.10	TMEM39B	FAF1	CCNY	RAPGEF2	SLC30A4
797	VSTM2B	KPNA6	EPS8	PDE4	PARD3B	RMI2
798	ZBTB9	TXLNA	EPS15	CTD-2336	RAB1A	RP11-396B14.2
799	AADACL2	CCDC28B	EPC1	GFPT2	KDM2A	RP11-66H6.3
800	RP11-111H3.3	RP4-622L5.7	EDNRA	KCNQ1	SPECC1	CLEC16A
801	MUC4	IQCC	ECHDC2	TMEM217	STEAP4	DEXI
802	FCGR2A	DCDC2B	DNAJC3	DLG2	CAMKMT	CTD-3088G3.8
803	RP11-111M22.3	TMEM234	DMD	ADK	SETBP1	CIITA
804	DOLK	EIF3I	DLC1	PDS5	HIPK2	RP11-876N24.2
805	RP11-22A3.1	FAM167B	DIP2B	CCBE1	RP11-385J1.2	BLOC1S6
806	CRHR2	LCK	DENND2A	ABI2	TUBB6	RP11-96O20.4
807	IL10	HDAC1	DDAH1	TNRC6	DLGAP1	SQRDL
808	COL7A1	MARCKSL1	CTSL	PLA2	DPT	TVP23A
809	HOGA1	TSSK3	CTD-2126E3.3	AGFG1	RASSF8-AS1	RP11-718O11.1
810	RP11-358M11.3	FAM229A	CTB-31O20.2	SDCBP	GBF1	NUBP1
811	AC091729.9	BSDC1	CPA2	RP11-368	ATXN7L1	RP11-109M19.1
812	CLDN16	RP1-27O5.3	COL3A1	C6	PAFAH1B1	C15orf48
813	TPRXL	ZBTB8A	COL18A1	SMC5	LONRF2	CTD-3088G3.6
814	GATC	ZBTB8OS	COBLL1	GBF1	SH3PXD2B	RP11-27M24.1
815	HCRT	RBBP4	CMSS1	C1	CORO2B	SLC28A2
816	RP11-34P13.7	SYNC	CLK1	ANXA1	PPP6R2	RP11-166B2.7
817	PRF1	RP11-114B7.6	CHORDC1	SLC44	ITGA11	SNX29
818	CCND2-AS1	KIAA1522	CDKN2D	ACSL4	TBL1XR1	CTD-2651B20.1
819	HIST1H1B	YARS	CDKAL1	ZNRF3	DNMBP	TNFRSF17
820	PCOLCE-AS1	S100PBP	CD44	ETS1	SSH1	RP11-166B2.1
821	TRIM3	FNDC5	CCNL2	ADAMTS15	NEDD4	SHF
822	KLHL41	HPCA	CCNI	EPHA3	SND1	RP11-166B2.5
823	FETUB	TMEM54	CCND3	LIMS1	PTN	RP11-519G16.2
824	GLA	RNF19B	CCDC88A	VMP1	ADIPOR2	CTD-2651B20.3
825	LINC00466	FKSG48	CCDC18	MARK3	SLC39A14	GSPT1
826	CDPF1	RP1-117O3.2	CASC16	GRIK2	KIAA1755	LITAF
827	IRF1	AK2	CALD1	HERC2	UCK2	RP11-166B2.8
828	MTTP	ADC	CADPS2	RAPGEF5	ZMYM2	RSL1D1
829	RP11-388M20.6	TRIM62	CAB39L	MLLT3	CHSY1	BCAR4
830	GABRA5	ZNF362	C9orf3	AC007193	AC097662.2	ZC3H7A
831	AC027307.3	A3GALT2	C1orf63	COL18	KDM6A	RP11-490O6.2
832	RP11-180P8.1	RP11-415J8.3	C14orf37	TMEM144	RASSF8	GATM
833	RP11-540K16.1	RP11-415J8.5	C12orf5	C3	PIAS1	TXNDC11
834	RP11-56L13.7	ZSCAN20	C10orf11	RHOU	SPSB1	SPATA5L1
835	CTA-125H2.2	CSMD2	BRIP1	AL163953	AGO3	SNN
836	AC104777.4	C1orf94	BMPR2	UHRF1	FAM46A	TEKT5
837	RP11-805I24.1	SMIM12	BMPR1A	PPL	LPHN3	RP11-627D16.1
838	RGS9	GJB3	BMP2K	GNB1	SETD5	RP11-276H1.2
839	RITA1	GJA4	BLNK	GNAI1	SERINC5	DUT
840	RP11-626H12.3	DLGAP3	BCCIP	GRID2	UBE2R2	MYEF2
841	ZNF485	RP11-244H3.4	BCAS3	SCD5	H3F3B	RP11-279O17.2
842	C2orf66	ZMYM6	B4GALT1	ITM2	ZMIZ1	RP11-26O3.1
843	SLC2A1	ZMYM1	ATP1A1	BACH1	RP11-68I3.2	SLC12A1
844	AC024560.2	SFPQ	ARSD	BRD4	BMPR2	RP11-154J22.1
845	VTA1	ZMYM4	ARHGAP21	CHRM3	KCNQ1OT1	RP11-10K17.6
846	MOCS3	ZMYM4-AS1	ARGLU1	SULT1	CHD1	FAM86A
847	RP5-1010E17.1	KIAA0319L	APPL2	RASSF8	LRRTM4	C16orf89
848	RP11-27G24.1	NCDN	AP1S2	DUSP6	PRKD3	ALG1
849	CTD-3162L10.1	RP4-728D4.2	AOX1	CACNA2	ST3GAL2	NAGPA
850	AC002429.5	TFAP2E	ANK3	KCNMB4	CTNNA1	RP11-208K4.1
851	C1orf233	PSMB2	ANK2	SLC16	LRP1	SEC14L5
852	AC013469.1	C1orf216	ANAPC10	ZFP36	C1QTNF1	PPL
853	MLST8	CLSPN	AHSA2	NEXN	SMCHD1	UBN1
854	XRCC2	RP11-435D7.3	AHDC1	TJP2	GALNT15	GLYR1
855	CD320	AGO4	AHCYL1	DOCK2	CORO1C	ROGDI
856	FANCD2OS	AGO1	AFAP1	OAF	VTI1A	RP11-127I20.5
857	SECTM1	RP4-789D17.5	ADAMTSL1	RP11-415	GPATCH8	SMIM22
858	RWDD2A	AGO3	ACSL1	DAPK1	DLG2	SEPT12
859	RP11-923I11.6	RP4-665N4.8	AC135983.2	ATP1	MYO9B	ZNF500
860	SPIC	TEKT2	AC034243.1	SDC2	FRMD4B	SLC24A5
861	RP11-206L10.5	ADPRHL2	AC010084.1	FAT1	DOCK1	RP11-279O17.3
862	RP11-89M22.3	COL8A2	AC004053.1	NR4	USP32	EMP2
863	DLGAP1-AS3	TRAPPC3	AC002398.13	COMMD10	YWHAZ	USP7
864	ESCO2	MAP7D1	ABCA8	RP11-390	HMCN2	RP11-27M24.3
865	RP11-567L7.5	THRAP3	ZNF804B	PHACTR2	MYH7	ATF7IP2
866	HIST3H2BB	SH3D21	ZNF783	GNPNAT1	SDCCAG8	GRIN2A
867	SLCO4A1	EVA1B	ZNF777	PDXDC1	HERC4	RP11-418I22.2
868	RP11-16E12.2	RP11-268J15.5	ZNF385D-AS1	CPQ	ADAMTS17	RP11-243A14.3
869	RP5-955M13.4	STK40	ZNF302	VEPH1	DDX21	RP11-243A14.1
870	RP11-478K15.6	LSM10	ZNF292	NAP1	ADC	RP11-473I1.5
871	CTD-2020K17.4	OSCP1	ZMYM2	CADPS2	SCLT1	C16orf72
872	CDC45	MRPS15	ZFR2	EFCC1	RP11-39M21.1	RP11-77H9.8
873	ING1	CSF3R	YPEL5	SPIRE1	XPO1	RP11-77H9.6
874	FLG	GRIK3	XYLT1	MATN2	COL25A1	METTL22
875	RASGRF1	RP5-1180C18.1	XPO6	ANTXR2	ARGLU1	CARHSP1
876	LLNLR-246C6.1	LINC01137	WWC3	ZMYND8	PTBP2	CTD-2050N2.1
877	TYRP1	ZC3H12A	WRN	SLC7	RP11-383H13.1	RP11-552E10.1
878	KIAA1024	MEAF6	WDR70	UBE2	MAN1A1	RP11-77H9.2
879	RP11-245C23.3	SNIP1	WDR45	ENOX2	PRELID2	RP11-152P23.2
880	RP4-553F4.2	DNALI1	VPS13D	ZNF638	ITGB1	PMM2
881	RP11-509E16.1	GNL2	VIM	IMMP2	BCL2	RP11-198M11.2
882	ZCCHC18	RSPO1	USP9Y	NRIP1	PITPNB	TMEM186
883	MMP26	C1orf109	USP1	ANO4	NREP	ABAT
884	RP4-735C1.6	CDCA8	UNC5CL	NUP153	GRID2	RP11-276H1.3
885	KRTCAP2	EPHA10	UGP2	NFKBIA	HNRNPD	DUOX1
886	MAB21L1	MANEAL	UBXN6	PRPS1	CHST11	C16orf62
887	RP11-105N14.1	YRDC	UBR3	CD59	KIAA0020	NPIPA7
888	STOML2	C1orf122	TTC3	ELL2	ANK3	RPS15A
889	A4GNT	MTF1	TSC22D3	TENM4	RP11-192P3.5	NOMO2
890	RP11-567J20.2	RP11-109P14.10	TRAF3IP2	ELOVL5	GOLGB1	NPIPA7.2
891	RP11-599B13.7	INPP5B	TRA2B	AC007246	ATXN1	NPIPA8
892	CTD-2256P15.4	SF3A3	TMTC1	CAMK2	MYCBP2	CTA-481E9.4
893	LINC00277	FHL3	TMEM86B	SEZ6	ARFGEF1	CTD-2576D5.4
894	ANKRD24	UTP11L	TMEM65	IPO7	MAP2	NUPR1
895	RP5-1160K1.3	POU3F1	TMEM209	SPIDR	SMG6	CASC4
896	DYSF	RP5-884C9.2	TMEM135	ACTN4	FLNB	NPIPA7.1
897	FBXL15	RRAGC	TMEFF2	PTPN12	PCDH7	RP11-517A5.4
898	ICOS	RP5-864K19.4	TLK2	CRYBG3	AL163953.3	ARL6IP1
899	GSTA1	MYCBP	TLE1	ANKS1	TMCC1	RP11-517A5.5
900	NSUN7	RHBDL2	THUMPD2	RBMS3	ADAMTS4	RP11-616K22.2
901	TUBG1	AKIRIN1	TFCP2	ANK2	MEOX1	NOMO3
902	RP13-941N14.1	NDUFS5	TCF7L2	ITPKC	DYNC2H1	RP11-517A5.7
903	A1BG	MACF1	TAOK1	NCS1	PAN3	ABCC6
904	CAND2	RP11-420K8.1	TANC2	ACE2	PAMR1	RP11-516C1.1
905	CTD-2260A17.3	BMP8A	TAF4B	HECW2	BACH1	ABCC1
906	CDRT4	RP11-69E11.4	STRN3	SMG6	AFF4	CTA-972D3.2
907	NXPE2	PABPC4	STON2	ZC2	ANTXR2	FOPNL
908	RP11-57J16.1	RP11-69E11.8	STAU2-AS1	RP11-712	ATM	RP11-1035H13.3
909	CTD-2659N19.10	HEYL	STAG3	GPATCH8	DOK6	RP11-1035H13.2
910	CTB-189B5.3	NT5C1A	SRRM4	MGAT5	GOLGA4	MYH11
911	RP11-159F24.6	HPCAL4	SRPK1	TTC3	ARIH1	SYT17
912	RP11-498P14.5	PPIE	SRCRB4D	SLIT3	NFASC	HYPK
913	AC004549.6	BMP8B	SPACA3	FAM155	CTNNAL1	CCP110
914	AC090616.2	RP1-118J21.25	SOX30	NCOR1	SEMA3C	GDE1
915	CKS2	TRIT1	SOCS4	ABHD5	ERRFI1	CTA-363E6.7
916	CHRNB3	MYCL	SND1	GADD45	EPS8	CTA-363E6.6
917	RP11-459I19.1	MFSD2A	SNCAIP	GPC5	SPRY1	TMC5
918	CPA4	CAP1	SMEK2	INPP5	COL6A1	CTA-363E6.2
919	CCRL2	PPT1	SMC5	RP11-69	CLSTN2	CLEC19A
920	RP11-46C24.7	TMCO2	SLIRP	NIPBL	AL592183.1	MFAP1
921	CTB-13F3.1	RP1-39G22.7	SLCO2B1	ANXA5	CAB39L	RP11-626G11.3
922	RP11-332J15.3	ZMPSTE24	SLC8A1	NCALD	SON	SMG1
923	GTSF1	COL9A2	SLC39A12	SFMBT2	ABL2	CTD-2349B8.1
924	AL136531.1	SMAP2	SLC2A13	DLGAP1	FHIT	RP11-626G11.4
925	RP11-189E14.5	ZFP69B	SLC25A43	ABCA1	FBXW7	COQ7
926	NKX3-1	ZFP69	SLC25A32	ATP2	RP11-119F19.2	WDR76
927	RP11-259K5.2	RP11-656D10.3	SIK2	CHSY3	ABI2	RP11-626G11.1
928	ZNF883	EXO5	SHROOM3	PLCH1	GOLPH3	RP11-626G11.5
929	LINC00508	RP11-656D10.5	SHISA6	MLTK	SGMS1	TMC7
930	DRD3	RP11-656D10.6	SHFM1	MAP4	RBMX	CTD-2288F12.1
931	AC092570.2	ZNF684	SGCD	LPCAT2	HHIP	FRMD5
932	RP11-239E10.3	RIMS3	SERTAD2	ECHDC2	KMT2E	AF001548.5
933	RP11-755F10.1	RP4-739H11.3	SEPSECS	FAM196	ANO6	NDE1
934	GEMIN7	NFYC-AS1	SDC2	GSN	SEMA4A	RP11-165M1.3
935	AHRR	NFYC	SCLT1	IRS2	BRD4	SHISA9
936	CLEC4F	KCNQ4	SCAPER	KCNMA1	AC007246.3	CTA-276F8.2
937	CTA-445C9.15	CITED4	SCAF11	NR3	MAGI3	B2M
938	RP11-473M20.7	RP5-1066H13.4	SAT1	RABGAP1	SDC2	TRIM69
939	TRAP1	CTPS1	SART3	LINGO3	DNM1	MKL2
940	MEFV	SLFNL1	SAMM50	MEDAG	PHF14	CTD-2135D7.5
941	IL32	SCMH1	SAMD9	COLGALT2	DIAPH2-AS1	CTD-2135D7.2
942	PAQR4	RP11-399E6.1	SAMD11	RP11-776	GALNT2	ERCC4
943	FLYWCH1	FOXO6	SALL4	ABTB2	RP4-663N10.1	U95743.1
944	DNASE1	RP11-399E6.4	S100A6	IL1	ITM2B	U91319.1
945	SLX4	EDN2	RWDD2A	TRIM5	DPYD-AS1	CTD-2583P5.3
946	RP11-461A8.1	FOXJ3	RUNX1T1	ENOX1	EIF1	SPG11
947	MMP25	RIMKLA	RPS24	LRP1	FHL1	C15orf43
948	HELZ	ZMYND12	RP5-965F6.2	EDNRB	NAIP	CTD-2583P5.1
949	CREBBP	PPCS	RP3-473L9.4	IL16	BPTF	SORD
950	RP11-4F22.2	CCDC30	RP11-815J21.4	ZNF804	SLC25A13	RP11-109D20.1
951	RP11-473M20.9	PPIH	RP11-778H2.1	TPD52	NUMB	DUOX2
952	THOC6	RP5-994D16.3	RP11-775B15.2	ITGA11	CEP112	CPPED1
953	HCFC1R1	YBX1	RP11-761E20.1	AFAP1	PSME4	CTD-3037G24.3
954	LA16c-321D4.2	CLDN19	RP11-702F3.1	TNC	SCFD2	DUOXA1
955	TNFRSF12A	LEPRE1	RP11-644F5.16	PIAS1	AVL9	CTD-3037G24.4
956	PRKCA	C1orf50	RP11-611E13.2	KITLG	CRADD	PATL2
957	ADCY9	RP5-994D16.9	RP11-589B3.6	FTO	ATP9B	RP11-65J21.3
958	PKMYT1	CCDC23	RP11-513I15.6	PLEKHH2	PER3	CTDSPL2
959	RP11-462G12.4	ERMAP	RP11-505K9.4	SPSB1	SCAF11	PDXDC1
960	CLDN6	RP11-342M1.3	RP11-466F5.8	MIB1	NLRP1	CTD-2329K10.1
961	CLDN9	ZNF691	RP11-454C18.1	CNTN5	ANGPT1	KIAA0430
962	CLUAP1	SLC2A1	RP11-452H21.1	GALNT18	NRK	C16orf45
963	ZNF205-AS1	SLC2A1-AS1	RP11-439H13.2	EDIL3	RABGAP1L	RP11-1021N1.1
964	ZSCAN10	FAM183A	RP11-435O5.4	BTRC	VMP1	NPIPA5
965	NAA60.1	EBNA1BP2	RP11-388M20.6	SNCAIP	COBLL1	MIR3180-4
966	ZG16B	WDR65	RP11-307C12.12	BCAT1	PXDN	RRN3
967	RP11-349A8.3	TMEM125	RP11-295P9.8	VKORC1	SFPQ	NTAN1
968	LINC00514	C1orf210	RP11-26L16.1	SSX2	RP4-678D15.1	RP11-680G24.5
969	ZNF263	TIE1	RP11-268G12.1	RP11-219	RB1	NPIPA1
970	KREMEN2	MPL	RP11-255I10.2	REV3	RP11-1000B6.3	RP11-65J21.1
971	TIGD7	RP1-92O14.3	RP11-219B17.2	GPX3	IARS	NOMO1
972	FLYWCH2	CDC20	RP11-212D19.4	AAK1	FTO	NPIPA2
973	ZNF200	ELOVL1	RP11-157P1.4	RACGAP1	NKTR	NPIPA3
974	ZNF75A	MED8	RP11-154D17.1	ADAMTS12	KANSL1L	PLA2G10
975	LA16c-380H5.5	RP1-92O14.6	RP11-129B22.1	JPX	FERMT2	BFAR
976	LA16c-360H6.3	SZT2	RP11-1008C21.2	PIBF1	DENND4C	EIF3J-AS1
977	CACNG4	SZT2-AS1	RP1-69D17.4	BAZ1	CGNL1	PARN
978	NAA60	HYI	RNF169	DHRS12	OSMR	EIF3J
979	AJ003147.9	HYI-AS1	RIMS1	WNK3	NT5C2	RP11-65J21.4
980	RP11-473M20.16	PTPRF	RFK	SOCS3	NR3C2	XYLT1
981	CASP16	KDM4A	RBM26	RALGPS2	SETD2	RP11-426C22.6
982	LA16c-325D7.2	KDM4A-AS1	RB1	BMPR1	LPHN2	CCDC101
983	ZNF213	ST3GAL3	RASA2	KCNMB2	UGDH	RP11-357N13.2
984	MTRNR2L4	RP11-184I16.4	RAPGEF5	RPS6	PPAP2A	FTO
985	RP11-473M20.14	ARTN	RAP1B	P4	SRRM2	RPGRIP1L
986	ZSCAN32	RP11-7O11.3	RAI14	RLF	TNRC18	AKTIP
987	CACNG5	IPO13	RAB8B	RP3-323	TNFRSF25	RBL2
988	ZNF205	DPH2	RAB7A	LINC00632	LMNA	RP11-44F14.2
989	ZNF597	ATP6V0B	PZP	SSH1	SIK2	IVD
990	CACNG1	B4GALT2	PTPN9	AF131217	TRPC1	RP11-467J12.4
991	RP11-401F2.3	CCDC24	PTPN12	PITPNC1	RSRC1	CASC16
992	CEP112	SLC6A9	PTGIR	KDM5	RAB7A	TOX3
993	RP11-95P2.3	RP5-1198O20.4	PTBP2	FAM101	TFDP2	RP11-142G1.3
994	CIITA	KLF17	PRR11	FOS	ITGA5	C16orf97
995	RP11-583F2.2	DMAP1	PRPF40B	RP11-347	ATP8B1	SALL1
996	GNA13	ERI3	PRNP	ZNF423	NSRP1	BAHD1
997	TVP23A	RNF220	PRKAG2	ANKRD10	WAC	RP11-883G14.3
998	NUBP1	TMEM53	PRAM1	CFD	CALD1	RP11-327F22.4
999	RP11-109M19.1	C1orf228	PPP6R3	LINC00882	RHD	CYLD
1000	TEKT5	KIF2C	PPP2R3C	SDCCAG8	MEIS1	NOD2
1001	RP11-27M24.1	RP11-269F19.2	PPME1	SPHK1	RHOQ	SNX20
1002	EMP2	RPS8	PON2	TWIST2	CREBBP	RP11-401P9.5
1003	RP11-27M24.3	BEST4	POLR1C	GLDN	HERC1	RP11-64K12.9
1004	ATF7IP2	PLK3	POGZ	ADAMTS4	CPNE8	RP11-401P9.4
1005	GRIN2A	TCTEX1D4	PLXNA4	CD82	TAF1D	RP11-357N13.3
1006	RP11-418I22.2	BTBD19	PLD1	VGLL3	TNRC6A	RP11-357N13.1
1007	RP11-243A14.3	PTCH2	PLA2G7	SLC25	SENP6	RP11-413H22.2
1008	RP11-243A14.1	EIF2B3	PIP4K2A	TET3	RNF38	RP11-324D17.1
1009	RP11-473I1.5	HECTD3	PIK3R1	RHD	MYL2	GNAO1
1010	C16orf72	UROD	PIGN	MPZL1	EEF2K	RP11-355E10.1
1011	RP11-77H9.8	ZSWIM5	PHC2	INPP1	SH3RF1	RP11-461O7.1
1012	USP7	HPDL	PDS5A	BACH2	KCNIP1	CES5A
1013	RP11-77H9.6	MUTYH	PDPN	EEA1	RLF	PLCB2
1014	RP11-876N24.2	TOE1	PDLIM7	HMCN2	FOSL2	RP11-133K1.6
1015	DEXI	TESK2	PDGFRB	ZMIZ1	SOS1	LINC00984
1016	CARHSP1	CCDC163P	PDE7B	TXNIP	PAX8	CES1
1017	RP11-876N24.4	MMACHC	PDE7A	PSME4	PCOLCE2	C15orf52
1018	GSPT1	PRDX1	PBX3	NAMPT	GMDS-AS1	DISP2
1019	RP11-166B2.8	AKR1A1	PANX1	HDAC7	NFIL3	SLC6A2
1020	RSL1D1	NASP	PAM	IL1	NOL10	LPCAT2
1021	BCAR4	CCDC17	PACSIN2	STON2	CNOT4	RP11-212I21.2
1022	ZC3H7A	GPBP1L1	P2RY11	NR4	DENND4A	MMP2
1023	RP11-490O6.2	TMEM69	NUTM2A-AS1	KLF7	ANKRD6	KNSTRN
1024	TXNDC11	IPP	NUP205	ST3	COMMD10	IRX6
1025	SNN	MAST2	NUDCD3	CAMKMT	RP11-141M1.3	RP11-26L20.3
1026	LITAF	RP4-533D7.4	NSD1	ASXL1	CRTC3	CTD-3032H12.2
1027	CTD-3088G3.6	RP4-533D7.5	NR3C1	CEP85	KCTD8	IRX5
1028	CTD-3088G3.8	TSPAN1	NPTX2	RP4-678	PLOD2	CRNDE
1029	SMURF2	POMGNT1	NOVA1	KIAA0368	ZNF708	IRX3
1030	RP11-485G7.5	LURAP1	NOL8	PLCE1	ACSL3	NKD1
1031	SOCS1	RAD54L	NOC3L	CDC42	SNX9	BRD7
1032	RMI2	LRRC41	NIN	ZMYM2	PRRX1	CHST14
1033	LRRC37A3	UQCRH	NHLRC3	PXDN	TTC27	ADCY7
1034	RP11-66H6.3	NSUN4	NDUFAF2	ZHX3	SERPINE2	AC140542.2
1035	CLEC16A	FAAH	NBEAL1	PPP2	MYRIP	RP11-523L20.2
1036	RP11-927P21.1	LINC00505	NBEA	AC074391	CD44	PHKB
1037	RP11-583F2.5	MKNK1-AS1	NAA35	HECTD1	COL1A1	RP11-474B12.1
1038	RP11-160O5.1	MKNK1	MYO1F	RALGAPA1	ACSL4	RP11-329J18.3
1039	SRL	ATPAF1	MYO10	FAM214	PDE5A	ITFG1
1040	CTD-2535L24.2	EFCAB14	MYBPC3	ADAM17	THADA	RP11-329J18.2
1041	ZNF500	TEX38	MTUS1	SLC25	XAF1	NETO2
1042	C16orf71	EFCAB14-AS1	MTRNR2L8	KHDRBS3	LRRC17	RP11-169E6.4
1043	ANKS3	CYP4A22-AS1	MT2A	RP11-362	RFTN1	RP11-169E6.1
1044	NUDT16L1	LINC00853	MRPS23	SLC27	AC005592.2	DNAJA2
1045	RP11-709D24.6	PDZK1IP1	MN1	RP11-399	RNF213	GPT2
1046	MGRN1	TAL1	MMP19	MAP1	MAP4K4	C16orf87
1047	UBALD1	RP1-18D14.7	MME-AS1	SF1	BAZ1A	MYLK3
1048	C16orf96	STIL	MMAB	BMPER	RAF1	RP11-480G7.1
1049	CDIP1	CMPK1	MLLT6	NRG1	MIB1	ORC6
1050	HMOX2	RP11-511I2.2	MKL1	SLFNL1	PIBF1	GCHFR
1051	NMRAL1	FOXE3	MIR145	PPP1	NOP58	DNAJC17
1052	DNAJA3	FOXD2-AS1	MICAL3	ACACA	SIK1	C15orf62
1053	VASN	FOXD2	MFAP5	RRAS2	AKAP9	VPS35
1054	CORO7	TRABD2B	METAP2	CHST7	EML4	RP11-46D6.1
1055	PAM16	RP11-193P11.3	MED4-AS1	FMO6	U2SURP	ABCC12
1056	AC005356.1	SLC5A9	MED12L	GALNT10	UBE2D3	RMDN3
1057	GLIS2	RP5-1024N4.4	MCC	C3	ARHGAP22	ABCC11
1058	TFAP4	SPATA6	MAP4	SPECC1	PDZRN4	C16orf78
1059	RP11-95P2.1	AGBL4	MAP1B	HNRNPC	USP15	PAPD5
1060	APOH	RP11-141A19.1	MAGI1	CBFB	RFWD2	RP11-111A22.1
1061	SMIM22	RP11-141A19.2	LYST	CRK	ASXL1	RP11-429P3.5
1062	RP11-152P23.2	ELAVL4	LRRTM4	DIAPH2	NSD1	HEATR3
1063	RP11-127I20.5	DMRTA2	LRRK2	CCNL1	HTR4	RP11-429P3.3
1064	PMM2	RP5-850O15.4	LRRFIP1	MAP2	IRS2	CNEP1R1
1065	TMEM186	FAF1	LINC00989	UBC	PTX3	ZNF423
1066	ABAT	RP5-850O15.3	LINC00894	GALNT13	ETF1	RP11-189E14.5
1067	METTL22	CDKN2C	LINC00883	SLC39	ANKRD10	C15orf57
1068	RP11-279O17.3	C1orf185	LINC00470	PAFAH1	HERC2	RP11-491F9.1
1069	RP11-279O17.2	RP11-296A18.3	LGR4	RAB7	POGZ	LONP2
1070	RP11-26O3.1	RNF11	LDB2	PKD2	ENOX2	RPUSD2
1071	RBFOX1	RP11-296A18.6	LA16c-390E6.5	LDLR	KDM4C	CBLN1
1072	RP11-10K17.6	TTC39A	KXD1	TRERF1	TBC1D1	CASC5
1073	FAM86A	RP11-275F13.1	KPNA1	CUL3	RP11-1L12.3	RP11-42I10.1
1074	C16orf89	EPS15	KMT2C	ZNF385	SPAG9	CTC-527H23.2
1075	ALG1	RP11-253A20.1	KIAA0232	FGF7	CTBP2	RP11-44I10.3
1076	NAGPA	RP11-191G24.1	KDM4B	PDE3	USO1	RAD51
1077	SEC14L5	OSBPL9	KCTD13	SFPQ	WBP1L	N4BP1
1078	AXIN2	NRD1	KCNH8	SLCO2	NPPA	SIAH1
1079	PPL	RP4-657D16.3	KCNG2	SLC22	ARMC8	AMFR
1080	UBN1	RP4-657D16.6	KCNE4	AC016831	NSF	C15orf56
1081	GLYR1	RAB3B	KAT6A	SPARC	MON2	SULT1A2
1082	ROGDI	TXNDC12	ITGB5-AS1	GJC1	SCFD1	SETD6
1083	PRSS21	RP11-91A18.4	IPO9-AS1	ITGA10	TPST1	RP11-62C7.2
1084	RP11-147L13.2	TXNDC12-AS1	INCENP	DGKH	ANO3	RP11-481J2.2
1085	TCEB2	BTF3L4	IMP3	PLOD1	B4GALT1	GINS3
1086	RP11-84E24.2	ZFYVE9	IMMP2L	KCNQ3	IL16	PRSS54
1087	RP11-161M6.2	CC2D1B	IL17RA	JADE1	FAM171A1	CCDC113
1088	LA16c-366D3.1	RP11-155O18.6	IFI27L1	TENM3	PTPN12	RP11-459F6.1
1089	LA16c-306A4.1	ORC1	IDNK	VASH2	FGFR1OP2	CSNK2A2
1090	AC007461.2	PRPF38A	HS3ST3A1	NREP	YBX3	RP11-624L4.2
1091	LMF1	ZCCHC11	HNRNPC	TNIK	KAT6A	RP11-459F6.3
1092	PRR25	GPX7	HNRNPA2B1	SKIL	FAM65C	CTB-134F13.1
1093	SOX9	FAM159A	HEYL	CHL1	CACNA2D3	C16orf80
1094	CHTF18	COA7	HECTD4	AGMO	HDAC8	MMP15
1095	RPUSD1	ZYG11B	HEATR5B	RNF150	LSP1	USB1
1096	LINC00511	ZYG11A	HDC	ADAM12	GTF2I	THBS1
1097	MSLNL	ECHDC2	HDAC4	FGF10	GOLGA8A	ZNF319
1098	NARFL	SCP2	HCG27	SLC16	LARGE	TEPP
1099	HAGHL	PODN	GXYLT1	LIMA1	EHMT1	CNGB1
1100	CCDC78	RP11-334A14.5	GTDC1	SLC9	HMGA2	CTD-2600O9.1
1101	FAM173A	SLC1A7	GS1-279B7.1	ARID1	CDC14B	CTD-2033D15.1
1102	METRN	RP11-334A14.8	GOLT1B	ICA1	EPB41L3	KIFC3
1103	FBXL16	CPT2	GNAT2	ALDH1	MGEA5	FSIP1
1104	WDR24	RP5-1024G6.2	GMPS	CTD-2201	SLC9A7	NDRG4
1105	JMJD8	C1orf123	GLYAT	CLASP1	CLASP1	RP11-624L4.1
1106	STUB1	RP5-1024G6.7	GLS	TTC17	HECTD1	NUDT21
1107	LA16c-313D11.9	MAGOH	GDF7	ITIH5	DECR1	RP11-275I4.2
1108	SOX8	RP5-1024G6.5	GCKR	GOLGB1	AL132709.8	RP11-95H3.1
1109	RP11-616M22.1	RP5-1024G6.8	GBAS	FIGF	SEZ6L	CDH11
1110	SRRM2	LRP8	GAS2	INTS6	CMIP	RP11-467L24.1
1111	TPSG1	RP4-784A16.5	GALNT10	YAP1	NRD1	AC012322.1
1112	AC003051.1	DMRTB1	FRMD4B	HPCAL1	KDM5D	RP11-744D14.2
1113	CCDC154	GLIS1	FREM1	SYNJ2	MT1X	RP11-21L1.1
1114	AC004562.1	NDC1	FOSB	CLCN5	MAGI1	RP11-2K6.2
1115	C16orf91	YIPF1	FOS	TAOK1	AASS	RP11-368L12.1
1116	LA16c-312E8.2	DIO1	FMNL1	FEM1	TPM1	FAM98B
1117	UNKL	HSPB11	FBXL5	CMIP	DOK5	CTC-420A11.2
1118	AC002539.1	LRRC42	FBP1	SAT1	HAS2	CDH8
1119	KCNJ16	LDLRAD1	FBLN2	ARHGAP44	RP11-197K3.1	RP11-354I13.2
1120	LA16c-316G12.2	RP4-758J24.5	FANCA	HK1	MBNL2	RP11-430C1.1
1121	GNPTG	TMEM59	FAM85A	SYNPO	PRSS23	RASGRP1
1122	TSR3	TCEANC2	FAM46A	TCF7	CTC-575N7.1	RP11-105C20.2
1123	BAIAP3	CDCP2	FAM212B-AS1	STXBP6	DMD	RP11-700H13.1
1124	LA16c-358B7.3	RP11-446E24.4	FAM19A4	DPYSL3	PPARG	RP11-410D17.2
1125	KCNJ2-AS1	MRPL37	FAM172A	PLA2	YWHAQ	GOT2
1126	KCNJ2	SSBP3	EYA2	DMD	SPATS2L	SLC38A7
1127	CTD-2378E21.1	SSBP3-AS1	EXOSC9	MAPK1	ROCK2	CNOT1
1128	UBE2I	RP4-705F19.1	EXOSC10	ARIH1	KCND2	RP11-102L12.2
1129	RP11-616M22.7	ACOT11	EPN2	HAS2	ZNF331	RP11-37C7.3
1130	CASC17	FAM151A	ENTPD4	MXI1	BMPR1A	KATNB1
1131	TPSAB1	MROH7-TTC4	ENSA	CDK13	PHF20	CCDC135
1132	LINC01152	TTC4	ENOX2	CAMSAP2	IL1R1	RP11-405F3.4
1133	RHBDL1	PARS2	ENAH	ANO6	PCNXL4	RP11-521C20.2
1134	RHOT2	TTC22	EML1	MAGI1	NCOR1	HERPUD1
1135	WDR90	C1orf177	EME1	TEX26	AGO2	SLC12A3
1136	AL022341.3	DHCR24	EHBP1	LSP1	TWIST2	NUP93
1137	LA16c-OS12.2	RP11-67L3.4	EGFL7	KCND2	DYM	RP11-343H19.1
1138	HBQ1	TMEM61	DHODH	FAM126	MGP	MT1X
1139	HBA1	RP11-12C17.2	DGKI	ACSM3	TEAD1	MT1G
1140	HBA2	PCSK9	DEPDC5	NFE2	TNIK	BMF
1141	HBM	USP24	DDX10	NCKIPSD	AP000304.12	MT1F
1142	COG1	RP11-101C11.1	DCTN5	LINC00402	ZHX3	MT1A
1143	Z69666.2	RP11-466L17.1	DCBLD2	STRN3	C20orf194	BUB1B
1144	Z69720.2	RP11-90C4.1	DBR1	MT1	ABHD5	MT1M
1145	FAM104A	RP11-90C4.2	CYP2U1	RARB	CNTRL	AC026461.1
1146	NPRL3	RP1-158P9.1	CUL5	HNMT	CYP7B1	MT1E
1147	MPG	RP11-504A18.1	CTD-3105H18.7	RFX3	LRCH3	RP11-249C24.10
1148	RHBDF1	PRKAA2	CTD-2647L4.1	TMEM2	ESR1	MT2A
1149	SNRNP25	C1orf168	CTD-2113L7.1	RP11-45	ANK2	MT3
1150	POLR3K	C8A	CTD-2014B16.3	NFASC	FAM155A	MT4
1151	WASH4P	C8B	CTC-575N7.1	FLNA	AL132709.5	PAK6
1152	C17orf80	DAB1	CTC-228N24.1	STAT3	GLS	BBS2
1153	RP11-89K11.1	RP6-102O10.1	CTBP2	ELMO1	ATRX	OGFOD1
1154	TARSL2	RP11-393I23.4	CTB-174D11.2	LINC00886	PUS7	CETP
1155	TM2D3	OMA1	CRTC1	RP11-68	AAK1	NLRC5
1156	RP11-299G20.3	TACSTD2	CRK	MID1	AC007193.10	RP11-322D14.2
1157	CPSF4L	MYSM1	CREB3L2	AC005592	SEPT7	CX3CL1
1158	LUC7L	JUN	CPS1	C20	MXI1	GPR97
1159	ITFG3	LINC01135	COQ10A	CHST3	RNF19A	GPR56
1160	RGS11	RP11-63G10.2	CNTNAP3B	CBFA2	AOX1	GPR114
1161	LA16c-366D1.3	RP4-794H19.1	CNTN4	WISP1	ATXN2	CCDC102A
1162	FAM195A	RP4-794H19.4	CLASP2	ARHGAP18	C12orf40	DOK4
1163	RP11-1124B17.1	RP11-145M4.2	CHST9	DDIT3	FAM172A	POLR2C
1164	RP11-57A1.1	RP11-145M4.3	CHD2	NTM	PPP1R12A	COQ9
1165	C16orf13	RP11-467C18.1	CEP350	PARM1	C16orf45	CIAPIN1
1166	WFIKKN1	FGGY	CDC42BPA	KIF21	KCTD7	CCL17
1167	RAB40C	RP4-782L23.2	CCT3	FAM118	CGGBP1	GPR176
1168	SLC39A11	RP4-782L23.1	CCSER2	RP11-30	FRMPD4	CPNE2
1169	PIGQ	HOOK1	CCDC64	RP11-909	GPRC5A	CCL22
1170	C16orf11	CYP2J2	CCDC163P	BCAR3	LRP4	PLLP
1171	CAPN15	C1orf87	CASK	WDR43	NTM	RP11-407G23.3
1172	ARHGDIG	RP11-776H12.1	CAPN15	BCL2	ITCH	EIF2AK4
1173	RAB11FIP3	RP11-436K8.1	CALML4	NRG3	SGK223	ARL2BP
1174	DECR2	NFIA	CALB1	TMEM176	PLCL1	SRP14
1175	NME4	RP4-668G5.1	CA13	PPARG	SRSF11	SRP14-AS1
1176	TMEM8A	RP5-833A20.1	C1orf174	NCAM2	DDX24	RSPRY1
1177	MRPL28	TM2D1	C1orf105	XKR6	TTTY10	FAM192A
1178	AXIN1	RP11-430G17.3	C14orf105	SPRY4	THRB	SHCBP1
1179	PDIA2	INADL	C10orf71	DNER	TCF25	RP11-488I20.3
1180	SSTR2	L1TD1	C10orf10	LONRF3	PIP5K1A	ZFYVE19
1181	RP11-143K11.1	KANK4	BTG1	GALNT2	IFT140	MAPK3
1182	CLCN7	USP1	BRI3	MIR181	CBR4	GDPD3
1183	LA16c-390E6.5	DOCK7	BPGM	NAIP	SPRED1	RP11-455F5.3
1184	LA16c-390E6.4	ANGPTL3	BLID	LRCH3	KIAA1377	EHD4
1185	RP11-304L19.5	AL138847.1	BIRC6	LCORL	OAF	CTD-2382E5.4
1186	RP11-147L13.8	RP11-230B22.1	BCAT1	PIM1	SUMF1	YPEL3
1187	RP11-715J22.3	ATG4C	BAZ2B	AXL	CCNI	TBX6
1188	RP11-166B2.5	RP11-335E6.2	BACH2	GDF6	HIBADH	PPP4C
1189	CCNF	RP11-335E6.4	AVL9	PDE4	KAT6B	ALDOA
1190	ABCA3	LINC00466	AUTS2	MLXIPL	SYNJ2	FAM57B
1191	MIR940	RP4-792G4.2	ATXN10	RP11-385	TPD52L1	C16orf92
1192	AC009065.1	FOXD3	ATP7A	ZFY	EPB41L4A	CTD-2382E5.1
1193	AMZ2	ALG6	ATP6V0A2	NAV3	DICER1	DOC2A
1194	RNPS1	ITGB3BP	ATP10D	PTN	C3orf55	INO80E
1195	ARSG	EFCAB7	ATG4B	ARHGEF3	CYR61	HIRIP3
1196	RP11-304L19.11	PGM1	ARMC2-AS1	ST3	MIS18BP1	TAOK2
1197	ECI1	RP11-24J23.2	ARID4B	MAPK8	PALM	TMEM219
1198	DNASE1L2	UBE2U	ARID1B	ATP8	IQGAP2	CTD-2574D22.2
1199	SLC16A6	CACHD1	APH1A	RP11-446	PARVA	PLA2G4E
1200	RP11-304L19.12	RAVER2	APCDD1	TTC39	GNB1	ASPHD1
1201	WIPI1	JAK1	AP3S1	UCK2	C11orf49	SEZ6L2
1202	E4F1	RP11-182I10.3	AP000962.2	CDH13	ARHGAP42	CDIPT-AS1
1203	PGP	RP4-535B20.4	AP000473.5	RAI14	KIAA0825	RP11-455F5.4
1204	RP11-304L19.8	RP4-535B20.1	ANTXR2	LRRC17	CCDC91	RP11-23P13.7
1205	BRICD5	AK4	ANKRD35	VIM	CNN3	RP11-488I20.8
1206	CASKIN1	DNAJC6	ANKRD31	IL12	KIF2A	RP11-23P13.6
1207	AC145343.2	RP5-1044H5.1	ANKRD28	hsa-mir-490	RNF4	AC002310.13
1208	RP11-715J22.4	LEPR	ANKRD1	NR3	OSBPL6	ZNF768
1209	KPNA2	PDE4B	ANK1	RP11-767	DIP2C	RP11-297C4.1
1210	RP11-20I23.13	TCTEX1D1	ANGPT1	AFF4	PABPC1	RP11-297C4.2
1211	SRRM2-AS1	WDR78	AMOTL1	NRCAM	NT5DC3	ITGAL
1212	PRSS27	MIER1	AMMECR1L	SLC16	SRGAP2	SEPHS2
1213	KCTD5	SLC35D1	ALMS1	A2	EFCAB2	DCTPP1
1214	CTD-3126B10.1	C1orf141	AL163953.3	RBM39	CTSL	ZNF771
1215	RP11-20I23.7	IL23R	AIRN	HSPH1	CELF1	SEPT1
1216	PSMD12	IL12RB2	AFF2	CDON	SUB1	AC073657.1
1217	PITPNC1	SERBP1	AFF1	JAK1	NUFIP2	ZNF48
1218	RP11-20I23.6	RP4-763G1.2	ADAMTS9-AS1	SRPX2	PHLDB2	MYLPF
1219	NOL11	GADD45A	ACTB	TREH	RGCC	TBC1D10B
1220	BPTF	GNG12	AC092839.3	TCF21	MT-CO1	CD2BP2
1221	C16orf59	GNG12-AS1	AC068282.3	AC105402	ARHGEF12	RP11-347C12.1
1222	PDPK1	DIRAS3	AC062017.1	PROS1	ISPD	RP11-347C12.3
1223	CEMP1	WLS	AC024084.1	FMNL1	SLC44A5	RP11-23P13.4
1224	RP11-855A2.3	RPE65	AC005944.2	MYL7	NRG3	JMJD7-PLA2G4B
1225	AMDHD2	DEPDC1	AACS	ADAM19	CYP1B1	SULT1A3
1226	ATP6C	RP4-694A7.4	ZZZ3	SORCS1	MGAT5	CORO1A
1227	C17orf58	RP11-424D14.1	ZSWIM6	NSMCE2	FAM129A	SPTBN5
1228	RP11-20I23.1	LRRC7	ZSCAN1	RP11-373	FOXJ3	CDIPT
1229	TBC1D24	RP11-181B18.1	ZNRF3	SLC1	ADAM17	MVP
1230	RP11-715J22.2	LRRC40	ZNRF1	LARGE	CCDC88A	PAGR1
1231	TRAF7	SRSF11	ZNF814	DAW1	KIAA1109	PRRT2
1232	PRKAR1A	RP4-677H15.4	ZNF667	SLC8	TJP2	NFATC2IP
1233	TELO2	ANKRD13C	ZNF646	LRFN5	PKN2	CD19
1234	RAB26	HHLA3	ZNF638	SH3	MAPK8	TMEM87A
1235	MSRB1	RP11-180O5.2	ZNF615	KMT2	SLC25A12	RABEP2
1236	HS3ST6	CTH	ZNF613	ITGAV	KIAA0232	RP11-22P6.3
1237	MEIOB	RP11-42O15.3	ZNF532	RHEB	PER2	ATP2A1
1238	MAP2K6	RP5-952N6.1	ZNF510	RP11-96	NHSL1	GANC
1239	RP1-193H18.3	PTGER3	ZNF501	SMG1	GEM	RP11-22P6.2
1240	HAGH	RP3-333A15.1	ZNF471	WDFY3	RP11-909M7.3	SH2B1
1241	RP1-193H18.2	ZRANB2-AS1	ZNF420	GMDS-AS1	TANC1	TUFM
1242	NUBP2	ZRANB2	ZNF331	RASSF8	SNX29	RP11-24N18.1
1243	SPSB3	RP11-386O9.2	ZNF311	CREBBP	CCSER2	CAPN3
1244	EME2	NEGR1	ZNF274	ST6	STK40	ATXN2L
1245	MRPS34	RP11-82L20.1	ZNF232	ZFYVE16	CTD-2336H13.2	RP11-1348G14.5
1246	NME3	RP4-660H19.1	ZNF221	PTPRJ	CASC4	ZNF106
1247	LA16c-361A3.3	RP4-788P17.1	ZNF154	SLC25	SLC16A12	RP11-1348G14.4
1248	LA16c-329F2.1	LRRIQ3	ZNF143	ZNF331	UBE3C	NPIPB9
1249	MAPK8IP3	FPGT	ZNF141	CPNE8	HNRNPC	EIF3C
1250	HN1L	TNNI3K	ZNF10	AP001601	MTERFD2	NPIPB8
1251	CRAMP1L	RP11-439H8.4	ZMYND10	SH3	USP47	SNAP23
1252	LA16c-395F10.2	LRRC53	ZMIZ2	RP11-201	ARID2	SULT1A1
1253	TMEM204	RP4-612J11.1	ZMIZ1	MCU	C3	RP11-264B17.2
1254	LA16c-385E7.1	RP11-17E13.2	ZMAT1	CTD-2216	ETV6	SPNS1
1255	IFT140	CRYZ	ZIK1	CYP1	MEF2A	RP11-264B17.4
1256	RPL3L	TYW3	ZFYVE9	SETD5	GATA6	RP11-231C14.4
1257	NDUFB10	RP4-682C21.5	ZFYVE1	COL27	MAP4K5	AC009133.20
1258	ABCA5	ACADM	ZFP36L1	NCAM1	EEA1	AC009133.14
1259	SYNGR3	RABGGTB	ZCCHC11	CTC-232	LRRFIP2	AC009133.15
1260	RP11-304L19.2	MSH4	ZC3H8	HECA	LUC7L3	MAZ
1261	FAM20A	ASB17	ZBTB22	LPIN1	UBE2K	KIF22
1262	RP11-304L19.4	RP11-550H2.2	Z83001.1	ATP11	ACYP2	C16orf54
1263	PKD1	RP5-1102E8.3	YWHAZ	TJP1	C14orf37	QPRT
1264	TSC2	ST6GALNAC5	YWHAE	AAMP	HIVEP2	PLA2G4D
1265	NTHL1	RP4-564M11.2	YTHDF3	HMGCLL1	RNF144A	SPN
1266	SLC9A3R2	PIGK	YPEL2	TPST1	RAB10	RP11-345J4.5
1267	NPW	AK5	YES1	CCDC88	BRWD1	LAT
1268	ZNF598	ZZZ3	YBEY	LETM2	ST3GAL4	PLA2G4F
1269	AC005606.14	USP33	XYLB	WT1	ACTN1	NPIPB11
1270	ABCA9-AS1	FAM73A	XXYLT1	RP11-434	GLRX	ANKS3
1271	RP11-120M18.5	NEXN-AS1	XRN2	SENP5	ZNF365	VPS39
1272	GFER	NEXN	XRCC5	PHLDB2	DOCK10	RP11-426C22.4
1273	RP11-118B18.1	FUBP1	XPA	LINC00511	UAP1	RP11-546B15.1
1274	RP11-118B18.2	DNAJB4	XIRP1	UBR3	RNF152	RP11-426C22.5
1275	NOXO1	GIPC2	XAF1	KPNA4	PLCE1	CTB-134H23.2
1276	TBL3	RP11-386I14.4	WWP1	PABPC1	IPO7	RP11-264B17.5
1277	RNF151	PTGFR	WT1-AS	RP11-366	OSBPL8	AC002310.12
1278	SNHG9	IFI44	WHSC1L1	EEF2	PRKDC	ZNF764
1279	RPS2	ELTD1	WDR43	RAPGEF2	DGKI	ZNF688
1280	CEP95	RP11-115A15.1	WDR26	ABCG2	DIS3L2	RP11-388M20.6
1281	CTD-2135D7.2	RP5-887A10.1	WDHD1	LINGO2	EYS	ARMC5
1282	RP11-166B2.1	LPHN2	WDFY3	SON	STARD9	RP11-452L6.5
1283	RP11-231C14.4	RP5-837I24.2	WDFY2	SH3	MTDH	RP11-452L6.1
1284	RP11-345J4.5	RP5-837I24.4	WASL	NR1	TCAP	ZNF843
1285	NPIPB11	RP11-147G16.1	WASH4P	MN1	SCAPER	CHAC1
1286	RP11-426C22.6	RP4-601K24.1	WAC	ATXN2	WDR43	INO80
1287	RP11-15E18.1	RP11-170N11.1	VWF	TANC1	MLXIP	RP11-540O11.6
1288	RP11-426C22.4	RP11-475O6.1	VSIG10L	TBL1	ABCC4	COX6A2
1289	RP11-426C22.5	RP5-836J3.1	VPS36	ST3	JAK1	ITGAD
1290	CTB-134H23.2	RP11-486G15.2	VEZT	DGKI	RERG	RP11-540O11.7
1291	RP11-264B17.5	PRKACB	VEZF1	RP11-129	VIM	ITGAX
1292	LAT	SAMD13	VCAN-AS1	MASP1	PRKAR2A	RP11-540O11.4
1293	RP11-264B17.4	DNASE2B	VASH2	TSHZ3	NCOA7	ITGAM
1294	SPNS1	RPF1	UVRAG	LINC00473	NFIX	RP11-388M20.9
1295	RP11-264B17.2	GNG5	USP9X	MME	GABPB2	EXD1
1296	NFATC2IP	CTBS	USH2A	NCEH1	HNRNPA2B1	PYDC1
1297	CD19	SSX2IP	UNG	CPXM2	TAOK1	TRIM72
1298	RABEP2	LPAR3	UMOD	LMBR1	PUM2	C16orf98
1299	RP11-22P6.3	MCOLN2	ULK4	ALDH1	SMURF1	CHP1
1300	ATP2A1	WDR63	UHMK1	CDK19	SESN1	PYCARD
1301	RP11-22P6.2	MCOLN3	UGCG	TGFBI	UVRAG	OIP5
1302	SH2B1	SYDE2	UFSP1	TMEM165	RFX3	TGFB1I1
1303	TUFM	C1orf52	UBR1	CALU	DNM3	SLC5A2
1304	RP11-24N18.1	BCL10	UBN2	CTD-2325	REEP3	AC026471.6
1305	APPBP2	RP11-131L23.1	UBE2U	KLF15	ZFC3H1	RP11-17M15.1
1306	SPN	DDAH1	UBE2O	MYL2	PICALM	RP11-989E6.10
1307	TAOK2	RP11-131L23.2	UBE2G1	KLF6	CAMSAP2	RP11-23E10.3
1308	QPRT	RP11-290M5.4	UBE2D3	FAM171	RAB2A	PPP1R14D
1309	CTD-2574D22.2	CYR61	UBAP2L	SLC7	RP11-434I12.2	TP53TG3C
1310	KCTD13	ZNHIT6	UBAC2	CNTRL	EFEMP1	RP11-19N8.4
1311	ASPHD1	CLCA2	TULP4	CTB-51	RNF111	RP11-67H24.2
1312	SEZ6L2	CLCA1	TULP3	PHACTR1	SRSF4	TP53TG3D
1313	HEATR6	CLCA4	TUBE1	MLK7	ARHGAP18	RP11-532F12.5
1314	CDIPT-AS1	RP4-651E10.4	TTYH1	RP11-473	FAP	RP11-56L13.7
1315	CDIPT	RP4-612B15.3	TTPAL	ITCH	LMO4	ZNF267
1316	CTD-2319I12.2	SH3GLB1	TTN-AS1	LINC00968	ZMYND11	C16orf58
1317	MVP	2023-09-15	TTC37	EDNRA	ADAMTS5	ZNF720
1318	PAGR1	HS2ST1	TTC19	YWHAQ	C1RL	SPINT1
1319	CTD-2319I12.5	RP4-604K5.3	TSSK3	RP11-243	YWHAG	CTD-2358C21.4
1320	PRRT2	RP4-604K5.2	TSPAN17	NSD1	EBF3	VPS18
1321	AC009133.20	LMO4	TRPC1	EFCAB2	MCU	CTD-2014E2.2
1322	AC009133.14	RP4-544H6.2	TRMT44	EIF3	RUFY3	RP11-540O11.1
1323	AC009133.15	RP11-76N22.2	TRIM73	PCBP3	PAPD4	DLL4
1324	CA4	PKN2	TRIM69	PRKAR2	KIAA0040	AHSP
1325	USP32	GTF2B	TRIM23	BZW2	WDFY3	RP11-452L6.7
1326	MAZ	CCBL2	TRIM2	WNT9	ZCCHC11	RP11-388M20.1
1327	C17orf64	GBP3	TRAPPC10	AC007563	ATP11B	NUSAP1
1328	KIF22	GBP1	TPT1-AS1	ADRA1	HTRA3	AC002310.7
1329	C16orf54	GBP2	TPRXL	HERC4	STRN3	NDUFAF1
1330	ATXN2L	GBP7	TPD52L1	ATXN1	CUL3	FBXL19
1331	RP11-15E18.4	GBP4	TONSL	AC009410	INPP4A	FBXL19-AS1
1332	RP11-1348G14.5	GBP5	TNXB	EIF4	NPEPPS	CTF1
1333	RP11-1348G14.4	GBP6	TNRC6C	CTD-2031	COG5	MIR4519
1334	IL4R	LRRC8B	TNPO3	ZFR	EPC1	BCL7C
1335	CTD-3203P2.2	RP5-1007M22.2	TNPO2	RAB11	FAF1	ZNF629
1336	NSMCE1	RP11-302M6.4	TNNT2	PPP6	MN1	MGA
1337	RP11-264B14.1	RP5-943J3.2	TNKS2	HIVEP2	ARID4B	RP11-107F6.3
1338	CTD-3203P2.1	LRRC8D	TNC	TAF5	PLEKHA2	RP11-2C24.6
1339	KDM8	ZNF326	TMPRSS9	NKTR	SCD5	RNF40
1340	RP11-673P17.4	RP4-665J23.1	TMEM43	RB1	CLOCK	C16orf93
1341	RP11-142A12.1	RP4-665J23.2	TMEM261	CDK6	ZFYVE16	PHKG2
1342	RP11-136H19.1	ZNF644	TMEM259	FBXW7	ABCC9	RP11-2C24.4
1343	AC009158.1	HFM1	TMEM178B	RCOR1	RICTOR	SRCAP
1344	HS3ST4	BRDT	TMEM176A	POLR2	PBRM1	RP11-146F11.1
1345	CTA-249B10.1	EPHX4	TMEM17	AFAP1	CHST7	MAPKBP1
1346	CTD-2547G23.2	BTBD8	TMEM154	DUSP1	RPS6KA3	FBRS
1347	ZKSCAN2	KIAA1107	TMEM138	EIF5	PLXDC1	PRR14
1348	RP11-332H18.5	RP4-621B10.8	TMEM132B	ACKR3	PAPSS2	ZNF689
1349	AQP8	C1orf146	TMEM131	SPRY1	TNC	RP11-146F11.5
1350	RP11-332H18.4	GLMN	TMEM117	SNAI2	MEDAG	ZNF785
1351	RP11-266L9.2	RPAP2	TMEM109	XYLT1	CEP350	ORAI3
1352	TBX2	GFI1	TMEM104	MTHFD1	ATG7	SETD1A
1353	RP11-449H11.1	EVI5	TMEM101	TUSC3	RHEB	RP11-380D11.2
1354	C17orf82	RPL5	TMED3	AC007401	PTPDC1	RP11-196G11.1
1355	BCAS3	FAM69A	TMCC1	FAM172	LIMS1	RTF1
1356	IL21R	MTF2	TIMM22	ACTG1	STXBP5	ITPKA
1357	IL21R-AS1	TMED5	TIMM17A	PIP4	RABEP1	FUS
1358	CLN3.1	CCDC18	TIGIT	LINC00278	GSK3B	PRSS36
1359	NPIPB9	DR1	THRB	RP11-770	ZNF280D	LTK
1360	EIF3C	FNBP1L	THOC5	AL132709	BCL6	PRSS8
1361	NPIPB8	BCAR3	TGS1	FAM208	MARK3	KAT8
1362	SULT1A1	RP5-1033H22.2	TGFB2	IGSF10	ZFY	BCKDK
1363	SULT1A2	RP4-561L24.3	TFG	IL3	ANKUB1	VKORC1
1364	CCDC101	DNTTIP2	TFB2M	COL1	LONP2	PRSS53
1365	NUPR1	GCLM	TEX22	CYP26	NDUFAF6	HSD3B7
1366	IL27	ABCA4	TEK	EGFLAM	PPP2R5E	RPAP1
1367	APOBR	RP11-148B18.4	TCTN3	ARHGEF12	FNBP4	ZNF646
1368	NPIPB7	RP11-148B18.3	TCTEX1D1	ADAMTSL2	R3HDM2	AC135050.5
1369	GTF3C1	ABCD3	TCF25	HIF1	FARP2	ZNF668
1370	EIF3CL	F3	TCF24	CTD-2034	PHC3	RP11-196G11.2
1371	NPIPB6	RP11-86H7.6	TBX5-AS1	TRIM9	IGFBP4	STX4
1372	PPM1D	RP11-86H7.7	TBCD	FARP2	AP000487.6	STX1B
1373	SBK1	LINC01057	TBC1D19	GFPT1	DYRK1A	TYRO3
1374	RP11-57A19.2	SLC44A3	TBC1D16	RAB1	TERF2IP	AC135048.1
1375	XPO6	CNN3	TAF3	ATP8	TAF15	C16orf71
1376	GSG1L	RP4-639F20.1	TAB2	RP11-286	GPX3	ZSCAN32
1377	CTD-2049O4.1	ALG14	SVIL	MOXD1	AGFG1	NUDT16L1
1378	KIAA0556	RP11-313A24.1	SUMF1	MYO1	TASP1	RP11-499F3.1
1379	TMEM219	TMEM56	STX12	UNC5	WASF2	CTD-2034I4.1
1380	HIRIP3	TMEM56-RWDD3	STOML1	TXNRD1	FLJ27365	RP11-16B9.1
1381	TNFRSF17	RP11-57H12.3	STK24	UBE3	LARP4	CTD-2240J17.1
1382	ORAI3	RP11-57H12.5	STK19	PPAP2	DACH1	TMC3
1383	PPM1E	RP11-14O19.2	STK17B	AF127936	DDX3Y	RP11-761I4.3
1384	FBXL19	RP11-286B14.1	STIM2	TEAD1	AC074391.1	STARD5
1385	TRIM37	RP11-147C23.1	STEAP4	CDK15	ZDHHC21	IL16
1386	FBXL19-AS1	RP5-898J17.1	STAU2	NOP2	TNKS	C15orf26
1387	CTF1	PTBP2	STAB2	CHPT1	C5orf42	MESDC1
1388	MIR4519	DPYD-AS1	ST3GAL4	LUZP1	FUS	VPS13C
1389	AC099850.1	MIR137HG	SSU72	NR2	ROCK1	MESDC2
1390	BCL7C	RP5-1070A16.1	SSB	C15	ACTG1	RP11-351M8.1
1391	ZNF629	SNX7	SS18L2	CRIM1	DPYSL2	KIAA1199
1392	RP11-2C24.6	LPPR5	SRSF5	AL354822	WDR70	RP11-28H5.2
1393	RNF40	RP5-896L10.1	SRSF11	IGFBP4	TRAF3	RP11-643M14.1
1394	C16orf93	LPPR4	SRR	SGK223	MNAT1	C2CD4A
1395	SKA2	RP11-413P11.1	SRPRB	LOXL1	ARHGAP32	ABHD17C
1396	PHKG2	FRRS1	SRPK2	POLR1	BRE	RP11-379K22.2
1397	RP11-2C24.4	AGL	SRGAP3	RP11-701	DDIT4	RP11-210M15.1
1398	SRCAP	RP5-884G6.2	SREBF2	RNF144	ATXN3	ARNT2
1399	RP11-146F11.1	SLC35A3	SPSB1	AC016735	ATP2B4	C2CD4B
1400	PRR11	HIAT1	SPIRE2	COL28	RASA1	RP11-507B12.1
1401	FBRS	RP4-714D9.2	SPIN2B	RYR2	MPDZ	RP11-499F3.2
1402	PRR14	SASS6	SPG7	RFWD2	CASK	BTBD1
1403	CTD-2510F5.6	TRMT13	SPEN	PRRC2	ACTA1	RP11-276M12.1
1404	RAD51C	LRRC39	SOX6	HDDC2	RBM25	NARG2
1405	SETD1A	DBT	SOX13	ETF1	C1S	RP11-382A20.5
1406	INO80E	RP11-305E17.6	SORT1	CCDC68	CCL2	HOMER2
1407	HSD3B7	RTCA	SOGA2	TRABD2	AC004381.7	WHAMM
1408	C16orf98	CDC14A	SOAT1	AHDC1	GTDC1	FSD2
1409	PYCARD	RP5-837M10.4	SNX29	CNOT4	SOCS3	RP11-752G15.6
1410	RP11-388M20.1	GPR88	SNX21	KIAA1324	SSX2IP	RP11-39M21.2
1411	FUS	RP11-84O12.4	SNRNP27	RGS6	GATA4	RP11-507B12.2
1412	PRSS36	VCAM1	SNN	FMOD	MAN1A2	RP11-752G15.8
1413	PRSS8	EXTL2	SNF8	NUDT4	KDM7A	AC105339.1
1414	KAT8	RP4-549L20.3	SNAP23	ARHGAP26	LINC01091	AP3B2
1415	RP11-112H10.4	SLC30A7	SNAI3	ARHGAP15	ZNF292	RP11-752G15.3
1416	BCKDK	DPH5	SNAI2	MYO1	RNF149	CPEB1
1417	VKORC1	AC093157.1	SMU1	GEM	CLIP1	RP11-379H8.1
1418	RP11-196G11.1	RP11-421L21.2	SMIM14	ZNF365	AP2B1	RP11-152F13.10
1419	PRSS53	RP11-421L21.3	SMIM12	DGKB	KLF9	RPS17L
1420	ZNF646	RP4-575N6.4	SMC6	LINC01091	MTMR3	GOLGA6L20
1421	SEPT4	S1PR1	SMARCD3	C4	AGPS	RPS17
1422	AC135050.5	RP11-157N3.1	SMARCA2	CAB39	HK1	FAM154B
1423	ZNF668	OLFM3	SMARCA1	SNX29	FOS	EFTUD1
1424	RP11-196G11.2	RP11-202K23.1	SLC9A9	GDNF-AS1	YPEL2	MEX3B
1425	STX4	RP5-936J12.1	SLC7A6	EXOC6	ANKS1A	RP11-210M15.2
1426	TEX14	COL11A1	SLC7A2	LRRC37	PCM1	LINC00927
1427	STX1B	RP11-153F1.1	SLC39A14	RP11-20	GMDS	RP11-2E17.1
1428	AC135048.1	RNPC3	SLC35E2B	PDGFC	EVL	FAH
1429	ZNF689	AMY2B	SLC35E2	FRMD4	ENOSF1	RP11-650L12.1
1430	RP11-146F11.5	RP11-364B6.1	SLC35D2	VPS37	TTLL7	IREB2
1431	ZNF785	RP11-251P6.1	SLC35D1	RP11-466	KIAA1328	CRABP1
1432	AC002310.7	RP11-24P14.1	SLC31A2	RP4-663	TPCN1	RP11-762H8.1
1433	RP11-347C12.1	PRMT6	SLC25A41	GALNT15	VPS54	WDR61
1434	RP11-347C12.3	NTNG1	SLC25A36	CADM2	BMP2K	DNAJA4
1435	TUBD1	VAV3	SLC25A17	KIAA0232	LATS2	TPM1
1436	SULT1A3	VAV3-AS1	SLC25A13	BMP2	NSMCE2	RP11-762H8.3
1437	CORO1A	SLC25A24	SLC20A2	SLC12	C10orf10	ACSBG1
1438	RPS6KB1	RP11-483I13.5	SLC1A7	PPP5	TULP4	IDH3A
1439	MAPK3	NBPF6	SLC1A3	RUSC2	LRRK1	CIB2
1440	RP11-455F5.4	FAM102B	SLC1A1	MARCKSL1	SLC16A7	SH2D7
1441	GDPD3	HENMT1	SLC12A9	MRPS6	WNK1	RP11-114H24.6
1442	RP11-455F5.3	PRPF38B	SIX5	NABP1	TSHZ3	RP11-244F12.3
1443	YPEL3	FNDC7	SIPA1L3	GLCCI1	IP6K2	TBC1D2B
1444	TBX6	STXBP3	SH3PXD2B	CALD1	GNAO1	RP11-114H24.3
1445	PPP4C	AKNAD1	SH3PXD2A	PHF14	ST5	RP11-307C19.3
1446	RP11-178C3.1	GPSM2	SH3KBP1	ICAM1	TSC22D2	RP11-307C19.2
1447	ALDOA	CLCC1	SH3BP5L	NUP98	ZMYND8	RP11-307C19.1
1448	FAM57B	WDR47	SH2D3A	RP11-242	KPNA1	RP11-244F12.2
1449	RNFT1	TAF13	SGSM3	PRKAG2	SLC1A3	HMG20A
1450	C16orf92	RP5-1065J22.8	SGSM2	PLEKHG6	CNTLN	HYKK
1451	TBC1D3P1-DHX40P1	TMEM167B	SFRP1	RP11-481	CAST	PSMA4
1452	RP11-178C3.2	SCARNA2	SFI1	EFNA5	ADAM19	RP11-1069G10.2
1453	DOC2A	C1orf194	SF3B4	CTD-2020	RP11-37B2.1	TMED3
1454	CD2BP2	KIAA1324	SF3B1	EIF1	RAB6A	ZFAND6
1455	TBC1D10B	SARS	SETD5-AS1	OSMR	IL15RA	TLN2
1456	MYLPF	CELSR2	SERTAD4	CD44	ANXA5	BCL2A1
1457	RP11-297C4.1	PSRC1	SERPINE2	FGF1	CLASP2	RP11-625H11.1
1458	CTD-2510F5.4	MYBPHL	SEPT10	MYH9	TJP1	RP11-625H11.2
1459	ZNF688	SORT1	2023-09-15	THBS2	CPSF6	ST20-MTHFS
1460	SMG8	PSMA5	SEMA5A	UBTD1	ANKAR	MTHFS
1461	ZNF764	SYPL2	SEMA3E	SCLT1	PTPRA	RP11-38G5.2
1462	GDPD1	ATXN7L2	SELM	ARHGEF28	UBE2B	KIAA1024
1463	AC002310.12	CYB561D1	SELK	AC159540	LCORL	ANKRD34C
1464	AC002310.13	AMIGO1	SECISBP2	GNAI3	LRFN5	CHRNA5
1465	ZNF768	GPR61	SEC24D	AL139147	ZNHIT6	RP11-17L5.4
1466	YPEL2	RP5-1160K1.8	SEC22A	ATG10	PPP2R3A	RP11-16K12.1
1467	RP11-297C4.2	GNAI3	SEC16A	NT5	WWC2	RASGRF1
1468	ZNF48	RP5-1160K1.3	SDF4	PRDM2	ZRANB2	CTSH
1469	ITGAL	GNAT2	SDAD1	GSTT1	SP100	RP11-1069G10.1
1470	RP11-567L7.6	AMPD2	SCML4	DPYSL2	OTUD7B	MORF4L1
1471	SEPHS2	GSTM4	SCML1	EHMT1	FOSB	ADAMTS7
1472	DHX40	GSTM2	SCGB2B2	CEP350	XYLT1	CHRNB4
1473	CLTC	AC000032.2	SCFD1	R3	RAP1B	CHRNA3
1474	DCTPP1	GSTM5	SCAMP4	ITPR2	SPARC	C15orf40
1475	PTRH2	GSTM3	SARDH	KCTD3	ALG13	TM6SF1
1476	VMP1	EPS8L3	SAP30BP	RSU1	ITFG1	FURIN
1477	SEPT1	RP4-735C1.6	SAMSN1-AS1	MEIS1	FARSB	ANPEP
1478	RP11-266L9.5	CSF1	S100G	SOCS2	MEOX2	MESP2
1479	ARHGAP17	AHCYL1	RUSC2	PRKCA	UBR5	MESP1
1480	SLC5A11	STRIP1	RUNX2	HMOX2	FRMD3	WDR93
1481	CTD-2576D5.4	ALX3	RTN4IP1	RGS2	DDX10	PEX11A
1482	NPIPA7.1	SLC6A17	RTKN2	PRKCE	RP11-159G9.5	PLIN1
1483	NPIPA7	KCNC4-AS1	RSPH3	GPATCH4	VAV3	KIF7
1484	RP11-517A5.4	KCNC4	RSF1	PTGIS	NRF1	RNF111
1485	MAP3K3	RP5-1074L1.1	RRP12	TSC22	PUM1	SLTM
1486	RP11-517A5.5	RBM15	RRM1	BMPR2	MAP3K2	CCNB2
1487	NOMO3	SLC16A4	RRAD	TSPAN13	NUP98	TICRR
1488	RP11-517A5.7	RP5-1074L1.4	RPS6KA2	ANGPTL1	VAPA	RP11-429B14.4
1489	LIMD2	LAMTOR5-AS1	RPS27	NAALAD2	FAT1	MYO1E
1490	ABCC6	LAMTOR5	RPP21	ACTB	STARD4-AS1	LINC00928
1491	STRADA	KCNA2	RPL5	THBS4	RIN2	LDHAL6B
1492	ABCC1	RP11-284N8.3	RPL39L	DDX3	ERBB2IP	RHCG
1493	CTA-972D3.2	KCNA3	RPL24	ATP1	KCMF1	FAM81A
1494	FOPNL	CD53	RPL14	ADAMTS3	NBEA	LINC00925
1495	AF001548.5	RP11-96K19.2	RPL13A	TMEM204	RANBP2	RP11-217B1.2
1496	MYH11	LRIF1	RP5-894D12.5	SCFD2	FCHO2	POLG
1497	NDE1	RP11-96K19.5	RP4-777O23.2	SHISA6	TM4SF1	FANCI
1498	KIAA0430	DRAM2	RP3-510L9.1	HNRNPA2	DHRSX	RLBP1
1499	C16orf45	CEPT1	RP3-388N13.3	VEGFC	NGEF	RP11-30K9.5
1500	RP11-1021N1.1	RP5-1180E21.4	RP3-332B22.1	ARPC2	SEPT2	FAM63B
1501	NPIPA5	RP5-1180E21.5	RP13-638C3.4	PLIN2	KCNAB1	ANXA2
1502	RP11-51F16.8	DENND2D	RP11-98I9.4	RB1	GPBP1	AP3S2
1503	XYLT1	CHI3L2	RP11-96D1.5	POC1	DLGAP4	RP11-387D10.2
1504	TACO1	CHIA	RP11-95P2.3	MEOX2	BCLAF1	CTD-3065B20.3
1505	CTD-2515A14.1	PIFO	RP11-90E5.1	IFNGR1	RP11-45A16.4	RP11-50C13.1
1506	CTA-481E9.4	OVGP1	RP11-894P9.2	CCDC171	DCBLD2	CRTC3
1507	CTD-2349B8.1	WDR77	RP11-876N24.2	CYP7	HIVEP1	RP11-154B12.3
1508	AC015923.1	ATP5F1	RP11-798G7.6	PUS7	IFNGR2	IQGAP1
1509	RP11-269G24.3	C1orf162	RP11-739G5.1	FIP1	C5orf17	ADAM10
1510	RP11-626G11.4	ADORA3	RP11-72L22.1	TTTY15	FRYL	ZNF774
1511	COQ7	RAP1A	RP11-720L8.1	PTH1	XPO4	GABARAPL3
1512	RP11-626G11.1	LINC01160	RP11-720L2.3	PTPRK	RSF1	NGRN
1513	RP11-626G11.5	FAM212B	RP11-701P16.2	RECK	MAP2K4	RP11-697E2.6
1514	TMC7	FAM212B-AS1	RP11-6C14.1	ATAD2	PTGIS	RP11-697E2.4
1515	CYB561	DDX20	RP11-68I3.2	THRB	TAF4B	GDPGP1
1516	ACE	KCND3	RP11-666F17.1	SLC20	TBC1D12	CIB1
1517	CTD-2288F12.1	KCND3-AS1	RP11-65M17.3	CELF1	TRA2A	SEMA4B
1518	SMG1	RP11-88H9.2	RP11-626H12.1	RP13-143	TSPAN5	CTD-2315E11.1
1519	RP11-1035H13.2	CTTNBP2NL	RP11-61K9.2	MFI2	TRAK1	IDH2
1520	ARL6IP1	WNT2B	RP11-58E21.4	QSOX1	CBFB	RP11-30K9.6
1521	KCNH6	RP4-671G15.2	RP11-576I22.2	SLC7	PDE8A	RP11-617F23.1
1522	RP11-1035H13.3	ST7L	RP11-574F21.2	SYNE1	FLRT2	ZNF710
1523	DCAF7	CAPZA1	RP11-574F11.3	ABLIM3	FMNL3	C15orf38-AP3S2
1524	RPS15A	MOV10	RP11-572M11.4	CLIP1	HMGCLL1	ABHD2
1525	NOMO2	RP11-426L16.3	RP11-542K23.7	MB	APOD	GCNT3
1526	NPIPA7.2	RHOC	RP11-533E19.7	TBC1	MT-CO3	RP11-326A19.3
1527	NPIPA8	RP11-426L16.10	RP11-513M1.1	CHKA	GPC5	RP11-326A19.4
1528	MIR3180-4	PPM1J	RP11-511B23.2	FAP	NFATC1	RP11-815J21.2
1529	RRN3	FAM19A3	RP11-510I5.4	DYNC2	SMG1	PDE8A
1530	NTAN1	RP11-426L16.8	RP11-507B12.1	UBE3	EIF3J	SLC28A1
1531	RP11-680G24.5	RP3-522D1.1	RP11-498P14.5	PKDCC	UBR2	ALPK3
1532	U95743.1	SLC16A1-AS1	RP11-480A16.1	MLLT10	APPL2	ZNF592
1533	U91319.1	RP11-389O22.1	RP11-474I16.8	GTF2	TTC19	RP11-245C17.2
1534	SHISA9	RP11-31F15.2	RP11-464F9.21	NEK6	SEPT9	SEC11A
1535	CTD-2583P5.3	LRIG2	RP11-445O3.2	CCDC47	ZMYM4	NMB
1536	CTD-2583P5.1	MAGI3	RP11-444D3.1	SLC4	SLCO4A1	WDR73
1537	C17orf72	PHTF1	RP11-431K24.1	PRKDC	TTTY15	RP11-182J1.1
1538	CPPED1	RSBN1	RP11-420B22.1	RAB10	SLC25A44	RP11-182J1.5
1539	ICAM2	RP5-1073O3.2	RP11-408H1.3	HERC1	LAMC3	ZSCAN2
1540	CTD-3037G24.3	PTPN22	RP11-403B2.6	DNAJC1	ANKRD28	RP11-82L7.4
1541	ERN1	AP4B1-AS1	RP11-402L6.1	FAIM2	YAP1	RP11-182J1.13
1542	SNORA76	BCL2L15	RP11-3D4.2	LPL	PER1	GOLGA6L4
1543	TEX2	AP4B1	RP11-395P17.3	GATA4	CTD-2201I18.1	UBE2Q2L
1544	CTD-3037G24.4	DCLRE1B	RP11-389O22.1	AMD1	TBCD	SH3GL3
1545	MILR1	RP5-1073O3.7	RP11-388M20.1	LRP4	WHSC1L1	BNC1
1546	POLG2	HIPK1	RP11-384F7.1	SPON2	PPP2CB	RP11-382A20.4
1547	DDX5	OLFML3	RP11-383M4.6	TMEM41	ROR2	HDGFRP3
1548	RP11-165M1.3	SYT6	RP11-383H13.1	ST3	TBC1D4	RP11-382A20.2
1549	RP11-276H1.2	RP4-543J13.1	RP11-37B2.1	LSAMP-AS1	UBE3A	RP11-815J21.4
1550	RP11-276H1.3	TRIM33	RP11-371F15.3	GLI2	CAMK1D	RP11-158M2.2
1551	RP11-166B2.7	BCAS2	RP11-362A1.1	CTD-2647	SPIRE1	RP11-158M2.3
1552	SNX29	DENND2C	RP11-356O9.1	CTD-2280	RNF216	MRPS11
1553	ERCC4	AMPD1	RP11-34P13.7	ARID2	NDFIP1	MFGE8
1554	RP11-214C8.2	NRAS	RP11-347P5.1	TPCN1	HGSNAT	HAPLN3
1555	SNRPA1	CSDE1	RP11-346D14.1	ADIPOR2	KPNA4	ACAN
1556	CD79B	SIKE1	RP11-333E1.2	PTGIR	SLC38A2	GTF2A2
1557	CCDC47	SYCP1	RP11-327F22.4	PLXDC1	ALPK1	BNIP2
1558	DDX42	TSPAN2	RP11-321A17.4	LIMCH1	WASF3	ISG20
1559	FTSJ3	RP4-666F24.3	RP11-310I9.1	UBASH3	GFPT1	AEN
1560	PDXDC1	RP4-663N10.1	RP11-299L17.3	SLC16	NPPB	RP11-97O12.2
1561	PSMC5	NGF	RP11-274H2.3	AKAP8	KLF2	DET1
1562	NPIPA1	VANGL1	RP11-26J3.1	CPD	2023-03-06	MRPL46
1563	NOMO1	CASQ2	RP11-263K4.5	SLC1	ARNT	RP11-158M2.4
1564	NPIPA2	SLC22A15	RP11-231L11.1	FST	COMMD1	NTRK3-AS1
1565	SMARCD2	RP11-159M11.2	RP11-227G15.9	PLB1	FARS2	NTRK3
1566	NPIPA3	MAB21L3	RP11-218E20.2	AC004381	ZNF254	FOXB1
1567	CTD-2135D7.5	RP5-1185H19.2	RP11-207C16.4	MEF2	BTAF1	RP11-648K4.2
1568	PLA2G10	AL136376.1	RP11-1H15.2	SH3	WTAP	RP11-133L19.1
1569	SCN4A	RP4-655J12.4	RP11-196O16.1	RASA1	DNM1L	AGBL1
1570	CTC-264K15.6	RP5-1086K13.1	RP11-182I10.3	BCHE	LAMA4	RP11-553E24.2
1571	PARN	CD58	RP11-174O3.3	LAMA4	ATF7IP	KLHL25
1572	RP11-65J21.4	IGSF3	RP11-171A24.3	DPYD-AS1	STX8	RP11-158M2.5
1573	RP11-65J21.1	C1orf137	RP11-166B2.7	HIBADH	C1QTNF7	PEAK1
1574	RP11-65J21.3	RP4-753F5.1	RP11-156L14.1	FHL1	SMC5-AS1	TSPAN3
1575	CTA-276F8.2	PTGFRN	RP11-150D5.2	HTR4	LSM14A	RP11-797A18.3
1576	MKL2	CD101	RP11-146E13.4	FAR2	MKL2	SENP8
1577	RP11-626G11.3	RP11-27K13.3	RP11-1260E13.2	IER5	SPAG16	MYO9A
1578	SYT17	TTF2	RP11-122C21.1	IL33	WRN	SLC51B
1579	CLEC19A	TRIM45	RP11-112J1.2	PER3	ERGIC1	CTD-2524L6.3
1580	RP11-156L14.1	VTCN1	RP11-110G21.1	RP11-650	POLR2B	RASL12
1581	COG7	RP11-39H13.1	RP11-108M9.4	LL22	RP11-417F21.1	KBTBD13
1582	SCNN1B	RP11-188D8.1	RP1-283K11.3	HK2	SRSF5	UBAP1L
1583	CTC-391G2.1	MAN1A2	RNH1	KIAA1456	LOXL1	RP11-673C5.2
1584	SCNN1G	FAM46C	RNF216	NOLC1	AUH	CT62
1585	EFCAB3	GDAP2	RNF185	KLHL8	USP12	THSD4
1586	USP31	WDR3	RNF180	ITGB1	ERAP1	THAP10
1587	RP11-20G6.2	SPAG17	RNF170	NT5	SKI	LRRC49
1588	HS3ST2	WARS2	RNF145	CTPS1	ITGA8	LARP6
1589	RP11-105C19.1	WARS2-IT1	RNF144B	PICALM	EDNRA	RP11-138H8.7
1590	NPIPB5	RP11-418J17.1	RND3	EZH2	ODF2L	RP11-138H8.2
1591	TLK2	RP11-418J17.3	RNASEH2C	ATG7	JAK2	PDCD7
1592	RP11-21M24.2	RP5-834N19.1	RMDN1	PLD5	MAPKAP1	CLPX
1593	RP11-21M24.3	HAO2	RLIM	EIF3	TLE1	CILP
1594	MRC2	ZNF697	RIPK1	EML4	SNRNP70	TLE3
1595	CDR2	PHGDH	RGS2	EMILIN1	TNNT2	PARP16
1596	POLR3E	HMGCS2	RGL4	IQGAP2	PTPRK	RP11-279F6.3
1597	RP11-141O15.1	NOTCH2	RGCC	SENP6	CAPZB	RP11-279F6.1
1598	EEF2K	RP11-439A17.7	RFX3	BTBD3	DEPTOR	RP11-390D11.1
1599	SDR42E2	FAM72B	RFTN2	LMO7	ABLIM3	RP11-2I17.4
1600	VWA3A	RP11-439A17.4	REV1	DCAF13	STK24	RP11-797A18.4
1601	RP11-101E7.2	RP11-439A17.10	RELA	RNGTT	NR3C1	GRAMD2
1602	RP11-51L5.7	FCGR1B	REC8	ACSM1	F2R	AC069368.3
1603	GGA2	RP11-343N15.1	RCOR1	C10	NR2C2	ANKDD1A
1604	EARS2	RP11-343N15.5	RCL1	MAP2	ALDH1A2	HCN4
1605	NACA2	AL592494.5	RBMS3-AS2	IER2	JARID2	NEO1
1606	TNRC6A	RP11-344P13.4	RBMS2	RHPN2	PSPC1	ADPGK-AS1
1607	AC012317.1	RP11-344P13.1	RBM47	C1	MAP3K3	SPG21
1608	CTD-2540M10.1	RP11-417J8.3	RBM28	SRSF4	PLA2G4C	ADPGK
1609	RBBP6	RP11-417J8.6	RBM25	SELENBP1	HMCN1	BBS4
1610	CTD-2313J23.1	RP11-423O2.5	RBL2	AF127577	PRPF4B	HIGD2B
1611	CACNG3	RP11-782C8.2	RBFOX2	CHD7	LCOR	GOLGA6B
1612	PRKCB	RP11-782C8.5	RBBP8	DIO2	INPP5A	RP11-1006G14.1
1613	CHP2	RP11-435B5.3	RBBP4	USP47	PAXBP1	RP11-1006G14.2
1614	ERN2	RP11-435B5.4	RB1CC1	RP3-525	HMGB1	ARIH1
1615	PLK1	RP11-435B5.5	RAPH1	TFDP2	FBXL17	RP11-1007O24.3
1616	UBFD1	RP11-435B5.6	RANGRF	AC097662	EYA2	HEXA-AS1
1617	CTD-2196E14.4	RP6-206I17.1	RANBP9	RYR3	OXR1	HEXA
1618	CTD-2196E14.9	RP6-206I17.2	RADIL	NUP35	MYO1B	RP11-106M3.3
1619	DCTN5	PPIAL4G	RAD51AP1	CAMK1	KDM4B	CELF6
1620	BRIP1	FAM72D	RABEP1	KLF10	CUL5	PARP6
1621	INTS2	NBPF8	RAB31	GREB1	ARID1A	PKM
1622	CTD-2196E14.3	LINC00623	RAB18	SYCE2	TRAF3IP2-AS1	MTFMT
1623	PALB2	AL592284.1	RAB10	EPS8	THOC2	RP11-253M7.4
1624	MED13	RP11-640M9.1	PYGB	PFDN2	TMOD3	IGDCC3
1625	NDUFAB1	NBPF9	PUS7	TCF7	TLE4	RPLP1
1626	C16orf52	RP4-791M13.3	PURG	AL589743	USP3	KIF23
1627	PDZD9	RP4-791M13.4	PUM2	PKP2	CDK19	RP11-502I4.3
1628	CTA-363E6.2	RP4-791M13.5	PUM1	MAN2	ITPKC	C15orf61
1629	UQCRC2	AL590452.1	PTPRS	MT1	COPA	MEGF11
1630	ACSM2B	RP11-326G21.1	PTPRK	C4	CCNL2	IQCH-AS1
1631	ACSM2A	NOTCH2NL	PTP4A2	EYS	UBR1	IQCH
1632	CTD-2194A8.2	NBPF10	PTBP3	CXCL12	MAN2A1	RP11-653J6.1
1633	ACSM5	RP11-458D21.1	PSRC1	EBF3	LRRC37A3	DIS3L
1634	PDILT	HFE2	PSMF1	MLIP	PAPOLA	AAGAB
1635	RP11-180P8.3	TXNIP	PSME4	ANKRD6	CECR2	RP11-342M21.2
1636	GPR139	POLR3GL	PSMB1	PPTC7	KHDRBS3	SMAD3
1637	GPRC5B	ANKRD34A	PRSS48	PPME1	PDE4B	RP11-798K3.2
1638	TANC2	RP11-315I20.1	PRRX1	MIS18	DPY19L3	RP11-352G18.2
1639	CTD-2380F24.1	LIX1L	PRRG2	AL132709	CREM	RP11-798K3.3
1640	IQCK	RBM8A	PRKX	CDH2	CREBRF	RP11-798K3.4
1641	RP11-556O9.2	PEX11B	PRKD1	GMDS	SENP5	SMAD6
1642	AC002550.5	ITGA10	PRKAR1B	SLC24	TRERF1	RP11-321F6.1
1643	KNOP1	ANKRD35	PRELP	TAF1	HIATL2	LCTL
1644	C16orf62	PIAS3	PRDX6	PRDX6	GALNT13	TIPIN
1645	CCP110	NUDT17	PRDX3	ZDHHC20	IQGAP1	MAP2K1
1646	GDE1	POLR3C	PRDM6	MFHAS1	FAM198B	CTD-3185P2.1
1647	AC037445.1	CD160	PRDM2	RP11-168	CDK17	ZWILCH
1648	CTA-363E6.7	PDZK1	PPP2R2D	C12	ENG	SLC24A1
1649	CTA-363E6.6	GPR89A	PPP1R3G	EPB41	CLTC	MAP2K5
1650	TMC5	WI2-925H4.1	PPP1R12A	TM9	ANKIB1	SKOR1
1651	ACSM3	GPR89C	PPAP2A	PTPN1	RSU1	SPESP1
1652	ACSM1	NBPF11	POP1	CNOT2	AC009410.1	RP11-253M7.1
1653	THUMPD1	NBPF12	POLR3C	RET	ARHGEF28	PAQR5
1654	ANKS4B	RP4-704D21.2	POLL	PUM1	PCBP1-AS1	RP11-352D13.5
1655	NPIPB4	PRKAB2	POLD4	SUMF1	LYST	GLCE
1656	RP11-645C24.5	RP11-337C18.8	PODNL1	RABEP1	PCED1B	RP11-809H16.5
1657	OTOA	FMO5	PODN	URB2	PI4KA	IGDCC4
1658	IGSF6	CHD1L	PNPLA6	RPF2	NRG1	LINC00277
1659	METTL9	LINC00624	PNISR	AF121898	GATAD2B	DPP8
1660	NPIPB3	BCL9	PM20D2	IL15	DENND5B	NOX5
1661	2023-03-10	ACP6	PLXNA2	RAB2	SRSF7	PTPLAD1
1662	CRYM-AS1	GJA5	PLEKHA6	PPP2	ZNF565	RP11-34F13.2
1663	CRYM	RP11-433J22.3	PLEKHA4	RP11-815	TBC1D22A	CORO2B
1664	ZP2	GPR89B	PLCL1	RRP12	NFKB1	ITGA11
1665	AC004381.7	RP6-74O6.2	PLA2G6	MAT2	FAM126A	VWA9
1666	AF001550.7	XXyac-YX155B6.7	PLA2G4C	MAPK6	AP3B1	RP11-709B3.2
1667	TMEM159	NBPF24	PKD2	GATA6	TNPO1	FEM1B
1668	CTC-508F8.1	XXyac-YX155B6.5	PKD1	CTD-2050	PLSCR1	RP11-315D16.4
1669	DNAH3	XXyac-YX155B6.6	PIEZO1	EZR	WIPI1	CLN6
1670	RP11-453A12.1	RP11-495P10.6	PIBF1	ETS2	CUL1	CALML4
1671	LYRM1	RP11-495P10.3	PIAS1	FAM65	CASC15	PIAS1
1672	DCUN1D3	LINC01138	PIANP	GPT2	PHF3	PIF1
1673	AC004381.6	RP11-495P10.1	PI16	EIF4	TNNI3	RP11-272D12.1
1674	ERI2	NBPF14	PHYKPL	FAM163	RNF217	C15orf60
1675	RP11-299G20.2	RP11-89F3.2	PHLPP2	CERS3	TTC39C	RP11-317G6.1
1676	RP11-101O21.1	NBPF20	PHLPP1	VCAN-AS1	EIF2B3	CTD-2026K11.3
1677	CDC42EP4	NBPF15	PHIP	RP11-392	TRIM5	SNUPN
1678	SNX1	NBPF16	PHF21A	PKN2	DAPK1	PTPN9
1679	RP11-111E14.1	RP11-403I13.5	PHF14	RNF4	TNFAIP6	AC007950.1
1680	DAPK2	RP11-403I13.4	PHF13	ADC	WDR59	SIN3A
1681	RP11-318A15.2	LINC00869	PGP	ABHD3	VEPH1	RP11-817O13.8
1682	RP11-317G6.1	RP11-403I13.8	PGM3	ARSJ	MYO1E	MAN2C1
1683	HERC1	RP11-403I13.9	PELI2	LIF	ZNF438	RP11-817O13.6
1684	FBXL22	RP5-998N21.4	PEF1	CTD-2207	KAL1	NEIL1
1685	USP3-AS1	RP5-998N21.7	PEAK1	ACVRL1	ADAM33	COMMD4
1686	USP3	FAM72C	PDS5B	TTTY10	TAX1BP1	USP3
1687	AC007950.1	RP11-277L2.4	PDK3	SLC35	ZZEF1	RP11-69H7.3
1688	RP11-321G12.1	RP11-277L2.3	PDE6D	DENND4	NRP1	C15orf39
1689	CA12	RP11-353N4.1	PDE4DIP	KCNIP1	KLHL13	PPCDC
1690	APH1B	RP11-353N4.5	PDCD6IP	ZPLD1	KCTD20	USP3-AS1
1691	RAB8B	RP11-353N4.4	PDCD11	UBE3	RABGAP1	FBXL22
1692	RPS27L	FCGR1A	PCYT1B	CTC-232	CRLF3	SCAMP5
1693	MXRA7	HIST2H2BF	PCOLCE2	LINC01133	CEBPD	RPP25
1694	LACTB	RP11-196G18.23	PCDHB2	NOL10	GLG1	COX5A
1695	RP11-69G7.1	HIST2H4A	PCDH9-AS2	RP1-127	PDLIM1	CTD-2235H24.2
1696	RP11-244F12.2	HIST2H2AA3	PCDH19	MBNL3	USP48	FAM219B
1697	RP11-244F12.3	RP11-196G18.24	PCCA	C5	AC092839.3	CTD-2026K11.2
1698	TPM1	HIST2H2BE	PCBP1-AS1	FAM46	WARS2	RP11-321G12.1
1699	RP11-1069G10.2	HIST2H2AC	PASD1	PAX8	MROH9	CA12
1700	FAM96A	HIST2H2AB	PARP14	IQCJ-SCHIP1	MCC	NRG4
1701	SNX22	BOLA1	PARD3	GPR89	UIMC1	RP11-69G7.1
1702	RP11-625H11.2	SV2A	PAFAH1B1	MIR145	RP11-131L23.1	PSTPIP1
1703	ST6GALNAC1	SF3B4	PABPN1	AKAP9	USP9X	LACTB
1704	KBTBD13	MTMR11	PABPC1	TRPM7	TSIX	RCN2
1705	RASL12	OTUD7B	OXLD1	LMOD2	CPED1	SCAPER
1706	SLC51B	VPS45	OSGEP	LRP12	LMBR1	ETFA
1707	MTFMT	PLEKHO1	OSER1-AS1	UBE2	SCARB2	RPS27L
1708	SPG21	ANP32E	OSBPL10	BCCIP	SGMS2	RP11-593F23.1
1709	ANKDD1A	RP4-790G17.7	ORC5	RP11-572	PHYKPL	C15orf27
1710	RP11-666A8.8	CA14	ORC1	ELL	MYOF	FBXO22
1711	PIF1	APH1A	OR52A1	KIAA0020	PHIP	APH1B
1712	ST6GALNAC2	C1orf54	OGFRL1	DDX10	TENM3	UBE2Q2
1713	RBPMS2	C1orf51	OAZ2	PNO1	RPRD2	MIR4313
1714	AC100830.3	MRPS21	NXPE2	AC099344	ZMAT1	DNM1P35
1715	AC100830.5	PRPF3	NUP98	PLEKHA6	PPP2R5C	ODF3L1
1716	AC100830.4	RPRD2	NUFIP1	VPS36	RP11-415I12.3	AC105020.1
1717	OAZ2	TARS2	NUDT17	RNF2	UBAC2	CTD-2026K11.1
1718	ZNF609	ECM1	NUDT16L1	SMAP2	WDPCP	CSPG4
1719	RP11-666A8.9	LINC00568	NUBPL	BCL2	PAWR	SNX33
1720	TRIP4	RP11-54A4.2	NSUN5	CYP19	CCM2	IMP3
1721	KIAA0101	ADAMTSL4	NSMAF	ADAMTS17	TAC1	HERC1
1722	CTD-2116N17.1	ADAMTSL4-AS1	NSFL1C	SRA1	ATP2C1	SCAMP2
1723	CSNK1G1	MCL1	NSF	KAT6	UBE2D2	RBPMS2
1724	PPIB	ENSA	NPPA-AS1	BAG3	AEBP2	ULK3
1725	RP11-1069G10.1	GOLPH3L	NPIPA8	NDUFB9	EFNA5	STRA6
1726	RP11-625H11.1	HORMAD1	NOM1	AHCYL1	2023-03-07	ISLR
1727	RP11-1007O24.3	CTSS	NOL10	ARHGAP42	DISP1	RP11-665J16.1
1728	RP11-285E9.6	CTSK	NNMT	PDGFA	GRB2	RP11-247C2.2
1729	RP11-936I5.1	ARNT	NLGN1-AS1	CASC15	BMP2	TRIP4
1730	GTF2A2	SETDB1	NID2	NDUFAF6	NEO1	ISLR2
1731	GCNT3	CERS2	NICN1-AS1	GFOD1	RAD51B	PML
1732	FAM81A	RP11-316M1.12	NFYC-AS1	AASS	POU2F1	ZNF609
1733	RP11-75C10.9	RP11-316M1.3	NFKB1	CD34	ID1	STOML1
1734	LDHAL6B	ANXA9	NFATC1	PHGDH	SLC2A3	LOXL1
1735	MYO1E	FAM63A	NFAT5	MIDN	UBE4B	LOXL1-AS1
1736	CCNB2	PRUNE	NEO1	WDR1	TDRD3	TBC1D21
1737	SLTM	BNIPL	NELL2	RIOK1	BBS9	RP11-24D15.1
1738	RNF111	C1orf56	NEK3	MAFB	AL139147.1	RP11-8P11.3
1739	RP11-30K9.5	CDC42SE1	NEDD4	RPGR	TMEM87A	OAZ2
1740	RP11-13K12.2	MLLT11	NEB	SLC25	APC	C15orf59
1741	FAM63B	GABPB2	NDUFB10	RPL41	SNCAIP	CD276
1742	RP11-30K9.6	SEMA6C	NDRG1	DYM	FBXO34	AC100830.4
1743	RP11-13K12.1	SCNM1	NDC80	ARL4	PCMTD1	AC100830.5
1744	ADAM10	LYSMD1	NCR3LG1	DSCAML1	ZNF83	AC100830.3
1745	RP11-50C13.1	VPS72	NCOA3	RNF165	LGR5	NPTN
1746	LIPC	PIP5K1A	NCKAP5L	RP11-415	PELI2	RP11-60L3.1
1747	AQP9	PSMD4	NCK2	JAKMIP2	SPATS2	KIAA0101
1748	RP11-13K12.5	RP11-126K1.2	NCBP1	HPSE2	HP1BP3	CCDC33
1749	ALDH1A2	ZNF687	NBN	MT1	USP22	CLK3
1750	SEPT9	PI4KB	NAMPT	DNMT1	TCERG1	DAPK2
1751	BNIP2	RP11-126K1.9	NAIP	MT-CO1	ARHGAP15	CPLX3
1752	JMJD6	RFX5	NABP2	IP6	SORCS1	LMAN1L
1753	FOXB1	RP11-126K1.8	NAA25	BANP	ADCY3	CSK
1754	TLN2	RP11-126K1.6	NAA16	ZNF98	MED27	CYP1A1
1755	C2CD4B	SELENBP1	MYOF	RP11-82	ELL	EDC3
1756	C2CD4A	PSMB4	MYO1B	RP11-856	MIR22HG	CTD-3154N5.1
1757	RP11-643M14.1	POGZ	MYLK4	C11	ZNF131	RP11-111E14.1
1758	VPS13C	CGN	MYCBP2	MT-CO3	CHD6	FAM96A
1759	METTL23	TUFT1	MYADM	VCP	RP11-444D3.1	SNX1
1760	RP11-16B9.1	RP11-404E16.1	MTMR1	ZBTB21	SDCBP	CTD-2116N17.1
1761	RP11-318A15.7	SNX27	MT-ND1	EIF4	ZFP36	ARID3B
1762	SRSF2	RP11-98D18.1	MT-CO3	GTPBP4	MTA3	RP11-10O17.3
1763	MFSD11	RIIAD1	MT-CO2	KAT6	HNRNPR	SNX22
1764	RP11-507B12.1	RP11-98D18.15	MSL1	GTF2	BTRC	UBL7-AS1
1765	RP11-507B12.2	MRPL9	MRRF	SMC5	RANBP9	UBL7
1766	CTD-2246P4.1	OAZ3	MRPL37	AC069368	PAK2	SEMA7A
1767	LINC00868	RP11-98D18.3	MRGPRX3	MTDH	SREBF1	CTD-2311M21.3
1768	RP11-39M21.2	TDRKH	MPRIP	PLEKHA4	ENO1	CSNK1G1
1769	RP11-39M21.1	RP11-98D18.9	MPG	KCNB1	TEX26-AS1	CYP11A1
1770	MGAT5B	RP11-98D18.17	MPDZ	SYTL4	NGFR	BLM
1771	SEC14L1	LINGO4	MOCOS	WRN	MAPKAPK2	FES
1772	NARG2	RORC	MOB3A	ID2	SLC20A2	RP11-227D13.1
1773	ANXA2	C2CD4D	MMP16	TAF3	SGCE	BRICD5
1774	RP11-82L7.4	AL450992.2	MLXIP	HS6	ZNF207	CASKIN1
1775	PRCD	THEM5	MLLT10	KIAA1462	PDSS2	TRAF7
1776	UBAP1L	THEM4	MKL2	HRH1	ELANE	RP11-304L19.5
1777	CYGB	S100A10	MIR24-2	CDH12	LRRK2	RAB26
1778	CDK3	NBPF18P	MIDN	CLSTN2	ABI1	RP11-304L19.2
1779	EVPL	S100A11	MID1	MT1	KRIT1	RP11-304L19.4
1780	TLE3	TCHH	MICU1	IL1	C12orf23	PKD1
1781	RP11-279F6.3	FLG-AS1	MICALL2	DIO3	SLC46A3	TSC2
1782	SRP68	HRNR	MGST3	STARD4	CCDC138	NTHL1
1783	RP11-279F6.1	FLG	MGST1	CKM	PHACTR2	SLC9A3R2
1784	RP11-253M7.4	FLG2	MGP	KPNA3	PVRL3	NPW
1785	RPLP1	RP1-91G5.3	MGAT4C	GSPT1	SKIV2L2	TNFAIP8L3
1786	KIF23	SMCP	MGAT4B	CTSL	RBMS2	ZNF598
1787	RP11-253M7.1	RP1-13P20.6	MFSD9	PSMA1	RP11-196H14.2	SYNGR3
1788	PAQR5	SPRR2B	MFSD4	RP11-148	FASTKD1	AC005606.14
1789	RP11-352D13.5	S100A9	METTL14	IMPA1	SS18	CYP19A1
1790	GLCE	S100A12	METAP1	RP11-736	TRIM33	GFER
1791	RP11-809H16.5	S100A8	MEIS1	C3	STIM1	NOXO1
1792	ZACN	BX470102.3	MEG9	HAS1	UBTD2	TBL3
1793	NOX5	S100A6	MEDAG	TNFAIP2	ERCC1	RNF151
1794	EXOC7	S100A5	MED30	PIP5	HIP1	SNHG9
1795	SPESP1	S100A4	MED14	P2	JUNB	MLST8
1796	ANP32A	S100A2	MED13	LARP1	CCDC109B	RP11-304L19.8
1797	CORO2B	S100A16	MCU	CTC-210	TRIM44	CEMP1
1798	RNF157-AS1	S100A14	MCTP2	LIFR-AS1	TAF3	PGP
1799	RNF157	S100A13	MCMBP	SLC9	PRRC2B	ATP6C
1800	UACA	S100A1	MATR3	CNBD1	MTR	SPPL2A
1801	TEN1	RP1-178F15.4	MATN2	FXN	KTN1	RP11-507J18.2
1802	PDCD7	CHTOP	MAT2B	STIP1	HOMER1	RP11-20I23.1
1803	RP11-138H8.2	SNAPIN	2023-03-07	CHD1	PWWP2A	TBC1D24
1804	HEXA-AS1	ILF2	2023-03-05	SUSD1	DDX6	RP11-715J22.2
1805	HEXA	NPR1	MARC2	PRKAR1	AHCYL2	C16orf59
1806	RP11-106M3.3	INTS3	MAPT-AS1	KIAA1671	DAAM2	RP11-715J22.4
1807	CELF6	RP11-216N14.8	MAPKAPK3	NFE2	LUZP1	RP11-715J22.3
1808	PARP6	RP11-216N14.9	MAP4K4	CTD-3088	HAS2-AS1	CCNF
1809	ACOX1	SLC27A3	MAP3K13	PXN	MED13	ABCA3
1810	PKM	GATAD2B	MAP2K3	RCC1	MYH10	MIR940
1811	GRAMD2	DENND4B	MAP2K1	TRIM24	TMEM204	AC009065.1
1812	RP11-2I17.4	CRTC2	MAOA	RPS2	RC3H1	RNPS1
1813	SENP8	SLC39A1	MAN1A1	TAF13	POLK	RP11-304L19.11
1814	RP11-390D11.1	RP11-422P24.10	MAMSTR	KLF9	SERPING1	ECI1
1815	MYO9A	CREB3L4	MAGI2	PDE8	ALDH1L2	DNASE1L2
1816	CTD-2524L6.3	JTB	MAGED1	MYCBP2	MB	AP4E1
1817	RP11-673C5.2	RP11-422P24.11	MAFF	FNDC1	DUSP1	RP11-304L19.12
1818	CT62	RAB13	MAF	HNRNPK	TRAPPC9	RP11-108K3.1
1819	THSD4	RPS27	MACF1	STX19	TOM1L2	E4F1
1820	THAP10	NUP210L	MAB21L1	ADAMTS6	CTD-3088G3.8	RPS2
1821	RP11-552F3.13	TPM3	LYRM2	SRM	SUV420H1	NDUFB10
1822	LRRC49	C1orf189	LY6G5C	MARS	MAT2A	RPL3L
1823	LARP6	C1orf43	LUC7L3	MTHFD2	C9orf84	MSRB1
1824	RP11-138H8.7	UBAP2L	LTBP4	SECISBP2	CTTNBP2	LYSMD2
1825	ITGA11	HAX1	LRRTM2	ACTA1	RBM33	TMOD2
1826	RP11-709B3.2	AQP10	LRRFIP2	RPLP2	FUT8	TMOD3
1827	FEM1B	ATP8B2	LRRC48	SLC10	MT-CO2	RP11-56B16.5
1828	UBALD2	RP11-350G8.5	LRRC46	LARP4	MDFIC	LA16c-390E6.4
1829	RPL4	IL6R	LRRC37A3	ENSA	FAM114A1	RP11-56B16.4
1830	SNAPC5	SHE	LRP4	GTF2	ITGAV	LA16c-390E6.5
1831	CTD-3185P2.1	RP11-350G8.9	LRP10	PIEZO1	BANP	CLCN7
1832	MAP2K1	TDRD10	LRP1	COPS8	LAMA3	CCDC154
1833	TIPIN	UBE2Q1	LRCH3	KIAA1549	ST3GAL3	C16orf91
1834	RP11-352G18.2	UBE2Q1-AS1	LPHN2	FOXK2	EPHB1	LEO1
1835	DIS3L	RP11-61L14.6	LNX2	TRPM3	CENPC	MAPK6
1836	RP11-653J6.1	ADAR	LMNA	GUCY1	IL3RA	LA16c-312E8.2
1837	MEGF11	AL606500.1	LINC00926	TTYH3	FAM102B	UNKL
1838	RAB11A	KCNN3	LINC00893	DAZAP2	PRKCI	LA16c-316G12.2
1839	AANAT	PMVK	LINC00654	BCAT2	TRIB1	GNPTG
1840	DENND4A	RP11-307C12.13	LINC00630	ENO1	EVC2	TSR3
1841	SLC24A1	PBXIP1	LINC00482	DOCK8	LARP4B	CTD-2650P22.1
1842	VWA9	PYGO2	LINC00240	GADD45	KIDINS220	BAIAP3
1843	PTPLAD1	RP11-307C12.12	LINC00159	ARHGEF10	MCCC2	CTD-2184D3.5
1844	DPP8	SHC1	LINC00152	APOE	FOSL1	LA16c-358B7.3
1845	IGDCC4	CKS1B	LIN54	TPM4	ITGB5	TELO2
1846	IGDCC3	FLAD1	LIMD1	ORC2	KCNMA1	RP11-313P18.1
1847	PARP16	LENEP	LIFR	ZNF121	PDLIM5	IFT140
1848	RHBDF2	ZBTB7B	LGALS1	HS6	PLEKHM2	NME3
1849	CLPX	DCST2	LEF1	CSMD1	BOD1L1	HS3ST6
1850	ZWILCH	DCST1	LDHD	FBLN2	CBFA2T2	MEIOB
1851	LCTL	RP11-307C12.11	LDHC	MAPK4	ARIH2	FAHD1
1852	RP11-321F6.1	ADAM15	LCTL	IGDCC4	KIRREL	HAGH
1853	RP11-502I4.3	EFNA3	LCMT2	FAF1	FRMD6	NUBP2
1854	RP11-315D16.4	EFNA1	LCLAT1	SRSF12	AHDC1	SPSB3
1855	CLN6	SLC50A1	LATS2	NFIL3	RCOR1	RP11-108K3.2
1856	CALML4	DPM3	LAMTOR5	TMOD3	TBC1D32	EME2
1857	PIAS1	KRTCAP2	KPNA6	ARG2	STK38	MRPS34
1858	RP11-34F13.2	RP11-201K10.3	KNTC1	C6	NBPF15	LA16c-361A3.3
1859	PRPSAP1	TRIM46	KLRD1	AUH	RP11-701P16.2	LA16c-385E7.1
1860	SPHK1	MUC1	KLKB1	BTG3	TTC7B	LA16c-329F2.1
1861	SKOR1	THBS3	KLHL29	CAB39	EDEM2	MAPK8IP3
1862	MAP2K5	RP11-263K19.4	KLHL12	GCH1	RIPK1	GLDN
1863	UBE2O	MTX1	KLHDC4	FLRT2	RIF1	HN1L
1864	SMAD6	RP11-263K19.6	KIRREL	RP11-343	ULK1	CRAMP1L
1865	C15orf61	GBA	KIFC3	ARNTL	ANAPC5	RP11-707P17.1
1866	IQCH-AS1	FAM189B	KIF2A	MTERFD2	TENM1	LA16c-395F10.2
1867	IQCH	SCAMP3	KIF21A	PVRL2	STAT5B	DMXL2
1868	AAGAB	CLK2	KIF13B	ATP2	CCNC	SCG3
1869	RP11-342M21.2	HCN3	KIAA1671	LIPG	KCTD3	AMDHD2
1870	SMAD3	PKLR	KIAA1377	RTKN	USP39	RP11-120K9.2
1871	RP11-798K3.2	FDPS	KHDRBS1	LONRF2	TET3	MAN2A2
1872	RP11-798K3.3	RUSC1-AS1	KDM6B	RNF11	FNBP1	TRAP1
1873	RP11-798K3.4	RUSC1	KDM6A	CCDC28	ASCC3	DNASE1
1874	RP11-316M20.1	ASH1L	KDM1B	RHOA	GIGYF2	SLX4
1875	POLR2M	RP11-29H23.4	KCTD8	SLC38	DCAF10	RP11-461A8.1
1876	GCOM1	MSTO1	KCTD7	NXN	PTRH2	RP11-325E5.1
1877	RP11-96O20.4	YY1AP1	KCNQ3	DCBLD2	EEFSEC	COPS2
1878	SLC30A4	RP11-243J18.2	KCMF1	ZBED4	RP11-418J17.1	GALK2
1879	RP11-519G16.3	GON4L	KAT6B	ZNF589	CSNK1D	CLUAP1
1880	CBX8	SYT11	JAM2	RLIM	GTF2E2	FAM227B
1881	RP11-519G16.5	RIT1	JAK3	ESR1	DSCR3	NAA60.1
1882	C15orf48	KIAA0907	JAK1	ADHFE1	NAV3	ZNF597
1883	SPATA5L1	ARHGEF2	JAGN1	PPIA	UNC13B	RPL4
1884	GATM	RP11-336K24.12	IVNS1ABP	GARS	PLIN2	MTRNR2L4
1885	SLC28A2	RP11-336K24.5	ITGB8	PDE9	AHCYL1	NAA60
1886	CTD-2651B20.3	SSR2	ITGB1BP1	CALCOCO2	MAX	LA16c-360H6.3
1887	RP11-353N14.2	UBQLN4	ITGAV	PTPN11	CMTM8	ZNF75A
1888	CBX4	LAMTOR2	ITGA8	EIF1	LYRM4	TIGD7
1889	RP11-519G16.2	RAB25	ITGA6	YWHAZ	NEK7	FGF7
1890	RP11-353N14.5	MEX3A	ITGA10	USP12	GLUD1	ZNF263
1891	TBC1D16	LMNA	ITCH	C3	MOXD1	MEFV
1892	SHF	SEMA4A	ISYNA1	ZNF708	KIAA1462	ZNF200
1893	CTD-2529O21.2	SLC25A44	IRF2	EPB41	IFNGR1	DTWD1
1894	CTD-2651B20.1	PMF1-BGLAP	IQCH-AS1	GRASP	ANKRD13C	SECISBP2L
1895	DUOX1	PAQR6	IPP	ETV6	TRAPPC10	CREBBP
1896	DUOXA1	SMG5	IPO9	PHLPP2	RNPC3	PDPK1
1897	DUOX2	TMEM79	IP6K2	RP11-530	RP13-143G15.4	ADCY9
1898	RP11-109D20.1	C1orf85	INTS9	CCT3	PPARA	RP11-709D24.6
1899	BLOC1S6	CCT3	INTS7	AP002954	PRMT2	MGRN1
1900	CBX2	TSACC	INSRR	CMC2	BTBD7	UBALD1
1901	CEP152	RHBG	INSC	WNK2	TRPM7	C16orf96
1902	SQRDL	C1orf61	INPP5A	ABCE1	RBPJ	CDIP1
1903	RP11-227D13.1	RP11-98G7.1	INO80	RNF38	PDCD6IP	HMOX2
1904	CTD-2373H9.5	MEF2D	INHBA	ZNF254	TGFBR1	CEP152
1905	LGALS3BP	RP11-284F21.8	IMPA2	RP11-627	ATXN7	DNAJA3
1906	DUT	IQGAP3	IMMP1L	RP11-351	GNPTAB	VASN
1907	CANT1	APOA1BP	IL3RA	TBC1	HDAC7	CORO7
1908	RP11-154J22.1	GPATCH4	IL1RAPL2	TLE2	TTC39B	PAM16
1909	SLC12A1	RP11-284F21.11	IL17RD	FAT4	MCEE	AC005356.1
1910	MYEF2	HAPLN2	IGSF9B	PFKFB3	ANKRD1	SHC4
1911	SLC24A5	RP11-284F21.9	IGFBP4	PPP1	PPP3CB	GLIS2
1912	RP11-208K4.1	BCAN	IGFBP3	MROH2	ZZZ3	TFAP4
1913	C1QTNF1-AS1	RP11-284F21.10	IFI44L	CNN1	RASSF4	EID1
1914	C1QTNF1	RP11-284F21.7	IER5L	OSBPL6	ZNF804B	RP11-95P2.1
1915	RP11-198M11.2	NES	ICA1L	RP11-543	VGLL3	SRL
1916	ENGASE	RP11-66D17.3	HTR4	PDPR	ADAM12	RP11-95P2.3
1917	RBFOX3	CRABP2	HSPG2	BMP4	CASD1	RP11-462G12.4
1918	RP11-552E10.1	RP11-66D17.5	HS6ST2	KLHL25	PLCH1	RP11-138E16.1
1919	CTD-2050N2.1	ISG20L2	HRH1	JUN	KSR1	AJ003147.9
1920	CTD-2116F7.1	RRNAD1	HPGD	BCL2	ARHGEF35	ATP8B4
1921	RP11-627D16.1	MRPL24	HOXB2	WDR48	SMAP1	RP11-473M20.16
1922	RP11-718O11.1	HDGF	HMOX2	ITGA9	AMBRA1	CASP16
1923	ENPP7	PRCC	HMGN5	PTDSS1	RGL3	PKMYT1
1924	CCDC40	SH2D2A	HMGB1	CLSTN1	ATE1	RP11-562A8.4
1925	SORD	NTRK1	HK2	ASS1	COL27A1	KREMEN2
1926	C15orf43	INSRR	HIVEP2	LUC7	MT-ND3	LA16c-321D4.2
1927	TRIM69	PEAR1	HIPK2	MYO16	AC010084.1	FLYWCH1
1928	PPIP5K1	LRRC71	HIGD1A	ANXA3	SYTL4	FLYWCH2
1929	MAP1A	ARHGEF11	HIBADH	ARHGAP32	IBTK	LA16c-325D7.2
1930	SGSH	ETV3	HIATL2	APBB1	ACACB	ZG16B
1931	TP53BP1	FCRL5	HEXB	ZMAT1	SMIM14	PRSS21
1932	TUBGCP4	FCRL3	HES4	EMG1	FBXW11	TCEB2
1933	ZSCAN29	FCRL1	HERPUD2	LRRC37	CNOT2	SRRM2
1934	ADAL	CD5L	HERPUD1	RP11-417	VPS13C	SRRM2-AS1
1935	LCMT2	KIRREL	HERC4	PLXNA4	GULP1	PRSS27
1936	TGM7	RP11-404O13.1	HERC2	POMP	FRY	KCTD5
1937	TGM5	CD1D	HCG11	SRSF10	CYBRD1	CTD-3126B10.1
1938	SLC26A11	RP11-404O13.5	HAVCR1	2023-03-06	UBXN4	RP11-20I23.7
1939	CCNDBP1	CD1C	H3F3B	SOAT1	CPEB3	RP11-20I23.6
1940	TMEM62	CD1E	H2AFJ	MYC	GGNBP2	USP50
1941	RNF213	SPTA1	GTF2I	PLEKHM2	RNF169	RP11-20I23.8
1942	EPB42	MNDA	GTF2F2	RAB26	STAG2	RP11-20I23.13
1943	UBR1	PYHIN1	GTF2F1	DNAJA1	C15orf26	TRPM7
1944	CTD-2036P10.3	IFI16	GSPT1	NASP	PTBP3	PAQR4
1945	TTBK2	AIM2	GSE1	METTL16	ALCAM	LINC00514
1946	CTD-2047H16.4	CADM3	GRID2	RASD1	ST3GAL6	LA16c-380H5.5
1947	CDAN1	CTA-134P22.2	GRID1	KHDRBS1	RDX	IL32
1948	STARD9	DARC	GRAMD1A	RELB	TGFB1	ZNF213
1949	STRC	FCER1A	GPRASP2	RPS4	LARP1B	RP11-473M20.14
1950	CKMT1A	RP11-550P17.5	GPR155	ITFG1	TAOK3	ZNF205
1951	PDIA3	RP11-180D21.3	GPBP1L1	FNBP1	LMO7	ZNF205-AS1
1952	EIF4A3	DUSP23	GORAB	SNRPD1	AC018890.6	CTD-2647E9.3
1953	B2M	SLAMF8	GOLGB1	GYS1	NCK2	ZSCAN10
1954	PATL2	C1orf204	GOLGA8A	RASL12	TMEM131	RP11-473M20.9
1955	SPG11	VSIG8	GOLGA4	RP11-474	PLB1	SLC27A2
1956	EIF3J	RP11-190A12.7	GNPNAT1	UBE2	EDA	HDC
1957	EIF3J-AS1	RP11-190A12.8	GNB3	TTC27	ZFHX4	RP11-473M20.7
1958	CTD-2329K10.1	CCDC19	GNAO1	EHD4	CDK12	CLDN9
1959	CTDSPL2	AL590560.1	GLG1	RBL1	SPG7	MMP25
1960	GAA	TAGLN2	GK-AS1	CHSY1	VPS13D	GABPB1
1961	RP11-516C1.1	IGSF9	GINS3	ACOT7	TMEM41B	CTD-3110H11.1
1962	RP11-616K22.2	LINC01133	GEM	RP11-554	CYP20A1	USP8
1963	ELL3	PIGM	GDNF	FAM134	RP3-323P13.2	THOC6
1964	CASC4	KCNJ10	GBP3	RUFY3	PPFIA1	RP11-562A8.5
1965	CARD14	RP11-536C5.2	GAS2L1	RP3-325	RBM5	HCFC1R1
1966	WDR76	KCNJ9	GANC	SPAG9	COL14A1	TNFRSF12A
1967	MFAP1	IGSF8	GALNT2	TOR1	MDM4	CLDN6
1968	HYPK	ATP1A2	GALNT18	TP53	SLTM	CTD-2184D3.3
1969	RP11-334C17.5	ATP1A4	GADD45B	SMAD9	ATP9A	BCL2L10
1970	SERINC4	CASQ1	GABRA3	CYP1	CFLAR-AS1	UBE2I
1971	SERF2	RP11-536C5.7	FXR1	RPL31	NXN	DYX1C1
1972	RP11-296A16.1	PEA15	FUT8	CRADD	TTBK2	LINC00923
1973	RP11-323N12.5	DCAF8	FSIP1	C5	AC011043.1	RP11-461F11.3
1974	TIMP2	RP11-574F21.2	FRYL	MGEA5	ZPLD1	RP11-461F11.1
1975	CTD-2515H24.4	PEX19	FRY	EIF4	TMX3	PYGO1
1976	AC087645.1	COPA	FRK	BZW1	SOAT1	CTD-2147F2.2
1977	RAB27A	NCSTN	FOCAD	RP11-350	VAV2	PRTG
1978	TMEM235	NHLH1	FNBP4	TSPAN14	CAMTA1	NEDD4
1979	RSL24D1	VANGL2	FMNL2	NAT10	SUCLG2	RFX7
1980	RP11-548M13.1	SLAMF6	FLNB	CENPC	GON4L	CTD-2147F2.1
1981	UNC13C	RP11-528G1.2	FKBP7	SAP30	C12orf79	TEX9
1982	RP11-643A5.2	CD84	FKBP1C	LANCL2	FMNL1	RP11-315L6.1
1983	WDR72	SLAMF1	FKBP14	RNMT	SLC36A4	RP11-522B15.4
1984	ONECUT1	RP11-404F10.2	FHL5	ZNF771	UBE2E1	RP11-522B15.3
1985	FAM214A	CD48	FHL1	HNRNPH1	BDP1	NR2F2
1986	RP11-23N2.4	SLAMF7	FGFR2	MYBPC3	SIPA1L1	RP11-48G14.2
1987	ARPP19	LY9	FGF7	STARD9	UBE2G2	RP11-327J17.1
1988	MYO5A	CD244	FGD5-AS1	HPRT1	RB1CC1	RP11-327J17.2
1989	MYO5C	ITLN1	FERMT2	KCTD8	NDUFS4	RP11-48G14.1
1990	RP11-430B1.2	RP11-544M22.1	FERMT1	UGCG	BAMBI	NR2F2-AS1
1991	CTD-2184D3.7	F11R	FER1L6	SFXN5	TNNC1	RP11-236L14.1
1992	GNB5	RP11-544M22.13	FBXO6	STOM	RAPGEF5	RP11-4G2.1
1993	CTD-2184D3.6	TSTD1	FBXO45	SAE1	GABARAPL1	ARRDC4
1994	BCL2L10	USF1	FARSB	CAMSAP1	INSRR	CTD-2544M6.1
1995	CTD-2184D3.3	ARHGAP30	FANCC	TRAF3	MPRIP	RP11-616M22.7
1996	CTD-2184D3.5	PVRL4	FAM98A	RP11-624	NEMF	FAM169B
1997	CTD-2650P22.1	KLHDC9	FAM73A	E2	DNMT1	RP11-168G16.2
1998	RP11-139H15.1	PFDN2	FAM65C	IDI1	RARS2	SPATA41
1999	PIGB	NIT1	FAM57B	AC004381	PHACTR4	RP11-90E5.1
[truncated: 27,267 more rows]

## Sheet: CM
Rank	CatBoost feature list	LASSO feature list	LightGBM feature list	MCFS feature list	RF_ZL feature list	XGBoost feature list
1	FKBP5	FRMD5	FGF12	FKBP5	PDK4	PCDH9-AS2
2	TTTY14	ARHGAP24	FKBP5	PDZD2	FNDC3B	PDZD2
3	PCDH9-AS2	CBLB	XIST	ARHGAP24	FGF12-AS1	FKBP5
4	ARHGAP24	MAST4	TMEM178B	PSD3	SLC8A1	ELL2
5	XIST	LINGO1	TTTY14	TMTC1	FKBP5	EDA
6	PSD3	TMTC1	CDH13	PDE7	PDZD2	C6
7	ELL2	SOS1	IPO9-AS1	PDK4	DOCK5	AKAP6
8	FNDC3B	PIK3R1	PCDH9	KLHL24	MEF2A	CORIN
9	SOS1	SORBS1	DMD	FGF12	TRDN	CPEB4
10	GAB1	RBMS3	LINC-PINT	FNDC3	PCDH9	RP11-10L7.1
11	TMEM178B	LINC00969	PCDH9-AS2	LDLRAD4	ARHGAP24	SLC6A6
12	ZBTB16	MYL4	ARHGAP24	ZBTB16	LDLRAD4	IL1RAPL1
13	LINC-PINT	RASGEF1B	ELL2	PIK3	PCDH9-AS2	PRELID2
14	PLCE1	WWOX	LHFP	PLEKHA5	NEXN	C4orf45
15	LHFP	SLC25A4	NPPA	PLCXD3	C4orf29	PPM1K
16	ASB18	L3MBTL4	THSD4	PCDH9	PDE7A	CBLB
17	PDZD2	CTNND2	SOS1	PDE3	ZBTB16	PCDH9
18	LDLRAD4	PBX1	RP11-184D12.1	WBSCR17	PSD3	LHFP
19	THSD4	SLC26A3	RASAL2	LINC-PINT	XPR1	PDK4
20	ABHD2	PLCL1	LDB3	EDA	BCL2	FGF12
21	RASAL2	GPHN	PDE3A	FRMD5	XIST	TBX20
22	LPHN3	RP11-886D15.1	PDZD2	NEXN	PLCE1	XIST
23	FGF12	CFLAR	PPM1K	RASAL2	LDB3	TTTY14
24	MEF2A	GHR	PDE1C	THSD4	RASAL2	RNF150
25	PLEKHA5	VCL	EDA	ELL2	SPHKAP	LIMS1
26	CDH13	MARK3	C6	PPM1	C1orf21	RP11-184D12.1
27	CPEB4	EDNRA	PCDH7	LHFP	SLC1A3	ARHGAP24
28	STOX2	MBOAT2	LINGO1	MAST4	CPEB4	PRKAA2
29	PDE3A	RP11-793A3.2	PDLIM3	LDB3	TTTY14	LDLRAD4
30	UTY	RP11-223C24.1	IL1RAPL1	TTTY14	NEK11	TMEM178B
31	ITGA9	TRPM7	PSD3	GAB1	UTY	UBE2E2
32	MKL1	LTBP1	FRMD5	FRY	PRKG1	AUTS2
33	MYOZ2	PPAP2B	CPEB4	SPHKAP	KLHL24	LINGO1
34	LINGO1	RP11-280O1.2	RP11-532F12.5	ARHGAP26	FRMD5	RALYL
35	AC016831.7	MAML2	PACRG	SOS1	FGF12	FHOD3
36	PRDM16	ART3	INPP4B	CHRM2	LPHN3	ATP2B4
37	MYL7	RP13-270P17.2	AC016831.7	GAS7	AC016831.7	SLC1A3
38	CBLB	ARHGAP26	TBX22	PCDH9	NLGN1	SLC8A1
39	PDLIM3	TRDN	MYH7B	DOCK5	DAPK2	FRMD5
40	GREB1L	ANO5	SNX29P2	CTD-3179	CDH13	DLG2
41	DAPK2	CBR4	ABHD2	VCL	CPED1	hsa-mir-490
42	RASGEF1B	PACRG	TRDN	PDE4	ATAD2	THSD4
43	CCSER1	RP11-154D17.1	PDE7A	DLG2	ELL2	PDLIM3
44	DISC1	NAIP	LINC00486	CPEB4	ARHGAP42	AC018464.3
45	LRRC16A	RP11-761E20.1	PLEKHA5	GPHN	CBLB	PBX1
46	DOCK5	SESN1	TTN-AS1	MEF2	TMEM164	PDLIM5
47	PKP2	PROS1	MYBPC3	PDE1	AFF4	PARD3
48	SLC26A3	CTD-3064M3.7	PDK4	MYOZ2	TMTC1	NPPA
49	SNX29P2	RYR2	LDLRAD4	WWOX	TANC1	FBXL7
50	SLC27A6	RTN4	LAMA2	AC016831	PLCXD3	ECHDC2
51	MSRB3	PARD3	ERBB4	CBLB	FILIP1L	RAPGEF2
52	PPARGC1B	FLRT2	QKI	CPED1	CHRM2	LARGE
53	L3MBTL4	AVL9	GREB1L	GTF2	ABHD2	INPP4B
54	ATP11A	PCDH9-AS2	PPFIBP1	PLCE1	LAMA2	ARHGAP26
55	SLC8A1	MPC1	RASGEF1B	FILIP1	MTFR1	CHN2
56	PPP1R12B	LMOD2	PARK2	ITGA9	RP11-886D15.1	ZFAND3
57	TMTC1	TRPM3	MKLN1	C1	ITGA9	GAS7
58	LDB3	BCL2	UTY	RP11-532	SLC19A2	LAMA2
59	RP11-511B23.2	XIRP1	CCSER1	SLC8	TMEM178B	PDE3A
60	IL1RAPL1	MITF	PLCXD3	SORBS1	MTUS1	PROS1
61	SGIP1	SRRM2	MAP4	CSDC2	PIK3R1	CCNY
62	TMEM71	XIST	AKAP13	FOXO3	ERBB4	LIN7A
63	DLG2	RP11-184D12.1	RBFOX1	FGD4	PRKAG2	AL592183.1
64	MBOAT2	COBL	KCNMB4	LRRC16	RP11-532N4.2	NPPB
65	OSBPL8	CRYAB	KCNQ1	CTNNA3	GREB1L	RBMS1
66	TRDN	LMO7	ZBTB16	LAMA2	PPARGC1B	RP11-767I20.1
67	LINC00486	AASS	PRELID2	PRKCE	CFLAR	AC012360.6
68	PPM1K	RP11-309L24.2	DLG2	PPARGC1	TTTY10	RP11-280O1.2
69	NPPB	STK39	RALYL	CDH13	PPM1K	PDE1C
70	KLRD1	PRKAA2	CTD-2619J13.16	NRP1	TMEM71	FHIT
71	SLC1A3	FCHSD2	SLC8A1	GREB1	TBC1D1	COX7B2
72	PDE7A	ERC1	MSRB3	ABHD2	THSD4	MYBPC3
73	PPM1E	MLTK	PPARGC1B	PRDM16	NEK7	PDE4DIP
74	NPPA	CDH12	MT-ND3	FAM46	SLC27A6	CDH13
75	SORBS1	TMEM245	CMYA5	PKP2	NRP1	PCDH7
76	PDE1C	SIK3	NEXN	UTY	ARHGAP26	MYL7
77	MYPN	BICC1	FNDC3B	XPR1	KANK1	PSD3
78	GMPR	EXOG	AL592183.1	QKI	MAPK4	CTGF
79	WBSCR17	FGD4	TXNIP	LMOD2	BMPR1A	TBC1D4
80	PLCXD3	RASA1	NEBL	NLGN1	ADCY5	IPO9-AS1
81	ERBB4	RP11-481J2.2	FBXL7	XIST	IGFBP7	RP5-1043L13.1
82	SAMD4A	HIPK3	CKMT2	MKL1	PSME4	QKI
83	FILIP1	FOXP1	FRMD4B	CORIN	AC009878.2	AIG1
84	MTSS1	MED13L	TAB3-AS2	TRDN	FRY	STOX2
85	PCDH9	DHRS3	FHL2	MYL4	IL1RAPL1	LDB3
86	PDE7B	GMPR	COL23A1	TBC1	CTNNA1	MGAT5
87	CAP2	JUN	CHN2	FBN2	MAST4	RAI2
88	CMSS1	GAS7	NEK7	SAMD4	DLG2	FAM49B
89	BACH2	LINC00486	MYL7	CERS6	FOXO3	SGIP1
90	CCDC85A	RASAL2	SLC6A6	FHOD3	SOS1	GREB1L
91	MIR1-2	IL3RA	PIK3R1	KANK1	RP11-16L14.2	FRMD4B
92	KLF9	INO80D	MRGPRX3	C4	TNIK	PRDM16
93	NECAB1	COL21A1	GRIK2	PPAP2	SAMD4A	KLHL24
94	SREBF2	CTD-2336H13.2	AKAP6	MLIP	TRAK1	RP3-399L15.3
95	ART3	MTUS2	SLC26A3	ENOX1	RHOBTB1	FHL2
96	WWOX	GLUL	PROS1	LRRC39	LRRC39	HIVEP3
97	FOXP2	GULP1	NLGN1	NEK7	FILIP1	UGT2B4
98	FILIP1L	SPPL2A	FCHSD2	TMEM178	MSRB3	LPHN2
99	TSPAN18	STXBP6	FAM46A	ART3	TBX20	LRRC16A
100	CSGALNACT1	ASIC2	CTNNA3	SLC27	INSR	PHACTR1
101	PROS1	RP11-532N4.2	RP11-532N4.2	TRPM7	DPF3	RASAL2
102	TBC1D4	ACSS1	CORIN	PEAK1	WBSCR17	GPBP1L1
103	GPHN	LUC7L3	ZMYND8	SRL	MYPN	DTNA
104	LINC01088	TAF1D	RP3-523C21.2	MTUS1	USP53	CLIC5
105	AIG1	COL12A1	KIAA1217	CCSER1	ALPK2	ARHGAP10
106	ADD3	RP11-64D24.2	CSDC2	MSRB3	SORBS1	SPATS2L
107	GTF2IRD1	NTN4	TGM2	EYA4	PCDH7	SOS1
108	RGL1	GPRIN3	MEF2A	WNK2	MBOAT2	ANK2
109	NALCN	AHI1	FNIP2	LMO7	NCAM1	RASGEF1B
110	MAOA	RP3-510L9.1	CHRM2	ERC1	DLC1	DDX5
111	UBR3	SHROOM3	AC012360.6	SLC1	INPP4B	RERE
112	CHRM2	STRADB	LMO7	PPP1	MYOZ2	C9orf3
113	NFIA	EPB41L3	DAPK2	TTN-AS1	MTSS1	RP13-143G15.3
114	FRY	SEMA5A	TBX20	ATAD2	HIPK2	CPED1
115	EDA	LARP4B	PDE8A	CTNND2	AC093642.6	WNK1
116	ACTC1	EIF1B	PDE4DIP	JMJD1	EXOC6B	PACRG
117	KLHL24	UBC	GAREM	SVIL	SPATS2L	TLE4
118	MYOM2	UPK3B	ARHGAP26	TANC1	PKP2	MPP3
119	NEK7	BCKDHB	FOXP2	MPP3	GPHN	AQP7
120	TXNIP	H2AFY	RYR2	SLC25	FAM46A	CKMT2
121	RALYL	RP11-650J17.1	TNNT2	STAT3	PDZRN3	MAPT
122	MKLN1	EGLN1	RP11-767I20.1	MALAT1	SGIP1	GPR133
123	TSHZ2	NPNT	PALLD	RBM20	L3MBTL4	SETD2
124	TLN2	CHST11	NAV1	GHR	RERE	PPARG
125	MYL4	C4orf22	MYOM2	PROS1	SLC25A4	CAMK1D
126	MAP3K5	AC017101.10	DGKG	DAPK2	RALYL	ZBTB16
127	ARHGAP26	RP11-57H12.3	NRXN3	SGIP1	CTD-3179P9.1	C12orf79
128	NEXN	SON	DEPDC1B	RP11-886	AC098617.1	FGD4
129	PKD2	FN3K	MYOZ2	LPHN3	DISC1	KCNMB2
130	LPHN2	TXLNB	LRRC16A	GRK5	DHRS3	KIAA1217
131	DPH6-AS1	EIF1	C9orf3	IL1	PDE3A	CACNA1C
132	GNG12-AS1	USP13	BTNL9	NCAM1	FBN2	CAP2
133	IGFBP7	MAP3K3	WFIKKN2	FCHSD2	ANTXR2	TLN2
134	RGS6	NEK11	UBE2E2	SAMD12	NAV1	CRIM1
135	MALAT1	PAPPA2	STOX2	FGF12	RTN4	NFIA
136	BCL2L13	ANK3	SGCD	PACRG	P4HA1	ARHGAP18
137	PDK4	NDRG4	PTPLA	TMEM71	CTNNA3	ECT2
138	IGF1R	ECHDC2	OBSCN	TGM2	ZNF106	FNDC3A
139	ZNF407	SLIT2	MGME1	INPP4	RBM20	DMD
140	ARHGAP10	A2M	CACNB2	TXNIP	TPD52L1	PEX14
141	PRKCE	TSIX	AUTS2	CALD1	SEMA3C	DCP1B
142	KCNMB2	EIF2AK3	TBC1D4	EDNRA	PDE1C	CFLAR-AS1
143	GNPTAB	SLC25A12	PPP1R1C	MTFR1	LPL	PLCE1
144	NTN4	ZNF91	MTSS1	FHL2	WNT9A	EVI5
145	NBAS	HMOX2	MLIP-AS1	MAPK4	MTUS2	SLC35E2B
146	RP11-532N4.2	NRAP	FHIT	RP13-270	PITPNB	UPK3B
147	GBE1	TNFAIP8	CTNND2	ATRNL1	NID1	C1orf63
148	MT-ND3	RP11-729I10.2	ANK2	USP9	AL592183.1	SLC26A3
149	INPP4B	CTD-3239E11.2	AC098617.1	IGFBP7	RP11-308N19.1	VCL
150	CTD-3179P9.1	MGST3	RP11-385J1.2	RP11-385	PIP5K1B	TRPM3
151	TNS1	KIF1B	RNF115	LPL	VCL	NALCN
152	FRMD5	IGF2BP3	PRKG1	PPARA	LINC-PINT	PAM
153	PPP2R3A	NAA11	MYL9	L3	KCNMB4	ERBB4
154	SREK1IP1	RPL31	GPHN	PCDH7	ATRNL1	KIAA1107
155	CPED1	RP11-34P13.7	DCP1B	AC011288	SAMD12	DHRSX
156	LCLAT1	AL627309.1	CTD-3179P9.1	CRIM1	ACTC1	DCLK2
157	ATXN1	AP006222.2	CAP2	ANK3	YBX3	AKAP13
158	SPOCK1	RP4-669L17.10	RP11-298E2.2	ERBB4	HAND2-AS1	FLRT2
159	SLC6A6	RP5-857K21.2	LPHN3	AC023590	TXNIP	CHRM2
160	NBEA	RP5-857K21.4	CPED1	RP11-308	AMMECR1	KANK2
161	TTN-AS1	RP11-206L10.3	CDH2	MYL7	C20orf26	MSRB3
162	SLC4A4	RP11-206L10.5	CAMK1D	TNIK	RP11-161D15.2	EFCAB2
163	LMO7	RP11-206L10.4	WWOX	TTTY10	TSIX	SAMD12
164	IMMT	RP11-206L10.2	VPS13B	DYNC1	FHL2	RP11-362K2.2
165	RABGAP1L	RP11-206L10.9	TMEM71	SMYD1	CSDC2	RYR2
166	COL4A2	AL669831.1	OSBPL8	ACSS1	CRIM1	AL592284.1
167	FNIP2	FAM87B	KCNMB2	PRKAA2	DGKG	MAN1C1
168	SIK2	LINC00115	ENAH	USP53	NPPB	TNNI1
169	KANSL1	FAM41C	SMG6	RASGEF1	MKLN1	ATPIF1
170	COL23A1	AL645608.2	RP11-12D16.2	NID1	MYOM3	MKLN1
171	MID1	RP11-54O7.16	PDZRN3	TBX20	KLHL31	RP11-33A14.1
172	DCP1B	RP11-54O7.3	MGAT5	RYR2	RASGRP3	FNDC3B
173	TOM1L2	SAMD11	LRRN4CL	LRRFIP1	TLN2	ABLIM1
174	BMPR1A	AL645608.1	LARGE	INSR	IPO9-AS1	CREB5
175	ITGAV	NOC2L	FILIP1	AKAP13	SLC25A36	RBFOX1
176	PDZRN3	KLHL17	DTNA	C6	STOX2	LINC01004
177	RAD18	PLEKHN1	CTD-2545M3.8	BCL2	EDNRA	NDRG4
178	MDN1	RP11-54O7.17	CRY2	PPFIBP1	PPAP2B	TRDN
179	GATA4	HES4	AC092614.2	FAM129	USP9Y	LRRC2
180	CSDC2	RP11-54O7.11	ZNF638	CACNB2	GTF2IRD1	ECD
181	DNM3	ISG15	WSB1	STRADB	PACRG	AAK1
182	SLC39A14	AGRN	SAMD12	LINC00969	HOMER1	EPHA4
183	TAX1BP1	C1orf159	LPHN2	SNX29	COBL	MT-ND3
184	PCDH7	RP11-465B22.5	LINC01075	MTSS1	NDRG4	LINC-PINT
185	STAT3	TTLL10	FAM129A	RP11-511	KLHL7	NAA38
186	AUTS2	TNFRSF18	CLIC5	NEK10	MLF1	PPARGC1B
187	RP11-16L14.2	TNFRSF4	ATP2B4	HDAC9	PPARA	WSB1
188	AC073342.12	SDF4	WDR7	AFF4	CTD-2281M20.1	DPH6-AS1
189	ATP2B4	B3GALT6	SVIL	DGKG	FHOD3	SGCD
190	MB	FAM132A	RP11-886D15.1	hsa-mir-490	TMEM245	FBXO42
191	MYH6	RP5-902P8.12	RCAN2	UPK3	FBXO32	UTY
192	RP11-1000B6.3	UBE2J2	HDAC9	FILIP1	PRKAR1A	MAGI2
193	CDK8	RP5-902P8.10	FBN2	KCNMB4	EYA4	PLCB4
194	DMD	SCNN1D	WDPCP	ZFAND3	PRKAA2	RP11-309L24.2
195	GPATCH8	ACAP3	PPP2R2A	DTNA	FAM129A	PLCXD3
196	TMEM65	PUSL1	PKP2	TMEM245	STRADB	PIK3R1
197	RP11-290H9.4	CPSF3L	PCSK6	RP11-64	ENOX1	CTB-119C2.1
198	NR3C2	GLTPD1	MYPN	GATA4	GAB1	CHD4
199	ABLIM1	TAS1R3	LINC01160	RALYL	JMJD1C	FCHSD2
200	LPP	DVL1	EFNA5	SLC25	MIR1-2	RP11-16L14.2
201	PLD3	MXRA8	DDI1	GNG7	CERS6	C7
202	N4BP2L2	AURKAIP1	ABLIM1	ADK	AKAP13	NEK7
203	SORBS2	CCNL2	RP5-1043L13.1	MYPN	PPP2R3A	RP4-594I10.3
204	ANKFY1	RP4-758J18.2	PRKAA2	PITPNB	DTNA	USP53
205	CRADD	MRPL20	OSBPL9	LPHN2	AC011288.2	FAM179A
206	ANK3	RP4-758J18.13	NUAK1	B4	TSPYL2	MFSD6
207	PPAP2B	ANKRD65	NBEAL1	TRAK1	TEAD1	SORBS1
208	ZNF638	RP4-758J18.10	GOLGA4	CFLAR	TNRC6B	NEXN
209	CAMK1D	VWA1	EHMT1	RGS6	FRAS1	APBB2
210	PDE1A	ATAD3C	DENND5B	PIP5	GRK5	TMTC1
211	RP11-362K2.2	ATAD3B	CRIM1	ANTXR2	PITPNC1	KCNQ1OT1
212	USP33	ATAD3A	CBLB	MYO9	TANGO2	RP11-384K6.6
213	CACNA1C	TMEM240	AP000487.6	TBC1	CAPN7	PLCB1
214	SHPK	SSU72	USP9Y	PDE3	CSGALNACT1	TGM2
215	RBMS3-AS2	AL645728.1	TMTC1	SESN1	TECRL	ASB5
216	CTD-3064M3.7	C1orf233	SLC8A1-AS1	PDZRN3	ANK3	TOP2A
217	FOXN3	RP11-345P4.9	SLC5A2	ABLIM1	PRICKLE1	FAM210A
218	YME1L1	MIB2	SAMD4A	RP11-223	HDAC9	STARD13
219	RYR2	MMP23B	PTX3	LINGO1	WWOX	CALD1
220	TRPM7	CDK11B	NEAT1	NAV1	MACROD2	PARK2
221	KTN1	RP11-345P4.10	MYOM3	PRKG1	CMYA5	INADL
222	SVIL	SLC35E2B	MBOAT2	RERE	RBFOX1	TYW1
223	ACSS3	RP11-345P4.7	LIMCH1	SLC26	PPFIBP1	USP46
224	SNCA	CDK11A	KCNAB2	MYOM2	RGS6	PRKCE
225	ZFPM2	SLC35E2	INSR	PSME4	WNK1	PLEKHA5
226	EPN2	NADK	GAB1	DHRS3	DDX5	LRRTM3
227	BACH1	GNB1	DISC1	TMEM164	FSTL1	KLF7
228	RBFOX1	RP1-140A9.1	CSNK1E	FBXO32	LMO7	LPHN3
229	PACRG	CALML6	COL12A1	MYL9	SESN1	ELMOD2
230	COL4A5	TMEM52	ATP2A2	CTNNA1	MLIP-AS1	MBOAT2
231	MAGI1-AS1	C1orf222	WDR82	AC093642	NPAS2	VPS13D
232	MYBPC3	GABRD	SLC1A3	DDX5	MKL1	TENM2
233	CKMT2	RP11-547D24.3	SGIP1	DDX24	HADHB	SNX29P2
234	QKI	PRKCZ	RTN4	ACTC1	PPP1R12B	FGFR1
235	CTD-2545M3.8	RP5-892K4.1	RP3-399L15.3	RP11-280	LPIN1	EDNRA
236	CRTC3	RP11-181G12.2	RP11-624L4.1	MBNL2	AC005037.3	PLEKHM2
237	CACNB2	C1orf86	PRKCE	MKLN1	SDK1	FBN2
238	MLIP	AL590822.2	PPA2	MARK3	MLIP	EIF4G3
239	TPM1	RP11-181G12.4	PLCB4	TSPAN9	ROR1	KIAA2026
240	DHX40	SKI	MIR1-2	SPTBN1	ABLIM1	KCNMB4
241	FBXL7	MORN1	LRRTM3	MTUS2	TMEFF2	GRIK2
242	SLC7A6OS	RER1	LRRC2	ANO5	RBMS3	TNNT2
243	FAF1	PEX10	LGALS9	TBC1	LARGE	GATA4
244	ZNF439	PLCH2	FABP3	PITPNC1	AFF3	CLIC4
245	C4orf29	PANK4	EDIL3	TSIX	ATP2B4	PDE7A
246	MTUS1	HES5	COBL	MYBPC3	CACNB2	DISC1
247	NELL2	RP3-395M20.12	CLEC3B	ANKRD17	CELF2	COL23A1
248	IDS	TNFRSF14	AQP7	NEK11	MYL4	GPR137B
249	TRAPPC9	RP3-395M20.7	XPR1	PDLIM5	ST3GAL1	NTN4
250	ZHX2	RP3-395M20.9	VWA8	ZNF704	TBC1D4	RP5-864K19.4
251	ANK2	FAM213B	USP13	HADHB	PHACTR4	VWA8
252	PGP	MMEL1	TECRL	SEMA5	EVA1C	RP11-707A18.1
253	ANKRD1	TTC34	SYNE1	ADCY5	PTPN3	ANK3
254	LARGE	LINC00982	SORBS2	FBXL7	AL354822.1	VPS13B
255	CALU	PRDM16	SNCA	CAP2	RP11-138A9.2	PLK5
256	RAB30-AS1	RP1-163G9.2	SAT1	TMEM65	MYOM2	PPT1
257	RP11-736K20.6	RP11-22L13.1	PTPRG	ASB18	MARK3	DOCK5
258	RP11-444A22.1	ARHGEF16	PPARG	AC098617	KAT6B	COL12A1
259	SDK1	RP11-168F9.2	PHACTR1	WDPCP	ST8SIA5	CHST11
260	UBE2G1	MEGF6	PEBP4	RTN4	LHFP	PPP1R12B
261	SCMH1	RP11-46F15.2	NHLRC2	TLN2	PLEKHA5	PKP2
262	AKAP13	TPRG1L	NCKAP5	AGPAT9	NRXN3	NEK11
263	SLC8A1-AS1	WRAP73	NBPF16	MYOM1	AC023590.1	ABHD2
264	CBR4	TP73	MALAT1	PLEKHA7	PEBP4	LIMCH1
265	COPS8	RP5-1092A11.5	LINC00478	MIR1-2	C15orf41	PLEKHN1
266	FAM101B	TP73-AS1	L3MBTL4	CPNE5	RP11-761E20.1	FN3K
267	ZPBP	CCDC27	FSTL1	P4	ATP2C1	PINK1-AS
268	ZNF367	SMIM1	FLRT2	COL23	SVIL	LINC00969
269	SESN1	LRRC47	EDNRA	IGF1	PBX1	NBEA
270	ZNF652	RP1-286D6.5	DPH6-AS1	PPM1	RP11-10L7.1	NPAP1
271	CTNNA3	CEP104	DOCK5	TEAD1	MBNL2	CTNND2
272	PRKG1	DFFB	CTNNB1	BACH2	CALD1	IGFBP7
273	RP11-556I14.2	C1orf174	CTD-2647L4.5	TNNT2	NUAK1	OBSCN
274	KCND2	LINC01134	CPVL	FSTL1	FBXO40	PARP8
275	RP11-665G4.1	RP13-614K11.1	CPNE5	DISC1	FBXO42	NRG2
276	GINS3	RP5-1166F10.1	CLEC1B	WNT9	PDLIM3	RP1-86C11.7
277	RP11-96H19.1	RP1-37J18.2	BCAS3	LARGE	ACTN2	CACNA1E
278	PALLD	AJAP1	ARHGAP10	HOMER1	ACTA1	TBCB
279	BRD8	RP11-542C10.1	AC114765.1	ACSS3	RP11-280O1.2	MAP2
280	RCOR3	RP11-154H17.1	ZNF827	NALCN	RP11-64D24.2	SIK2
281	TPCN1	NPHP4	UPK3B	LINC00486	TTN-AS1	OSBPL10
282	TALDO1	KCNAB2	TTTY10	KIF13	DPP4	MGP
283	SH3D19	CHD5	STAT3	RAP1	C6	RP11-532N4.2
284	ZNF22	RPL22	SNAP47	VWC2	SLC5A1	C1orf168
285	JPX	RNF207	SLC25A4	ASH1	MYOCD	RP5-857K21.4
286	RP11-159G9.5	ICMT	SH3RF2	JARID2	TRPM7	TACC2
287	PDE4D	LINC00337	SFXN1	C15	DDX17	PRKCZ
288	RP11-499P20.2	GPR153	RP11-175D17.3	TDGF1	RP13-270P17.2	DNAJC6
289	PDE4DIP	ACOT7	PTPRE	IPO9	MPP3	RP11-2O17.2
290	HIST1H1E	RP1-202O8.3	PPP1R9A	FAM179	DCAF6	ANTXR1
291	MYOCD	HES2	PLCE1	STOX2	ASAH1	EXT1
292	PCYT1A	ESPN	PKIA	CMYA5	RORA	WDR38
293	AC067956.1	TNFRSF25	PHF21A	CUX1	RP11-223C24.1	RPP40
294	SYNPO2	PLEKHG5	PAM	MYOCD	FHIT	CEP104
295	NAALADL2	NOL9	NUDT4	DPH6	TTTY15	CTC-508F8.1
296	TACC2	TAS1R1	NID1	ARHGAP42	UBE2O	C1orf21
297	SLC38A1	ZBTB48	MYH7	RHOBTB1	LINC00969	UBBP4
298	PIGC	KLHL21	INO80D	ARHGAP10	KCNQ1OT1	PDZRN3
299	BICC1	PHF13	HEG1	RNF150	PTPLA	PUSL1
300	MYOM1	THAP3	FGD4	AC009878	PDE4D	DGKB
301	TTC39A	DNAJC11	DSTN	DPF3	POR	AC016831.7
302	C14orf159	RP11-312B8.1	DHRS3	PHACTR1	COL4A2	STAG1
303	FHIT	CAMTA1	CTNNA1	SLC5	ADK	CHST7
304	PARK2	RP11-334N17.1	CSNK1A1	BTBD9	CTNND2	LINC00486
305	METTL15	RP3-453P22.2	CNKSR3	TFDP2	PPAP2A	WWOX
306	ECT2	RP11-338N10.1	CNBP	LBH	CNTNAP3B	KCNQ4
307	PIKFYVE	RP11-338N10.2	C4orf29	NCOA1	AIG1	HDGFRP3
308	FAM160B2	RP11-338N10.3	AC016735.2	ATP1	TSPAN9	ERC1
309	NNMT	VAMP3	ZSWIM6	AUTS2	BTBD9	ENAH
310	UIMC1	PER3	ZFPM2	CRADD	MPC1	CCNL2
311	STK38L	RP3-467L1.4	VPS13D	NBAS	NEK10	DIAPH3
312	SETD8	UTS2	USP31	CADPS2	SRPK2	PCLO
313	TMSB10	TNFRSF9	TESC	MAML2	MITF	AGO3
314	VPS13D	PARK7	SRL	KCNMB2	MALAT1	SLCO5A1
315	RBM24	ERRFI1	SORBS1	PRKAG2	PDLIM5	RP11-511B23.2
316	PPP6R3	RP11-431K24.1	SMYD2	SDK1	DMD	AC005392.13
317	TTF2	RP11-431K24.3	RP13-1039J1.3	ASAP1	RNF150	DHRS1
318	DUSP2	SLC45A1	RP11-567L7.6	PPP2	GATA4	CAMK2D
319	LIMCH1	RERE	PTPRM	C20	ZFAND5	FAM189A2
320	TMED4	RP5-1115A15.1	PPP1R12B	ZNF106	LMOD2	MYOCD
321	PUS10	ENO1	PINX1	LTBP1	RHBDL3	PALLD
322	MTX1	ENO1-AS1	PHIP	SYNPO2	FNBP4	TMEM45B
323	LRRC2	CA6	PDLIM5	VIPR2	LRRFIP1	MYH7B
324	GABRG3	SLC2A7	NRP1	PBX1	CORIN	CSGALNACT1
325	KCNH1	SLC2A5	NPPB	RP11-20	EGLN1	EYA2
326	RNF2	GPR157	N4BP2L2	RBFOX1	hsa-mir-490	MYOM3
327	IFNGR2	RP3-510D11.1	MARK3	STXBP6	MYL9	NAV1
328	CEP57	RP3-510D11.2	IGF1R	PDLIM3	DPH6-AS1	IL2RA
329	HIST1H4C	H6PD	FOXN3	CLIC4	AC012360.6	AC016735.2
330	EPC2	SPSB1	ECHDC2	NPPB	ABAT	CLASP1
331	RP11-434D9.1	SLC25A33	CTC-366B18.2	ATP2	SORBS2	MYL12A
332	HIST1H2BC	TMEM201	CCDC85A	COBL	MYH6	NBAS
333	URM1	PIK3CD	CACNA1C	RORA	ACSS3	FBXL17
334	RNF6	RP11-558F24.4	C15orf41	STK39	LRRC16A	DIP2C
335	MAP3K12	CLSTN1	BMP4	CDK8	TNNT2	LMO7
336	PBX1	CTNNBIP1	ANTXR2	ZBTB20	YAF2	TXNRD1
337	PPP1R14C	RP11-84A14.5	AGPAT9	KLHL31	GABRA4	MLXIP
338	RP4-569M23.2	LZIC	ACTN2	DLC1	PCLO	AC005358.3
339	RP11-446J8.1	NMNAT1	AAK1	PPARGC1	TAF1D	RNF115
340	CTD-2066L21.3	RBP7	ZFP36L1	SCN11	RP11-815J21.4	BMPR1B
341	DPF3	UBE4B	ZBTB20	HERC2	SLC17A5	SAMD4A
342	RP11-418I22.2	PGD	TTC28	RHBDL3	ADAMTS6	KIAA0319L
343	TSC22D2	DFFA	TPM1	ATP2	CADPS2	EXOG
344	LINC00499	RP5-1113E3.3	TBC1D8	NCKAP5	TGM2	FRY
345	PDLIM5	PEX14	STARD13	USP13	MYOM1	NRP1
346	SGCD	CASZ1	SLMAP	DST	ACSS1	MTSS1
347	CSTF3	RP4-734G22.3	SCN11A	RP11-541	FBXL20	RABGAP1L
348	FBXL17	C1orf127	RP11-734I18.1	INADL	EXOG	AC011288.2
349	CALCRL	TARDBP	RP11-707A18.1	MAP4	MB	TTTY10
350	MBD5	MASP2	RP11-510J16.5	AMMECR1	CTB-178M22.1	ZNF407
351	PINLYP	RP4-635E18.8	RP11-417F21.1	ANK2	FGD4	WDPCP
352	MICAL3	SRM	RP11-203F8.1	NEAT1	PDE4DIP	RP11-452C8.1
353	DNAJC6	EXOSC10	RNF150	MBOAT2	UPK3B	RP11-385J1.2
354	EML5	RP4-635E18.7	PRKAR1A	KCNQ1	DYRK1A	DENND5B
355	NUDCD2	RP4-635E18.6	MIS18BP1	HEG1	QKI	ARID2
356	HS3ST5	MTOR	LPP	EXOC6	ERC1	MRPL48
357	ANKRD17	MTOR-AS1	LPL	RBMS3	GCNT2	MT-CO1
358	NDUFAF6	ANGPTL7	LINC00402	PRELID2	CHCHD3	GNB1
359	RP11-887P2.5	UBIAD1	KLHL24	GCNT2	SNAP23	PDE4D
360	ACSL3	PTCHD2	INADL	NR3	UBE2E2	ID3
361	ROS1	FBXO2	HMGB1	SYNDIG1	ST7-AS2	AFF3
362	SLC22A24	FBXO44	FHOD3	CACNA1	ANKRD17	SVIL
363	GNL1	FBXO6	FBXO42	AC012360	STXBP6	RCAN2
364	NCAPD2	MAD2L2	CRADD	KIF26	CCDC146	CCDC36
365	ARHGAP18	DRAXIN	CLASP1	ATP2	BICD1	GULP1
366	ESRRG	AGTRAP	CD48	HIPK2	PTPRG	DENND2C
367	MTERF	C1orf167	CCDC28B	CNTNAP3	KCNQ1	N4BP2L2
368	RP11-131K5.2	MTHFR	CAMSAP2	SLC19	LINC01010	HADHB
369	FAM161B	CLCN6	C4orf45	MEIS2	FTX	DLG1
370	CELF2	NPPA-AS1	C1orf64	MYH6	NRG2	PPARGC1A
371	PRKX	NPPB	ASB18	ALPK2	MAP3K5	JPX
372	C1orf168	KIAA2013	AHI1	RP11-815	TMEM116	GRM8
373	RP11-424G14.1	PLOD1	ZFAND3	CD36	ARID1B	CHPT1
374	TVP23B	MFN2	XYLT1	ASAH1	LPHN2	CPNE5
375	CSRNP3	MIIP	UGT2B4	ZNF608	HEG1	MAPK4
376	KIAA1279	TNFRSF8	TRAK1	TPD52	DYNC1I1	SYNPO2
377	WDPCP	TNFRSF1B	TLK2	AL592183	CAP2	TCTE1
378	ROR1	VPS13D	SPOCK1	DENND5	MYO18B	ZNF106
379	RPS4X	RP11-474O21.5	SOX6	SEMA3	KCNMB2	NRXN3
380	STIL	C1orf158	SH3D19	AASS	PPARG	RP11-223C24.1
381	RAB9B	PRAMEF4	SGCG	FTX	FSD2	NDRG3
382	EEF1A2	PRAMEF6	SDK2	UBE2	MAGI2	PHIP
383	CDHR3	LRRC38	RP4-584D14.6	RP5-864	MYO9A	CLEC1B
384	CLEC2D	PDPN	RP11-61A14.4	MACROD2	FBXL7	TSC22D2
385	LRRFIP1	CTA-520D8.2	RP11-511B23.2	LPP	EDIL3	HIPK3
386	DNAJC10	PRDM2	RP11-213G21.2	EXOG	GABRB1	MAPK8
387	DCAF12	RP11-344F13.1	RP11-142G7.2	ROR1	STARD7	OSBPL9
388	NFATC1	RP4-704D23.1	ROR1	MYOM3	HK1	RP11-308N19.1
389	ECHDC2	KAZN	RERE	SLCO3	MBNL1	TMEM43
390	SBF2	TMEM51	R3HDM2	MYH7	SUPT3H	BICC1
391	DENND5B	C1orf195	PLCL1	HECW2	SLC25A30	LPP
392	DYNLL1	FHAD1	PITPNC1	MAP3	RGL1	ASB18
393	RP11-354M1.2	RP3-467K16.2	NTN4	HAND2	TENM2	SRPK2
394	ZBTB20	RP3-467K16.4	NOD1	CHCHD3	HECW2	ATAD2B
395	TBC1D8	EFHD2	NEDD4L	DSTN	MYL12A	ACSS3
396	SASS6	CTRC	MED13L	KLF12	EPB41L4A	PNISR
397	KLRG1	CELA2A	LINC00969	IGF2	SYNDIG1	GALNTL6
398	POLR2M	CELA2B	LINC00115	ARHGAP18	CPNE5	ZFYVE28
399	CTC-487M23.8	CASP9	KIF26B	FRAS1	RP5-1043L13.1	ZBTB17
400	TRPS1	DNAJC16	KCNIP4	TECRL	LINGO1	RP11-64D24.2
401	UBE2H	AGMAT	JMJD1C	MPC1	ACTN4	COBL
402	C12orf79	RP4-680D5.2	HIPK2	CHD2	CACNA1C	RP11-131K5.2
403	LIMD1-AS1	DDI2	GFOD1	ST3	SNX29P2	MLIP
404	HADHB	PLEKHM2	GBE1	KLHL7	KLF12	CCDC18
405	RP11-168E14.1	RP11-288I21.1	FN3K	RP11-16	MAGI1	LCLAT1
406	TNNT2	SLC25A34	FILIP1L	AKAP9	EDA	GPBP1
407	PKIA	RP11-169K16.4	EYA4	FNIP2	2023-03-03	CTD-3179P9.1
408	DGKI	TMEM82	DYNC1I1	HMOX2	IGF1R	ZFP36L1
409	RP11-626E13.1	FBLIM1	DES	BCKDHB	TBC1D8	MYH6
410	DIP2C	RP11-169K16.9	CAMK2D	RP11-184	MLTK	DLC1
411	FLG-AS1	SPEN	BACH2	SYNE2	PLEKHA2	LCOR
412	BTG1	ZBTB17	ATG10	EXT1	ZFAND3	MYOZ2
413	RP11-307B6.3	C1orf64	ASH1L	TENM2	AKAP6	L3MBTL4
414	RFX7	HSPB7	ARID2	MAGI2	KDM4C	ACSS1
415	RPSAP58	CLCNKA	ACSS3	KIAA1217	JARID2	RPUSD4
416	USP53	CLCNKB	ACACB	C9	LINC00486	KCNK1
417	SBF2-AS1	FAM131C	AC005392.13	NDRG4	RP11-114J13.1	STK19
418	DACH1	EPHA2	AATF	NPPA	CDH12	PPM1B
419	PTPRQ	RP11-276H7.2	ZNF536	SUPT3	ZBTB20	FHL1
420	PTX3	RP11-276H7.3	YEATS2	AAK1	SPTBN1	ACACB
421	C11orf57	ARHGEF19	UBE4B	EIF1	F5	PHACTR4
422	RP11-97E7.2	C1orf134	TTC17	SEMA4	GHR	PICALM
423	AC102948.2	RSG1	TNS1	EFCAB2	PCSK6	TRPM7
424	NTMT1	FBXO42	SMG1	FAM214	GRIK2	FILIP1L
425	FAM69C	SZRD1	SLC16A2	MAP2	SMYD1	GAB1
426	ANKS1B	SPATA21	SHROOM3	CELF2	PHACTR2	MYL3
427	C1orf228	NECAP2	SEMA3D	NUAK1	TCAP	KLF3
428	HSP90AA1	RP4-798A10.2	SBF2	DOCK3	ZNF609	TTN-AS1
429	SYT2	RP4-798A10.7	RP11-64D24.2	CSGALNACT1	PLN	DHRS3
430	CTD-2267D19.2	RP4-798A10.4	RP11-541P9.3	BMPR1	ADAMTS9-AS2	MEIS2
431	RP5-921G16.1	U1	RP11-355E10.1	DMD	GNG7	H6PD
432	PAM	NBPF1	RP11-1149M10.1	ACOT11	GALNTL6	WBSCR17
433	RP11-244F12.3	RP5-1182A14.5	RNF207	GRIK2	SLC44A5	RP1-69D17.4
434	RP11-1018N14.1	CROCCP2	RGL1	MYLK3	CRADD	BCKDHB
435	SEPT10	CROCC	RFX7	SORBS2	DECR1	ZFPM2
436	CA8	RP11-108M9.4	RBMX	BMP5	SPOCK1	BACH2
437	LINC00604	RP11-108M9.6	PTPRD	YBX3	FHL1	MEF2A
438	RP11-96C23.10	MFAP2	PPP3CC	MBNL1	WIPI1	LRP6
439	TENM4	RP1-37C10.3	PPAP2B	AIG1	RHBDL2	THRB
440	WIPF1	ATP13A2	PITPNB	TSPAN18	SYCP3	SIL1
441	MAP4	SDHB	PGR	TTTY15	STAT3	VOPP1
442	PTPRB	PADI2	NPAP1	SRPK2	ANK2	INSR
443	COL18A1	PADI3	NDRG4	MGAT5	RASGEF1B	MALAT1
444	MCF2L	PADI4	MYOM1	FAF1	EIF2AK3	GSK3B
445	NCAPG2	AC004824.2	MYLK3	CDK14	CADM1	C15orf41
446	RUNDC1	RP1-20B21.4	MTFR1	GAREM	DOCK3	CTNNBIP1
447	CNKSR3	RCC2	MRPS25	FSD2	SOX6	USP34
448	RP11-332H14.2	ARHGEF10L	MAST4	PDE7	PLCL1	DNER
449	PLCL2	RP11-473A10.2	MAP2	FRMD4	PPM1E	RSRC1
450	RASSF1	ACTL8	MAGI1	JPX	KTN1	USP28
451	HCG20	RP11-174G17.2	LIMS1	ZNF536	GAS7	UACA
452	PHACTR1	IGSF21	KALRN	PHACTR4	AGBL4	XIAP
453	RP11-1007O24.3	RP11-174G17	HOOK2	SLC25	RBM6	ZSWIM6
454	APOBEC4	PAX7	GLO1	PPARG	CALCOCO2	SLC25A4
455	ACMSD	RP13-279N23.2	GATA4	NEBL	CD36	AC079135.1
456	DUSP14	IFFO2	GATA3	DYRK1	KIF1B	CTD-2545M3.8
457	AC008277.1	UBR4	FNDC3A	MSI2	BBX	ZNF646
458	NSG2	RP1-43E13.2	FKRP	ABL1	MAN1C1	TPT1-AS1
459	CAMK2D	EMC1	FAM189A2	MITF	RNF111	RP11-192P3.5
460	GPRIN1	MRTO4	ESRRG	JAZF1	CLASP2	MYO18B
461	FKBP10	AKR7A3	ELF1	JPH2	SYNE2	MYL4
462	RP11-716H6.2	AKR7A2	EGLN1	TTC28	POPDC2	LINC00882
463	RP11-84A1.3	PQLC2	DPY19L2	GMPR	RAP1GAP2	RBM27
464	GALNT12	CAPZB	DECR1	TMEFF2	PROS1	CTD-2541M15.1
465	C1QTNF1-AS1	RP5-1056L3.1	CTD-2336H13.2	DCP1	TACC2	ARID1B
466	PRPF31	MINOS1-NBL1	CDKL5	AQP7	DDX24	DGKG
467	ERI1	NBL1	CDKAL1	MLIP-AS1	KIF13A	FOXO3
468	OOSP1	HTR6	CALD1	PLN	CSNK1A1	RBMS3-AS3
469	RP11-85G18.6	TMCO4	CACNA2D3	RASGRP3	ECE1	SPOCK1
470	RP11-192H23.6	OTUD3	C1orf21	NPAS2	CTD-2336H13.2	NIPBL
471	PGM3	PLA2G2A	C17orf96	FN3	PDE3B	ART3
472	LINC01031	PLA2G2D	C11orf58	AQP4	HS6ST3	SORT1
473	RP11-767I20.1	PLA2G2F	ATAD2B	MAGI1	DAAM1	SCAPER
474	C9orf3	PLA2G2C	ARL15	CACNA2	TNFRSF19	FOXP2
475	PREX1	UBXN10	ANKRD17	AL354822	CDK8	RIF1
476	ATP2A2	VWA5B1	ANK3	FOXP1	ATP1A2	TMEM71
477	SLC6A1-AS1	RP4-745E8.2	AIG1	CTD-2336	NAP1L1	DAZAP2
478	CD36	LINC01141	AAAS	TCF12	HERC2	CKMT2-AS1
479	RP11-161D15.2	CAMK2N1	ZRANB1	MED13	AFF1	MYL2
480	RPL18	MUL1	TRPM7	GABRB1	ETFDH	FLOT1
481	NFIB	FAM43B	TRIM38	AC005037	PRKCE	NAALADL2
482	RP11-458F8.4	CDA	TCF15	LRRC2	MYL7	JMJD1C
483	RP11-21G20.3	PINK1	TANC1	2023-03-03	RP11-481J2.2	ZDHHC2
484	GIMAP5	PINK1-AS	SUPT3H	LINC00881	MXI1	CELF1
485	PLEKHG4B	DDOST	SLC20A2	PEBP4	CHN2	KIF1B
486	KCNH3	KIF17	SF1	CCDC141	LINC00881	RAB24
487	PPFIA2	HP1BP3	SEMA5A	MRPS25	LINC00702	SPIDR
488	LINC00402	RP5-930J4.4	RTN3	MAP3	COX17	PPP1R14C
489	ARHGAP11B	EIF4G3	RP11-876F14.1	ADAMTS9	PALLD	MTUS1
490	PRKAB1	ECE1	RP11-797M17.1	PTPRK	ZNF608	ACTC1
491	AC012363.4	RP3-329E20.2	RP11-413G15.1	MLF1	COL23A1	EXOC2
492	COBL	RP5-1071N3.1	RP11-379K17.12	CPVL	MEIS1	CHD2
493	RP3-518E13.2	NBPF3	RP11-286N22.10	CACNA2	SYNPO2	EPS15
494	ACACB	ALPL	RP11-223C24.1	WNK1	PALMD	RP11-327P2.5
495	APBB1	RP11-63N8.3	RP1-286D6.5	PTPLA	SLC26A3	MYPN
496	RPA3-AS1	RAP1GAP	RHOBTB1	KCNK1	RP11-84A1.3	ESCO1
497	C1orf21	USP48	RBMS1	DLG1	ARHGAP18	DIXDC1
498	FTX	LDLRAD2	RASGRP3	RP5-1043	MEIS2	PRKG1
499	RP5-1050D4.5	CELA3B	RABGAP1L	AC079135	ARIH2	RAP1GDS1
500	RP11-272K23.3	CELA3A	RABEP1	CPNE4	VIPR2	GOLGA4
501	RP1-266L20.2	RP1-224A6.3	PRKAG2	ZNF638	SGCD	NSG2
502	TYW5	LINC00339	PPARGC1A	FBXO40	CCSER1	TSIX
503	RP3-399L15.3	CDC42	PCF11	PLCL1	BNIP3	ADAMTS6
504	ARPC4	RP1-224A6.9	P4HA1	CHN2	SGMS1	TPD52L1
505	TPGS2	WNT4	NRG2	ERAP1	C9orf3	C16orf70
506	PSMG3-AS1	ZBTB40	MPP3	PTPN3	PPP1R14C	GPHN
507	LINC00265	EPHA8	MBD2	VPS13	SGCG	GPI
508	RP11-795J1.1	C1QA	MAP4K3	SPATS2	FN3K	R3HDM2
509	DNAH3	C1QC	LTBP1	FBXO42	CADPS	RP3-523C21.2
510	AGBL3	C1QB	LRRC32	PLCB4	ENOSF1	RNF216
511	VSX1	EPHB2	LINC01031	PDE8	NCKAP5	ST3GAL6
512	RP11-712B9.2	LACTBL1	LINC00473	PDE4	CUX1	RP11-196G11.2
513	LST1	C1orf234	KDM2A	ACTA1	RP11-511B23.2	ASH1L
514	ZBTB9	KDM1A	KANSL1L	PDLIM1	KIF26B	RNF4
515	ERV3-1	RP1-184J9.2	HIPK3	PRKAR1	AQP4-AS1	TBC1D1
516	MSX1	LUZP1	GOLGA8A	SOX6	DST	SREBF2
517	PSME2	HTR1D	GNAS	SH3	RP5-864K19.4	RHOBTB3
518	MIR3150A	RP5-1057J7.6	GAS7	CDH2	MGAT4C	MCM3
519	RP11-554D13.1	HNRNPR	GARNL3	FBXL20	AGPAT9	PRKAG2
520	CCDC88C	ZNF436	FOXP1	NRG2	PDE8B	PPFIBP1
521	RP11-613M10.9	C1orf213	FHL1	RP11-125	FAXDC2	EXOC6
522	RP11-863K10.7	RP5-1057J7.7	FAM13C	MYL12	NUDT4	ADRBK2
523	ECD	TCEA3	FAM134B	CCDC85	HDAC4	CDK6
524	RP11-454K7.1	ASAP3	ETNK2	IL3	TMCC1	SCAF8
525	VWC2	E2F2	EED	ACTN4	RABGAP1L	PTX3
526	LINC01091	ID3	EDN2	ACTN2	RP11-19O2.1	EPB41
527	RP4-553F4.6	MDS2	ECT2	FHL1	FAM179A	STRADB
528	2023-03-01	RPL11	DYRK1A	TANGO2	RP11-541P9.3	SORBS2
529	CCDC30	TCEB3	CSGALNACT1	NCALD	CPEB3	MAPRE2
530	KCNJ3	RP5-886K2.3	CRIP1	DOCK4	ABCC5	EPN2
531	NEBL	PITHD1	CHCHD3	MYO18	CHST9	PPA1
532	RRP1B	LYPLA2	BSN-AS2	CTD-2281	SAMHD1	KATNAL1
533	RP11-380P13.1	GALE	BLID	HK1	SLC6A6	EVA1C
534	NOSTRIN	HMGCL	ATP1A2	RNF207	FNIP2	LINC00478
535	RP11-843B15.2	FUCA1	ARHGAP17	SLC6	CD99	AC017074.2
536	LINC00565	CNR2	AREG	NFIA	CLIC4	SOS2
537	DHRS9	PNRC2	APBB2	GALNTL6	AC017101.10	THRAP3
538	AC007879.7	SRSF10	ANKRD1	HIPK3	EXT1	EFNA5
539	LINC00702	RP11-293P20.2	AMMECR1	EPB41	PRDM16	AFF4
540	CCNE1	IL22RA1	AF131217.1	RP11-793	EVI5	PPP1R13B
541	JADE3	IFNLR1	ACTN4	AC017101	EFNA5	SLC8A1-AS1
542	AC142528.1	RP11-10N16.2	AC011288.2	PPAP2	NR6A1	MRPS25
543	RP11-343N15.1	RP11-10N16.3	ABTB2	SHROOM3	C14orf180	ZNF302
544	RP11-1057B8.2	GRHL3	ZNF106	SLC16	B4GALNT3	RASA1
545	CTD-2630F21.1	STPG1	ZMYM5	TIMP3	FOXP1	IWS1
546	AFAP1L2	NIPAL3	ZDHHC3	RP11-154	PPARGC1A	ATRNL1
547	CTB-178M22.1	RCAN3	ZBTB38	RCAN2	ADRBK2	C20orf26
548	PKIB	RP4-594I10.3	WRNIP1	ZSWIM6	ART3	CRADD
549	FHOD3	NCMAP	WBP1L	UBAP2	PHACTR1	MYOM1
550	RP11-142G7.2	SRRM1	TSPAN9	KAT6	CCDC85A	DPF3
551	HDAC9	CLIC4	TRIT1	PPP1	LRIG1	TMCC1
552	CANT1	RUNX3	TNNI3	KALRN	RP11-63E9.1	NOD1
553	PHB2	RP4-799D16.1	THRB	NR6	NR3C2	KIF26B
554	KANK1	SYF2	TBC1D1	SGCD	AC010877.1	ERCC4
555	RP11-10L7.1	C1orf63	TAF1D	HIF3	HEY2	HIF1A
556	CD48	RP3-465N24.6	SNORA76	PPP1	ATP2A2	CNST
557	UNC5C	RHD	SKI	CTC-431	MRPS25	PTPRK
558	MAP7	TMEM50A	SCN3A	LRRTM3	B4GALT1	SH3D19
559	CTD-2135D7.2	RHCE	RPRD1B	MGST3	KALRN	CELF2
560	VWA8	TMEM57	RP5-857K21.4	MACF1	SRL	ZHX2
561	RP11-1055B8.4	LDLRAP1	RP11-624M8.1	STK3	WDPCP	RP1-43E13.2
562	HRASLS	RP11-70P17.1	RP11-553L6.2	RP11-814	LINC00882	NECAB1
563	PTPRR	MAN1C1	RP11-543A18.1	MLTK	SLC9C1	BCL2L13
564	AC004870.3	RP1-187B23.1	RP11-359E10.1	SLCO5	LTBP1	NDC1
565	RP11-627G18.1	SEPN1	RP11-356I2.1	PCNT	NEBL	SBF2
566	GOLGA4	RP1-317E23.6	RP11-34P13.7	SOCS3	PLS3	FILIP1
567	SELT	RP1-317E23.3	RP11-316M21.7	POPDC2	KCNK1	FRMPD4
568	CCL18	MTFR1L	RP11-308N19.1	RP11-111	OTUD7B	RP11-1018N14.1
569	WWC3	AL020996.1	RP11-25I15.2	TBC1	PEAK1	AL590452.1
570	CRIP3	AUNIP	RCC2	RIN2	PDE7B	SRSF11
571	RP11-767N15.1	RP1-125I3.2	RBM26	AKAP6	ZFPM2	NSF
572	RP11-521C20.3	PAQR7	RBM20	KIF1	RP11-341G5.1	FGF1
573	RP11-451G4.3	STMN1	RAB7A	SIK2	SUMF1	BCL2
574	FOSL1	PAFAH2	PTPN3	INO80	AASS	FADS3
575	SLC8A3	EXTL1	PPP1R10	ZMAT4	ASB18	GBE1
576	RP11-527L4.6	SLC30A2	PIK3R3	EGLN1	CACNA2D1	INO80
577	RCAN2	TRIM63	NUDT3	RBM24	KIAA1217	DGKD
578	TMEM56-RWDD3	PDIK1L	NAV2	MEIS1	EFCAB2	SEC23A
579	ADAM8	FAM110D	MYO18B	TXLNB	NEAT1	SRRM2
580	WIPF3	ZNF593	MUC7	SLC25	HMGB1	LMOD2
581	CTD-2215E18.1	RP11-96L14.7	MSC	ADAM23	RYR2	MED13L
582	CLECL1	CNKSR1	MROH1	RBPMS	PPP1R3C	CHPF
583	RYK	CATSPER4	MBNL2	STARD13	FAM126B	FMOD
584	RP11-567N4.2	CEP85	MBNL1	SLC44	USP13	ADAM17
585	RP11-768F21.1	SH3BGRL3	MAPK4	PPP1	PPP6R3	RP11-230C9.2
586	AC012487.2	UBXN11	LY6G5C	PALLD	MACF1	KANK1
587	EGLN3-AS1	CD52	LMOD2	C10	AAK1	ANKRD23
588	AC011294.3	AIM1L	LINC01142	RP3-510	PACS1	PLGLB1
589	NLGN1	ZNF683	KLHL7	CAMK2	ASB15	PCSK7
590	GSTCD	LIN28A	KAT6B	AFF3	JPH2	CES1
591	SNAI2	DHDDS	KANK1	ZNF586	SH3D19	RP11-212I21.2
592	COL12A1	RP3-476K8.3	IMP3	TCAP	ZNF704	CIITA
593	ATAD2	HMGN2	HERC4	RNF212	RP11-385J1.2	LPCAT2
594	SNAP25-AS1	RPS6KA1	H2AFV	GULP1	CAMK2D	SLC6A2
595	RBPJ	RP5-968P14.2	GPR133	ANKS1	KDM6A	RP11-876N24.2
596	LL22NC03-32F9.1	ARID1A	GNB1	KCNQ1	MAP4	TVP23A
597	FAM167A	PIGV	GABRB1	GBAS	DLG1	NFATC2IP
598	TENM2	ZDHHC18	FTX	CADPS	TNS1	CES5A
599	SLC5A10	SFN	FTO	FAM134	H2AFY	RP11-876N24.4
600	ANKRD45	RP1-50O24.6	FOXO3	SPOCK1	RP11-184D12.1	RP11-461O7.1
601	NPRL2	GPN2	FBXO33	STAG1	SOS2	NUBP1
602	RP11-138A23.2	GPATCH3	FAM193A	NTN4	LRRTM3	RP11-109M19.1
603	AC016723.4	NUDC	FAM122C	DAAM1	MGST3	TEKT5
604	FAM25A	NR0B2	EIF3M	MICAL3	PCNXL4	RP11-27M24.1
605	C16orf93	C1orf172	DNM3	MT-ND3	PLCL2	RP11-355E10.1
606	RP11-424D14.1	TRNP1	DLST	RB1	JPX	GNAO1
607	WEE1	FAM46B	DLG3	FOXO1	CPVL	DEXI
608	NDUFA2	SLC9A1	CTD-3154N5.1	SPTLC3	RP11-60A24.3	IRX6
609	DLG3-AS1	RP11-40H20.4	CTD-2330J20.2	ZNF609	DOCK4	MMP2
610	NVL	WDTC1	COLEC12	BTG2	MIR29A	RP11-413H22.2
611	STXBP4	TMEM222	CNTNAP3B	AGBL4	ARL17B	RP11-357N13.1
612	CLIC1	SYTL1	CNOT2	ATP11	MYLK3	CTD-3088G3.6
613	DYRK3	MAP3K6	CMTR1	RP11-161	CHST11	RP11-324D17.1
614	SLCO2A1	FCN3	CLDN19	FLRT2	TTC28	CTD-3088G3.8
615	LRRC20	CD164L2	CELF2	MAOA	C5orf46	IRX3
616	RP11-236P13.1	GPR3	CD36	FGF13	LPP	CRNDE
617	CST2	WASF2	CCNY	TNRC6	TBC1D5	RP11-485G7.5
618	PRG4	RP4-752I6.1	CAMKK1	RP11-10	PTPRK	SOCS1
619	RP11-126L15.4	RP1-159A19.4	CACNA2D1	MAST2	GPI	IRX5
620	RP11-690G19.3	AHDC1	C1orf63	PRICKLE1	PIAS1	RMI2
621	PTPRE	FGR	C19orf18	BACH1	RP11-814P5.1	RP11-396B14.2
622	RP11-486P11.1	RP11-288L9.1	ATRNL1	RNF115	BTG2	RP11-66H6.3
623	RP11-33A14.1	IFI6	ARNTL	EFNA5	MED13L	CTD-3032H12.2
624	RP11-22A3.1	RP11-288L9.4	ARHGEF6	SMYD2	LINC00571	CLEC16A
625	RP11-161D15.1	FAM76A	ANO6	STARD7	FRMD4B	RP11-26L20.3
626	RP11-310E22.5	STX12	ANKRD12	SLC38	KANSL1	AMFR
627	RP4-584D14.6	PPP1R8	AFF1	MKNK2	ANO5	BBS2
628	RGPD5	THEMIS2	ACTA1	MIR29	ADRA1A	NUDT21
629	LRRFIP2	RPA2	AC092192.1	ARIH2	SNED1	MT1X
630	GNGT2	SMPDL3B	AC079135.1	PTPRM	WNK2	RP11-77H9.6
631	RP11-234B24.2	RP11-460I13.2	AC074091.13	SCN5	ACOT11	MT1F
632	LCT	XKR8	AC023590.1	NMRK2	ANXA2	MT1G
633	RP2	EYA3	YBX3	RP13-143	SLC8A1-AS1	CARHSP1
634	EOGT	PTAFR	XRRA1	CHST11	AKAP9	RP11-77H9.2
635	WDR34	DNAJC8	WNK2	KANSL1	CASZ1	RP11-152P23.2
636	RP11-636O21.1	AL353354.2	VCL	AC005358	PTK2	PMM2
637	SLC24A2	ATPIF1	USP16	EVA1	VWA8	RP11-343H19.1
638	PTCHD1	RP5-1092A3.4	U91328.22	TSHZ2	DDX60L	MT1M
639	OLFM2	RP5-1092A3.5	TUBA3C	FOS	CDK14	NUP93
640	THSD7A	SESN2	TTC7A	GLG1	RP11-400K9.4	SLC12A3
641	HYOU1	MED18	TRUB1	EGR1	ABI2	HERPUD1
642	AC106874.1	PHACTR4	TPD52L1	OSBPL8	DSTN	CETP
643	RP11-54A9.1	RCC1	TMEM65	PTPN14	REV3L	NLRC5
644	RP11-667K14.3	TRNAU1AP	TMEM182	CAPN7	NINJ2	TMEM186
645	CACNA2D3-AS1	SNHG12	TMEFF2	ECT2	OGDH	RP11-322D14.2
646	RP11-88H10.2	TAF12	SYNPO2	AC007401	STK3	MT1A
647	DCBLD1	RAB42	SYNJ2BP	PARD3	NTN1	USP7
648	GNRH1	RP11-442N24--B.1	STARD4-AS1	CHST9	RP11-368L12.1	OGFOD1
649	KB-1592A4.15	RNU11	SPPL2A	LINC00478	FAF1	GRIN2A
650	RP11-867G2.6	GMEB1	SNHG10	RP11-308	ZNF536	LITAF
651	PTPN14	YTHDF2	SMIM5	LINC01010	ZNF397	MT4
652	TRIM24	OPRD1	SLC6A1-AS1	NHSL1	NUTM2A-AS1	EMP2
653	FAM229B	RP1-212P9.3	SLC2A2	PXDNL	NDRG3	MT3
654	IAPP	EPB41	SIK3	SGMS1	SLCO3A1	RP11-27M24.3
655	AC106900.6	TMEM200B	RPPH1	C1	PPIP5K2	MT2A
656	RP11-737O24.1	RP11-242O24.3	RPP25	SUMF1	AC079135.1	ATF7IP2
657	AC009227.2	SRSF4	RP11-96D1.11	SIK3	RB1CC1	RP11-418I22.2
658	OOEP-AS1	RP11-242O24.5	RP11-869B15.1	STAT4	XPO1	RP11-77H9.8
659	TMEM206	MECR	RP11-793A3.2	C4	KDM5D	RP11-249C24.10
660	ZDHHC21	PTPRU	RP11-764K9.1	NREP	RP11-673C5.2	RP11-243A14.3
661	RP11-307P5.1	RP3-437I16.1	RP11-632B21.1	LIMS1	FAM35A	RP11-243A14.1
662	AC012360.4	RP11-111I12.1	RP11-52J3.3	AFF1	CCBE1	RP11-473I1.5
663	HK2	MATN1	RP11-521B24.5	ETV6	PLCB4	MT1E
664	RP11-715J22.2	MATN1-AS1	RP11-518I13.1	HOOK2	PTPRM	AC026461.1
665	DOCK4	LAPTM5	RP11-494I9.2	ATF7	INADL	C16orf72
666	RP1-7G5.6	RP5-1125N11.1	RP11-431M7.2	CLIC5	NHSL1	RP11-357N13.2
667	SEPT11	RP1-65J11.1	RP11-389O22.1	SLC17	LBH	RP11-357N13.3
668	GSTO2	SDC3	RP11-368L12.1	SREBF2	SYN3	ABAT
669	GNG10	PUM1	RP11-320N7.2	NUDT4	CECR2	CTA-276F8.2
670	SLC22A8	NKAIN1	RP11-314A20.5	MTR	PNPLA7	CTD-2135D7.5
671	SYT10	SNRNP40	RP11-304M2.5	PKIA	BMP5	CTD-2135D7.2
672	KCNJ16	ZCCHC17	RP11-279O9.4	HS6	AUTS2	RP11-42I10.1
673	UBASH3B	RP11-266K22.2	RP11-25K19.1	VMP1	MYBPC3	U95743.1
674	TTN	FABP3	RP11-24J23.2	XPO1	KCTD1	CBLN1
675	RP11-5C23.2	SERINC2	RP11-112J3.15	IQCJ-SCHIP1	FOXP2	RP11-491F9.1
676	UCP1	RP11-439L8.4	RP11-1085N6.5	SLC4	SYNE1	U91319.1
677	RP11-317N8.5	RP11-73M7.1	RP1-7G5.6	FRS2	DCP1B	SHISA9
678	RP11-18H21.3	TINAGL1	RP1-166H1.2	KTN1	PDE4B	CTD-2583P5.3
679	RP11-141A19.1	HCRTR1	RORA	CECR2	NCOA1	C16orf78
680	RASGRP2	PEF1	RHOQ	PTGER3	RP5-1139B12.4	CTD-2583P5.1
681	EMC4	RP11-73M7.6	RBM4B	RP11-141	LIMCH1	RP11-189E14.5
682	COX7B2	COL16A1	RBM4	EXTL3	CAMK1D	ZNF423
683	CNPY4	BAI2	RAD23A	LIMCH1	SLC25A12	CPPED1
684	RTF1	SPOCD1	RAB11A	PPP1	TGFBR3	CNEP1R1
685	RP11-428F8.2	RP11-84A19.2	PTRF	CPEB3	PAPPA	RP11-429P3.3
686	DIAPH3	RP11-84A19.4	PTPRK	KDM5	BRAF	HEATR3
687	AC005863.1	PTP4A2	PRRX1	GADD45	TFDP2	MKL2
688	C4orf51	RP4-534N18.2	PRDM16	RSU1	TRIO	RP11-65J21.3
689	RP11-463J7.2	KHDRBS1	PPP1R13B	TSPYL2	FAM214A	FTO
690	RP11-944C7.1	RP11-277A4.4	PPM1E	NRXN3	MROH1	CTC-527H23.2
691	ADAMTS3	TMEM39B	PPARA	RP11-1000	TMEM65	RP11-329J18.3
692	CTC-254B4.1	KPNA6	PPAP2A	ARHGEF12	GUCY1A3	RP11-474B12.1
693	MBOAT1	TXLNA	POMZP3	ZFAND5	CSNK1E	PHKB
694	DYRK4	CCDC28B	POLR1D	CTD-3064	SLC16A7	RP11-523L20.2
695	RP11-736E3.1	RP4-622L5.7	PNISR	RAB11	RNF115	AC140542.2
696	HEXA-AS1	IQCC	PLIN5	RP11-400	NMRK2	NPIPA3
697	MYH15	DCDC2B	PKD2	EIF1	SNRNP70	PLA2G10
698	AAAS	TMEM234	PHPT1	RBFOX2	PDE1A	ABCC12
699	CBLC	EIF3I	PHACTR4	TNS1	ZNRF2	BFAR
700	GS1-122H1.2	FAM167B	PEX14	NCEH1	SIK2	PARN
701	SPINK1	LCK	PDE7B	CMSS1	PPP1R9A	RP11-65J21.4
702	RP11-528G1.2	HDAC1	PARD3	AC131097	ARHGAP10	ABCC11
703	RP11-307L14.2	MARCKSL1	OSMR	RP11-19	COL21A1	LONP2
704	LILRB1	TSSK3	NRAP	ARHGAP29	HSPB3	SIAH1
705	SLCO1A2	FAM229A	NNMT	PID1	GABARAPL1	N4BP1
706	KAZN	BSDC1	NFIA	SLC20	RP11-161I2.1	RP11-44I10.3
707	IL16	RP1-27O5.3	NCKAP1	TNNI3	LINC00478	RP11-65J21.1
708	RP11-135A1.3	ZBTB8A	NCEH1	USP31	ABL1	CTD-3037G24.3
709	ECHDC3	ZBTB8OS	NARF	BNIP3	CLIC5	RP11-429P3.5
710	NPIPB8	RBBP4	NAALADL2	OBSCN	CCDC141	PAPD5
711	TINAG	SYNC	NAA60	SERPINB6	VPS13D	CTD-3037G24.4
712	RP11-274B18.4	RP11-114B7.6	MYL4	RP11-673	MAML2	ZC3H7A
713	NLGN4X	KIAA1522	MT-CO2	SORCS1	ANKRD2	RP11-327F22.4
714	CTD-2308B18.3	YARS	MSI2	FHIT	ZNF638	RP11-883G14.3
715	MYL1	S100PBP	MON2	RP11-761	MGAT5	RP11-490O6.2
716	FZD1	FNDC5	MLTK	DPP4	RP11-308N19.4	SALL1
717	CGREF1	HPCA	MINK1	TSHR	FOXO1	C16orf97
718	CERKL	TMEM54	MCM9	PRKD1	AC005358.3	TXNDC11
719	EBI3	RNF19B	MAP3K5	DIAPH1	TXLNB	RP11-142G1.3
720	OTOGL	FKSG48	MACF1	RP13-143	CLTCL1	TOX3
721	RP11-460N16.1	RP1-117O3.2	LRPPRC	RP11-341	GAREM	CASC16
722	C7	AK2	LINC01170	PPP1	MICAL3	RP11-467J12.4
723	RP4-580N22.2	ADC	LDLRAD2	FOXN3	C10orf71	CHD9
724	EGR1	TRIM62	LCLAT1	TMEM100	DPY19L2	SNN
725	RP11-494I9.2	ZNF362	KLF10	RP11-309	DNAH11	RP11-44F14.2
726	CAPN13	A3GALT2	KIF9-AS1	SNED1	KIFAP3	RBL2
727	MGAM	RP11-415J8.3	KIF20A	MGAT4	POGLUT1	AKTIP
728	FAR2	PHC2	KCND3	PTPRG	HMGN3	RPGRIP1L
729	ONECUT2	RP11-415J8.5	KARS	ITGA7	RP11-125B21.2	BCAR4
730	CNKSR2	ZSCAN20	KANSL1	ZMYND8	PRELID2	RSL1D1
731	TEX41	CSMD2	JARID2	ST3	SPSB3	CYLD
732	C1orf64	C1orf94	ITGA9	PPP1	GBE1	NKD1
733	FGF13	SMIM12	IQCJ-SCHIP1	FNBP4	PLEKHA7	ADCY7
734	CTD-2031P19.3	GJB3	HSPB8	SYT2	COL15A1	RP11-165M1.3
735	DSTYK	GJA4	HERC2	ENOSF1	CMSS1	RP11-276H1.2
736	TADA1	DLGAP3	GRB10	COL4	PDGFD	BRD7
737	MAGI3	RP11-244H3.4	GRAMD1B	DPY19	PPP1R1C	RP11-276H1.3
738	MIR7-3HG	ZMYM6	GBX1	C10	PYGB	RP11-166B2.7
739	RP11-86H7.6	ZMYM1	FSD2	PCSK6	NALCN	SNX29
740	CTC-338M12.2	SFPQ	FAM208A	TACC2	FAM160A1	RP11-401P9.4
741	AC104654.1	ZMYM4	FAM179A	PHACTR2	SNRPN	RP11-166B2.8
742	7SK.3	ZMYM4-AS1	FAF1	SNRPN	TIPARP	TNFRSF17
743	APBB2	KIAA0319L	EPC1	THRB	TSPAN18	RP11-166B2.1
744	RECQL	NCDN	EPB41L5	CAMK1	GFOD1	RP11-166B2.5
745	GALNT14	RP4-728D4.2	ENOSF1	EDIL3	STRIP2	GSPT1
746	SCGB3A2	TFAP2E	ELAVL3	GPI	HIP1	RP11-401P9.5
747	RP11-25L3.3	PSMB2	ECSCR	FNDC3	BCKDHB	SNX20
748	CCDC63	C1orf216	DOCK4	DDX17	GLG1	NOD2
749	RP11-432I5.4	CLSPN	DDX6	TESC	GNG12-AS1	CPNE2
750	CTD-2349P21.11	RP11-435D7.3	CTD-2537O9.1	LCLAT1	MIB1	FAM192A
751	RP11-156K13.1	AGO4	CTD-2091N23.1	B4	NPPA	NOMO1
752	SLCO1B1	AGO1	CTB-32O4.2	GRIA3	RP11-154D17.1	TIGD7
753	GFPT2	RP4-789D17.5	CRTC3	EVI5	ITGA7	MEFV
754	RP11-7F17.7	AGO3	CORO1C	ZFY	WNK3	ZNF200
755	SATB2	RP4-665N4.8	COQ10A	RP11-24	ST3GAL6	AC012322.1
756	MUC13	TEKT2	COL6A1	DIP2	ZNF189	RP11-467L24.1
757	RP11-648K4.2	ADPRHL2	CMSS1	ESRRG	ZNF521	AJ003147.9
758	NAF1	COL8A2	CMC2	ST3	UBAP2	RP11-473M20.16
759	KLRF2	TRAPPC3	CHST7	ZNF189	PRDM5	CASP16
760	RP11-656E20.5	MAP7D1	CEP170	NEURL1	RP11-463D19.1	CDH11
761	RP11-1085N6.5	THRAP3	CDK8	CASQ2	UBE4B	RP11-95H3.1
762	KB-1991G8.1	SH3D21	CCK	AL592284	IL3RA	ZNF213
763	LINC01013	EVA1B	CCDC88C	GBE1	BACH2	RP11-473M20.14
764	TMIE	RP11-268J15.5	CACUL1	TPM1	TNNT1	ZNF205
765	RP11-392O1.4	STK40	C1orf168	SLC4	MICAL2	RP11-256I9.2
766	LINC01142	LSM10	C1QTNF6	KDM6	SLCO5A1	RP11-256I9.3
767	RP3-477O4.16	OSCP1	C12orf73	NEDD9	LRRC2	LINC00922
768	MBNL1	MRPS15	BSG	SLC7	SMG1	RP11-351A20.1
769	2023-03-11	CSF3R	BIRC5	TMCC1	SFXN5	ZNF205-AS1
770	MRC2	GRIK3	BAZ2B	CPNE8	MAP3K3	ZNF263
771	RP11-702F3.1	RP5-1180C18.1	BACH1	PPIP5	NBAS	RP11-744D14.2
772	RP11-211C9.1	LINC01137	ASB16	ASIC2	ERO1LB	RSPRY1
773	RPS4Y1	ZC3H12A	ARID1A	NAALADL2	LARP4	ZNF75A
774	DARC	MEAF6	ARHGEF9	EPB41	ZHX2	SLX4
775	SEMA3D	SNIP1	APH1B	KDM4	TXNRD1	RP11-105C20.2
776	KB-1410C5.3	DNALI1	AP1G1	SORT1	ALPK3	RP11-430C1.1
777	ZNF23	GNL2	AP005482.1	GABARAPL1	C20orf166	RP11-461A8.1
778	TMEM244	RSPO1	ANKUB1	C20	RYBP	CLUAP1
779	DUSP4	C1orf109	ANKS1A	HADHA	CAT	NAA60.1
780	GPX2	CDCA8	AGTPBP1	STRBP	ANKUB1	ZNF597
781	NDUFB11	EPHA10	ACSS2	RP11-161	USP32	RP11-354I13.2
782	CTD-3116E22.7	MANEAL	ACIN1	ZFP36	HIST1H2AC	CDH8
783	RP11-325L7.2	YRDC	ABCC5	AC010967	IGSF11	CTC-420A11.2
784	CLRN1-AS1	C1orf122	hsa-mir-490	HIVEP3	PARK2	RP11-368L12.1
785	KIAA1244	MTF1	ZSCAN9	ACTG1	ATP11A	RP11-2K6.2
786	SMIM2-AS1	RP11-109P14.10	ZNF721	FOSB	AHI1	ZSCAN32
787	CR769776.1	INPP5B	ZNF614	PABPC4	PXDNL	MTRNR2L4
788	CPNE8	SF3A3	ZNF330	AC018464	ASAP1	NAA60
789	AC007365.1	FHL3	ZNF280D	RP11-557	INO80D	RP11-21L1.1
790	PRKCD	UTP11L	ZNF280A	NTRK2	ERAP1	LA16c-360H6.3
791	RP11-43N5.1	POU3F1	ZNF217	LARP4	FAM134B	ZSCAN10
792	TBC1D21	RP5-884C9.2	ZCCHC17	FGF5	SEMA5A	RP11-473M20.9
793	GPR34	RRAGC	ZCCHC11	RP11-296	HIPK3	IL32
794	RP11-216N14.8	RP5-864K19.4	ZBTB46	MYL3	ZMYND8	CDH5
795	TMEM216	MYCBP	XXyac-YX155B6.6	KCND3	GMPR	CMTM3
796	RP11-419J16.1	RHBDL2	XRN1	FAXDC2	STK39	CMTM4
797	GC	AKIRIN1	XIRP2	DIAPH2	PNISR	DYNC1LI2
798	RAB27B	NDUFS5	UVRAG	LPIN1	CDC42EP3	LA16c-321D4.2
799	CA12	MACF1	USP53	RP11-161	CDC14B	RP11-63M22.2
800	PRSS36	RP11-420K8.1	UBR3	PLEKHA2	EIF1B	RP11-63M22.1
801	POGLUT1	BMP8A	TXNRD1	MYL2	CACNA2D3	CCDC79
802	EPS8L3	RP11-69E11.4	TULP4	NPPA-AS1	GPR133	FLYWCH1
803	BTG3	PABPC4	TCTN3	UBE2	NFIA	NAE1
804	RP11-451G4.2	RP11-69E11.8	TCTE1	NECAB1	STARD13	CA7
805	NOX4	HEYL	SUCO	MYL6	PARVA	PDP2
806	CNDP1	NT5C1A	STX10	ANXA2	ACACB	RRAD
807	AF127936.7	HPCAL4	STRADB	ELF1	ATF7IP2	FLYWCH2
808	CTD-2249K22.1	PPIE	STAP1	AC010877	NPAS3	LA16c-325D7.2
809	HHIP-AS1	BMP8B	ST3GAL3	ZFPM2	TRIM54	ZG16B
810	AC098872.3	RP1-118J21.25	SRPK2	TANC2	ITSN1	PRSS21
811	RP11-406O23.2	TRIT1	SPIN4	TOX	CTD-2537O9.1	FAM96B
812	AP001596.6	MYCL	SNCG	RP11-138	NRAP	KREMEN2
813	RP11-361K17.2	MFSD2A	SLIRP	CDC7	SFXN1	PKMYT1
814	PDE2A	CAP1	SLC9A1	TNFRSF19	PARD3	PAQR4
815	RP11-489G11.3	PPT1	SLC25A36	SLC8	C4orf22	TNFRSF12A
816	BEX5	RLF	SLC25A12	CEP350	PTPN14	RP11-473M20.7
817	ABCB11	TMCO2	SLC16A10	CSNK1	GOLGA8A	MMP25
818	AC017060.1	RP1-39G22.7	SLC15A1	NFIB	NTN4	THOC6
819	GPR179	ZMPSTE24	SH3GL2	RASD1	PKN2	LINC00920
820	MYL10	COL9A2	SCGB2B2	FBXW8	SHROOM3	BEAN1
821	CNR2	SMAP2	SAMHD1	SGCG	AC018464.3	HCFC1R1
822	RP11-4O3.1	ZFP69B	RTCB	CTB-178	RBPMS	RP11-403P17.5
823	ZNF468	ZFP69	RSBN1L	ARID1	TINAGL1	TK2
824	FIBCD1	RP11-656D10.3	RPA3-AS1	UBR3	PRODH	LINC00514
825	P2RX6	EXO5	RP4-668G5.1	PPM1	SRRM2	RP11-403P17.3
826	RP4-764O22.2	RP11-656D10.5	RP13-143G15.3	CBR4	ARL15	CLDN6
827	RP11-127H5.1	RP11-656D10.6	RP11-809N8.4	CEP170	PDLIM1	Y-RNA.1
828	RP11-19O2.2	ZNF684	RP11-7F17.7	ZHX2	DENND5A	CLDN9
829	RNF144B	RIMS3	RP11-78I14.1	RPS6	MYH7B	CKLF
830	LINC00370	RP4-739H11.3	RP11-761E20.1	PLXNA4	TOM1L2	CMTM2
831	PTN	NFYC-AS1	RP11-75C9.1	TNNT1	CTD-3239E11.2	LA16c-380H5.5
832	SOSTDC1	NFYC	RP11-703M24.5	NAIP	RIN2	RP11-700H13.1
833	LINC01040	KCNQ4	RP11-540O11.1	GPR125	NT5C2	DNASE1
834	FAM19A4	CITED4	RP11-533E19.2	APPL2	NOD1	TRAP1
835	B4GALNT1	RP5-1066H13.4	RP11-507K2.3	MID1	RP11-499P20.2	ANKS3
836	PRR5L	CTPS1	RP11-49C24.1	SOS2	UGT2B4	PPL
837	SMIM22	SLFNL1	RP11-473E2.4	LRRFIP2	YPEL2	UBN1
838	ATP6V1G2	SCMH1	RP11-461L13.2	RP11-486	TMEM161B-AS1	GLYR1
839	FAM71B	RP11-399E6.1	RP11-43N5.1	ST7	NAV2	CCDC102A
840	EXPH5	FOXO6	RP11-430L16.1	CSRP3	RP11-24J23.2	ROGDI
841	IGSF10	RP11-399E6.4	RP11-400K9.4	MICAL2	ATP13A3	GPR114
842	TMSB15B	EDN2	RP11-384K6.6	ANKRD9	NCALD	RP11-127I20.5
843	SMCO2	HIVEP3	RP11-329J18.3	HSDL2	DES	GPR56
844	ARHGDIG	FOXJ3	RP11-325B23.2	GNG12	SLC7A6	GPR97
845	SERPINE1	RIMKLA	RP11-296E23.1	RP11-481	USP45	RP11-405F3.4
846	RP11-513G11.3	ZMYND12	RP11-280O1.2	TMEM161	TBL1XR1	SMIM22
847	BIRC5	PPCS	RP11-259O2.3	CADM1	RAB21	CCDC135
848	SSSCA1-AS1	CCDC30	RP11-168E14.1	GPR133	MT-ND4	SEPT12
849	GS1-421I3.4	PPIH	RP11-143J12.2	GOLGA4	TIMP3	ZNF500
850	ARSI	RP5-994D16.3	RP11-125B21.2	FUS	FAM189A2	KATNB1
851	RP11-402G3.3	YBX1	RP11-119F19.2	PPP6	FCHSD2	KIFC3
852	AC009502.4	CLDN19	RP1-200K18.1	RP11-767	EPB41L3	CTD-2600O9.1
853	CCL21	LEPRE1	ROBO1	NNMT	VWC2	SEC14L5
854	AC003092.1	C1orf50	RIC3	NT5	CTC-431G16.2	DOK4
855	CTB-12O2.1	RP5-994D16.9	RBPJL	SYNE1	LCLAT1	POLR2C
856	GNGT1	CCDC23	RBM24	JAK1	PPP1R13B	CCL22
857	RP11-18A15.1	ERMAP	RBL2	PRRX1	GOT1	ARL2BP
858	AC073628.1	RP11-342M1.3	RBFOX2	NTN1	HMOX2	METTL22
859	PCAT1	ZNF691	RANBP2	OGDH	RBM24	RP11-407G23.3
860	RMI2	SLC2A1	RAMP1	SMG1	NFIB	RP11-279O17.3
861	RP3-402G11.26	SLC2A1-AS1	RAF1	ACACB	ECHDC2	RP11-279O17.2
862	BMP3	FAM183A	RAB10	STARD4	SMYD2	RP11-26O3.1
863	DPPA2	EBNA1BP2	PXDNL	AL139147	CHD2	PLLP
864	XRCC2	WDR65	PTPRN	HIF1	MED13	CX3CL1
865	ATP1B4	TMEM125	PTPN1	SLC7	RP13-143G15.4	NAGPA
866	AC128709.2	C1orf210	PSD4	SAT1	CTD-3064M3.7	CCL17
867	CASC20	TIE1	PREP	PARVA	RBBP6	RP11-10K17.6
868	C1orf74	MPL	PPTC7	C14	KCNIP2-AS1	FAM86A
869	RP4-612J11.1	RP1-92O14.3	PPP6R3	SPPL2	CEBPD	CIAPIN1
870	RP4-811H24.9	CDC20	PPP2R5C	CDK6	EMILIN2	COQ9
871	RP11-766N7.4	ELOVL1	PPP2R3A	RP11-362	R3HDM2	C16orf89
872	KIAA1549L	MED8	PLK4	ARL17	CTA-125H2.1	ALG1
873	RP11-656A15.1	RP1-92O14.6	PLEKHG3	RP11-123	RP11-417F21.1	C16orf71
874	AC006372.4	SZT2	PLEKHA7	C9	USP31	CNGB1
875	DDX25	SZT2-AS1	PIK3C3	DDX60	HDDC2	CREBBP
876	SIGIRR	HYI	PI15	N4	TNNI3	TEPP
877	TCTE1	HYI-AS1	PHLDB2	CDKL5	FOXN3	CORO7
878	DPP4	PTPRF	PDXK	UBE4	SCN5A	PAM16
879	DUSP6	KDM4A	PDLIM7	AVL9	APPL2	GINS3
880	RP5-1185I7.1	KDM4A-AS1	PDE4D	HDAC4	REEP1	RP11-481J2.2
881	FAM86C1	ST3GAL3	PCNX	ANKRD2	SAT1	AC005356.1
882	FAM189A1	RP11-184I16.4	PCBP1-AS1	CPE	CHST7	GLIS2
883	LL09NC01-254D11.1	ARTN	PBX1	FBXW11	GXYLT2	TFAP4
884	FRMPD1	RP11-7O11.3	PALMD	CCDC146	C1orf168	SETD6
885	RP11-398M15.1	IPO13	PAFAH1B3	CD99	EPHA4	RP11-95P2.1
886	RP11-510H23.1	DPH2	PACS1	WSB1	ANKRD1	SRL
887	LINC00866	ATP6V0B	NTN1	DAAM2	NAIP	CNOT1
888	SPINK14	B4GALT2	NR3C2	PRDM8	STX12	RP11-95P2.3
889	AGTR1	CCDC24	NEXN-AS1	CCNY	RPS6KA3	SLC38A7
890	FAM65C	SLC6A9	NEDD9	RBL2	NAALADL2	RP11-462G12.4
891	AQP5	RP5-1198O20.4	MYO1E	C5	C14orf159	GOT2
892	MRPL53	KLF17	MTUS2	RP11-499	MSI2	RP11-410D17.2
893	RP11-148B6.2	DMAP1	MRPS10	PKP4	C9orf147	ADCY9
894	SRSF12	ERI3	MOK	RP11-156	C12orf79	VASN
895	RP11-58E21.4	RNF220	MLLT10	PCNXL4	TTC38	DNAJA3
896	PRMT8	TMEM53	MIR4435-1HG	TMEM117	RCAN2	PRSS54
897	RHBDL3	C1orf228	MEDAG	DECR1	RNF207	RP11-709D24.6
898	RP11-80K21.3	KIF2C	MBTPS1	GINS3	RP11-486A14.2	ZNF319
899	RP11-612B6.1	RP11-269F19.2	2023-03-03	CHPT1	HOOK2	NUDT16L1
900	MYH1	RPS8	LUC7L3	CASZ1	AQP7	USB1
901	ADAMTSL3	BEST4	LSMEM2	KCNAB2	PTPN1	MMP15
902	PTGFR	PLK3	LRRFIP1	CHST7	ADAM9	C16orf80
903	DLK2	TCTEX1D4	LRRC53	XIRP1	PKIA	CTB-134F13.1
904	RP4-655J12.4	BTBD19	LRP4	SH3	CKMT2	RP11-459F6.3
905	CD8B	PTCH2	LINC00881	TOM1	RAB11A	MGRN1
906	RP11-99J16--A.2	EIF2B3	LIN7B	MAN1	GBAS	NMRAL1
907	CTC-436P18.3	HECTD3	LATS1	ADAMTS7	MTHFR	UBALD1
908	AC013269.4	UROD	KLRD1	PLD1	C1orf63	CSNK2A2
909	CTD-2023N9.1	ZSWIM5	KIF1B	ATP1	AGAP8	C16orf96
910	LINC00488	HPDL	KIAA1456	ANKH	PDE10A	CDIP1
911	ENAM	MUTYH	KIAA1257	RP11-664	C5orf56	RP11-459F6.1
912	AC005392.13	TOE1	KCNK1	EIF1	SSBP3	HMOX2
913	MACC1	TESK2	KBTBD12	STK38	CDK6	CCDC113
914	CTB-39G8.2	CCDC163P	JAK2	PYGB	SERPINB6	NPIPA2
915	HIST1H2BF	MMACHC	ITGB5-AS1	SLC22	TNNC1	RP11-329J18.2
916	CENPF	PRDX1	IGFBP7	SV2	RP11-498M5.2	NPIPA1
917	RP11-465B22.8	AKR1A1	HSDL2	KLF9	PPM1B	ERN2
918	NSUN7	NASP	HOXB3	ABCC5	CTTN	SLC5A11
919	TYR	CCDC17	HECTD1	NDRG3	CHPT1	CTD-2515A14.1
920	GPRC5A	GPBP1L1	HADHB	RNF34	MT-ND3	TNRC6A
921	LINC00613	TMEM69	HADHA	EIF2	ECT2L	AC012317.1
922	GRHL2	IPP	GSTK1	COL21	OBSCN	SEPT1
923	LINC00229	MAST2	GINS3	ASB11	NREP	ZNF771
924	CDC45	PIK3R3	GHR	PTPRD	RP11-1000B6.3	DCTPP1
925	RP11-210M15.1	RP4-533D7.4	GALNT11	REEP1	JAZF1	SEPHS2
926	PKP1	RP4-533D7.5	FGFR1	MXI1	SPPL2A	ITGAL
927	SLC25A48	TSPAN1	FBXO32	KIF21	ESRRG	CTD-2540M10.1
928	RP1-65P5.3	POMGNT1	FAM49B	CRYAB	WLS	RBBP6
929	RP1-272L16.1	LURAP1	FAM221A	ACYP2	CNTN3	CTD-2313J23.1
930	PLTP	RAD54L	FAM195A	SSH2	CDH2	RP11-297C4.2
931	SLC2A2	LRRC41	FAM160A1	CDC14	RP4-764O22.2	CACNG3
932	RP11-61E11.2	UQCRH	EYS	FNBP1	ANKS1A	PRKCB
933	C3orf79	NSUN4	EXOG	PPP3	SLIT3	RP11-297C4.1
934	CALB2	FAAH	ESF1	RGL1	MAST2	CHP2
935	SCN3A	LINC00505	EPS15	PPP2	LDHB	ARHGAP17
936	CDH4	MKNK1-AS1	EIF5B	RASA1	SIK3	RP11-266L9.5
937	FRMD6-AS2	MKNK1	EIF5	ANKRD1	XIRP2	ZNF48
938	RP5-1044H5.1	ATPAF1	EHBP1	PLSCR1	NSF	CORO1A
939	RP11-379F4.6	EFCAB14	EFCAB2	RNF111	VPS13A	CTD-2547G23.2
940	RP11-164N3.2	TEX38	DST	RBM6	PHC2	RP11-455F5.3
941	RP11-217E22.5	EFCAB14-AS1	DNM2	HIF1	GADD45G	GDPD3
942	RP5-968D22.3	CYP4B1	DLGAP1	TRPC1	KCND3	ZKSCAN2
943	CYP4X1	CYP4X1	DIAPH2	SV2	FBXW11	AQP8
944	RP11-62C7.2	CYP4Z1	DDX5	RAMP1	PPP1R13L	RP11-455F5.4
945	SMYD5	CYP4A22-AS1	DAAM1	PLCL2	CRLS1	MAPK3
946	RP11-1008C21.1	LINC00853	CORO6	NLK	GOLGA4	SULT1A3
947	RP13-507P19.2	PDZK1IP1	COPS8	RP3-323	CSRP3	RP11-449H11.1
948	RP3-388N13.3	TAL1	COMMD10	GPNMB	NR4A1	RP11-347C12.3
949	UCHL1	RP1-18D14.7	COLGALT2	2023-03-11	TMEM117	RP11-347C12.1
950	AC015849.2	STIL	COG5	LYPLAL1	MTR	CD2BP2
951	RP11-530C5.1	CMPK1	CLK4	NPNT	C8orf88	TBC1D10B
952	SLCO1B3	RP11-511I2.2	CKMT2-AS1	LARP4	STAM	RP11-266L9.2
953	SLC13A1	FOXE3	CECR7	PAM	ABCA1	LCMT1
954	SSTR5	FOXD2-AS1	CDC42SE2	ARHGAP17	FBXL17	MYLPF
955	COL9A3	FOXD2	CCT3	CRTC3	MKNK2	ZNF768
956	RP6-191P20.4	TRABD2B	CAMK2B	GAB3	COQ10A	AC002310.13
957	TRRAP	RP11-193P11.3	CADPS	ANKUB1	DDR2	TBX6
958	RP11-47I22.2	SLC5A9	C16orf89	THBS1	MYL3	AC002310.12
959	PFKFB4	RP5-1024N4.4	C12orf79	NSMCE2	MYL2	USP31
960	RTKN2	SPATA6	BMPR1B	RP4-764	MAP2	ZNF689
961	RP11-71J2.1	RP11-141A19.1	BEX2	ABCC9	GAS2	PRR14
962	RP11-3J1.1	RP11-141A19.2	BDNF	COG5	PPP5C	RP11-20G6.2
963	LINC01133	ELAVL4	BACH1-AS1	BZW2	CERS4	HS3ST2
964	FAM47E	DMRTA2	ATXN7L1	SLC12	RP11-793A3.2	RP11-105C19.1
965	SLCO6A1	RP5-850O15.4	ATP11A	CYP2	MT-CO1	NPIPB5
966	PRKG2	FAF1	ATG7	NOS1	RP11-295P9.3	RP11-21M24.2
967	RP11-704M14.1	RP5-850O15.3	ARTN	PPM1	LINC01057	FBRS
968	OIT3	CDKN2C	ARNT	CEBPD	GPR125	RP11-21M24.3
969	CENPW	C1orf185	ARHGEF3	TTN	AC108142.1	CDR2
970	LMAN2	RP11-296A18.3	ARHGEF12	NCKAP1	SH3RF2	POLR3E
971	LURAP1L	RNF11	ARHGAP5	AC105402	HSD17B12	RP11-146F11.1
972	EVC2	RP11-296A18.6	AP001607.1	TRAK2	ARHGAP17	RP11-141O15.1
973	XXbac-BPG32J3.20	TTC39A	AP000304.12	NNT-AS1	FRMD4A	EEF2K
974	AF131215.8	RP11-275F13.1	ANKRD6	PRR16	EXTL3	SRCAP
975	NEB	EPS15	ANKRD20A4	AHI1	C11orf30	SDR42E2
976	OPRK1	RP11-253A20.1	ANKRD11	MAPK10	HIF3A	SCNN1G
977	HPGD	RP11-191G24.1	ALPK3	PDE4	WSB1	RP11-146F11.5
978	CDKN2B	OSBPL9	AFG3L2	ATP13	CBR4	ZNF785
979	RDH8	NRD1	ADSL	TIAM2	RP11-65J21.3	PALB2
980	GRIK1	RP4-657D16.3	ADNP	PDE8	PIBF1	ZNF764
981	SELPLG	RP4-657D16.6	ADCY5	BCAS3	TJP1	ZNF688
982	POP5	RAB3B	ADAM23	LMNB1	RP11-557H15.4	PLK1
983	RP11-73G16.2	TXNDC12	ACOT11	TEAD4	MTM1	CTD-2196E14.4
984	RP11-532M24.1	RP11-91A18.4	ACO2	ARIH1	LUC7L3	CTD-2196E14.9
985	RP1-167G20.2	TXNDC12-AS1	AC114730.3	ST6	ACSL1	DCTN5
986	FRRS1L	BTF3L4	AC110615.1	ASB15	FRS2	CTD-2196E14.3
987	LRAT	ZFYVE9	AC024592.9	GBF1	DIAPH1	NDUFAB1
988	RP11-542G1.1	CC2D1B	AC023469.1	ATP8	ANKH	CTC-391G2.1
989	AMPD3	RP11-155O18.6	ABR	KLHL3	RP11-594N15.2	UBFD1
990	NR4A3	ORC1	A4GALT	R3	ABR	EARS2
991	RP5-858B6.3	PRPF38A	A2M	NUTM2	RP11-236B18.2	GGA2
992	RP11-325F22.2	ZCCHC11	ZRANB3	ARHGAP31	PLD1	CTD-2270L9.4
993	KLF10	GPX7	ZNF93	VPS13	KLF13	COG7
994	MYO3B	FAM159A	ZNF814	SLC9	PRRX1	AC002310.7
995	LOXL3	COA7	ZNF720	RP11-290	ZFY	SCNN1B
996	RP11-769O8.1	ZYG11B	ZNF467	PIAS1	FAM168A	YPEL3
997	RP11-300J18.1	ZYG11A	ZNF407	GABRA4	MYH7	PPP4C
998	FMO3	SCP2	ZNF254	GPR153	ETV6	ITFG1
999	AC005022.1	PODN	ZFP36	RHOQ	CEP350	KIF22
1000	KCNG2	RP11-334A14.5	ZEB1	GADD45	THRB	RP11-426C22.5
1001	AC008964.1	SLC1A7	ZC3H3	RILPL1	DIAPH2	SULT1A2
1002	MRVI1	RP11-334A14.8	ZC2HC1C	MYH7	GPD1L	RP11-426C22.4
1003	RP11-473C19.1	CPT2	ZBTB7C	TBL1	UBR5	CCDC101
1004	RP11-252C15.1	RP5-1024G6.2	YPEL2	TMEM182	CTD-2545M3.8	RP11-426C22.6
1005	IQSEC3	C1orf123	WLS	OTUD7	MPRIP	NPIPB11
1006	RP4-666F24.3	RP5-1024G6.7	WDR26	UBE2	KIF21A	NUPR1
1007	RP11-114H23.1	MAGOH	WDFY3	CRYM	BRINP3	RP11-345J4.5
1008	CTC-436K13.6	RP5-1024G6.5	USP35	ALPK3	ARHGEF12	IL27
1009	RP11-317B7.3	RP5-1024G6.8	USP15	ESRRB	ACVR1	APOBR
1010	RP5-1180E21.5	LRP8	UPF3A	RP11-594	RNF34	CLN3.1
1011	RP11-420B22.1	RP4-784A16.5	UHMK1	MB	PAM	RP11-231C14.4
1012	FSCN1	DMRTB1	UEVLD	HSPB7	RP11-286E11.1	NPIPB7
1013	OR52A1	GLIS1	UBR1	ST8	RAMP1	SPN
1014	RP11-85B7.2	NDC1	UBE2R2	DIP2	RP11-296E23.1	TCEB2
1015	WFDC5	YIPF1	UBE2E3	PDE10	ASH1L	QPRT
1016	FOSB	DIO1	UBAC2	SOCS2	SLC16A10	NPIPB6
1017	RP11-2O17.2	HSPB11	UACA	COL12	MAPK10	SULT1A1
1018	LILRB5	LRRC42	TTN	FAM49	TRAK2	NPIPB8
1019	hsa-mir-335	LDLRAD1	TTLL10	ATXN1	RBFOX2	EIF3C
1020	DEPDC1B	RP4-758J24.5	TRMT10A	RFX7	WEE1	RP11-22P6.2
1021	RP11-143P4.2	TMEM59	TRIM54	PDE1	UNC45B	CD19
1022	AKR1C2	TCEANC2	TPD52	BSG	TJP2	RABEP2
1023	RP11-13G14.4	CDCP2	TMEM66	KIDINS220	RP11-1252I4.2	SPNS1
1024	RP11-115D19.1	RP11-446E24.4	TMEM51	ST5	ANXA11	RP11-22P6.3
1025	FAM84A	MRPL37	TMEM175	UGT2	N4BP2L2	RP11-264B17.4
1026	SNORA40	SSBP3	TMEM164	MT-CO3	ZNF385D	LAT
1027	RP11-728F11.4	SSBP3-AS1	TMEM136	TENM3	ARHGAP31	ATP2A1
1028	ENPP6	RP4-705F19.1	TM2D1	NPHP4	CREB5	SH2B1
1029	C10orf99	ACOT11	TLN2	UGP2	ARHGEF9	NPIPB9
1030	LRRC3B	FAM151A	TIAM2	LIN7	DAAM2	RP11-264B17.5
1031	AC005481.5	MROH7-TTC4	TENM4	CAST	PLIN5	CTB-134H23.2
1032	AC093063.3	TTC4	TENM3	NRAP	AC012309.5	TUFM
1033	MS4A2	PARS2	TENM2	USP28	SLC2A13	RP11-24N18.1
1034	RP11-107F6.3	TTC22	TBL1XR1	BCL2	SLC22A4	ATXN2L
1035	AL139080.1	C1orf177	TBCD	SLC39	BACH1	RP11-1348G14.5
1036	KCNC1	DHCR24	TBC1D32	PHLDB2	ELF1	RP11-1348G14.4
1037	KCNH7	RP11-67L3.4	SYNGR4	NOD1	EGR1	C16orf54
1038	LINC01070	TMEM61	SUDS3	ACO2	AC007401.2	MAZ
1039	CTD-2616J11.9	RP11-12C17.2	STX6	MEF2	RP11-53B2.3	ALDOA
1040	LPAR1	PCSK9	STMN2	KIF9	NAMPT	AC009133.15
1041	WBSCR27	USP24	ST8SIA5	KANSL1	SFMBT2	TAOK2
1042	RP11-190J1.3	RP11-101C11.1	ST6GAL1	RP11-368	SLC38A1	IL21R
1043	AC092597.3	RP11-466L17.1	ST3GAL6	MAPRE2	SLC25A40	IL4R
1044	FOXL1	RP11-90C4.1	SSBP2	NCOA3	GRB14	CTD-3203P2.2
1045	SEMA3E	RP11-90C4.2	SRSF5	FAM227	DIP2C	HIRIP3
1046	SLC7A11	RP1-158P9.1	SRRM2	GOLGA8	TUSC3	NSMCE1
1047	RP11-691G17.1	RP11-504A18.1	SREBF2	ULK1	CASQ2	CTD-3203P2.1
1048	RP11-550H2.1	C1orf168	SRD5A3	TRIM54	ATF3	KDM8
1049	RP11-55K22.5	C8A	SQSTM1	LRIG1	COMMD10	INO80E
1050	RP11-18H21.2	C8B	SPPL3	RP1-140	PARM1	DOC2A
1051	RP11-500M8.7	DAB1	SOX5	DCAF6	C10orf11	RP11-673P17.4
1052	KB-1448A5.1	RP6-102O10.1	SOX4	TPCN1	TPCN1	RP11-142A12.1
1053	RP11-400N13.1	RP11-393I23.4	SNED1	UBE2	ZSWIM6	C16orf92
1054	AF064858.8	OMA1	SNAP47-AS1	DAPK3	ARHGAP29	AC009158.1
1055	LINC00698	TACSTD2	SMYD1	FAM13	NBEA	HS3ST4
1056	RP11-500C11.3	MYSM1	SMARCC1	BIRC6	UBE2D3	FAM57B
1057	AP000472.2	LINC01135	SMAD3	ACTB	RP11-452H21.1	CTA-249B10.1
1058	AC139099.4	RP11-63G10.2	SLCO5A1	FAM189	GNAQ	TMEM219
1059	IDH1-AS1	RP4-794H19.1	SLC5A9	CLTCL1	USP25	CTD-2574D22.2
1060	SLC39A8	RP4-794H19.4	SLC4A7	PARK2	TENM3	KCTD13
1061	MYF6	RP11-145M4.2	SLC25A5	AMOTL1	HADHA	PAGR1
1062	PSCA	RP11-145M4.3	SLC24A3	SLC24	TRPC1	AC009133.14
1063	AC006159.4	RP11-467C18.1	SLC22A8	POR	B3GALTL	SBK1
1064	RP11-542B15.1	FGGY	SLC10A1	GPC5	FNDC3A	AC009133.20
1065	IL25	RP4-782L23.2	SIPA1L1	SAMHD1	ADHFE1	RP11-57A19.2
1066	NUDT1	RP4-782L23.1	SIK2	AC083843	SSBP2	XPO6
1067	ADAM2	HOOK1	SFMBT2	KIAA0040	PDE8A	GSG1L
1068	RP11-193H5.1	CYP2J2	SDHB	ANKRD28	ESR2	PRRT2
1069	XXyac-YR29IB3.1	C1orf87	SCN5A	FAM155	UST	MVP
1070	PDZD3	RP11-776H12.1	SAA2	ZBTB38	SNAP47	IL21R-AS1
1071	RP11-431M7.2	RP11-436K8.1	RYK	PALMD	DAB2IP	CDIPT
1072	FAM71C	NFIA	RRP1B	EIF4	APOB	CDIPT-AS1
1073	VWA5A	RP4-668G5.1	RRN3	HDAC7	JUN	CTD-2049O4.1
1074	RP11-462G2.1	RP5-833A20.1	RPS29	CTD-2545	SORT1	KIAA0556
1075	RP1-249H1.2	TM2D1	RPL8	MYH9	EFCAB4B	SEZ6L2
1076	RP11-16P6.1	RP11-430G17.3	RP5-894D12.5	CCBE1	BCL6	GTF3C1
1077	AC013463.2	L1TD1	RP5-1139B12.4	OSBPL6	FUS	ASPHD1
1078	ROPN1L	KANK4	RP5-1115A15.1	TGFBR3	PCNT	VWA3A
1079	LRRC18	USP1	RP5-1024C24.1	ZMIZ1	NLK	RP11-101E7.2
1080	RP11-281A20.2	DOCK7	RP4-669L17.10	LUC7	NBEAL1	RP11-2C24.4
1081	RP11-838N2.5	ANGPTL3	RP4-568F9.6	SLC2	TPM1	RP11-23E10.3
1082	CSF1R	AL138847.1	RP11-96P7.1	DDX3	IRAK1BP1	RP11-1035H13.2
1083	RP11-893F2.9	RP11-230B22.1	RP11-91I20.2	AUH	IGF2BP2	CTD-2358C21.4
1084	RP11-477N12.3	ATG4C	RP11-872D17.4	PSMD5	TTN	ZNF720
1085	DPYS	RP11-335E6.2	RP11-849N15.1	F5	ANKRD11	ARL6IP1
1086	FBXO15	RP11-335E6.4	RP11-843B15.2	SLMAP	DIP2B	RP11-1035H13.3
1087	RP11-449D8.1	LINC00466	RP11-840I19.3	YPEL2	RRAD	RPS15A
1088	CCL19	RP4-792G4.2	RP11-82O19.1	CORO2	ABTB2	ZNF267
1089	MT1M	FOXD3	RP11-814P5.1	UACA	TAOK3	NOMO2
1090	AC017076.5	ALG6	RP11-707P17.1	RP11-136	ACTG1	RP11-17M15.1
1091	CTD-3035D6.2	ITGB3BP	RP11-706O15.3	TRIQK	USO1	NPIPA7.2
1092	RP11-275N1.1	EFCAB7	RP11-705O1.8	H3	RBL2	RP11-56L13.7
1093	RP11-20G6.2	PGM1	RP11-696N14.1	FGF14	SDK2	TP53TG3D
1094	LINC01078	ROR1	RP11-661A12.7	USP32	TCF12	NPIPA8
1095	RP11-258B16.1	RP11-24J23.2	RP11-542P2.1	DHRSX	MCC	RP11-67H24.2
1096	NLGN4Y-AS1	UBE2U	RP11-509J21.1	AC011524	PPM1L	RP11-19N8.4
1097	LA16c-312E8.2	CACHD1	RP11-497K21.1	LINC00702	FOXK2	TP53TG3C
1098	RP11-524K22.1	RAVER2	RP11-458D21.1	TMEM116	DPYD	CTA-481E9.4
1099	TMEM207	JAK1	RP11-408O19.5	CCDC6	TSC22D2	CTD-2014E2.2
1100	ADIPOQ	RP11-182I10.3	RP11-381K20.2	DES	ESYT2	SMG1
1101	LINC01094	RP4-535B20.4	RP11-380D11.2	FAM168	FAM49B	CTD-2288F12.1
1102	KRT20	RP4-535B20.1	RP11-366L20.2	DAB1	RP13-143G15.3	RP11-452L6.5
1103	GPR37	AK4	RP11-343D2.11	GNAQ	MARK4	ITGAD
1104	RP11-1029J19.5	DNAJC6	RP11-311F12.1	ECHDC2	EIF3K	COX6A2
1105	AP000266.7	RP5-1044H5.1	RP11-309L24.2	ARHGAP5	STAG1	RP11-626G11.4
1106	AC099342.1	LEPR	RP11-290D2.6	RP11-63	STAU1	ZNF843
1107	RP11-766F14.2	PDE4B	RP11-259O2.2	C14	EIF1	COQ7
1108	RP1-86D1.5	SGIP1	RP11-235C23.5	ZDHHC14	RPS6KA2	RP11-452L6.1
1109	RP11-749H20.1	AL139147.1	RP11-174G6.1	MBTPS1	CEP85L	RP11-626G11.1
1110	RP11-337A23.6	TCTEX1D1	RP11-166B2.8	VSTM2	AVL9	RP11-626G11.5
1111	SLC6A20	WDR78	RP11-15H20.7	TRIM63	ITGAV	AHSP
1112	LINGO4	MIER1	RP11-159F24.6	NNT	SREBF2	ARMC5
1113	RP11-357N13.3	SLC35D1	RP11-114H23.1	SPRED1	MAPRE2	TGFB1I1
1114	RP11-1021N1.1	C1orf141	RP11-1000B6.3	NAV2	FLRT2	SLC5A2
1115	RP11-426C22.4	IL23R	RP1-20C7.6	JUNB	PPP3CC	AC026471.6
1116	MIR3180-4	IL12RB2	RP1-159A19.4	TAF1	MDH1	C16orf58
1117	NPIPA5	SERBP1	RNF135	ENAH	CRNDE	RP11-452L6.7
1118	PDILT	RP4-763G1.2	RNF114	CLASP2	PRRC2B	TMC7
1119	RRN3	GADD45A	RINT1	ZNF521	TDGF1	CTD-2576D5.4
1120	FTO	GNG12	RIN2	TJP2	RP11-887P2.5	RP11-989E6.10
1121	ALDOA	GNG12-AS1	RHOBTB3	ST3	CLASP1	C16orf52
1122	RP11-426C22.5	DIRAS3	RGS12	GNAO1	LNX2	XYLT1
1123	NTAN1	WLS	RCBTB1	TNNI1	ADAM10	RP11-1021N1.1
1124	ARL6IP1	RPE65	RBPMS	FREM2	IGF2BP3	ORC6
1125	UMOD	DEPDC1	RBMS3-AS3	ADAMTS6	PRNP	NPIPA5
1126	C16orf45	RP4-694A7.4	RALGAPA1	TRPM3	ASIC2	RP11-480G7.1
1127	MYH11	RP11-424D14.1	PWWP2A	GPD1	NGF	MYLK3
1128	CRNDE	LRRC7	PTPN14	KLRD1	ENAH	C16orf87
1129	IRX3	RP11-181B18.1	PSME4	RBMS1	NUP98	MIR3180-4
1130	CTD-2380F24.1	LRRC40	PSG11	SLC7	MID1	GPT2
1131	FOPNL	SRSF11	PRRC2C	ABCC4	IQCJ-SCHIP1	DNAJA2
1132	NPIPB11	RP4-677H15.4	PROM1	FAM105	CRTC3	RRN3
1133	GPRC5B	ANKRD13C	PPP1R18	NFIL3	CDKL5	RP11-169E6.1
1134	AF001548.5	HHLA3	PPM1L	PPP2	PABPC4	RP11-169E6.4
1135	COQ9	RP11-180O5.2	PPM1H	NEDD4	RP11-168E17.1	NETO2
1136	FAM57B	CTH	PPIG	TINAGL1	DIAPH2-AS1	NTAN1
1137	KCTD13	RP11-42O15.3	POLB	TXNRD1	AL592284.1	RP11-680G24.5
1138	RP11-426C22.6	RP5-952N6.1	PLGLB1	CREBRF	ETS2	PDXDC1
1139	GPR139	PTGER3	PLEC	RHBDL2	COG5	RP11-264B17.2
1140	RP11-680G24.5	RP3-333A15.1	PLA2G5	MAP4	EPS15L1	C16orf45
1141	RP11-324D17.1	ZRANB2-AS1	PICALM	PTPN1	RBMS1	KIAA0430
1142	RP11-357N13.1	ZRANB2	PDPK1	MIR145	PPP3CA	VPS35
1143	RP11-357N13.2	RP11-386O9.2	PDGFRB	NAMPT	DENND5B	RP11-517A5.7
1144	NDE1	NEGR1	PCP2	RICTOR	STK38L	NPIPA7.1
1145	KIAA0430	RP11-82L20.1	PCNT	POGLUT1	LARP4B	NPIPA7
1146	RPGRIP1L	RP4-660H19.1	PAFAH1B1	EMILIN2	NFIC	RP11-517A5.4
1147	AKTIP	RP4-788P17.1	PACS2	CASP4	HNRNPC	RP11-517A5.5
1148	POLR2C	LRRIQ3	OSBPL1A	PNISR	ACO2	RP11-488I20.8
1149	PARN	FPGT	OLFML2B	RP11-463	ZNF721	RP11-488I20.3
1150	GPR114	TNNI3K	OGDH	LEPREL1	ANTXR1	NOMO3
1151	GPR56	RP11-439H8.4	OASL	HES1	STK17A	ABCC6
1152	THUMPD1	LRRC53	OARD1	RAI2	OSBPL1A	RP11-46D6.1
1153	CASC16	RP4-612J11.1	NT5C2	NDUFA10	PRKD1	ABCC1
1154	RP11-65J21.1	RP11-17E13.2	NOS1AP	PGM5	H3F3B	CTA-972D3.2
1155	AC004381.7	CRYZ	NHSL1	C14	SLC7A6OS	FOPNL
1156	TOX3	TYW3	NHS-AS1	PRDM5	MT-CO3	AF001548.5
1157	SEZ6L2	SLC44A5	NFIC	SNAP91	FAM120A	MYH11
1158	CDIPT	RP4-682C21.5	NFE2L3	PAPPA	RP11-703M24.5	SHCBP1
1159	RP11-65J21.3	ACADM	NFE2L2	SLC38	ABCD3	NDE1
1160	GPR97	RABGGTB	NEMF	RABGAP1	ACACA	CTD-2349B8.1
1161	RP11-142G1.3	MSH4	NDUFS2	TMLHE-AS1	SLC20A2	RP11-626G11.3
1162	TBX6	ASB17	NDUFB5	NGF	GPC5	SYT17
1163	RP11-405F3.4	RP11-550H2.2	NDUFAF2	CNN1	PEX14	ITGAX
1164	CCDC135	ST6GALNAC3	NDUFAB1	USP46	XIRP1	FBXL19
1165	ERI2	RP5-1102E8.3	NCAM1	RP11-389	ABCC9	ORAI3
1166	C16orf97	ST6GALNAC5	NALCN	HSD17	ITPRIP	ZP2
1167	SALL1	RP4-564M11.2	NAA25	COX17	RP4-613B23.1	SETD1A
1168	KATNB1	PIGK	N4BP3	ARHGEF9	NR3C1	AF001550.7
1169	RP11-883G14.3	AK5	MZT2A	SBF2	GINS3	TMEM159
1170	KIFC3	ZZZ3	MYOCD	ANAPC16	CD55	HSD3B7
1171	RP11-65J21.4	USP33	MYL12A	AGAP8	CBR3	AC135048.1
1172	PPP4C	FAM73A	MYH6	SH3	LRRC6	STX1B
1173	ACSM5	NEXN-AS1	MTRNR2L10	CNTN3	RP11-197K3.1	DNAH3
1174	RP11-467J12.4	NEXN	MTMR2	EFCAB4	RP11-381K20.2	STX4
1175	PDXDC1	FUBP1	MTCH1	SLC16	ST3GAL3	LYRM1
1176	CTB-134H23.2	DNAJB4	MRPS18B	FAM126	ULK1	DCUN1D3
1177	ASPHD1	GIPC2	MPHOSPH10	TTC39	ITCH	AC004381.6
1178	NPIPA1	RP11-386I14.4	MLIP	PICALM	DPYD-AS1	ERI2
1179	DOK4	PTGFR	MICAL2	AGMO	C10orf76	AC004381.7
1180	CIAPIN1	IFI44L	MGEA5	FAM160	CPNE4	ZNF668
1181	NOMO1	IFI44	MEF2C	DNAH11	RAPGEF2	FBXL19-AS1
1182	NPIPA2	ELTD1	MCMDC2	ZNF385	PRR16	CTF1
1183	CCDC102A	RP11-115A15.1	MCL1	EPB41	STARD4-AS1	ANKS4B
1184	CTD-2194A8.2	RP5-887A10.1	MBP	PTK2	HIVEP3	RP11-2C24.6
1185	ACSM2A	RP5-837I24.2	MAU2	CLASP1	RP11-475O23.3	PDZD9
1186	NPIPA3	RP5-837I24.4	MARK4	GOT1	C4orf45	PHKG2
1187	MVP	RP11-147G16.1	MARK2	PLS3	FRK	UQCRC2
1188	RBL2	RP4-601K24.1	MAPKAP1	RP11-148	MYH9	NPIPB4
1189	RP11-44F14.2	RP11-170N11.1	MAPK8IP3	ANO6	LIMS1	RP11-645C24.5
1190	ACSM2B	RP11-475O6.1	MAN1C1	AC007193	ACYP2	C16orf93
1191	ACSM3	RP5-836J3.1	MALT1	FOXP2	NEDD4L	RNF40
1192	PLA2G10	TTLL7	LRRIQ1	NSUN7	SLC41A1	OTOA
1193	BFAR	RP11-486G15.2	LRRFIP2	BBX	JAK1	CRYM
1194	CHD9	PRKACB	LRRC37A3	CREB5	ANKRD28	IGSF6
1195	ACSM1	SAMD13	LRCH3	RP11-887	AUH	METTL9
1196	PAGR1	DNASE2B	LPAR2	IRS2	KLHL36	NPIPB3
1197	CTD-3032H12.2	RPF1	LONP2	GPRIN3	ABCB8	ZNF629
1198	RP11-345J4.5	GNG5	LIPJ	BDNF-AS	CRYAB	CRYM-AS1
1199	CPNE2	CTBS	LINC00639	LINC01091	ADAM23	BCL7C
1200	CETP	SSX2IP	LINC00519	CNTN4	ADCY6	MIR4519
1201	NPIPA7.2	LPAR3	LINC00351	WNK3	HSPG2	AC135050.5
1202	RP11-626G11.5	MCOLN2	LINC00334	RP11-114	TEAD4	PRSS53
1203	NLRC5	WDR63	LIN7A	PIK3	RP11-664H17.1	THUMPD1
1204	RP11-626G11.1	MCOLN3	LIN54	OPHN1	A4GALT	CTA-363E6.7
1205	NPIPA8	SYDE2	LIMS2	AC091969	PGM5	AC002550.5
1206	COQ7	C1orf52	LILRB2	HOPX	MYL6	PYCARD
1207	RP11-322D14.2	BCL10	LACE1	EIF4	RGN	KNOP1
1208	BBS2	RP11-131L23.1	KPNA1	ABR	NNT-AS1	C16orf62
1209	RP11-626G11.4	DDAH1	KLRF2	MLLT10	HIVEP2	CCP110
1210	FAM192A	RP11-131L23.2	KLHL3	NR4	NCOA2	C16orf98
1211	IQCK	RP11-290M5.4	KLHL22	LINC01088	SGMS2	GDE1
1212	OGFOD1	CYR61	KLF9	MAP2	KLHL3	CTA-363E6.6
1213	CTD-2349B8.1	ZNHIT6	KLF13	DIAPH2	GRAMD1B	RP11-388M20.1
1214	RP11-626G11.3	COL24A1	KIAA0226	NAA11	RASA1	TMC5
1215	NUDT21	ODF2L	KCNQ1OT1	LRRC6	CCND3	CTA-363E6.2
1216	SYT17	CLCA2	KATNBL1	CHD9	RP11-626E13.1	CLEC19A
1217	RP11-413H22.2	CLCA1	KANSL3	KLF5	ATXN10	TRIM72
1218	AMFR	CLCA4	JOSD1	COQ10	AHCYL2	PYDC1
1219	AC009133.14	RP4-651E10.4	ITPRIP	NFE2	MEF2C	RP11-388M20.9
1220	CTA-276F8.2	RP4-612B15.3	ITPR2	BHLHE40	OPHN1	ITGAM
1221	CTA-481E9.4	SH3GLB1	ITIH4	SLIT3	ITPR1	IQCK
1222	HERPUD1	2023-09-15	ITGAX	ATP6	TTC39C	CTD-2380F24.1
1223	C16orf54	HS2ST1	IPO11	PSMD8	PPP2R5C	ACSM1
1224	KIF22	RP4-604K5.3	IP6K3	TMEM176	ABI3BP	ACSM5
1225	SLC12A3	RP4-604K5.2	INHBB	PLEKHA4	BIRC6	ACSM3
1226	RP11-1035H13.3	LMO4	IL3RA	RRAD	DHX15	RP11-196G11.1
1227	RP11-1035H13.2	RP4-544H6.2	IL12RB2	FLNB	SLC25A27	VKORC1
1228	MAZ	RP11-76N22.2	ICA1	RYBP	NSD1	ACSM2B
1229	SMG1	PKN2	IBTK	MAFF	BZW2	BCKDK
1230	MT1F	GTF2B	HSPB7	RP11-417	FBXW7	ACSM2A
1231	MT1A	CCBL2	HOPX	UST	UTRN	CTD-2194A8.2
1232	MT1X	GBP3	HNRNPK	RP11-53	MAP2K5	PDILT
1233	INO80E	GBP1	HGSNAT	NF1	RSU1	GPRC5B
1234	AC026461.1	GBP2	HES4	PPAPDC3	AC105402.4	KAT8
1235	MT1E	GBP7	HERC1	GPBP1	ITSN2	PRSS8
1236	RPS15A	GBP4	HEMGN	VWA8	MAOA	PRSS36
1237	NOMO2	GBP5	HECW2	HSPG2	SSH2	FUS
1238	HIRIP3	GBP6	HAUS2	USO1	2023-03-06	RP11-388M20.6
1239	RP11-249C24.10	LRRC8B	HAND2-AS1	RNF19	KPNA3	UMOD
1240	RP11-343H19.1	RP5-1007M22.2	GTPBP8	NFXL1	SETD5-AS1	GPR139
1241	NUP93	RP11-302M6.4	GSTO2	ITGB1	WWC2	EIF3CL
1242	CTD-2288F12.1	RP5-943J3.2	GSG1	RUNX1	CEP112	RP11-34P13.7
1243	MT2A	LRRC8D	GRWD1	WIPI1	RALA	SRRM2-AS1
1244	MT3	ZNF326	GRM8	PAG1	PAN3	HERC1
1245	MT4	RP4-665J23.1	GPI	TBX5	MLK7-AS1	TRIP4
1246	AC009133.15	RP4-665J23.2	GPC5	SEC14	CAB39	KIAA0101
1247	CTD-2576D5.4	ZNF644	GPBP1	GLT8	ATP5L	CTD-2116N17.1
1248	XYLT1	HFM1	GNAO1	RAI14	ST3GAL4	CSNK1G1
1249	GNAO1	CDC7	GNA15	SYNJ2	PTPN4	PPIB
1250	RP11-212I21.2	TGFBR3	GMPR	PCOLCE2	TTC17	SNX22
1251	C16orf92	BRDT	GML	ARID5	DHRSX	SNX1
1252	MMP2	EPHX4	GLYR1	PTPN4	PHLDB2	FAM96A
1253	CCP110	BTBD8	GLRB	PDCD4	MDN1	RP11-111E14.1
1254	RP11-231C14.4	KIAA1107	GLB1	SNAP23	SLC9A7	DAPK2
1255	IRX6	RP4-621B10.8	GALNT3	TXNDC16	ESRRA	RP11-317G6.1
1256	PLLP	C1orf146	G3BP1	HERC4	RP11-782C8.2	FBXL22
1257	CTD-2574D22.2	GLMN	FOXO1	RNF175	ZBTB38	OAZ2
1258	CCL22	RPAP2	FNBP4	HSPB3	KLF7	USP3-AS1
1259	RP11-26L20.3	GFI1	FGGY	FGFR1	RPA3-AS1	USP3
1260	NOMO3	EVI5	FGF5	RFX2	GLRX	AC007950.1
1261	C16orf62	RPL5	FGF14	SNTA1	TRIM63	RP11-321G12.1
1262	CX3CL1	FAM69A	FGF12-AS1	SLC27	SF1	CA12
1263	KNOP1	MTF2	FEM1C	DDR2	SLC4A7	APH1B
1264	RP11-517A5.7	TMED5	FBXL20	RP11-23	RICTOR	RAB8B
1265	AC002550.5	CCDC18	FBXL17	BICC1	FLNB	RPS27L
1266	ABCC6	DR1	FARS2	RP11-348	ATP8A1	LACTB
1267	MT1G	FNBP1L	FAM208B	ARID5	SLC12A7	RP11-69G7.1
1268	CCL17	BCAR3	FAM156A	ATF3	CTD-3020H12.4	RP11-244F12.2
1269	IRX5	RP5-1033H22.2	FAM120AOS	KLHL4	SYT2	ZNF609
1270	ABCC1	RP4-561L24.3	EXOC6B	RP11-444	SH3RF1	AC100830.4
1271	CTA-972D3.2	DNTTIP2	ETV6	PRKCH	UBR3	DIS3L
1272	GDE1	GCLM	ERC1	KMT2	OXCT1	CLPX
1273	PRRT2	ABCA4	ELOVL5	LIMS2	CKMT2-AS1	MEGF11
1274	CLEC19A	ARHGAP29	ELF2	YAF2	EIF1AY	RAB11A
1275	RP11-517A5.5	RP11-148B18.4	EIF1B	CTD-2537	HSPB7	DENND4A
1276	DOC2A	RP11-148B18.3	DYSF	RP11-452	ZMAT4	SLC24A1
1277	QPRT	ABCD3	DPP4	AC069277	CAST	VWA9
1278	NPIPA7.1	F3	DOK5	DIRC2	VAT1L	PTPLAD1
1279	CTA-363E6.2	RP11-86H7.6	DOCK3	XYLT1	TRPM4	DPP8
1280	NPIPA7	RP11-86H7.7	DNAJC15	ACTN1	RP11-123O10.4	IGDCC4
1281	RSPRY1	LINC01057	DNAH8	AKT3	SDCBP	IGDCC3
1282	RP11-355E10.1	SLC44A3	DMTF1	FBXL17	HERC1	PARP16
1283	RP11-461O7.1	CNN3	DLG1	ETFDH	ACTN1	CILP
1284	SPN	RP4-639F20.1	DLC1	LINC00211	GRAMD4	PDCD7
1285	TMC5	ALG14	DHRSX	OXCT1	SLMAP	AC100830.5
1286	CTA-363E6.6	RP11-313A24.1	DGKD	MFN2	CLGN	UBAP1L
1287	CES5A	TMEM56	DENND1B	KLHL36	PDXDC1	KBTBD13
1288	CTA-363E6.7	TMEM56-RWDD3	DEDD	C4	FAM212B	RASL12
1289	CES1	RP11-57H12.5	DDX60L	ZNF565	SEC13	SLC51B
1290	SLC6A2	RP11-14O19.2	DDX24	LUZP1	ARIH1	MTFMT
1291	RP11-517A5.4	RP11-286B14.1	DCTN4	MAPT	EXOC6	SPG21
1292	ARL2BP	RP11-147C23.1	DCBLD1	HES4	TMEM182	ANKDD1A
1293	LPCAT2	RP5-898J17.1	CUX1	TGFA	RHOQ	AC069368.3
1294	RP11-407G23.3	PTBP2	CTD-3023L14.1	ZNF438	PSMD5-AS1	PIF1
1295	TAOK2	DPYD	CTD-2008L17.2	RP11-543	NFYC	RBPMS2
1296	TMEM219	DPYD-AS1	CTC-806A22.1	CTD-3239	LONP2	AC100830.3
1297	TMC7	MIR137HG	CTC-499J9.1	RP11-1252	MT1X	RP11-244F12.3
1298	AF001550.7	RP5-1070A16.1	CTB-179K24.3	NR4	AC007193.10	TPM1
1299	RP11-264B17.5	SNX7	CTB-161M19.4	RP11-439	CKM	RP11-1069G10.2
1300	RP11-327F22.4	LPPR5	CTA-125H2.1	PACS1	TMEM41B	CTD-2515H24.3
1301	FUS	RP5-896L10.1	CRYAB	MCC	CNN1	FAM63B
1302	ZNF771	LPPR4	COLQ	IGF2	FABP3	RP11-30K9.6
1303	PRSS8	RP11-413P11.1	CHCHD10	TJP1	KANSL1L	ADAM10
1304	CHP2	PALMD	CFLAR-AS1	TMEM163	LRRFIP2	RP11-50C13.1
1305	SULT1A1	FRRS1	CENPQ	ABAT	NDUFA4	LIPC
1306	KAT8	AGL	CDC42BPA	RP11-119	VMP1	AQP9
1307	BCKDK	RP5-884G6.2	CDC37	BEST3	AC011524.1	CTD-2330J20.2
1308	SULT1A2	SLC35A3	CCSER2	RASSF3	LUZP1	ALDH1A2
1309	VKORC1	HIAT1	CCNL2	ADRBK2	RP11-23N2.4	POLR2M
1310	DCTPP1	RP4-714D9.2	CCDC74A	SRRM2	MAP4K4	GCOM1
1311	RP11-196G11.1	SASS6	CCDC150	A2	RNF19A	CTD-2515H24.4
1312	PRSS53	TRMT13	CCDC105	KCNJ3	RFX2	CGNL1
1313	ZNF646	LRRC39	CCBE1	LOXL4	KLRD1	RP11-1069G10.1
1314	AC135050.5	DBT	CBR4	MDH1	ELF2	LINC00926
1315	ZNF668	RP11-305E17.6	CAV2	BMPR2	SMC5	TCF12
1316	RP11-196G11.2	RTCA	CASZ1	PTPRB	STAU2	ZNF280D
1317	PRKCB	CDC14A	CASQ2	MT-CO1	DAPK3	MNS1
1318	CACNG3	RP5-837M10.4	CAPN7	BDNF	ZMYM4	RP11-48G14.1
1319	STX4	GPR88	C9orf117	SLC29	FGF13	RP11-48G14.2
1320	CTD-2313J23.1	RP11-84O12.4	C7orf60	PARM1	FAM83B	TEX9
1321	CCDC101	VCAM1	C3orf22	NDUFAF6	C9orf84	RFX7
1322	RBBP6	EXTL2	C2orf15	ADRA1	OSBPL6	NEDD4
1323	CTD-2540M10.1	RP4-549L20.3	C20orf26	SRGAP2	TSHR	PRTG
1324	AC012317.1	SLC30A7	C12orf56	TOP1	SLC4A4	PYGO1
1325	TNRC6A	DPH5	C10orf11	FAM83	WWTR1	RP11-30K9.5
1326	CTD-2515A14.1	AC093157.1	BTRC	FAM107	DGKD	RNF111
1327	SLC5A11	RP11-421L21.2	BPTF	FERMT2	GPCPD1	SLTM
1328	STX1B	RP11-421L21.3	BICC1	ACSS2	UGP2	CCNB2
1329	NUPR1	RP4-575N6.4	BECN1	FMN1	MAPT	RP11-625H11.2
1330	SEPT1	S1PR1	B4GALNT3	GADD45	STRBP	RP11-625H11.1
1331	RP11-388M20.6	RP11-157N3.1	B3GALT1	ZNRF2	ATP1A1	C2CD4B
1332	RP11-388M20.1	OLFM3	AVL9	KIAA1456	TMLHE-AS1	C2CD4A
1333	ZNF843	RP11-202K23.1	ATP5A1	RP11-804	RP11-389O22.1	RP11-643M14.1
1334	AC026471.6	RP5-936J12.1	ATP1B2	CALCOCO2	HIF1A	VPS13C
1335	PALB2	COL11A1	ATP11B	PDSS2	RP11-141M1.3	RP11-16B9.1
1336	CTD-2196E14.3	RP11-153F1.1	ATF6B	DENND5	NPPA-AS1	RP11-507B12.1
1337	ZNF48	RNPC3	ASIC2	R3	SMYD3	RP11-507B12.2
1338	SLC5A2	AMY2B	ASAH1	ZNF407	GNPTAB	RP11-39M21.2
1339	TGFB1I1	RP11-364B6.1	ARPC4	FAM153	CYHR1	RP11-39M21.1
1340	ATXN2L	RP11-251P6.1	ARL17A	KIF1	TMEM55A	RORA
1341	DCTN5	RP11-24P14.1	ARHGEF35	CDKN1	IRS2	RP11-219B17.1
1342	ARMC5	PRMT6	ARHGAP42	TNFAIP8	SLC4A3	NARG2
1343	CTD-2196E14.9	NTNG1	ARHGAP31	ALDOB	UACA	ANXA2
1344	RP11-452L6.5	VAV3	APPL2	AC002463	SOBP	RP11-82L7.4
1345	CTD-2196E14.4	VAV3-AS1	APPL1	RP11-236	ITGB1	FOXB1
1346	RP11-452L6.1	SLC25A24	APOB	STRIP2	PDE5A	BNIP2
1347	COX6A2	RP11-483I13.5	ANO5	GLRX	OSBPL8	GTF2A2
1348	EIF3C	NBPF6	ALG8	CERS4	CTD-2337A12.1	GCNT3
1349	ITGAD	FAM102B	AHR	JUN	AGO2	FAM81A
1350	PLK1	HENMT1	AGK	XRRA1	ALS2CR11	LDHAL6B
1351	ITGAX	PRPF38B	AGGF1	ITGAV	PTPRD	MYO1E
1352	ITGAM	FNDC7	AFF3	CLIP4	FXR1	RP11-653J6.1
1353	RP11-388M20.9	STXBP3	AES	ITGA5	VSNL1	RP11-352G18.2
1354	RP11-1348G14.5	AKNAD1	ADRA1A	CNTNAP3	PIK3R3	C15orf65
1355	RP11-1348G14.4	GPSM2	ADAM11	KIFAP3	BTRC	GOLGA6B
1356	PYDC1	CLCC1	ACTG1	DLGAP1	VSTM2L	C15orf59
1357	NPIPB9	WDR47	ACRBP	RNF122	TGIF1	CD276
1358	TRIM72	TAF13	ACACA	EPB41	RP11-650J17.1	NPTN
1359	ERN2	RP5-1065J22.8	AC099850.1	ACPL2	ZNF438	C15orf60
1360	C16orf98	TMEM167B	AC016909.1	RP11-84	THOC2	RP11-272D12.1
1361	PYCARD	SCARNA2	AC011755.1	EHD4	RNF4	HCN4
1362	AC135048.1	C1orf194	AC007966.1	RP11-138	KIAA0319L	NEO1
1363	ARHGAP17	KIAA1324	AC007193.10	ITSN2	ATXN1	ADPGK-AS1
1364	IL27	SARS	AC006159.3	ACSL1	PACSIN2	ADPGK
1365	AC002310.13	CELSR2	ABCB11	CDC42	F3	BBS4
1366	RP11-673P17.4	PSRC1	ABCA5	TTLL7	SON	HIGD2B
1367	KDM8	MYBPHL	ABAT	RP11-65	PNRC1	RP11-1006G14.1
1368	RP11-146F11.5	SORT1	hsa-mir-1199	NPAS3	SLC29A1	RP11-24D15.1
1369	CTD-3203P2.1	PSMA5	ZXDC	TIPARP	WDR26	RP11-1006G14.2
1370	ZNF785	SYPL2	ZSWIM8	TRIB1	ASB11	ARIH1
1371	NSMCE1	ATXN7L2	ZRANB2	HMGN3	SEC14L5	RP11-1007O24.3
1372	AC002310.7	CYB561D1	ZPLD1	RPA3	CCSER2	HEXA-AS1
1373	ZNF688	AMIGO1	ZNF75D	G0	DNAJA1	HEXA
1374	ZNF764	GPR61	ZNF737	RAB21	GRK4	RP11-106M3.3
1375	CTD-3203P2.2	RP5-1160K1.8	ZNF704	CDH12	ITGB5	CELF6
1376	IL4R	GNAI3	ZNF684	EPN2	ANO6	PARP6
1377	IL21R	RP5-1160K1.3	ZNF609	WDR60	NNT	PKM
1378	AC002310.12	GNAT2	ZNF562	LRRC1	RP11-439H8.4	GRAMD2
1379	IL21R-AS1	AMPD2	ZNF529	LDLR	TNFAIP8	RP11-2I17.4
1380	ZNF689	GSTM4	ZNF525	PPP2	UBE2H	RP11-8P11.3
1381	NPIPB7	GSTM2	ZNF493	RP11-626	NCEH1	TBC1D21
1382	RP11-297C4.2	AC000032.2	ZNF462	ADAM19	ARGLU1	TIPIN
1383	GTF3C1	GSTM5	ZNF454	ADD3	HSDL2	SEMA7A
1384	KIAA0556	GSTM3	ZNF398	INVS	MYH10	CPLX3
1385	CTD-2049O4.1	EPS8L3	ZNF385D	AC108142	MAPK8	LMAN1L
1386	EIF3CL	RP4-735C1.6	ZNF302	ARFGEF1	XRRA1	CSK
1387	GSG1L	CSF1	ZNF280B	PCDH9	PGR	CYP1A1
1388	XPO6	AHCYL1	ZNF248	STK17	ST5	EDC3
1389	ZNF768	STRIP1	ZNF233	ATP1	USP28	CTD-3154N5.1
1390	NPIPB6	ALX3	ZNF189	RP11-729	LPCAT3	CLK3
1391	RP11-297C4.1	SLC6A17	ZNF16	HK2	HSPB8	ARID3B
1392	RP11-57A19.2	KCNC4-AS1	ZNF135	ARL15	TRAPPC9	RP11-10O17.3
1393	SBK1	KCNC4	ZNF117	IRX6	VCP	UBL7-AS1
1394	CLN3.1	RP5-1074L1.1	ZMIZ1	ESYT2	HERC4	UBL7
1395	RP11-142A12.1	RBM15	ZMAT1	HYAL4	CNKSR3	CTD-2311M21.3
1396	HSD3B7	SLC16A4	ZKSCAN3	ATXN10	IGSF9B	LOXL1-AS1
1397	ZNF629	RP5-1074L1.4	ZHX1-C8ORF76	COL15	C1QTNF1	CYP11A1
1398	RP11-266L9.5	LAMTOR5-AS1	ZFYVE9	C1	GAB3	CCDC33
1399	RP11-449H11.1	LAMTOR5	ZFYVE27	PIK3	NDUFS1	RP11-60L3.1
1400	SETD1A	KCNA2	ZFYVE16	XIRP2	SLC39A14	STRA6
1401	ORAI3	RP11-284N8.3	ZFY-AS1	IL1	CNTNAP3	ISLR
1402	LCMT1	KCNA3	ZFR	FIGN	RAD23B	RP11-665J16.1
1403	FBXL19	CD53	ZFP30	C4	PICALM	RP11-247C2.2
1404	FBXL19-AS1	RP11-96K19.2	ZFAT	RARB	BMPR1B	ISLR2
1405	SEPHS2	LRIF1	ZEB2	CSNK1	NANS	PML
1406	CTF1	RP11-96K19.5	ZDHHC15	SCGB3	IL6ST	STOML1
1407	MIR4519	DRAM2	ZC3H11A	HIST1	PKIG	LOXL1
1408	RP11-266L9.2	CEPT1	ZBTB9	RP3-410	RP11-57H12.3	SENP8
1409	BCL7C	RP5-1180E21.4	ZBTB47	B3	LINC00886	RP11-390D11.1
1410	AQP8	RP5-1180E21.5	ZBTB17	COMMD10	CCDC6	MYO9A
1411	ZKSCAN2	DENND2D	Z98049.1	MN1	HES4	RP11-342M21.2
1412	AC009158.1	CHI3L2	Z83001.1	LIMS3	UBE2D2	CLN6
1413	ITGAL	CHIA	YWHAE	PELI2	RP3-510L9.1	CALML4
1414	RP11-2C24.6	PIFO	YTHDC2	SLC30	IDH3A	PIAS1
1415	APOBR	OVGP1	YAP1	CKMT2	USP34	RP11-34F13.2
1416	CTD-2547G23.2	WDR77	XPO5	ETV5	FAM105B	SKOR1
1417	RNF40	ATP5F1	XIRP1	ITPR1	IMMP2L	MAP2K5
1418	PHKG2	C1orf162	XIAP	CTA-31	QSOX1	RP11-502I4.3
1419	CTA-249B10.1	ADORA3	WWC2	TRIO	SLC22A5	C15orf61
1420	RP11-2C24.4	RAP1A	WNT9B	MMP2	SMC6	IQCH-AS1
1421	SRCAP	LINC01160	WNK1	SLC15	C7	IQCH
1422	RP11-146F11.1	FAM212B	WIPI1	USP34	ST6GAL1	AAGAB
1423	FBRS	FAM212B-AS1	WHSC1L1	EPS15	ITFG1	SMAD3
1424	HS3ST4	DDX20	WFIKKN1	PPP2	SBF2	CTD-2524L6.3
1425	PRR14	KCND3	WDSUB1	CTIF	STK35	RP11-798K3.2
1426	NDUFAB1	KCND3-AS1	WDR34	ZNF91	GATAD2B	RP11-798K3.3
1427	C16orf58	RP11-88H9.2	WBP2	DAB2	CFLAR-AS1	RP11-798K3.4
1428	MYLPF	RP5-965F6.2	WAC	RP11-778	SPTLC3	SMAD6
1429	METTL9	CTTNBP2NL	VTI1A	USP25	SPG7	RP11-321F6.1
1430	RP11-44I10.3	WNT2B	VTCN1	AC067956	GPRIN3	LCTL
1431	ANKS4B	RP4-671G15.2	VPS52	MXRA7	SAMD8	ZWILCH
1432	N4BP1	ST7L	VPS4B	EMB	PPP2R5A	RPL4
1433	CRYM	CAPZA1	VLDLR	RP11-973	ZCCHC2	SNAPC5
1434	CRYM-AS1	MOV10	VKORC1L1	HELB	SLC7A2	CTD-3185P2.1
1435	SIAH1	RP11-426L16.3	VIPR2	RP3-399	EIF4EBP2	MAP2K1
1436	NPIPB3	RHOC	VEGFB	AGAP1	CTNNAL1	RP11-315D16.4
1437	MAPK3	RP11-426L16.10	VAPB	TNNC1	AC002066.1	FEM1B
1438	LONP2	PPM1J	VAMP5	GGT7	TTC3	RP11-709B3.2
1439	ABCC11	FAM19A3	UTRN	ANXA11	RBMX	ITGA11
1440	ABCC12	RP11-426L16.8	USP47	SDC2	FAM227B	RP11-673C5.2
1441	AC140542.2	RP3-522D1.1	USP3	TDRD3	MYLK-AS1	CT62
1442	RP11-523L20.2	SLC16A1	USP25	HMGB1	AP1S2	THAP10
1443	PHKB	SLC16A1-AS1	UGP2	FAM153	UBE2R2	LRRC49
1444	CTC-527H23.2	RP11-389O22.1	UBTD1	SNAP47	RP11-290F5.1	LARP6
1445	IGSF6	RP11-31F15.2	UBR5	OSBPL1	CRB1	RP11-138H8.7
1446	RP11-474B12.1	LRIG2	UBR2	BCL3	PTPRE	RP11-138H8.2
1447	RP11-329J18.3	MAGI3	UBN1	PAN3	HEPH	TLE3
1448	SPNS1	PHTF1	UBE4A	AC011043	CUL3	RP11-279F6.3
1449	RP11-264B17.2	RSBN1	UBE2H	CEP85	LENG8	RP11-279F6.1
1450	NFATC2IP	RP5-1073O3.2	UBE2E1	SGMS2	DNM2	RP11-253M7.4
1451	ITFG1	PTPN22	UBE2D2	CCSER2	SNURF.1	RPLP1
1452	RP11-329J18.2	AP4B1-AS1	UBASH3B	ANKRD11	PBRM1	KIF23
1453	NETO2	BCL2L15	TYW1	ANKRD6	RP11-410D17.2	RP11-253M7.1
1454	OTOA	AP4B1	TXNDC9	MLK7	SPDYE2	PAQR5
1455	RP11-169E6.4	DCLRE1B	TUBE1	TSC22	RP11-444D3.1	RP11-352D13.5
1456	RP11-169E6.1	RP5-1073O3.7	TTYH3	PAK1	SLC22A15	GLCE
1457	RP11-645C24.5	HIPK1	TTLL11	GLUL	SRSF2	RP11-809H16.5
1458	ZP2	OLFML3	TTLL1	RP11-286	ATP1B1	LINC00277
1459	RP11-42I10.1	SYT6	TTC7B	DGKD	KBTBD12	NOX5
1460	GPT2	RP4-543J13.1	TTC21B	RP5-857	PRKACB	SPESP1
1461	BRD7	TRIM33	TTC19	UNC80	SMAD3	ANP32A
1462	CYLD	BCAS2	TSPAN5	RP11-65	SOCS3	CORO2B
1463	YPEL3	DENND2C	TSPAN18	CKMT2	MIR22HG	DYX1C1
1464	AC004381.6	AMPD1	TSNAXIP1	RP11-445	DGKH	CCPG1
1465	RP11-455F5.3	NRAS	TSC22D4	ABCD3	PPP2CB	SCAMP2
1466	DCUN1D3	CSDE1	TSC22D2	TRIM55	TAF15	RP11-23P13.7
1467	GDPD3	SIKE1	TSC22D1	SMYD3	RP11-734I18.1	CAPN3
1468	NOD2	SYCP1	TRPM4	PKD2	BSG	GANC
1469	RP11-455F5.4	TSPAN2	TRPC4AP	RP11-343	EPB41	TMEM87A
1470	SNX20	RP4-666F24.3	TRPC1	PIP5	ME2	RP11-546B15.1
1471	RP11-401P9.5	RP4-663N10.1	TRIM63	RREB1	CDK13	VPS39
1472	LAT	NGF	TRIM37	C1	PCOLCE2	PLA2G4F
1473	RP11-401P9.4	VANGL1	TRAPPC8	DNM2	SH3RF3	PLA2G4D
1474	NKD1	CASQ2	TRAPPC2L	ZFY-AS1	YIPF4	PLA2G4E
1475	ADCY7	SLC22A15	TRAF6	EPS15	CPQ	CTD-2382E5.1
1476	CBLN1	RP11-159M11.2	TRAF1	LRRC53	PKP4	CTD-2382E5.4
1477	PAPD5	MAB21L3	TPST1	SSR3	ADD3	EHD4
1478	RP11-429P3.5	RP5-1185H19.2	TPR	EPB41	UBR2	RP11-23P13.6
1479	HEATR3	ATP1A1	TPO	RPS4	NF1	RP11-265N6.1
1480	RP11-429P3.3	AL136376.1	TPCN1	SYTL2	SCN11A	SPTBN5
1481	RP11-264B17.4	RP4-655J12.4	TOM1L2	RP11-69	RAB7A	JMJD7-PLA2G4B
1482	LYRM1	RP5-1086K13.1	TNRC6B	EEF1	NUCB1-AS1	RP11-23P13.4
1483	CNEP1R1	CD58	TNPO2	BRINP3	MLLT10	AC073657.1
1484	ZNF423	IGSF3	TNNI3K	CFLAR-AS1	LYPLAL1	MAPKBP1
1485	CTC-508F8.1	C1orf137	TNKS	RP11-782	PPP4R2	RP11-107F6.3
1486	TMEM159	RP4-753F5.1	TNIK	RP11-197	LARS2	MGA
1487	RP11-189E14.5	PTGFRN	TNFRSF21	REPS2	TMEM67	RP11-380D11.2
1488	C16orf78	CD101	TMPRSS5	ALS2	FGF14	TYRO3
1489	RP11-491F9.1	RP11-27K13.3	TMOD3	CTNNAL1	AR	RPAP1
1490	DNAJA2	TTF2	TMOD1	CTD-3253	NFE2L3	LTK
1491	NPIPB4	TRIM45	TMEM8A	PTDSS1	A2M	SNAP23
1492	UBFD1	VTCN1	TMEM88	SON	PBX3	LRRC57
1493	SCNN1B	RP11-39H13.1	TMEM59	PCLO	EPC1	HYPK
1494	RP11-22P6.2	RP11-188D8.1	TMEM57	WWP1	AC091969.1	ADAL
1495	RP11-21M24.2	MAN1A2	TMEM5	BTG1	LRBA	SERF2
1496	NPIPB5	FAM46C	TMEM245	CTTN	ZNF292	RP11-296A16.1
1497	CD2BP2	GDAP2	TMEM208	AC114765	SLC16A4	ELL3
1498	SH2B1	WDR3	TMEM199	EGFR	WDR70	PDIA3
1499	RP11-105C19.1	SPAG17	TMEM165	SAMD5	HDAC7	CKMT1A
1500	HS3ST2	TBX15	TMEM131	MTMR14	MKL2	STRC
1501	USP31	WARS2	TMEM117	SUSD4	LINC00152	PPIP5K1
1502	SCNN1G	WARS2-IT1	TMEM116	UTRN	AK1	MAP1A
1503	RP11-67H24.2	RP11-418J17.1	TMED4	PODXL	SPTB	TP53BP1
1504	TP53TG3D	RP11-418J17.3	TMCO4	RP11-650	PPAPDC3	TUBGCP4
1505	CTC-391G2.1	RP5-834N19.1	TMCC1	AP1	ZEB1	ZSCAN29
1506	RP11-56L13.7	HAO2	TLK1	GPR137	RP11-111E14.1	LCMT2
1507	COG7	ZNF697	TLDC2	CNKSR3	C20orf194	HAUS2
1508	CDR2	PHGDH	TJP1	RP5-1139	RP11-119F19.2	TGM7
1509	TUFM	HMGCS2	TIGD4	IDH3	NFAT5	TGM5
1510	RP11-24N18.1	NOTCH2	THRAP3	KCNAB1	RILPL1	CCNDBP1
1511	CTD-2270L9.4	RP11-439A17.7	THAP9	RP11-161	INTS6	TMEM62
1512	RP11-17M15.1	FAM72B	THAP5	PPTC7	HELZ	EPB42
1513	TBC1D10B	RP11-439A17.4	TGFBR3	TRAPPC9	HIBADH	UBR1
1514	ZNF267	RP11-439A17.10	TFRC	MYLK	CYP2J2	CTD-2036P10.3
1515	ZNF720	FCGR1B	TFCP2	HIST1	ADAM19	TTBK2
1516	GGA2	RP11-343N15.1	TEX264	C5	MIDN	CDAN1
1517	CTD-2358C21.4	RP11-343N15.5	TDRD10	C10	ARHGAP26-AS1	STARD9
1518	CTD-2014E2.2	AL592494.5	TCF4	EZR	SMG6	RP11-265N6.2
1519	AHSP	RP11-344P13.4	TCF12	SLC44	KIAA0922	ITPKA
1520	EARS2	RP11-344P13.1	TCEB1	SQSTM1	DLEU1	RTF1
1521	RP11-452L6.7	RP11-417J8.3	TCEANC2	MYO1	CAMKMT	NDUFAF1
1522	RP11-21M24.3	RP11-417J8.6	TBX1	RAP1	DENND1B	SRP14-AS1
1523	RP11-347C12.1	RP11-423O2.5	TBPL1	PLA2	KIDINS220	KNSTRN
1524	CD19	RP11-782C8.2	TBCK	ECE1	CTBP2	DISP2
1525	SDR42E2	RP11-782C8.1	TBC1D5	SPRY1	C9orf171	C15orf52
1526	RABEP2	RP11-782C8.5	TBC1D22A	UBE3	RPS6KC1	LINC00984
1527	UQCRC2	RP11-435B5.3	TAX1BP1	SSBP2	DDX3Y	RP11-133K1.6
1528	CORO1A	RP11-435B5.4	TARSL2	CTTNBP2	ESRRB	PLCB2
1529	RP11-22P6.3	RP11-435B5.5	TANGO2	RAB1	DYSF	C15orf56
1530	C16orf87	RP11-435B5.6	TAF11	PARVB	BCAS3	PAK6
1531	MYLK3	RP6-206I17.1	TAF1	BMPR1	RP11-166P13.4	BUB1B
1532	PDZD9	RP6-206I17.2	TADA2A	FUCA1	TRPM3	BMF
1533	C16orf52	PPIAL4G	TACR1	ADAM32	UBR1	RP11-521C20.2
1534	ATP2A1	FAM72D	TAB1	RBMX	SDHA	SRP14
1535	RP11-480G7.1	NBPF8	SYT2	PLIN5	LMTK2	NUSAP1
1536	RP11-101E7.2	LINC00623	SYT1	FAM153	CFDP1	EIF2AK4
1537	ORC6	AL592284.1	SYPL1	MOB3	ZNF462	GPR176
1538	VWA3A	RP11-640M9.1	SYNJ2	MAPK1	BAZ2B	RP11-37C7.3
1539	VPS35	NBPF9	SYNE2	CCNL1	RREB1	FSIP1
1540	RP11-19N8.4	RP4-791M13.3	SUV420H1	PIK3	PLAG1	CTD-2033D15.1
1541	RP11-46D6.1	PDE4DIP	SUB1	UBR5	PKD2	THBS1
1542	EEF2K	RP4-791M13.4	STXBP6	LMCD1	RAB10	RP11-624L4.2
1543	SHCBP1	RP4-791M13.5	STXBP5L	IRAK1	NDUFAF6	RP11-62C7.2
1544	SULT1A3	AL590452.1	STX5	ETV1	FAN1	RP11-624L4.1
1545	RP11-141O15.1	RP11-326G21.1	STK40	GAS2	CDC42BPA	RP11-275I4.2
1546	CDIPT-AS1	NOTCH2NL	STK39	SLC22	DCP1A	RP11-102L12.2
1547	POLR3E	NBPF10	STK38	TMEM41	CTC-454I21.3	IVD
1548	RP11-347C12.3	RP11-458D21.1	STK3	ECT2	TOX	BAHD1
1549	RP11-488I20.3	HFE2	STARD7	TLE4	SYNJ2	RP11-64K12.9
1550	RP11-488I20.8	TXNIP	STARD4	ABCA1	CNNM2	CHST14
1551	RP11-989E6.10	POLR3GL	ST8SIA4	PEX14	PHC3	OIP5
1552	RP11-23E10.3	ANKRD34A	ST6GALNAC1	RAB7	ZNF586	CHP1
1553	TP53TG3C	RP11-315I20.1	ST3GAL1	TMEM165	PID1	EXD1
1554	AC009133.20	LIX1L	SSH2	MCTP2	RP3-323P13.2	RP11-540O11.4
1555	RP11-34P13.7	RBM8A	SRSF3	ATF7	CHD9	RP11-540O11.7
1556	MKL2	PEX11B	SRSF11	HLA-DMA	CCDC91	RP11-540O11.6
1557	SCAMP5	ITGA10	SRPK3	FOXK2	CSMD1	CHAC1
1558	NRG4	ANKRD35	SRBD1	RP11-192	ARID4B	DLL4
1559	FBXO22	PIAS3	SPRY4	INTS6	DNM1L	RP11-540O11.1
1560	UBE2Q2	NUDT17	SPRED1	SMARCA2	KLF9	VPS18
1561	MIR4313	POLR3C	SPIB	HIST1	CTD-2024I7.13	SPINT1
1562	DNM1P35	RNF115	SPATS2L	RP11-381	CLCN3	RP11-532F12.5
1563	ODF3L1	CD160	SPATA5	CSPG4	XPNPEP3	PPP1R14D
1564	AC105020.1	PDZK1	SPATA33	NFKBIA	AC074091.13	ZFYVE19
1565	CTD-2026K11.1	GPR89A	SPAM1	PDXDC1	ATF7IP	C15orf62
1566	CSPG4	WI2-925H4.1	SOS2	RP11-439	UBE2K	DNAJC17
1567	SNX33	GPR89C	SORT1	GOLPH3	GBF1	GCHFR
1568	IMP3	NBPF11	SOCS7	FRMD4	AKT3	RMDN3
1569	CTD-2026K11.2	NBPF12	SOCS6	PAPD4	KCNIP1	RAD51
1570	CTD-2026K11.3	RP4-704D21.2	SOCS5	ZFP36	TBX5	CASC5
1571	SNUPN	PRKAB2	SOCS3	NMRAL1	ARID5B	RPUSD2
1572	PTPN9	RP11-337C18.8	SNUPN	RP11-403	PGM1	C15orf57
1573	SIN3A	FMO5	SNRPD2	MROH1	SNAP91	RP11-111A22.1
1574	RP11-817O13.8	CHD1L	SNRNP70	AC005237	DIXDC1	SERINC4
1575	MAN2C1	LINC00624	SNRK	SERTAD1	KCTD7	MFAP1
1576	RP11-817O13.6	BCL9	SNAPC3	MASP1	ZYG11B	PIGB
1577	NEIL1	ACP6	SMCO4	PTH1	MAP4K3	SPPL2A
1578	COMMD4	GJA5	SMC5	C7	FAM13B	RP11-313P18.1
1579	RP11-69H7.3	RP11-433J22.3	SMAD9	SMG6	KIF1A	SCG3
1580	C15orf39	GPR89B	SMAD6	PM20	ARFGEF1	DMXL2
1581	C15orf27	RP6-74O6.2	SLK	ADCY9	EPS15	RP11-707P17.1
1582	RP11-593F23.1	XXyac-YX155B6.7	SLCO3A1	SLC7	UBAC2	GLDN
1583	ETFA	NBPF24	SLC9A3R1	DIXDC1	DKK3	RP11-108K3.2
1584	TBC1D2B	XXyac-YX155B6.5	SLC7A8	TUSC3	MLYCD	CYP19A1
1585	CRABP1	XXyac-YX155B6.6	SLC7A10	UBR1	RUNX1T1	TNFAIP8L3
1586	RP11-762H8.1	RP11-495P10.6	SLC4A4	OTUD7	SCLT1	RP11-108K3.1
1587	WDR61	RP11-495P10.3	SLC41A1	CCDC93	TSHZ2	AP4E1
1588	DNAJA4	LINC01138	SLC39A14	GALNT18	TGFBR2	RP11-507J18.2
1589	RP11-762H8.3	RP11-495P10.1	SLC39A11	VTI1	HDAC8	RP11-120K9.2
1590	ACSBG1	NBPF14	SLC38A1	RP11-679	NECAB1	TMOD2
1591	IDH3A	RP11-89F3.2	SLC35F4	RAI1	PLXNA4	USP50
1592	CIB2	NBPF20	SLC35E2B	MPP2	SLC7A8	RP11-562A8.4
1593	SH2D7	NBPF15	SLC35E2	PHYHIPL	FASTKD1	RP11-562A8.5
1594	RP11-114H24.6	NBPF16	SLC35D2	STX12	PAPD4	USP8
1595	RP11-114H24.3	RP11-14N7.2	SLC30A9	IGF2	EGLN3	CTD-3110H11.1
1596	SCAPER	RP11-403I13.5	SLC2A10	CTNNBIP1	SRGAP3	GABPB1
1597	RP11-307C19.3	RP11-403I13.4	SLC25A29	SLCO1	SEMA4B	HDC
1598	RP11-307C19.2	LINC00869	SLC25A24	FASTKD1	STAT4	SLC27A2
1599	RP11-307C19.1	RP11-403I13.8	SLC18B1	GABRE	BPTF	CTD-2647E9.3
1600	HMG20A	RP11-403I13.9	SLC18A1	SGK223	FAR2	ATP8B4
1601	PEAK1	RP5-998N21.4	SLC16A4	WDSUB1	AC011043.1	DTWD1
1602	TSPAN3	RP5-998N21.7	SLC16A1-AS1	CC2	HTR4	LYSMD2
1603	RP11-797A18.3	FAM72C	SLC10A7	NCOA2	CDK17	TMOD3
1604	RP11-797A18.4	RP11-277L2.4	SKAP2	RP4-663	NEDD9	WDR76
1605	PSTPIP1	RP11-277L2.3	SKA2	RBMS3	SNTA1	MYO5A
1606	RCN2	RP11-353N4.1	SHPRH	TCF7	IMMT	RP11-139H15.1
1607	PPCDC	RP11-353N4.5	SHOX	MYO18	C10orf118	RAB27A
1608	RPP25	RP11-353N4.4	SH3RF3-AS1	ITPRIP	TAX1BP1	RSL24D1
1609	CTD-2135D7.5	FCGR1A	SH3RF1	IRX5	DENND4A	RP11-548M13.1
1610	COX5A	HIST2H2BF	SH3PXD2A	ASB9	ZDHHC14	UNC13C
1611	PML	RP11-196G18.23	SH3GLB1	GRXCR2	EPAS1	RP11-643A5.2
1612	STOML1	HIST2H4A	SFXN4	JPH1	ATP5B	WDR72
1613	LOXL1	HIST2H2AA3	SESN1	ZDHHC2	COMMD1	ONECUT1
1614	LOXL1-AS1	RP11-196G18.24	SENP2	FAM118	CASC4	FAM214A
1615	RP11-24D15.1	HIST2H2BE	SEMA3C	RP4-678	TMOD1	RP11-23N2.4
1616	RP11-8P11.3	HIST2H2AC	SELP	GPCPD1	PRR4	ARPP19
1617	C15orf59	HIST2H2AB	SEC11A	RPS6	BRD4	MYO5C
1618	CD276	BOLA1	SDHC	RP11-88	RNF169	RP11-56B16.5
1619	NPTN	SV2A	SDCCAG8	PLAG1	EPN2	RP11-430B1.2
1620	C15orf60	SF3B4	SCO2	FOSL2	IQCJ-SCHIP1-AS1	CTD-2184D3.7
1621	RP11-272D12.1	MTMR11	SCO1	MYLK-AS1	RP5-857K21.4	GNB5
1622	HCN4	OTUD7B	SCML1	KLF10	ZMIZ1	CTD-2184D3.6
1623	NEO1	VPS45	SCD	EPHA2	AP000487.6	BCL2L10
1624	ADPGK-AS1	PLEKHO1	SCARB1	RP11-321	ZNF532	CTD-2184D3.3
1625	ADPGK	ANP32E	SAMD5	CCND3	CAV2	CTD-2184D3.5
1626	BBS4	RP4-790G17.7	SAAL1	RP11-57	AGTPBP1	CTD-2650P22.1
1627	HIGD2B	CA14	S100PBP	GXYLT2	LIPE-AS1	MAPK6
1628	GOLGA6B	APH1A	S100A6	ERO1	GPBP1	LEO1
1629	RP11-1006G14.1	C1orf54	RTTN	MAML3	KLF6	RP11-56B16.4
1630	RP11-1006G14.2	C1orf51	RRAS2	PPP3	FAM151A	FGF7
1631	ARIH1	MRPS21	RPS6KC1	PDGFRL	SEC31A	FAM227B
1632	HEXA	PRPF3	RPS6KA2	GNPTAB	CCDC93	GALK2
1633	RP11-106M3.3	RPRD2	RPS21	RAB11	GRIA3	SORD
1634	ISLR2	TARS2	RPS12	ARHGEF26	ZHX3	SPATA5L1
1635	RP11-247C2.2	ECM1	RPP14	MICU3	MOB3B	GATM
1636	RP11-665J16.1	LINC00568	RPN1	AHNAK	SORCS1	SLC28A2
1637	CTD-3154N5.1	RP11-54A4.2	RPL39L	NFYC	CGNL1	CTD-2651B20.3
1638	CTD-2235H24.2	ADAMTSL4	RPL36AL	EFNB2	KIAA0947	RP11-519G16.2
1639	FAM219B	ADAMTSL4-AS1	RPL10A	CRIP2	NFXL1	SHF
1640	MPI	MCL1	RPA1	COL19	PDSS2	CTD-2651B20.1
1641	SCAMP2	ENSA	RP5-864K19.4	LITAF	PRDX6	DUOX1
1642	ULK3	GOLPH3L	RP5-823G15.5	RFWD2	CORO1C	DUOXA1
1643	CPLX3	HORMAD1	RP5-1160K1.3	BVES	KIAA1456	DUOX2
1644	LMAN1L	CTSS	RP5-1120P11.1	C9	PTCHD3P1	RP11-109D20.1
1645	CSK	CTSK	RP5-1044H5.1	MT2	SLC2A12	C15orf43
1646	CYP1A1	ARNT	RP5-1021I20.1	RP11-710	CTD-3253I12.1	COPS2
1647	EDC3	SETDB1	RP4-764O22.2	HRH1	LINC00211	TRIM69
1648	CLK3	CERS2	RP4-718N17.2	NLGN4	MTCH1	B2M
1649	ISLR	RP11-316M1.12	RP4-665J23.1	PFKP	NR2C2	PATL2
1650	ARID3B	RP11-316M1.3	RP3-467N11.1	RP11-734	FIP1L1	SPG11
1651	RP11-10O17.3	ANXA9	RP13-392I16.1	GFOD1	YWHAQ	EIF3J
1652	UBL7-AS1	FAM63A	RP13-270P17.3	ZNF483	TLK2	EIF3J-AS1
1653	UBL7	PRUNE	RP13-270P17.2	CAMSAP2	TRIQK	CTD-2329K10.1
1654	SEMA7A	BNIPL	RP13-228J13.1	RP11-31	WDR60	CTDSPL2
1655	CTD-2311M21.3	C1orf56	RP11-9G1.3	GPATCH8	SMAD6	RP11-516C1.1
1656	CYP11A1	CDC42SE1	RP11-98L5.2	RP11-405	NSMCE2	RP11-616K22.2
1657	CCDC33	MLLT11	RP11-986E7.7	ATP5	LGR4	CASC4
1658	RP11-60L3.1	GABPB2	RP11-945C19.1	MTHFR	FOS	C15orf48
1659	STRA6	SEMA6C	RP11-945A11.1	RCSD1	TPM2	RP11-519G16.5
1660	IREB2	SCNM1	RP11-944C7.1	GRM8	ANAPC16	RP11-519G16.3
1661	RP11-650L12.1	LYSMD1	RP11-873E20.1	PBX3	MARK1	SLC30A4
1662	HYKK	VPS72	RP11-815J21.4	AC137932	ZFC3H1	RP11-325E5.1
1663	PSMA4	PIP5K1A	RP11-762H8.1	THRAP3	FBXW8	SECISBP2L
1664	ZNF592	PSMD4	RP11-755B10.2	MIR503	TMEM165	RP11-138E16.1
1665	RP11-245C17.2	RP11-126K1.2	RP11-732M18.3	CTD-2024	UQCRH	EID1
1666	SEC11A	ZNF687	RP11-709A23.1	AC018647	WDSUB1	SHC4
1667	NMB	PI4KB	RP11-702F3.1	NHS	XYLT1	CEP152
1668	WDR73	RP11-126K1.9	RP11-687M24.4	RP11-1	HMBOX1	RP11-227D13.1
1669	RP11-182J1.1	RFX5	RP11-666F17.1	CD109	PARVB	FBN1
1670	RP11-182J1.5	RP11-126K1.8	RP11-665G4.1	TMEM67	ATR	DUT
1671	ZSCAN2	RP11-126K1.6	RP11-664H17.1	FLVCR2	FBXO11	RP11-154J22.1
1672	RP11-182J1.13	SELENBP1	RP11-661A12.5	CNBP	VPS13B	SLC12A1
1673	GOLGA6L4	PSMB4	RP11-65L3.1	DSC3	RPL10	MYEF2
1674	UBE2Q2L	POGZ	RP11-659O3.1	KRBA1	RAP1A	SLC24A5
1675	SH3GL3	CGN	RP11-650P15.1	PKN2	ARF4	RP11-208K4.1
1676	BNC1	TUFT1	RP11-650J17.1	STAU1	UBR4	RP11-198M11.2
1677	RP11-382A20.4	RP11-404E16.1	RP11-634B7.4	HS3	NMRAL1	RP11-552E10.1
1678	HDGFRP3	SNX27	RP11-626G11.3	GLP1	AC007246.3	CTD-2050N2.1
1679	RP11-382A20.2	RP11-98D18.1	RP11-61J19.3	DERA	CDKAL1	SEMA6D
1680	TM6SF1	RIIAD1	RP11-617D20.1	REV3	FOCAD	RP11-627D16.1
1681	BTBD1	RP11-98D18.15	RP11-58E21.3	MYO16	NCKAP1	RP11-718O11.1
1682	C15orf40	MRPL9	RP11-588P7.2	RHOBTB3	DPY19L1	SQRDL
1683	RP11-382A20.5	OAZ3	RP11-57H12.3	CAV2	EPHA7	RP11-96O20.4
1684	HOMER2	RP11-98D18.3	RP11-557C18.3	CNNM2	RP11-120J1.1	BLOC1S6
1685	WHAMM	TDRKH	RP11-544A12.8	KLF15	IER2	ULK3
1686	FSD2	RP11-98D18.9	RP11-532M24.1	ANK1	SPRED1	MPI
1687	ALPK3	RP11-98D18.17	RP11-509A17.3	SNCA	KIAA2026	PRSS27
1688	SLC28A1	LINGO4	RP11-508N12.2	RPL3	GMDS-AS1	PCSK6
1689	PDE8A	RORC	RP11-506O24.1	KCNA4	ACTB	NPRL3
1690	MRPL46	C2CD4D	RP11-4F22.2	ADCY6	RHOT1	MPG
1691	RP11-326A19.3	AL450992.2	RP11-493L12.3	NFAT5	SRSF4	RHBDF1
1692	RP11-326A19.4	THEM5	RP11-486A14.2	GRAMD1	UBE3A	SNRNP25
1693	MFGE8	THEM4	RP11-46H11.3	RP11-770	FNBP1L	POLR3K
1694	HAPLN3	S100A10	RP11-464F9.21	SERINC5	PHIP	WASH4P
1695	ACAN	NBPF18P	RP11-461F16.3	LMNA	PARD3B	MIR1302-11
1696	ISG20	S100A11	RP11-45F15.2	IGFBP2	LARP1B	RP11-89K11.1
1697	AEN	TCHH	RP11-452C8.1	MAPKAPK2	RP11-679C8.2	TARSL2
1698	RP11-97O12.2	FLG-AS1	RP11-44F21.3	RGN	PILRB	TM2D3
1699	DET1	HRNR	RP11-448A19.1	JAK2	VAPA	RP11-299G20.3
1700	MRPS11	FLG	RP11-446N19.1	PNPLA7	UCKL1	RP11-299G20.2
1701	NTRK3-AS1	FLG2	RP11-445F6.2	HMGCS2	FANCC	Z69666.2
1702	RP11-815J21.2	RP1-91G5.3	RP11-440L14.4	DLEU1	IKZF2	SNRPA1
1703	NTRK3	SMCP	RP11-432I5.4	HIP1	TTLL11	VIMP
1704	RP11-133L19.1	RP1-13P20.6	RP11-425A23.1	LMOD1	WDR7	CHSY1
1705	AGBL1	SPRR2B	RP11-424D14.1	GRB14	VPS8	RP11-424I19.2
1706	RP11-553E24.2	S100A9	RP11-415J8.5	WDR7	EYA3	RP11-505E24.2
1707	KLHL25	S100A12	RP11-411B10.3	SLC4	TTBK2	RP11-505E24.3
1708	RP11-158M2.5	S100A8	RP11-406O23.2	EDN2	ZFP36L1	LRRK1
1709	RP11-158M2.4	BX470102.3	RP11-405A12.2	TGFB2	FGGY	RP11-66B24.4
1710	RP11-158M2.3	S100A6	RP11-398H6.1	TMEM38	DAB1	ALDH1A3
1711	RP11-158M2.2	S100A5	RP11-398G24.2	SLC41	SFPQ	RP11-66B24.5
1712	RP11-815J21.4	S100A4	RP11-390P2.4	MPP6	RAB2A	ASB7
1713	RP11-752G15.6	S100A2	RP11-38L15.2	DKK3	ANKFY1	Z69720.2
1714	RP11-752G15.8	S100A16	RP11-379F4.7	RP11-45	PTBP2	HBM
1715	AC105339.1	S100A14	RP11-372K14.2	FIP1	HOPX	RHBDL1
1716	KIAA1024	S100A13	RP11-369C8.1	PRR4	GOLPH3	DECR2
1717	ARNT2	S100A1	RP11-365H22.2	PGR	MAGED1	WDR90
1718	RP11-210M15.2	RP1-178F15.4	RP11-362K2.2	TNFRSF12	OLA1	AL022341.3
1719	LINC00927	CHTOP	RP11-362A9.3	RRAS2	RP11-88I18.2	FAM195A
1720	RP11-2E17.1	SNAPIN	RP11-360P21.2	SDHA	TPRN	C16orf13
1721	FAH	ILF2	RP11-360K13.1	RP11-547	NHLRC2	WFIKKN1
1722	ZFAND6	NPR1	RP11-351D16.3	LINC00152	ZNF407	RAB40C
1723	BCL2A1	INTS3	RP11-350N15.6	MYRFL	ATXN7L1	PIGQ
1724	ST20-MTHFS	RP11-216N14.8	RP11-341A22.2	SLC2	IST1	C16orf11
1725	MTHFS	RP11-216N14.9	RP11-33A14.1	MAN2	PAIP2B	LA16c-366D1.3
1726	RP11-38G5.2	SLC27A3	RP11-337A23.6	SERPINB9	RHOBTB3	CAPN15
1727	TMED3	GATAD2B	RP11-325K19.1	CTC-806	ZMYM2	RAB11FIP3
1728	ABHD17C	DENND4B	RP11-325F22.2	C12	TOP1	NME4
1729	ANKRD34C	CRTC2	RP11-321N4.5	CASP1	NKAP	HBA2
1730	RP11-17L5.4	SLC39A1	RP11-308N19.4	PKM	ANKRD10	CES2
1731	RP11-16K12.1	RP11-422P24.10	RP11-307B6.3	EPS8	ARHGAP5	MRPL28
1732	RASGRF1	CREB3L4	RP11-296O14.3	FLNC	FAM177A1	AXIN1
1733	CTSH	JTB	RP11-292F9.2	SYNPO	ZNF565	PDIA2
1734	MORF4L1	RP11-422P24.11	RP11-284M14.1	ZC4	PAFAH1B1	ARHGDIG
1735	ADAMTS7	RAB13	RP11-278I4.2	FBXW7	FTO	RGS11
1736	CHRNB4	RPS27	RP11-21M24.2	RPL10	SMARCC1	ITFG3
1737	CHRNA3	NUP210L	RP11-215E13.1	LINC00669	USP15	LUC7L
1738	CHRNA5	TPM3	RP11-202G18.1	MAP2	TMEM176B	LA16c-OS12.2
1739	RP11-379K22.2	C1orf189	RP11-197K6.1	AC037445	RSF1	HBQ1
1740	RP11-28H5.2	C1orf43	RP11-191G24.1	PNRC1	CIRBP	HBA1
1741	AP3B2	UBAP2L	RP11-184M15.2	ITFG1	BRE	LINS
1742	RP11-276M12.1	HAX1	RP11-182N22.8	ADHFE1	RTN3	RP11-526I2.5
1743	RP11-752G15.3	AQP10	RP11-180O5.2	CRNDE	ZNF91	CERS3
1744	CPEB1	ATP8B2	RP11-16C1.3	CDK13	SMPX	CTD-2536I1.1
1745	RP11-379H8.1	RP11-350G8.5	RP11-161I2.1	RP11-12	MAP3K13	RP11-315L6.1
1746	RP11-152F13.10	IL6R	RP11-157D23.1	STOM	ADAMTSL1	RP11-522B15.4
1747	RPS17L	SHE	RP11-156K13.1	RAB10	EXOC4	RP11-522B15.3
1748	GOLGA6L20	RP11-350G8.9	RP11-145M4.2	CSRNP1	CREB1	NR2F2
1749	RPS17	TDRD10	RP11-1348G14.5	ABTB2	YTHDF3	RP11-327J17.1
1750	FAM154B	UBE2Q1	RP11-1252I4.2	ANXA4	CNTN4	RP11-327J17.2
1751	EFTUD1	UBE2Q1-AS1	RP11-124N3.3	CDK18	VTI1A	NR2F2-AS1
1752	MEX3B	RP11-61L14.6	RP11-116O18.3	RP11-281	PKM	RP11-236L14.1
1753	RP11-499F3.2	ADAR	RP11-1167A19.2	RP5-1096	STRN3	RP11-4G2.1
1754	KIAA1199	AL606500.1	RP11-1143G9.4	ARPC5	ARHGAP21	RP11-398J10.2
1755	RP11-499F3.1	KCNN3	RP11-111E14.1	WWC2	LIN9	LINC00924
1756	CTD-2034I4.1	PMVK	RP11-1109M24.16	LRP1	TMEM135	RP11-255M2.2
1757	CTD-2240J17.1	RP11-307C12.13	RP11-1102P16.1	LL22	INPP5A	RP11-168G16.2
1758	TMC3	PBXIP1	RP11-10L7.1	MAP4	FADS3	CTD-2576F9.2
1759	RP11-761I4.3	PYGO2	RP11-109G23.3	SMC6	ATE1	RP11-4F5.2
1760	STARD5	RP11-307C12.12	RP11-108M9.4	UBE2	C18orf25	MCTP2
1761	C15orf26	SHC1	RP11-1070N10.4	SAMD8	TBCK	CTD-2643K12.3
1762	MESDC1	CKS1B	RP11-1057B8.2	HIST1	FAM135A	CTD-2643K12.2
1763	MESDC2	FLAD1	RP11-103C16.2	COL10	XPO4	RP11-76E17.4
1764	RP11-351M8.1	LENEP	RP11-1029J19.5	KBTBD12	NFE2L1	RP11-76E17.3
1765	CELF6	ZBTB7B	RP11-101E13.5	EBF4	AC015971.2	CTD-3049M7.1
1766	PARP6	DCST2	RP1-90L14.1	RP11-17	CCBL1	RP11-739G5.1
1767	PKM	DCST1	RP1-84O15.2	CISH	MAML3	RP11-266O8.1
1768	AC007950.1	RP11-307C12.11	RP1-43E13.2	2023-03-06	PPP6R2	RP11-326A13.1
1769	GTF2A2	ADAM15	RP1-1J6.2	HDDC2	SERPINE1	CTD-2147F2.1
1770	GCNT3	EFNA3	RP1-167G20.1	UBE2	MLH1	CTD-2147F2.2
1771	FAM81A	EFNA1	RP1-137K24.1	RP11-39	NPEPPS	RP11-461F11.1
1772	LDHAL6B	SLC50A1	RP1-117O3.2	HSD17	SPPL3	RP11-461F11.3
1773	MYO1E	DPM3	RNF6	MAP3	KIAA1432	SPATA41
1774	CCNB2	KRTCAP2	RNF2	DIP2	ZNF141	RP11-90E5.1
1775	SLTM	RP11-201K10.3	RNF157	LINC00571	MIR4435-1HG	CTD-3076O17.2
1776	RNF111	TRIM46	RNF141	BAIAP2	2023-03-11	ADAMTS17
1777	RP11-30K9.5	MUC1	RNF111	AK4	DIP2A	CTD-3076O17.1
1778	FAM63B	THBS3	RNF10	RP11-475	GARNL3	CTD-2054N24.2
1779	RP11-30K9.6	RP11-263K19.4	RIT1	SOX5	C11orf54	LYSMD4
1780	ADAM10	MTX1	RICTOR	CRLS1	GGT7	RP11-20G13.1
1781	RP11-50C13.1	RP11-263K19.6	RHOT2	LINC01057	RPL31	RP11-20G13.2
1782	LIPC	GBA	RHOBTB2	OSBPL3	RCAN1	AC022819.2
1783	AQP9	FAM189B	RHEB	BRAF	VEZT	LRRC28
1784	CTD-2330J20.2	SCAMP3	RHBDD2	RAPGEF2	OSBPL9	RP11-6O2.3
1785	ALDH1A2	CLK2	RGS6	LPCAT2	AC114765.1	TTC23
1786	GCOM1	HCN3	RGS3	STRN3	RP11-729I10.2	RP11-6O2.4
1787	CTD-2515H24.4	PKLR	RGN	LPCAT4	RPL3L	SYNM
1788	CTD-2515H24.3	FDPS	RFWD2	MPPED2	NUDT3	RP11-654A16.3
1789	CGNL1	RUSC1-AS1	RFC3	BCL6	BMPR2	RP11-654A16.1
1790	LINC00926	RUSC1	REV3L	LINC01170	ITPR2	IGF1R
1791	TCF12	ASH1L	REV1	CBFA2	COBLL1	RP11-35O15.1
1792	BNIP2	RP11-29H23.4	REL	PRDX6	TRIB1	FAM169B
1793	FOXB1	MSTO1	REEP1	MPP4	AGAP1	CTD-2544M6.1
1794	RP11-82L7.4	YY1AP1	RCOR3	FAM13	RP1-140K8.5	ARRDC4
1795	C2CD4B	RP11-243J18.2	RBM41	A4	TNRC6A	LINC00923
1796	APH1B	GON4L	RBM39	ARGLU1	HECTD4	RHOT2
1797	RAB8B	SYT11	RBM28	ATP11	RP11-767I20.1	LA16c-313D11.9
1798	RPS27L	RIT1	RBM10	RP11-175	VEGFB	RGMA
1799	LACTB	KIAA0907	RB1CC1	ZEB1	TIAM2	SLC9A3R2
1800	RP11-69G7.1	ARHGEF2	RASAL1	PPRC1	TFCP2	BRICD5
1801	RP11-244F12.2	RP11-336K24.12	RASA2	RP11-168	HIF1A-AS2	MLST8
1802	RP11-1069G10.2	RP11-336K24.5	RAPGEF2	PDGFD	KRBA1	CASKIN1
1803	RP11-1069G10.1	SSR2	RAP1GAP2	SLC26	RASSF3	TRAF7
1804	RP11-625H11.2	UBQLN4	RANBP9	OTUD1	ARHGEF11	RP11-304L19.5
1805	RP11-625H11.1	LAMTOR2	RALGPS1	SLC25	ACPL2	RAB26
1806	C2CD4A	RAB25	RALGAPA2	ZNF292	DCBLD2	RP11-304L19.2
1807	ANXA2	MEX3A	RAB3GAP1	UPK1	PAG1	RP11-304L19.4
1808	RP11-643M14.1	LMNA	RAB2A	FAM3	IDH2	PKD1
1809	VPS13C	SEMA4A	RAB28	GCH1	USP4	TSC2
1810	RP11-16B9.1	SLC25A44	RAB1B	SLC1	UPF3A	NTHL1
1811	RP11-507B12.1	PMF1-BGLAP	RAB11FIP2	AL592494	CTNNBIP1	NPW
1812	RP11-507B12.2	PAQR6	QSOX2	LINC01151	UBE2G1	PGP
1813	RP11-39M21.2	SMG5	PYGM	KCTD8	TERF2IP	ZNF598
1814	RP11-39M21.1	TMEM79	PUS7L	CKM	MAP1B	SYNGR3
1815	RORA	C1orf85	PTPRS	DCBLD2	STT3B	AC005606.14
1816	RP11-219B17.1	CCT3	PTPRN2	DNAJA4	FARS2	GFER
1817	NARG2	TSACC	PTPN11	COTL1	HGSNAT	NOXO1
1818	ZNF280D	RHBG	PTPLAD1	ADAMTS15	ANKRD12	TBL3
1819	MNS1	C1orf61	PTGR1	ROR2	IRS1	RNF151
1820	RP11-48G14.1	RP11-98G7.1	PTGDS	LRRTM4	IVNS1ABP	SNHG9
1821	RP11-313P18.1	MEF2D	PTCHD3P1	TACC1	GLUL	RPS2
1822	CTD-2184D3.3	RP11-284F21.8	PTCHD1	SPCS2	ETV1	NDUFB10
1823	CTD-2184D3.5	IQGAP3	PTBP2	CD55	NDUFA10	RPL3L
1824	CTD-2650P22.1	APOA1BP	PRRC1	RP11-99	SETD5	RP11-304L19.8
1825	MAPK6	GPATCH4	PRR16	SETD5	NDUFA5	E4F1
1826	LEO1	RP11-284F21.11	PRPF40A	BRD4	RNF130	STUB1
1827	RP11-56B16.4	HAPLN2	PRMT7	KANK2	RP11-390E23.3	TBC1D24
1828	RP11-56B16.5	RP11-284F21.9	PRKRIP1	HSPH1	TESC	KCTD5
1829	TMOD3	BCAN	PRKDC	SPDYE2	HSD17B4	CTD-3126B10.1
1830	TMOD2	RP11-284F21.10	PRICKLE2-AS2	ALCAM	RP11-156K13.1	RP11-20I23.7
1831	LYSMD2	RP11-284F21.7	PREPL	RP11-182	ZNF208	RP11-20I23.6
1832	SCG3	NES	PRCP	CAPZA2	CDS2	RP11-20I23.8
1833	CTD-2184D3.6	RP11-66D17.3	PPWD1	ZMYM4	INVS	RP11-20I23.13
1834	DMXL2	CRABP2	PPP6R2	APOB	HNRNPA2B1	PDPK1
1835	RP11-707P17.1	RP11-66D17.5	PPP2R3B	IDH2	EIF4E2	CEMP1
1836	GLDN	ISG20L2	PPP1R3G	FAM117	TYW1	AMDHD2
1837	RP11-108K3.2	RRNAD1	PPP1R3C	TAOK3	CCNY	ATP6C
1838	CYP19A1	MRPL24	PPP1R26-AS1	SLC16	SPEG	RP11-20I23.1
1839	TNFAIP8L3	HDGF	PPP1R12A	SMAD6	SUV420H1	RP11-715J22.2
1840	RP11-108K3.1	PRCC	PPM1M	PCCA	SLC25A37	RP11-304L19.12
1841	AP4E1	SH2D2A	PPM1B	ZNF254	SNX13	C16orf59
1842	RP11-507J18.2	NTRK1	PPIF	EYA1	LRCH3	RP11-715J22.4
1843	SPPL2A	INSRR	PPDPF	RP11-314	CREBBP	RP11-715J22.3
1844	BCL2L10	PEAR1	PPAPDC3	QSOX1	FOSL2	CCNF
1845	GNB5	LRRC71	PPA1	C5	TAMM41	ABCA3
1846	RP11-48G14.2	ARHGEF11	POMK	FAM35	ASB9	MIR940
1847	RSL24D1	ETV3	POLL	NDRG1	EIF4A1	AC009065.1
1848	TEX9	FCRL5	POLE	RP11-429	VDAC3	RNPS1
1849	NEDD4	FCRL3	PNMA6A	TPM2	CSRNP3	RP11-304L19.11
1850	PRTG	FCRL1	PLXNA4	EZH2	SOCS2	ECI1
1851	PYGO1	CD5L	PLN	HLA-AS1	ACBD6	DNASE1L2
1852	DYX1C1	KIRREL	PLEKHM2	MYOF	DENND6A	MSRB1
1853	C15orf65	RP11-404O13.1	PLEKHB1	NR3	PPA2	HS3ST6
1854	CCPG1	CD1D	PLEKHA1	PDE11	ICA1	MEIOB
1855	PIGB	RP11-404O13.5	PLD1	CBFB	PRKRIP1	LMF1
1856	RP11-139H15.1	CD1C	PLCL2	CPQ	UBB	LA16c-358B7.3
1857	RAB27A	CD1E	PLCB1	ALAD	NPHP4	UBE2I
1858	RP11-548M13.1	SPTA1	PLAA	NBEA	ECHDC3	RP11-616M22.7
1859	CTD-2184D3.7	MNDA	PLA2G6	PHF21	AHDC1	TPSAB1
1860	UNC13C	PYHIN1	PKN1	CDKAL1	RCSD1	TPSG1
1861	RP11-643A5.2	IFI16	PKM	C1	STRN	RP11-616M22.1
1862	WDR72	AIM2	PKD1	IQCJ-SCHIP1	SPRED2	CACNA1H
1863	ONECUT1	CADM3	PILRB	MT1	RP1-117O3.2	SOX8
1864	FAM214A	CTA-134P22.2	PIKFYVE	RHD	ZNF207	RP11-161M6.2
1865	RP11-23N2.4	DARC	PIGA	RP11-62	RP3-527G5.1	LA16c-366D3.1
1866	ARPP19	FCER1A	PIAS1	MTURN	GPATCH8	LA16c-306A4.1
1867	MYO5A	RP11-550P17.5	PHF20L1	SLC25	SPDYE2B	PRR25
1868	MYO5C	RP11-180D21.3	PGAP2	PCSK5	RABEP1	FAHD1
1869	RP11-430B1.2	DUSP23	PEX7	MGEA5	GNAS	CHTF18
1870	RP11-321G12.1	SLAMF8	PEA15	RP11-1149	BCL2L13	RPUSD1
1871	USP3	C1orf204	PDXDC1	CTAGE5	GADD45B	MSLNL
1872	GRAMD2	VSIG8	PDSS2	ALDH7	TXNL1	NARFL
1873	USP3-AS1	RP11-190A12.7	PDLIM1	ARID4	MTX2	HAGHL
1874	SPESP1	RP11-190A12.8	PDHX	CCDC107	FOSB	CCDC78
1875	ANP32A	CCDC19	PDGFC	STK24	NOS1AP	FAM173A
1876	CORO2B	AL590560.1	PDE3B	LIN52	NFATC3	METRN
1877	ITGA11	TAGLN2	PDE2A	ABI3	STK33	FBXL16
1878	RP11-709B3.2	IGSF9	PCSK7	RP11-484	CUL5	WDR24
1879	FEM1B	LINC01133	PCOLCE2	RP1-69	ARFGEF2	JMJD8
1880	RP11-315D16.4	PIGM	PARVB	AMPH	NMD3	BAIAP3
1881	CLN6	KCNJ10	PARVA	SLC43	FGFR1	TSR3
1882	CALML4	RP11-536C5.2	PARP3	MICALCL	SLC24A3	GNPTG
1883	PIAS1	KCNJ9	PARP14	YPEL3	SDC4	LA16c-316G12.2
1884	RP11-34F13.2	IGSF8	PARL	RP11-74	KMT2E	HAGH
1885	SKOR1	ATP1A4	PAPSS1	DPY19	PHF21A	NUBP2
1886	MAP2K5	CASQ1	PAK1IP1	HIST2	CTIF	SPSB3
1887	RP11-502I4.3	RP11-536C5.7	PAIP2	MIR143	AGO4	EME2
1888	C15orf61	PEA15	PACSIN2	PXDC1	GIGYF2	MRPS34
1889	IQCH-AS1	DCAF8	PABPN1	KLHL15	CTC-228N24.3	NME3
1890	IQCH	RP11-574F21.2	OSBPL6	TRIM72	RBPJ	LA16c-361A3.3
1891	AAGAB	PEX19	OPA1	RND3	NRF1	LA16c-329F2.1
1892	RP11-342M21.2	COPA	OLA1	LINC01060	SMIM19	MAPK8IP3
1893	SMAD3	NCSTN	NXPH4	ETS2	RP11-192P3.5	HN1L
1894	RP11-798K3.2	NHLH1	NXN	CEP85	SRSF3	CRAMP1L
1895	RP11-798K3.3	VANGL2	NUTM2G	CAPN9	NUCKS1	LA16c-395F10.2
1896	RP11-798K3.4	SLAMF6	NUP88	ARAP2	CAPZB	TMEM204
1897	NOX5	RP11-528G1.2	NUP160	PLCB1	ZRANB2	LA16c-385E7.1
1898	LINC00277	CD84	NT5DC1	FEM1	SCMH1	IFT140
1899	RP11-809H16.5	SLAMF1	NT5C3A	SOBP	RCOR3	TELO2
1900	RP11-138H8.7	RP11-404F10.2	NSMAF	C1	ANXA4	LA16c-390E6.4
1901	RP11-2I17.4	CD48	NSF	MUM1	TTC7B	LA16c-390E6.5
1902	SENP8	SLAMF7	NRXN1	PLD2	MYO5A	CLCN7
1903	RP11-390D11.1	LY9	NRIP1	TMTC2	CNST	CCDC154
1904	MYO9A	CD244	NR4A1	ERC2	RP11-944L7.4	C16orf91
1905	CTD-2524L6.3	ITLN1	NR3C1	PRRC2	KIF9-AS1	LA16c-312E8.2
1906	RP11-673C5.2	RP11-544M22.1	NR2C1	RHOT1	MT-ATP6	UNKL
1907	CT62	F11R	NPIPB8	RP11-7	TUBB6	AC112693.2
1908	THAP10	RP11-544M22.13	NPAS2	GRID1	RP11-309L24.2	FAM174B
1909	LRRC49	TSTD1	NOSIP	SPTB	PIP5K1A	FAM219B
1910	LARP6	USF1	NOP10	P2	CHN1	TMED3
1911	RP11-138H8.2	ARHGAP30	NOC3L	OPN4	SOGA1	ARNT2
1912	GLCE	PVRL4	NNT-AS1	CLCF1	MAX	RP11-210M15.2
1913	UACA	KLHDC9	NMD3	NDUFS1	RP11-284M14.1	LINC00927
1914	TLE3	PFDN2	NKIRAS1	BBS9	ATRX	RP11-2E17.1
1915	RP11-279F6.3	NIT1	NINJ2	SPRY2	CBFB	FAH
1916	RP11-279F6.1	DEDD	NFS1	C5	C6orf106	ZFAND6
1917	RP11-253M7.4	UFC1	NF1	ASPH	WHSC1L1	BCL2A1
1918	RPLP1	RP11-297K8.2	NETO1	ZNF431	PGP	ST20-MTHFS
1919	KIF23	USP21	NDUFS4	SLIT2	USP46	MTHFS
1920	RP11-253M7.1	PPOX	NDUFB6	RP5-1101	SNX6	RP11-38G5.2
1921	PAQR5	B4GALT3	NDUFAF3	FOCAD	MBTPS1	KIAA1024
1922	RP11-352D13.5	ADAMTS4	NDUFA10	MAN1	HES1	ANKRD34C
1923	SMAD6	NDUFS2	NDFIP1	VPS13	PTPN11	RP11-379K22.2
1924	RP11-321F6.1	FCER1G	NCOR1	NCKIPSD	FTH1	RP11-17L5.4
1925	LCTL	AL590714.1	NCOA6	CCDC12	GOLGB1	RP11-16K12.1
1926	TRIP4	TOMM40L	NCOA1	MTM1	PRKCA	RASGRF1
1927	SPG21	NR1I3	NCALD	FBXO34	PER3	CTSH
1928	ANKDD1A	PCP4L1	NBN	AC015971	ARMC8	MORF4L1
1929	AC069368.3	MPZ	NBEAL2	SRSF10	OSBPL3	ADAMTS7
1930	PIF1	SDHC	NBAS	ELF2	CAPZA2	CHRNB4
1931	RBPMS2	C1orf192	NAV2-AS1	SDK2	SIPA1L1	CHRNA3
1932	AC100830.3	RP11-122G18.5	NAT9	HIVEP2	GPATCH2	CHRNA5
1933	AC100830.5	RP11-122G18.8	MYO9B	ANKRD29	STIM1	PSMA4
1934	AC100830.4	FCGR2A	MYL3	PTEN	SEPW1	HYKK
1935	OAZ2	HSPA6	MYL2	ABI2	COA1	RP11-210M15.1
1936	ZNF609	FCGR3A	MYH9	ARHGEF3	AZIN1	ABHD17C
1937	KIAA0101	FCGR2B	MYH11	FTCDNL1	KDM2A	AC105339.1
1938	SLC51B	FCRLA	MYBPHL	RGS3	GADD45A	RP11-499F3.2
1939	CTD-2116N17.1	FCRLB	MXI1	KCNQ3	LGMN	RP11-752G15.3
1940	CSNK1G1	DUSP12	MXD4	GJA1	NKTR	CPEB1
1941	PPIB	RP11-474I16.8	MXD3	GJA5	STK38	RP11-379H8.1
1942	SNX22	ATF6	MTUS1	COL8	TDRD3	RP11-152F13.10
1943	SNX1	OLFML2B	MTIF3	SERPINB1	BCR	RPS17L
1944	FAM96A	NOS1AP	MTHFR	AC073283	LIN52	GOLGA6L20
1945	RP11-111E14.1	C1orf226	MTDH	CDC42	R3HDM1	RPS17
1946	RP11-317G6.1	C1orf111	MTA2	ZNF727	PLA2G16	FAM154B
1947	HERC1	SH2D1B	MT-CYB	RP11-305	USP47	EFTUD1
1948	FBXL22	UHMK1	MT-CO1	RP11-298	NUBPL	MEX3B
1949	MTFMT	UAP1	MRPS9	SEPP1	TAOK1	RP11-276M12.1
1950	RASL12	DDR2	MRPS30	GATA6	TMTC2	RP11-499F3.1
1951	ZWILCH	HSD17B7	MRPS28	DNAJC1	TRIP12	RP11-28H5.2
1952	DENND4A	C1orf110	MRPL51	LDHB	FLG-AS1	CTD-2034I4.1
1953	RPL4	RGS4	MRAS	PITPNM2	ADPRHL1	CTD-2240J17.1
1954	SNAPC5	RGS5	MPZL1	ASB2	FBXO18	TMC3
1955	CTD-3185P2.1	RP11-267N12.1	MPP7	NOVA1	SQSTM1	RP11-761I4.3
1956	MAP2K1	RP11-267N12.3	MORF4L2-AS1	KIAA0319	RP11-362A9.3	STARD5
1957	TIPIN	NUF2	MORF4L2	CREB1	NDFIP1	IL16
1958	RP11-352G18.2	RP11-506O24.1	MLF1	UBAC1	ZCCHC7	C15orf26
1959	DIS3L	LMX1A	MITF	NFE2	MORF4L1	MESDC1
1960	RP11-653J6.1	RXRG	MIR181A1HG	AFG3	EIF3H	MESDC2
1961	MEGF11	LRRC52	MICAL3	ZMYM2	MYO1D	RP11-351M8.1
1962	RAB11A	RP11-306I1.2	MGST2	MAP3	PCBP2	KIAA1199
1963	SLC24A1	ALDH9A1	MGMT	SH3	KATNBL1	RP11-650L12.1
1964	KBTBD13	RP11-466F5.10	MFSD5	WWTR1	RSBN1L	IREB2
1965	VWA9	TMCO1	MFN2	RP11-557	FBXO34	CRABP1
1966	PTPLAD1	RP11-466F5.8	MFHAS1	F13	PPP1R12A	SIN3A
1967	DPP8	UCK2	MFAP1	SH3	ATP11B	DNM1P35
1968	IGDCC4	RP11-525G13.2	MEX3B	MFSD11	RUFY3	ODF3L1
1969	IGDCC3	FAM78B	MEIS2	CADM2	CEP170	AC105020.1
1970	PARP16	RP11-375H19.2	MEGF8	NRD1	POM121	CTD-2026K11.1
1971	CILP	RP11-479J7.2	MECP2	ASAP3	COPA	CSPG4
1972	CLPX	RP11-479J7.1	MDM4	KCNIP1	USP54	SNX33
1973	PDCD7	POGK	MCC	RAPH1	LMCD1-AS1	IMP3
1974	UBAP1L	TADA1	MBOAT1	IGSF11	LRRC53	CTD-2026K11.2
1975	RLBP1	RP4-782G3.1	MBD5	PAIP2	RP11-286N22.8	CTD-2026K11.3
1976	FANCI	ILDR2	MB	MCAM	ZNF254	SNUPN
1977	POLG	MAEL	MAT2A	RP5-837	TTC1	PTPN9
1978	CLUAP1	RP11-102C16.3	2023-03-05	OVCH1	EIF5B	RP11-817O13.8
1979	CLDN9	GPA33	MAPRE1	PLAUR	IP6K3	RP11-762H8.1
1980	LA16c-380H5.5	DUSP27	MAPKAPK3	RP11-464	AP000304.12	MAN2C1
1981	LINC00514	RP11-277B15.2	MAPKAPK2	RP11-619	PCMTD1	RP11-817O13.6
1982	PAQR4	RP11-277B15.3	MAP3K8	CSMD1	NAA25	NEIL1
1983	PKMYT1	POU2F1	MAP3K7	GJC1	CUL4A	COMMD4
1984	KREMEN2	CD247	MAP3K4	RP11-707	EPB41L5	RP11-69H7.3
1985	LA16c-321D4.2	CREG1	MAP2K4	MYEF2	ATP5A1	C15orf39
1986	FLYWCH1	RP3-455J7.4	MAP2K1	TMEM38	MTMR3	PPCDC
1987	FLYWCH2	RCSD1	MAP1LC3B	CNTNAP1	WWC3	SCAMP5
1988	LA16c-325D7.2	MPZL1	MAOA	RP11-307	C14orf132	RPP25
1989	ZG16B	ADCY10	MANBA	RUNX2	TMEM168	COX5A
1990	PRSS21	RP1-313L4.3	MAMLD1	HSPA1	CBFA2T2	CTD-2235H24.2
1991	TCEB2	MPC2	MAGT1	FBXO11	DUSP1	MIR4313
1992	SRRM2	DCAF6	MAGOHB	RMND5	SNRK	UBE2Q2
1993	SRRM2-AS1	GPR161	MAGED1	TBX3	MTIF3	FBXO22
1994	PRSS27	TIPRL	MACROD2	RAF1	FBXW4	NRG4
1995	KCTD5	SFT2D2	LZIC	SMTNL2	PCNX	WDR61
1996	CTD-3126B10.1	TBX19	LSM2	TGIF1	ITGA5	DNAJA4
1997	RP11-20I23.7	RP5-968D22.1	LRTOMT	IER2	OARD1	RP11-762H8.3
1998	RP11-20I23.6	RP5-968D22.3	LRRD1	PARP15	ATXN2	ACSBG1
1999	RP11-20I23.8	DPT	LRRC39	DGKB	ATP9B	IDH3A
[truncated: 27,267 more rows]

## Sheet: Endo
Rank	CatBoost feature list	LASSO feature list	LightGBM feature list	MCFS feature list	RF_ZL feature list	XGBoost feature list
1	XIST	FKBP5	SNX29P2	MALAT1	EMCN	SLC26A3
2	SNX29P2	XIST	XIST	XIST	SYNE1	XIST
3	TACC1	ID1	FKBP5	TACC1	ST6GALNAC3	COL25A1
4	SYNE1	ABCC4	TACC1	FKBP5	GALNT18	DCLK1
5	EMCN	CDK14	EMCN	TTN	XIST	FRYL
6	FKBP5	GRB10	SYNE1	EMCN	WWTR1	TACC1
7	COL25A1	WNK1	MALAT1	ZBTB16	A2M	INSR
8	MECOM	LIFR	ST6GALNAC3	NCOA3	COL25A1	SIK2
9	MALAT1	TTN	LDB2	NFIB	SNX29P2	EPB41L4A
10	ZBTB16	TTC28	WWTR1	ST6	DOCK9	FRMD4A
11	LIMCH1	ARHGAP26	PDE4D	SYNE1	TACC1	MALAT1
12	ST6GALNAC3	RNF115	ZBTB16	NEAT1	ZBTB16	EMCN
13	WWTR1	JMJD1C	MECOM	DACH1	GRB10	FOXO3
14	DPYD	HIPK2	LIMCH1	MBNL1	ARHGAP26	MYH7
15	C10orf11	CNKSR3	TMTC1	AKT3	FOXN3	SYNE1
16	EMP1	NETO1	LINGO1	WWTR1	EMP1	MYO1D
17	GRB10	AUTS2	PIK3R3	FGD4	KALRN	DACH1
18	RPS6KA2	PXN	COL25A1	ENG	PIK3R3	ZBTB46
19	MAGI1	COL25A1	CREB5	FOXN3	INSR	NFIB
20	SMAD6	PTPRB	UTY	ASAP1	SMAD6	PCSK5
21	FOXN3	RP11-317J19.1	FOXN3	INSR	DPYD	LDLRAD4
22	FRMD4A	MYL2	ENG	ARHGAP26	PLXDC2	ID1
23	MAST4	LTBP1	C10orf11	A2	FKBP5	MEF2A
24	LDB2	LINGO1	DACH1	SNX29	ITGA1	MB
25	FRYL	MAST2	RASGRF2	PTPRM	FRYL	RPS6KA2
26	DACH1	NCALD	INSR	CD36	DACH1	LIMCH1
27	LIFR	NAIP	NFIB	MECOM	MECOM	CNTN4
28	INSR	CA4	RAPGEF1	ELMO1	CAV1	SNX29P2
29	GALNT18	ADAMTS9-AS2	HMCN1	TMTC1	PTPRM	DPYD
30	EXT1	GFOD1	TTN	SYNE2	PITPNC1	XAF1
31	RASGRF2	PDE10A	SMAD6	ID1	NETO1	HEG1
32	NKTR	PTPRG	GRB10	DDX5	SASH1	RASAL2
33	CDK14	ID3	ANO2	DOCK9	MBNL1	LINGO1
34	ABCC4	MEG3	MYH7	EXT1	CREB5	ARHGEF3
35	RAPGEF1	FOXN3	NEBL	COL25	LDB2	MECOM
36	FAM155A	RP11-736K20.5	LIFR	PIK3	KLHL29	ADAMTS9
37	NETO1	FCHSD2	NEAT1	GALNT18	APBB2	PIK3R3
38	PDE4D	PSD3	TIMP3	TCF12	NCOA3	FKBP5
39	MEF2A	SULT1B1	MAST4	PLXDC2	FLI1	EMP1
40	LTBP1	PRSS23	ID1	GRB10	AFF1	CPAMD8
41	F8	FRYL	PTPRM	LDLRAD4	TMTC1	ITGA1
42	TTN	STARD13	GALNT18	KLF12	FIP1L1	WWTR1
43	PIK3R3	ANO2	ARL15	FRMD4	NEAT1	ZBTB16
44	NEAT1	SPC25	ITGA1	RPS6	LNX1	MAST4
45	ID1	CAPN12	NPPA	MAGI1	ESYT2	TBCD
46	CNTNAP3B	LMBR1	TTTY14	MED13	MAST4	FYN
47	LINGO1	DDX5	PTK2	FOXO3	GFOD1	NKTR
48	FLT1	RHOJ	EXT1	TANC1	NFIB	TMTC1
49	TMTC1	MYH7	ADAMTS9	PPFIBP1	MYH9	NETO1
50	FRMD3	XPR1	FLT1	PTK2	FRMD4A	ADAMTS9-AS1
51	TM4SF2	TEAD1	A2M	EML1	ID1	C10orf11
52	PDE10A	FGD4	FRYL	EBF1	SYNE2	OXNAD1
53	CREB5	ELMO1-AS1	PPFIBP1	RERE	FLT1	SPC25
54	XAF1	EML1	ABCC4	EMP1	PDE4D	MAP4
55	ADAMTS9-AS2	FGF2	KIAA1217	MACF1	RBMS3	FUT8
56	JMJD1C	PARD3	ABLIM1	LINGO1	ABLIM1	PLXDC2
57	ADAMTS9	CYYR1	RPS6KA2	AFF1	EXT1	RP3-510L9.1
58	SYNE2	NFIB	ESYT2	FRYL	NAV2	KALRN
59	XPR1	TCF12	DPYD	RBMS3	CD36	NPPA
60	NFIB	H3F3B	FRMD4A	APP	MALAT1	TTTY14
61	RAPGEF5	C9orf84	NETO1	RP11-14	CADPS2	TPO
62	CALD1	CNTN4	EMP1	STAG1	CDK14	RAPGEF2
63	FYN	SRGAP2	ADAMTS9-AS2	EPAS1	CDH13	ADAMTS9-AS2
64	SRGN	RASAL2	TPO	MCC	PPAP2A	VCL
65	NCOA3	EDN1	NKTR	CCNY	IRAK3	H3F3B
66	LDLRAD4	IGF2BP2	KALRN	RASAL2	FGD4	AP001597.1
67	KIAA1217	CHN2	PTPRG	ZMYND8	EGFR	ABCC4
68	TIMP3	PRKD1	FIP1L1	CYYR1	TBCD	CREB5
69	DCLK1	LARGE	PDE10A	MEG3	EPAS1	RP11-64D24.2
70	DOCK6	CDH12	CD36	RNF115	LIFR	TCF4
71	WSB1	MAST4	ZNF385D	LIFR	SEC14L1	FOXN3
72	FLI1	ERC1	TBCD	KIF13	KIAA1217	DST
73	ARL15	C22orf34	NRP1	RAPGEF5	WNK1	MAGI1
74	MBNL1	SLC26A3	XAF1	SMAD6	PLEKHG1	MYH9
75	TTC28	POC1B	PLXDC2	CRIM1	ENG	NRXN1
76	AC007319.1	CD200	PLCB1	GNAQ	ABCB1	HMCN1
77	EGFL7	SMIM12	MBNL1	PPP3	CYYR1	ST6GALNAC3
78	AL354822.1	CTNNBIP1	DCLK1	FNDC3	TMEM233	FBXL7
79	CDH13	RASGEF1B	FCHSD2	FLT1	XAF1	UTRN
80	A2M	ZFPM2	SNRK	CFLAR	ABCC4	NEBL
81	CD36	TMEM204	DOCK9	ZBTB20	APOLD1	SNED1
82	HLA-B	CHSY3	AL354822.1	PLEKHG1	TTTY14	C9orf3
83	NEBL	MB	AC007319.1	BCAR3	LDLRAD4	L1TD1
84	PTPRM	NUTM2A-AS1	PDZD2	TMEM204	HMCN1	ARL15
85	STARD13	KANSL1L	LDLRAD4	SASH1	SPC25	HIF3A
86	KLF12	ARHGAP26-AS1	CDK14	GFOD1	PDE10A	EPAS1
87	ARHGAP26	C15orf26	APBB2	MCF2	HIF3A	COL4A2
88	MEF2C	PTPRR	SYNE2	LHFP	LHFP	TPM1
89	FBXL7	SMAD6	FAM155A	CNKSR3	RP3-510L9.1	LYST
90	APBB2	GULP1	LHFP	TGFBR2	PDZD2	PTPRG
91	RPGR	FBXL2	TMEM204	PACSIN2	EBF1	LDB2
92	FIP1L1	TTYH2	UTRN	UACA	RNF115	NRP1
93	FCHSD2	ELK3	KLF12	ZNF609	NKTR	TM9SF2
94	KLHL29	ERG	SDCBP2	HMCN1	CCNY	SYNE2
95	KALRN	AC017101.10	SPRY1	ABCB1	TIMP3	ESYT2
96	HMCN1	TM4SF2	MAP4	HIF3	RPS6KA2	VWF
97	RIN3	LINC00486	CCDC136	FCHSD2	DIAPH2	EVA1C
98	DOCK4	BAI3	C9orf3	KALRN	ENAH	RAPGEF1
99	AP001597.1	RP11-544A12.4	ZHX3	CADPS2	ANO2	SMIM12
100	ATP8B1	NOVA1	KLF7	PARVB	DCLK1	KLHL5
101	PLXDC2	SMAD9	CYYR1	ZBTB46	RUNDC3B	RAF1
102	CPAMD8	KLF7	ATP8B1	PRKD1	TCF4	LTBP1
103	MED13L	RP11-119F19.2	ARHGAP26	ARHGAP31	BTNL9	RNF125
104	BPTF	CCDC85A	MEF2C	IGF2	EPB41L4A	TMEM64
105	WARS	IFNGR1	MEF2A	NRP1	MEF2C	CDK14
106	HIP1	SEMA6A	F8	TTTY14	FNDC3B	NPPB
107	RNF115	ME3	PLXNA2	KLF7	SRGN	RASGRF2
108	TMCC3	PICALM	MIR4435-1HG	ACTC1	MCF2L	MAST2
109	SNHG7	TTC19	CPAMD8	FTX	F8	CTNNBIP1
110	COL4A2	RNF144B	EVA1C	SLC26	CCDC85A	ENTPD1-AS1
111	PRKCH	RP11-703M24.5	SEC14L1	RBPMS	HIP1	CXCL12
112	ELMO1-AS1	HDGFRP3	MAGI1	QRFPR	AKT3	ENG
113	TPO	GPR116	FTX	KIAA1217	PARVB	ARHGEF35
114	HIF3A	ABCG1	RBMS3	ABLIM1	APP	EGFL7
115	NAIP	TCAIM	TTC28	THSD4	ANKS1A	SRP9
116	PAPSS2	KIF13B	MYL2	EPB41	ELMO1	PLCB1
117	NPPB	KIAA1549L	GFOD1	CAV1	RUNX1T1	MEF2C
118	CAV1	ZNF83	PPAP2A	PPAP2	ARHGAP29	EXT1
119	LNX1	MYO10	SH3RF1	MYL2	CCND3	NKAIN2
120	MAST2	KLF9	HIF3A	PITPNC1	MAGI1	PRKCE
121	BTNL9	ADAMTS9	GPHN	NETO1	RASGRF2	CLMN
122	AAK1	RP1-3J17.3	FOXP1	IRAK3	CD9	GALNT18
123	IL18R1	ZBTB46	SRGN	LTBP1	WSB1	ATP8B1
124	GPR116	LINC00470	RASAL2	H3	AL354822.1	ABLIM1
125	ENG	LPL	KCTD5	MAML2	SORBS1	CFLAR
126	ZHX3	TTC17	PAPSS2	MYH7	PRKD1	LUZP1
127	FTX	PRPF4B	MYO1D	RP11-768	FOXO3	RASGEF1B
128	ZNF385D	PHF14	MAST2	HERC2	NRP1	PDE10A
129	RP4-613B23.1	FAM174B	EPB41L4A	TTC28	GPR116	NLGN4Y
130	PTK2	NFKBIA	ELMO1	APBB2	AC007319.1	LIFR
131	PSD3	AL592183.1	BTNL9	C10	RBPMS	ENTPD2
132	ANO2	LINC00840	PTPRB	RFWD2	RFTN1	HDGFRP3
133	AKAP13	RP11-154D17.1	AP001597.1	PTPRG	RAPGEF1	UTY
134	ARHGAP29	APP	HECW2	RP11-736	ADAMTS9	ATP13A3
135	GPHN	LRCH1	FBXL7	RUNDC3	UTY	PLXNA2
136	MACF1	ID2	CLIC5	GPHN	GNAQ	NEAT1
137	MT-CO3	SHANK3	APP	CD34	ARL15	LHFP
138	IGFBP7	UACA	RNF115	PDE4	CDC42BPA	PPAP2A
139	EGFR	GBE1	RAPGEF5	ESYT2	RAPGEF5	ABHD2
140	ABCB1	MAP2K6	NUAK1	PICALM	RP11-768F21.1	SEC14L1
141	MAP4	CRY1	NCOA3	CCDC85	PTPRB	ZNF385D
142	PPAP2A	SAMD3	TCF4	ARHGAP29	HPCAL1	STARD13
143	CNKSR3	PPFIBP1	SH3PXD2B	CDC42	PTK2	TTN
144	TBCD	DKK2	MAML2	SRGAP2	C10orf11	UNC5B
145	FILIP1L	XKR4	H3F3B	NAV2	CNTNAP3B	ATP1A1
146	MYH9	KLRD1	FYN	HECW2	SORBS2	TSIX
147	RIN2	THBS1	EGFL7	MGAT5	GALNT15	PRKX
148	SMAD9	GPIHBP1	COL4A2	FBXO34	LIMCH1	FAM155A
149	ASAP1	CDC42EP4	TPD52L1	WSB1	JMJD1C	NOSTRIN
150	PLVAP	ESR2	SPC25	NCALD	COL4A1	SPRY1
151	MIR4435-1HG	AL035610.2	HIP1	ERG	SH3RF3	C22orf34
152	DOCK9	TMLHE-AS1	EPAS1	NUAK1	MAST2	BMP6
153	FER	RP11-123M6.2	DDX5	EIF4	ITGA6	CCDC68
154	ESYT2	B4GALT1	COX7B	CLIC4	CXCL12	CTTNBP2NL
155	UTRN	HK1	AUTS2	CCND3	UTRN	ANO2
156	STAG1	MEG8	WSB1	NUMB	FTX	RP11-123M6.2
157	EXOC6B	CASC15	THSD4	FLI1	GPHN	MIR4435-1HG
158	PLCB1	CRIM1	SLCO4A1	HIPK3	MED13L	PTPRM
159	NPPA	CNOT6L	RFTN1	TBCD	PEAK1	AEBP2
160	OXNAD1	AC006369.2	LTBP1	CNTN4	DDX5	AFF1
161	RP11-638I2.8	GLUL	CDH13	SFMBT2	ADIPOR2	AC007319.1
162	TLN2	KCNQ1OT1	AFF1	CDC42	ZHX3	DOCK9
163	RBMS3-AS3	LPCAT2	ABCB1	MTSS1	RASAL2	GRB10
164	ACTC1	SPAG1	WNK1	MYOF	ASAP1	ZBTB20
165	SMIM12	EIF4G3	RASGEF1B	SEC14	SH3RF1	SRSF11
166	IGF2BP2	ANKRD12	PRKX	PEAK1	ELMO1-AS1	PAN3
167	PTPRG	AC105053.3	MB	TIMP3	EML1	TMEM204
168	RAD51B	NRCAM	CNTN4	ARHGEF12	RIN2	DGKH
169	CAV2	KLF6	ZBTB46	GPR116	IGFBP7	LONP1
170	RP11-317J19.1	KDM7A	SGIP1	UTY	KIAA0247	MYO1E
171	ELF2	DHRS3	MYL3	BCR	MEF2A	RNF115
172	H3F3B	RP11-262H14.3	LIMA1	ATP8	RIN3	LINC00704
173	RNF144B	SLC9C1	ARHGEF7	DGKH	CFLAR	PPFIBP1
174	AFF1	RP11-248E9.6	AKT3	ITGA1	SPARCL1	SPARCL1
175	C9orf3	ATP11B	PCSK5	WNK1	P2RY8	ID3
176	FLJ27365	TIE1	FLI1	BCL2	PTPN12	TMC7
177	PBX1	PKN2	CMIP	RASGEF1	FRMD3	EFNA5
178	DOCK1	PPP1R16B	ARGLU1	RFX2	AP001597.1	KIAA1217
179	2023-03-07	KAZN	VWF	XAF1	FAM155A	ERG
180	ZSWIM6	SRPX	SCN11A	NKTR	FYN	LIFR-AS1
181	PPAP2B	PDE3A	RUNDC3B	KIAA1671	PAPSS2	FOXP1
182	COL4A1	PTGIS	NCALD	ZHX3	DOCK4	FLI1
183	CYYR1	USP34	LINC00639	CTNNBIP1	RBMS3-AS3	PEAK1
184	ANKRD1	FPGS	GPR116	HSPG2	KLF12	TANC2
185	WWC2	STK39	FGD4	BICD1	STARD13	KLF7
186	SULF2	MCC	STARD13	BMPR2	DOCK6	SNTG2
187	RFTN1	NCOR1	OXNAD1	AC007319	JARID2	PDLIM1
188	EVA1C	RIOK3	MT2A	ZFAND3	MAML2	NHSL1
189	CDC37	2023-03-03	MED13L	CNTNAP3	DENND3	PCCB
190	SPTBN1	CA14	JMJD1C	UVRAG	TPO	PDE4D
191	CADPS2	HIVEP1	FRMD3	DPYD	PLCB1	OVCH1-AS1
192	TCF4	BTBD7	EPB41L2	EPB41	FGFR1	FNDC3B
193	MGAT4A	ZMYND8	CNTNAP3B	XPR1	LARGE	LIMA1
194	HECW2	L1TD1	BMPR2	MCU	FCHSD2	FIP1L1
195	TEAD1	RASA1	ADAMTS9-AS1	TNRC6	ERG	EIF4H
196	PDLIM5	HECTD4	SLCO2A1	PPP3	AUTS2	MT2A
197	PICALM	C17orf72	RIN2	ABCC4	ADAMTS9-AS2	FGD4
198	TMEM165	CNST	NLGN4Y	DHRS3	AKAP12	MTUS1
199	MKL2	RP11-54O7.17	EBF1	ADAMTS6	EIF4G3	RP11-14N7.2
200	QKI	DLGAP1	DAB2IP	CD99	CXorf36	PELI2
201	COL8A1	HIF1A-AS2	CADPS2	CALCRL	BMPR2	MT-CO3
202	PITPNC1	RNF130	C6orf89	LNX1	PKP4	PKP4
203	RASGEF1B	SNAP25-AS1	ACTC1	SAMD4	TTN	COL10A1
204	ZBTB20	OXNAD1	SMG5	ITPKC	C1orf21	BMPR2
205	DHRS3	RP11-619L19.2	RNF125	DIAPH2	MTSS1	SLCO2A1
206	SFMBT2	RP11-678G15.2	PPAP2B	MB	ABLIM3	ACTC1
207	ADIPOR2	FILIP1L	PITPNC1	RFTN1	FBXL7	SAT1
208	MTUS1	TMLHE	NPPB	CXCL12	NFIA	PTK2
209	FBXO31	RSF1	KIAA0355	TTYH2	PXN	FLT1
210	DEPTOR	CTB-118N6.3	IL1R1	TMCC3	RP11-417J8.6	S100A1
211	FOXO3	ULK4	DOCK4	DCLK1	PDE4B	RP11-134L10.1
212	LIFR-AS1	NINJ2	CCNY	RUNX1	ABCG1	SMAD6
213	SLC4A7	PCSK6	CAMK1D	SBF2	COL4A2	PDZD2
214	LRRFIP1	CLDN11	ARID1B	PCNX	FAM49A	CTD-2127H9.1
215	FGF2	ATP7B	ARHGAP31	TSPAN14	WWOX	AGGF1
216	TRPM7	AP001607.1	ZBTB20	CHD9	NCALD	NEXN
217	RP11-96D24.1	ADK	SH3RF3	ABCA1	ARHGEF7	PARVB
218	PRSS23	JARID2	RAPGEF2	ASAP2	PTPRG	A2M
219	MAP2	SYN3	PLEKHG1	ADD1	ACACB	LARGE
220	AKT3	SPRED1	MYO10	SULT1	PRKCE	CBLB
221	SPAG9	SPRN	MYH9	SH3	KLF7	FAM78A
222	MAGI2	NUP214	GALNT15	SNRK	EGFL7	CDC42BPA
223	GTF2F2	SHE	FOXO3	LINC00840	MCC	SNRK
224	PARD3B	WHSC1	FAP	MEF2	IMMP2L	RAPGEF5
225	LRCH1	MYL7	ENTPD1-AS1	PTPRB	LRCH1	MICALL2
226	LPP	HERPUD1	COL4A1	RBMS1	PPP3CA	SRGN
227	PRKX	ARHGAP6	SLC9C1	APOLD1	CSGALNACT1	MN1
228	MLLT4	LINC00478	PARD3	RIN2	PPFIBP1	ARHGAP29
229	GRK5	EFNA5	NEDD9	ANKS1	HIPK2	TTC28
230	GNAQ	ARL17B	KIRREL	NPPA	PICALM	LINC00639
231	EIF4G3	FER	HERC1	CDR2	RNF4	RABGAP1
232	PEAK1	ENG	FNDC3B	PRKX	RP11-14N7.2	ELMO1
233	SBF2	RP1-293L8.2	COL8A1	AKAP13	TCF12	RBMS3-AS3
234	SEC14L1	SEC13	AC037445.1	EXOC4	ZNF385D	MACF1
235	RBPMS	CCDC68	SORBS1	VTI1	DOCK1	MT1M
236	ABL1	UPK3B	RP11-328D5.1	SPARCL1	SP100	WARS
237	AL035610.2	JPX	RP11-327L3.3	PON2	ANXA3	CHSY1
238	RP1-3J17.3	RP11-778D9.13	PSD3	TXNIP	STC1	MAOA
239	BMPR2	UNC13C	NRXN1	HPCAL1	HECW2	GPN2
240	AC016831.7	INTS6	MYO1E	SORBS2	PLXNA2	MRPL48
241	DDX5	SOS2	CXCL12	CDH13	TRIO	RFTN1
242	PCSK5	LIMS3.1	CRYBG3	NFATC2	CD34	ABCB1
243	STOM	RAPGEF3	CRIM1	ADAM10	IQCK	AL354822.1
244	ARHGEF35	MSH6	AKAP13	AP001597	SRGAP2	USP18
245	CAPN12	F8	AKAP12	TLN2	RGCC	RASL10A
246	SMC5	AL132709.8	ZSWIM6	KDM6	MACF1	SNAPC1
247	EDN1	NDUFAF2	SASH1	TCF7	ITPR2	BCAS3
248	VWF	VRK2	RPGR	FIP1	STAT3	TPD52L1
249	RBMS3	EXOC4	RP3-510L9.1	RIN3	ELTD1	KLF6
250	NBEAL2	MMS19	RP11-638I2.8	SPC25	SIK3	SORBS1
251	PIP4K2A	MCPH1	RP11-588H23.3	EPHA4	LINC-PINT	COL4A1
252	TPR	ATG9B	RIN3	FGFR1	N4BP2L2	BTNL9
253	SASH1	ZDHHC14	RCOR1	ASH1	STAG1	UQCC2
254	DES	PRKX-AS1	NPC2	SLCO3	TM4SF2	CCDC85A
255	TRIO	AC005550.3	KLF2	UTRN	XPR1	SLC8A1-AS1
256	WIPF3	RP11-499F3.2	IGFBP4	EGFL7	ZBTB20	TM2D1
257	AUTS2	TDG	GPN3	RP11-20	WARS	ITGA8
258	VCAN	LIMS1	CNKSR3	CTBP2	CMTM8	MCF2L
259	UTY	AC018462.2	CFLAR	LDB2	PELI1	BRE
260	KIF13B	STRIP2	ASRGL1	TNNT3	VWF	HIPK3
261	SLC8A1-AS1	MEIS1	TMEM163	UBE2	MIR4435-1HG	SLAMF1
262	ARHGAP31	CDR2	TLN2	FNBP1	TXNIP	CDH13
263	PLEKHG1	LHFP	TANC2	ARID1	TCAIM	ELMO1-AS1
264	CHD9	YEATS4	SNED1	HERC1	NEBL	DYRK1A
265	ITGA1	MED27	RP1-90G24.10	TBC1	PRKCH	PXN
266	ERG	CTC-260E6.6	NFIA	CBLB	PDLIM1	UMODL1
267	HECTD4	HIST1H2AG	NAV2	LMNA	MCTP1	RP11-683L23.1
268	MAP7D1	DNHD1	MTUS1	TCF4	EVA1C	CTC-301O7.4
269	AFAP1L1	FRA10AC1	KLHL29	ANO6	TPD52L1	SBF2-AS1
270	BMP6	PTPN14	ITGA6	VWF	GALNT1	MROH8
271	SLC26A3	NEAT1	GMEB1	TRIO	MAML3	ELTD1
272	MYH7	DYSF	FUT8	LIMS2	SPINK5	SPCS3
273	RASAL2	ARG2	BMP2	CCDC68	KIF13A	NOTCH4
274	ALG5	PRKCE	ASAP1	CREB5	RBMS2	PRKD1
275	TCF12	GEN1	ARHGEF35	ITPR2	TANC1	PITPNC1
276	BCL2L1	FAM155A	ARHGAP29	STARD13	PRSS23	TIMP3
277	TLL1	BMP6	ANKRD1	F8	KLF2	ZFAND3
278	ARID1B	ANLN	ACTA1	NFAT5	STOX2	KIF13B
279	GLUL	MKL1	TMEM233	FYN	SNRK	WIPF3
280	ZNF606	SSX2IP	SNHG7	PDZD2	PTPRE	CD36
281	ZFAND3	TARSL2	SMIM12	DOCK6	B4GALT1	TIPARP
282	PAPD4	TRIP12	SIK2	RNF4	COL8A1	NRG3
283	SYNJ2	ADAMTSL3	SFMBT2	KLHL5	GRK5	AKT3
284	ENTPD1-AS1	TEX26-AS1	RP11-222A11.1	KIAA0247	PDE8A	NPTX2
285	EPG5	MED13	PPP1R13B	TMEM233	FBXO31	MDM4
286	JARID2	AP001597.1	NAV1	RGCC	PPAP2B	FBLIM1
287	NFIC	SLC2A13	MLLT4	VCL	STK3	NFIA
288	TALDO1	FABP5	MCF2L	MTUS1	KANK3	SDHA
289	PMEPA1	IL18R1	MACF1	ENAH	MLLT4	EPOR
290	MACROD2	ROBO1	KAT6A	EGFR	AAK1	TNFRSF4
291	ITPR2	TNRC6B	IRAK4	MEF2	RP11-222A11.1	AL035610.2
292	UGGT2	ESCO2	HLA-B	HIP1	SH2D3C	DOCK4-AS1
293	KRT10	NECAB1	HAAO	UBASH3	SKIL	HES4
294	AC009065.1	ENO1	EXOC6B	MAP4	ANKRD11	C2CD2
295	RYR2	DSN1	DST	RABGAP1	MYRIP	AC013436.6
296	NCKAP1	RP11-723D22.3	CTTNBP2NL	JMJD1	PSD3	USP4
297	TRANK1	TSPAN13	CRYAB	ADIPOR2	PREX2	IGFBP5
298	IFI44L	HTRA3	CHSY1	ITCH	NUMB	ZNF212
299	AASDH	XKR6	CHIC2	BTNL9	RBM6	MBNL1
300	CHD6	RP11-588H23.3	CDC42BPA	CSGALNACT1	EEPD1	PSD2
301	NKAIN2	FZD6	CCND3	NOTCH4	TEAD1	RP11-219G17.4
302	CDC42BPA	MAMSTR	ARHGEF12	FBXL7	SLC2A3	MAGI1-AS1
303	NINL	FOXJ3	AC011288.2	PRKCH	MKL1	RIN2
304	REPS1	ITPR1	ZFPM2	CDK19	SIK1	RIN3
305	RASSF2	LRRC37A3	UTP14C	ABL2	RNF144B	DENND1B
306	RP11-713P17.3	RP11-321F6.1	TSIX	CDK14	CNKSR3	MAML2
307	TNFRSF10B	KLHL24	TCF12	ANXA2	EPB41L2	PPP1R16B
308	SNX8	TINAG	SNTG2	MYH6	CYTH3	RP11-638I2.8
309	FSCN1	RP11-530I17.1	PREX1	CHN2	CEP112	COL8A1
310	CRTAC1	CRMP1	NCAM2	RP11-597	ZBTB46	PALMD
311	PEX7	ABTB2	HSPG2	KLF2	FUT8	HSPG2
312	TK2	RAD52	CTNNBIP1	CAMKMT	H3F3B	ITGA6
313	RP11-482M8.1	ANGPT2	CLMN	BAZ2	NR4A1	ANXA3
314	IMMT	CLVS1	CD9	BCAS3	TTC28	CRYBG3
315	AC004447.2	RP11-317G6.1	BPIFB1	FAM13	KIAA0355	CRMP1
316	RP11-669C19.1	PRKACB	ARHGAP24	2023-03-03	MT2A	FAF1
317	RP11-1060G2.1	CCNB2	ABL2	LINC00486	OSMR	MORN1
318	C19orf53	EIF2AK4	XPR1	BIRC6	BAZ2B	CEP112
319	CCDC104	AP002954.4	VCL	CELF2	MYO1E	ACACB
320	EPHA7	TDRD10	TP53BP2	AUTS2	CACHD1	ROR1
321	ZFYVE19	AL590708.2	TMEM63A	RP11-499	MAP4	TOM1L1
322	GAMT	ZNF432	TMEM132C	SLC6	LPP	F8
323	SORBS2	C11orf49	TLL1	PAPSS2	RASA1	ARGFX
324	ELMO1	ICMT	TFPI	KLHL29	SPTBN1	TMEM57
325	STAC3	WNT5B	SRSF10	C9	RP11-434I12.2	ARHGEF7
326	RP11-307C19.2	RP11-215P8.3	SPATS2	RYR2	RAPGEF2	AUTS2
327	COG1	RP5-1086K13.1	SPARCL1	ERC1	TCF7L2	VPS13D
328	SP100	SIMC1	SMC1A	ZNF608	RPGR	GRIA1
329	ATP10A	RP11-626G11.5	SH3KBP1	ARHGEF7	LTBP1	GFOD1
330	AC013436.6	AGAP8	SAMD4A	DLC1	NEURL1B	SLCO4A1
331	DPH7	RP11-382A18.2	RP11-736K20.5	CTNNA1	TMTC2	HTRA3
332	SDC4	C10orf118	RBFOX3	MKL1	RP11-317J19.1	KIAA0040
333	AHSG	C21orf91-OT1	PRKCE	ATP2	SYN3	MRPS11
334	RP11-256I23.1	LCOR	PIK3C2A	IL1	ITGA9	PLEKHG1
335	SFT2D1	TNFRSF10B	MIR181A1HG	CACHD1	AKAP13	PRKCH
336	CHL1	TET1	KLHL5	ARID5	STOM	GTF3C1
337	ERH	RP11-218M22.1	JARID2	PTPN12	MAP4K3	RP11-659P15.1
338	RSPRY1	ATOH8	HPCAL1	TMOD3	ZSWIM6	ZNF391
339	RAET1E	SMTNL2	GLIS3	COBLL1	CPAMD8	FTX
340	BZRAP1-AS1	UBBP4	ERBB4	CAMSAP2	CMIP	CMIP
341	GPR26	IL26	ELTD1	PLXNA2	TEK	ASRGL1
342	C11orf73	CLEC9A	DIAPH2	TNFRSF10	UPK3B	CD300A
343	RP11-762H8.1	MMS22L	CTNNA1	NXN	CSNK1A1	WSB1
344	UBOX5-AS1	COMMD1	CELF2	AGTPBP1	NEDD9	ARPC2
345	RP11-945C19.4	SOCS3	CDK17	SIPA1	ST3GAL1	RFWD2
346	DNM1L	MLEC	CASP1	CLASP1	PLCB4	MYL2
347	CHSY1	RP11-157I4.4	BMP6	MAP4	CALCRL	MED13L
348	ZNF830	PDK4	BAZ2B	IGFBP7	DGKH	RPGR
349	ELANE	ICAM4	ATP1A1	SH3	SH3D19	SMARCA2
350	OPRK1	HTT	AMD1	PLCB1	MYL2	DHRS3
351	FOXJ3	COL4A4	ACTN4	FAM198	HERC1	TANC1
352	RP11-353N4.5	RP11-669E14.6	ZMYND8	TNFSF10	FOXP1	CTB-175E5.7
353	SLC9A9	RP11-563P16.1	YAP1	MYH9	ESR2	RP11-767I20.1
354	CRYAB	MAGI3	WARS	ATP11	ATP8B1	SPSB1
355	C12orf42	INTS9	VOPP1	MAST4	ELF2	DNER
356	AC005775.2	RBL2	VGLL4	P2	NOSTRIN	LNX1
357	SLC26A10	ARIH1	TPM1	MYO1	PHACTR2	ZC3H8
358	FOXP1-AS1	PAPSS1	TMTC2	STXBP6	FGD5	RERE
359	LYST	MCRS1	TMEM64	MCTP1	TGFBR2	SH3RF1
360	FGD2	SRPK1	SPTBN1	MBD5	MGLL	RP11-507B12.2
361	KLKB1	IL1R1	SOS2	RP11-222	SFMBT2	RP11-157I4.4
362	NPR3	NAA15	SAT1	LAMB1	CDK17	RAP1A
363	AIFM3	IL16	RP4-678D15.1	RP3-510	CLIC5	ECE1
364	ZNF582	C19orf69	RP4-613B23.1	PDLIM1	TMEM184B	DDX5
365	SLC30A10	RGS6	RP11-782C8.5	ID3	SPRED2	ZNF98
366	PSORS1C2	CTD-2571L23.6	RP11-768F21.1	PSD3	SPTLC2	GNB1
367	PHACTR1	RP11-522B15.5	RP11-20I20.2	HIF1	PIP5K1C	CMYA5
368	HYI-AS1	PLOD1	RP11-197P3.4	EDN1	MKL2	FRMD3
369	KIF24	SIDT1-AS1	RNF144B	FBXL2	NOTCH4	PRB2
370	HCG27	ALMS1	PIP4K2A	SLAMF1	QKI	RP3-454B23.1
371	SCLT1	FAM117B	PEAK1	RP11-343	IL18R1	AIM2
372	LINC01103	HAND2-AS1	MT-CO1	NR5	LINC00639	DPYD-AS1
373	AC068196.1	MNAT1	MSRB3	SH3	CNTN4	WDR60
374	EXO1	EPDR1	LPP	RNF125	LMBR1	CYYR1
375	BMP2	DUSP6	LNX1	UPK3	UACA	RP11-544L8--B.4
376	IL4R	RP11-179B15.5	ITPR2	TSIX	PPARG	CMTM8
377	RANBP3L	MYH11	ITGB4	PIK3	RP11-331K21.1	AC074138.3
378	RFPL3S	DGKE	ITGA9	PPAP2	ID3	RBMS3
379	RP1-12G14.5	MMP24	IGFBP7	PDE9	OXNAD1	RP11-324O2.3
380	RP11-683L23.1	GABRP	HEG1	FOXO1	TINAGL1	CLIC5
381	ABLIM3	ADM	GNAQ	ELF2	PALMD	NCOA3
382	MCF2L2	SEC63	GFRA3	NT5	CNOT6L	TPM4
383	RP11-430H10.1	CLIC4	FMNL2	RP4-655	SMYD3	ATP8A1
384	AC114730.3	AC008440.10	FLNB	DOCK4	TNRC6B	ARHGAP26
385	S100G	RCAN1	ERC1	SOS1	COBLL1	PKD2L2
386	RP11-526P5.2	RSBN1L-AS1	ELMO1-AS1	ATP11	DST	EXOC6B
387	SLAIN1	MCM4	EGFR	ANO2	RALGAPA2	MGAT5
388	RP11-170N11.1	RP11-34P13.7	DES	PHACTR2	UNC13B	LINC-PINT
389	CSRP3	AL627309.1	COBLL1	NSMCE2	SSH1	GABRE
390	CA14	AP006222.2	CHRM3	STAT3	CASC15	SLC22A23
391	CTC-366B18.4	RP4-669L17.10	CHD9	YPEL2	KLHL5	CLIC4
392	ZNF668	RP5-857K21.2	CCSER1	IMMP2	RORA	TMCC3
393	RP11-1020M18.10	RP5-857K21.4	C19orf43	SOS2	TMEM204	NCOA7
394	HAGHL	RP11-206L10.3	AVL9	DENND4	BCL2L1	ELF2
395	TMEM38B	RP11-206L10.5	ATP5B	LINC-PINT	CALD1	PPAP2B
396	CTB-147C22.9	RP11-206L10.4	ATP13A3	DOCK1	ABR	GP1BA
397	RP11-98G7.1	RP11-206L10.2	AL035610.2	SERINC5	NR5A2	GKAP1
398	PTGR1	RP11-206L10.9	AFAP1L1	ADAMTS9	CHD9	COPS2
399	PTBP1	AL669831.1	AC105402.4	AL354822	HERC2	SCN11A
400	PTS	FAM87B	AC016831.7	DIP2	MTUS1	MYO10
401	KB-1592A4.15	LINC00115	AC005306.3	PAN3	AVL9	SLC8A1
402	ALG9.1	FAM41C	ZNF35	CDK17	SMARCA2	CCNY
403	FOXP3	AL645608.2	ZFY	NEURL1	HSPG2	CDC42SE1
404	CCHCR1	RP11-54O7.16	ZBED4	MEOX1	SNHG7	RP11-404F10.2
405	RP11-412P11.1	RP11-54O7.3	USO1	COL15	RP11-638I2.8	NCAM2
406	AC006547.13	SAMD11	UBE2K	PREX2	AFF4	LPP
407	MSANTD4	AL645608.1	TPM4	PDE4	PRKX	RPL29
408	NPIPA8	NOC2L	TMCC3	LIMCH1	PPP3CC	RPS6KL1
409	COL18A1-AS1	KLHL17	TEFM	VMP1	KLF9	MT1E
410	CSF3	PLEKHN1	TEAD4	DPYSL2	BCAS3	APBB2
411	MDN1	C1orf170	TBC1D5	ARID4	EXOC6B	RP11-120M18.5
412	AC104695.3	HES4	SYNCRIP	LDLRAD3	ZFAND3	PARD3
413	SCUBE2	RP11-54O7.11	STOM	NFIA	AC016831.7	CCDC83
414	ADCYAP1	ISG15	STC1	TIE1	HEG1	TNNI3
415	RP5-1071N3.1	AGRN	STAT3	ATP13	RHOJ	RP11-526P5.2
416	RP11-678G14.2	C1orf159	ST6GAL1	PALMD	RP11-435B5.4	CNTNAP3B
417	OCM2	RP11-465B22.5	SRGAP2	GALNT15	F2RL3	RP11-469M7.1
418	FBXO40	TTLL10	SPAG9	IFT140	YES1	CAMTA1
419	RP11-417E7.2	TNFRSF18	SNTB2	EVA1	RP11-619L19.1	ARHGAP31
420	LPXN	B3GALT6	SMAD3	CECR2	ARHGAP31	LINC00115
421	AC019118.3	FAM132A	RP5-965F6.2	INPP5	MT-CO3	ZNF267
422	CAV3	RP5-902P8.12	RP4-755D9.1	FCN3	C9orf3	UBR4
423	RP11-1C8.4	UBE2J2	RP11-745L13.2	PKN2	RP11-544A12.4	ISOC1
424	ARHGEF37	RP5-902P8.10	RP11-435B5.4	RHOJ	GSN	AMIGO2
425	FAM92A1	SCNN1D	RP11-295P9.3	IGF1	PIK3C2A	ARID1B
426	KLHL5	ACAP3	RP11-14N7.2	CXorf36	RERE	NLGN4X
427	LRRC14B	PUSL1	RP11-123M6.2	EBF3	SV2B	CAPN12
428	RP1L1	CPSF3L	RNF144A	STK3	FKBP1A	AP001601.2
429	OVAAL	GLTPD1	RBPMS	CASC15	GYPC	AKAP12
430	SMC3	TAS1R3	RAP1A	CORO2	SLCO2A1	PALB2
431	RP11-25I15.2	DVL1	PRSS23	ITGAV	DLEU1	ZNF101
432	KRT19	MXRA8	PRKD1	CHST3	ST6GAL1	ACAP3
433	LPAR4	AURKAIP1	PREX2	FAM63	RP11-782C8.2	RP11-138I17.1
434	ADAMTS6	CCNL2	PRCC	RNF19	ZEB1	KCNAB2
435	RP11-462G22.1	RP4-758J18.2	PPP2R5C	ZDHHC14	EXOC4	IGFBP7
436	RP11-406D1.2	MRPL20	PPP1R16B	PHACTR4	SBF2	PCDH7
437	NPPC	RP4-758J18.13	PLN	ST8	PPP1R16B	OCIAD1-AS1
438	CTD-3239E11.2	ANKRD65	PLA2G12A	STOM	GNB1	AC005358.3
439	AC004017.1	RP4-758J18.10	PDE8A	NEDD9	ST8SIA6	SPTLC2
440	PARM1	VWA1	PDE7B	FAM9	PPP1R13B	FMN1
441	BMX	ATAD3C	OARD1	MLLT4	RGS6	GALNT15
442	CTD-3096P4.1	ATAD3B	NRG3	SEPT9	SLC9C1	CTSB
443	DNAJB13	ATAD3A	NKAIN2	SMAD9	DTNA	RBFOX3
444	XXbac-BPGBPG55C20.3	TMEM240	MT-CO3	SNX29	DLL4	RABGAP1L
445	HS6ST3	SSU72	MGLL	ARL17	NAIP	AP001055.6
446	C17orf89	AL645728.1	MAP2K5	SIK3	UGGT2	SDF4
447	COBL	C1orf233	LDLRAD3	CLIP1	CLIC4	RP11-1020M18.10
448	CTC-479C5.6	RP11-345P4.9	LAMB1	UBE2	RP11-736K20.5	ACAD10
449	RGAG1	MIB2	KPNA2	WWOX	MT-CO1	ANKS3
450	RP11-63C8.1	MMP23B	KCNIP1	BPTF	LRRFIP1	FAM107A
451	AURKA	CDK11B	JUN	FGF2	SNED1	EIF3E
452	ERI3	RP11-345P4.10	IRAK3	FAM174	CYTH1	ATP2A3
453	CDH4	SLC35E2B	HNRNPM	TCF7	ETV6	METTL8
454	ACMSD	RP11-345P4.7	HIF1A	ADAMTS9	ARGLU1	RP11-178L8.4
455	RP11-265O12.1	CDK11A	HDAC7	ANKRD12	TCF7L1	TMEM59
456	RP11-99L13.1	SLC35E2	GLCE	CD59	IGFBP4	MCPH1
457	RP11-626G11.5	NADK	ELF2	ZEB1	ENTPD1-AS1	QKI
458	MAGED1	GNB1	EIF4G3	CD9	NPPA	SIK3
459	TRAF3	RP1-140A9.1	DOCK6	CUX1	B2M	AFAP1L1
460	MT1X	CALML6	DNM3	TMEM64	CD58	RP11-525G13.2
461	CTD-2659N19.4	TMEM52	CYTH1	SPIDR	EPHA4	RANBP3L
462	RP11-375N15.2	C1orf222	CCNI	ABLIM3	SMURF2	NUAK1
463	GS1-251I9.3	GABRD	BPTF	STC1	PCSK5	PSD3
464	SMIM20	RP11-547D24.3	BCAS3	RP11-327	ERC1	CTC-444N24.8
465	RPRML	PRKCZ	ASXL3	ARHGEF3	PON2	PFN1
466	RP11-274B21.9	RP5-892K4.1	ARRDC5	TGM2	BPTF	EBF1
467	ALDH1A1	RP11-181G12.2	AMIGO2	IFNAR2	TBC1D5	PAPSS2
468	LGR4	C1orf86	AJ006995.3	STOX2	SPIDR	RP11-365N19.2
469	CRHBP	AL590822.2	ADAMTS6	HIPK2	TJP1	MCTP1
470	RP11-562A8.5	RP11-181G12.4	AC017101.10	ANGPT2	SH3PXD2B	BCR
471	RAB27A	SKI	AAK1	ANXA3	PAM	STX12
472	RP11-446F17.3	MORN1	ZFC3H1	NINJ2	NCOA1	AKAP13
473	ZNF728	RER1	ZFAND6	TM4	TMCC3	PTGFRN
474	RP11-25L3.3	PEX10	ZFAND3	SPRED2	SPRY1	PTPRT
475	NPTX2	PLCH2	YES1	WARS	PREX1	RP11-118B22.4
476	TMEM37	PANK4	USP34	SORBS1	BAIAP2	MTCP1
477	DRD4	HES5	TSC22D2	STK38	LDLRAD3	RP11-613C6.2
478	AC079807.2	RP3-395M20.12	TRIO	GNB1	CELF2	CALD1
479	RP11-153K16.1	TNFRSF14	TRIM22	CD58	SHANK3	SPRED2
480	RP3-355L5.4	RP3-395M20.7	TOP1	TM4	SMCHD1	KIAA0196
481	RP1-78O14.1	RP3-395M20.9	TNRC6B	SMURF2	CTNNBIP1	STC1
482	SPATA25	FAM213B	TNRC6A	COL4	TMOD2	USP54
483	DPYSL5	MMEL1	TNFAIP3	PPP6	DLC1	MAP3K15
484	LRAT	TTC34	TMEM2	LPHN2	GBE1	RP4-613B23.1
485	AC093673.5	LINC00982	TMEM131	NCOA2	AFAP1L1	RP11-1223D19.1
486	RP11-521B24.5	PRDM16	TM6SF1	HERPUD1	RAMP3	NEK9
487	CT64	RP1-163G9.2	TFCP2	SRGN	CHN2	GPR116
488	KMO	RP11-22L13.1	TF	BRAF	LINC00486	GMDS
489	GPR126	ARHGEF16	TAF15	RNF144	SHE	FILIP1L
490	EFTUD2	RP11-168F9.2	SWAP70	MGAT4	SOS2	NAA30
491	RP11-435D7.3	MEGF6	SUMF1	DENND3	ARID1B	CPSF1
492	MXRA8	RP11-46F15.2	SULT1B1	KIAA0355	NUAK1	FBXO31
493	MOBP	TPRG1L	STAT5B	SOCS3	LAMB1	CTD-3020H12.4
494	C17orf97	WRAP73	SMAD9	NIPAL3	VGLL4	KLF2
495	BICC1	TP73	SHROOM4	TJP1	LINC00313	TMED5
496	EFHC2	RP5-1092A11.5	RYR2	JARID2	CRIM1	TLN2
497	LYPLA2	TP73-AS1	RP5-1086K13.1	FAM49	PDXDC1	DENND2A
498	AL161450.1	CCDC27	RP13-188A5.1	NPAS2	MGAT4A	FLNB
499	RP11-85A1.3	SMIM1	RP13-143G15.4	TBL1	CHSY1	SNCAIP
500	CCDC3	LRRC47	RP11-841O20.2	HK1	MB	CCDC109B
501	RGS1	RP1-286D6.5	RP11-779O18.3	TPST1	ARHGEF12	SF1
502	AC012074.2	CEP104	RP11-403D15.2	RP11-243	LIMA1	DNASE1
503	ENPP3	DFFB	RP11-353N4.5	FBXL20	MCF2L2	SSU72
504	LINC00301	C1orf174	RP11-331K21.1	CTD-2127	KIAA1671	MEF2D
505	RP11-739L10.1	LINC01134	RP11-30K9.5	SELE	OSBPL1A	ABCA10
506	LINC01132	RP13-614K11.1	RORA	RBFOX2	GMDS-AS1	RP13-582O9.7
507	ZC2HC1C	RP5-1166F10.1	RNF4	DST	SLCO3A1	EPC1
508	ATPIF1	RP1-37J18.2	RNF19A	ABI3	DAB2IP	ST7
509	SFRP4	AJAP1	RGS3	NCOA1	FMNL2	RP5-1029K10.2
510	TSPAN32	RP11-542C10.1	RGCC	LPP	IGF1R	EML4
511	CTB-5E10.3	RP11-154H17.1	REEP5	PDE8	ARHGEF35	MGLL
512	POLI	NPHP4	RBMS2	WDFY3	HDGFRP3	CXorf36
513	LUZP1	KCNAB2	RABGAP1L	KAZN	SULF2	AC147651.3
514	YEATS4	CHD5	PTPRE	WASF2	AC007246.3	OSGEP
515	COX8A	RPL22	PSORS1C1	PLOD2	FOXO1	SNHG7
516	LINC00382	RNF207	PRRC2B	PPP1	PARD3	BAZ2B
517	C2orf71	LINC00337	PRKCH	BMP6	FLJ27365	EDN1
518	GARS	GPR153	PPP1R9A	RAPGEF2	TMEM165	TRAPPC11
519	RP5-1092A11.5	ACOT7	PPARG	PKP4	ANKRD17	JMJD1C-AS1
520	RP11-504P24.8	RP1-202O8.3	PLSCR1	NLGN4	RABGAP1	FMO2
521	FNDC4	HES2	PLCB4	CHIC2	PDLIM5	PPP1R13B
522	ASPM	ESPN	PKP4	C12	CLDN5	GAS2L1
523	DSC2	TNFRSF25	PIP4K2B	ITGA6	RBM39	BPTF
524	AC053503.6	PLEKHG5	PIK3CB	RBM6	WNT2B	GPHN
525	DDX28	NOL9	PICALM	CLIC5	NOD1	OPRK1
526	C8orf31	TAS1R1	PARVB	ART4	MYO1D	CYSTM1
527	NDUFA7	ZBTB48	PACSIN2	FAM171	CD200	TMEM44
528	RP11-195F19.5	KLHL21	NLGN4X	SMARCA2	SAMD4A	ERO1L
529	RP11-180I4.2	PHF13	NEK7	HDAC9	RFWD2	RP11-353M9.1
530	ZNF202	THAP3	NAIP	KLF3	SPAG9	TECPR2
531	AC006296.1	DNAJC11	MYOM1	NRG3	ELK3	RP11-572M11.4
532	GNGT1	RP11-312B8.1	MYL12A	CTGF	JUP	HPCAL1
533	SLC5A12	CAMTA1	MX2	MAGI3	ATP2B4	CCNL2
534	ZMYND15	RP11-334N17.1	MOB1B	ZFP36	ARSG	PDE4B
535	hsa-mir-335	RP3-453P22.2	MKLN1	LDLR	TSHZ2	KIAA1549L
536	B3GALT2	RP11-338N10.1	MCTS1	RBMS2	TPST1	WDHD1
537	RP11-73O6.3	RP11-338N10.2	LRRK2	KAT6	ANGPT2	ZDHHC11
538	AC004540.4	RP11-338N10.3	LPL	SERPINE2	LMCD1-AS1	KSR1
539	RP11-857B24.1	VAMP3	LPAR6	NMT2	FILIP1L	RP11-417J8.6
540	GPR78	PER3	LINC00894	STX12	ANKRD12	ZNF350
541	C10orf129	RP3-467L1.4	LINC00840	CEP112	NLK	IL1R1
542	AC023347.1	UTS2	LINC00704	LPL	NFAT5	SMAD1-AS1
543	LRRC8E	TNFRSF9	LARGE	C1	ACTC1	CSDE1
544	RP4-781K5.6	PARK7	LAMC1	TEAD1	ST3GAL4	GTF2IRD2
545	GRTP1-AS1	ERRFI1	KIAA1549L	NSD1	SLC22A23	STEAP2
546	IFITM10	RP11-431K24.1	KDM2B	2023-03-07	NAV1	C12orf4
547	LINC00265	RP11-431K24.3	JOSD1	TPD52	ADAM10	ETV6
548	RP1-59D14.5	SLC45A1	IL4R	PXN	SLC1A1	DES
549	FHL2	RERE	HSPE1-MOB4	AFF4	FAF1	EIF1AY
550	SLC5A5	RP5-1115A15.1	HLA-DRB5	FOXP1	ANKH	HSP90AA1
551	RP11-152K4.2	ENO1-AS1	HES4	MYO10	GMDS	KLF12
552	RP11-390B4.5	CA6	GMDS	SNED1	PACSIN2	SLC15A4
553	RP11-267A15.1	SLC2A7	FUT11	AKAP12	PARD3B	NAV1
554	LINGO2	SLC2A5	ERG	FUT8	VTI1A	SLC23A2
555	AC015688.3	GPR157	EIF2B1	LMBR1	KIAA1211L	BAI3
556	CTD-2369P2.5	RP3-510D11.1	DPH7	TM4	TNXB	EIF2B1
557	AC008394.1	RP3-510D11.2	DDAH1	FMO2	RABGAP1L	ANKRD13C
558	UBA5	H6PD	DCAF4	CHSY3	CPNE8	UBN2
559	CASC4	SPSB1	CTD-2127H9.1	CYR61	BRE	PPP3CA
560	PIWIL1	SLC25A33	CPNE5	SUMF1	PAN3	AC104695.3
561	PTCHD1	TMEM201	CNTNAP3	SPTBN1	ACTN4	SFMBT2
562	SHC4	PIK3CD	CLIC4	MCPH1	LINGO1	C6orf89
563	SELE	RP11-558F24.4	CHN2	N4	C9orf84	ASAP1
564	POLG	CLSTN1	CHCHD2	LINC00969	RASGRP3	RBPMS
565	MSS51	RP11-84A14.5	CFLAR-AS1	FBXO11	MBNL2	UACA
566	TMEM25	LZIC	CEP68	MEG8	PXDN	RAB4A
567	DCUN1D3	NMNAT1	CAPN15	SHROOM4	VEGFC	RP11-302F12.3
568	LINC00841	RBP7	CA4	CMIP	AL592183.1	STK38
569	RP11-47P18.2	UBE4B	C9orf84	IQCK	PRKAR2A	TBC1D22A
570	RP3-402G11.28	KIF1B	C17orf97	ABCG1	NPPB	HERC1
571	PPP1R1C	PGD	C15orf40	FLJ27365	PELI2	LCLAT1
572	RP11-461F11.3	DFFA	BCORL1	FBXO31	TIE1	UHRF1BP1
573	C17orf70	RP5-1113E3.3	B3GALNT2	MBNL2	MYH7	NEURL1B
574	AC016735.3	PEX14	ATP5SL	ULK4	CLMN	FKBP1A
575	FLG	RP4-734G22.3	ANO6	LRCH1	ADAMTS6	USP48
576	MRPL13	C1orf127	AL592183.1	PPP1	GIMAP7	TAF1
577	PET100	TARDBP	ADAMTSL1	KANSL1	MSRB3	RP11-96D24.1
578	RP3-463P15.1	MASP2	AC093642.6	IL18	HLA-C	NCALD
579	ARG1	RP4-635E18.8	AC092687.5	AC105053	LSS	CHD9
580	THOC7-AS1	SRM	AC079145.4	P4	IFNGR2	MIR145
581	CTD-2245F17.9	EXOSC10	ZNF687	RPGR	CA4	PLVAP
582	MRPL51	RP4-635E18.7	ZNF609	COL4	CBLB	NUMB
583	BRCA1	RP4-635E18.6	ZNF589	KLF9	ITSN2	FTH1
584	TM4SF1	MTOR	ZCCHC11	RAD51	PCNX	UCHL3
585	RP11-667K14.3	MTOR-AS1	XPNPEP1	MAST2	MBD5	KIAA0355
586	TRMT61B	ANGPTL7	XIRP2	SULF2	DENND4C	UBE3D
587	GPR183	UBIAD1	WWOX	ITGA5	RBFOX2	ZHX3
588	PDCL3	PTCHD2	WWC2	IGFBP4	CTNNA1	CYC1
589	KCTD11	FBXO2	WIPF1	ASXL1	KCNQ1OT1	RP11-85B7.4
590	ARID5B	FBXO44	WDR37	C7	RBMS1	CTR9
591	RP11-703H8.9	FBXO6	VCAN	IGFBP5	SSH2	EYA3
592	WDR53	MAD2L2	USP15	AC009499	CDH5	ANKS1A
593	CCNDBP1	DRAXIN	UNC5B	QKI	HIPK3	XX-C2158C6.3
594	GSTT2B	AGTRAP	UMPS	KCMF1	CTBP2	HIP1
595	RP1-230L10.1	C1orf167	TXLNA	MYO1	RAD51B	MEG3
596	C9orf131	MTHFR	TUSC3	NOVA1	RP5-1101C3.1	ZSWIM6
597	CTNNA3	CLCN6	TRAK1	GADD45	KDM6A	CHIC2
598	ABCG4	NPPA-AS1	TPT1-AS1	STK24	RP11-64D24.2	TTC9
599	LECT2	KIAA2013	TNNT2	FAM155	GRASP	DIAPH2
600	C1QL3	MFN2	TNFRSF4	TSPAN18	ARHGEF3	SH3BP5
601	ALKBH8	MIIP	TMLHE-AS1	CREB3	CSNK1E	GPRIN3
602	ADRA2C	TNFRSF8	TMEFF2	CRYBG3	PTPRK	AC004840.9
603	ZNF324	VPS13D	TM9SF3	ARL15	NXN	AMOTL1
604	RPL22	RP11-474O21.5	TM4SF2	AC073283	SUMF1	NOC2L
605	RP11-245P10.8	C1orf158	THRAP3	ANXA1	USP34	RP11-130F10.1
606	SLC6A3	PRAMEF4	THBS1	SNTB2	FLNB	PTPRB
607	CCDC88B	PRAMEF6	TGFBR3	SLC9	ADD1	RP11-768F21.1
608	AC093627.10	LRRC38	TGFBR2	FRMD3	ATF7IP2	RP11-327L3.3
609	WDR47	PDPN	TEAD1	ID2	SIPA1L2	ZC3HC1
610	C3orf27	CTA-520D8.2	TAOK3	ATP1	C22orf34	ADAMTS6
611	RP11-1348G14.5	PRDM2	TANC1	AGAP1	LPL	EGFR
612	MCF2L-AS1	RP11-344F13.1	TACC2	ATOH8	B4GALT5	PDK2
613	FHAD1	RP4-704D23.1	SYNJ2	CRADD	BCAR3	AC005264.2
614	CDC42SE1	TMEM51	SUSD1	UGCG	ATP1A1	CA4
615	EBF2	C1orf195	SUMF2	CRK	PITPNM2	LSS
616	CLEC17A	FHAD1	STX8	ARAP3	FNBP1L	ZNF611
617	RP11-87F15.2	RP3-467K16.2	STAG1	KCNN3	DIAPH2-AS1	TCEANC2
618	DNAH17	RP3-467K16.4	ST6GALNAC1	MYRIP	KMT2E	DOCK4
619	RP11-570L15.2	EFHD2	ST3GAL4	CRYBG3	MARK3	FCHSD2
620	KANK1	CTRC	ST3GAL1	GBE1	HES4	FOXO1
621	FAM131C	CELA2A	SPTLC2	YAP1	THSD4	KIF13A
622	NIPAL1	CELA2B	SPCS2	TPK1	RAP1B	TRMU
623	ZNF205-AS1	CASP9	SP100	RP4-541	MSN	SUMF1
624	CTC-506B8.1	DNAJC16	SORBS2	SGK223	SSBP2	PLEKHM2
625	TEX11	AGMAT	SMG1	CD109	AGAP1	JMJD1C
626	CNIH2	RP4-680D5.2	SMARCA2	SNHG7	ASH1L	CCL5
627	RP11-497D6.3	DDI2	SLC9B2	MAP2	DPYSL2	ARL17B
628	ZNF716	PLEKHM2	SLC2A1	YWHAE	YBX3	RBMS1
629	PRAMEF6	RP11-288I21.1	SLC26A3	RBMS3	B3GNT5	EPC2
630	CCER2	SLC25A34	SLC25A11	AAK1	NDRG1	CLDN11
631	PFN1	RP11-169K16.4	SLC16A7	FTO	ITGA10	KIF1B
632	FSTL1	TMEM82	SIMC1	TMTC2	FBXO34	XPR1
633	RP11-451G4.2	FBLIM1	SIK3	DAB2	RP11-435B5.3	MMP28
634	AC131056.3	RP11-169K16.9	SH3D19	TCAIM	ID2	CNKSR3
635	IGFL4	SPEN	SH3BP4	PTGDR	LIPE-AS1	CEBPG
636	C19orf33	ZBTB17	SH2D3C	CRY1	AC007193.10	NEDD9
637	CNNM4	C1orf64	SFPQ	CCNL1	PALD1	RP11-473M20.9
638	C20orf62	CLCNKA	SERINC5	RDX	INPP5D	C10orf118
639	ZC3H3	CLCNKB	RPS8	SVIL	FBXW7	NAIP
640	MEFV	FAM131C	RP11-7F17.4	AIF1	TSPAN9	PDE8B
641	RP11-395A13.2	EPHA2	RP11-767I20.1	ZNF385	CA2	AP001048.4
642	ID4	RP11-276H7.2	RP11-513G19.1	ATXN1	MEOX2	MTHFD1L
643	AMPD1	RP11-276H7.3	RP11-434I12.2	CHN1	RB1	ITGA9
644	AC093627.9	ARHGEF19	RP11-355F16.1	SPINK5	LYST	PON2
645	LRRC14	C1orf134	RP11-192P3.5	MAP3	RAPGEF4	ZNF431
646	PLG	RSG1	RP11-15B17.1	DSCAML1	SNTG2	PQLC1
647	TNKS2-AS1	FBXO42	RP11-157I4.4	SYNJ2	ATOH8	HLA-B
648	HPS4	SZRD1	RP11-119F19.2	KCNQ1	SIK2	SORBS2
649	RP11-451B8.1	SPATA21	RP11-10L12.4	ZFPM2	UBE2E2	DLG2
650	RP11-285M22.3	NECAP2	RP1-85F18.6	RASGRF2	COL18A1	RP11-325B23.2
651	GHRHR	RP4-798A10.2	RP1-29C18.10	ANKRD33	UVRAG	SASH1
652	AC004691.5	RP4-798A10.7	RP1-225E12.2	CD2	FAM172A	FLVCR1
653	AKAP1	RP4-798A10.4	RNF219-AS1	RP11-157	KAT6A	STK10
654	GEMIN7	U1	RBM25	ELK3	JAM2	AIM1
655	PGS1	NBPF1	RASA1	ZSWIM6	PGM5	ERC1
656	LIPH	RP5-1182A14.5	RADIL	PDCD4	ENTPD1	TMEM233
657	RP11-814P5.1	CROCCP2	RAB1A	AC007246	TPK1	STAG1
658	C2orf50	CROCC	PXN	RP11-417	SH2B3	SSBP3
659	RP11-2E17.1	RP11-108M9.4	PURA	RUFY3	INTS6	ARID2
660	PRRG3	RP11-108M9.6	PTPRR	DAAM2	CPNE5	JAK1
661	KCND3-AS1	MFAP2	PTPRK	PDE10	CDC42EP3	DIAPH2-AS1
662	LIG4	RP1-37C10.3	PTPRA	MT1	ITPKB	SMURF2
663	TMEM55A	ATP13A2	PRKD2	RPS6	UBR1	KHDRBS1
664	HCG9	SDHB	PPP4C	EXOC6	ELF1	GJA4
665	HSD17B6	PADI2	PPP3CA	TFPI	ZNF609	STOML2
666	RP11-532F6.3	PADI3	PON2	NPPB	ATXN2	FAM89A
667	RLBP1	PADI4	POM121C	SIK1	IFNGR1	SH3PXD2B
668	ZNF317	AC004824.2	POF1B	PHACTR1	LIMS2	RAD1
669	SGSH	RP1-20B21.4	PHACTR1	CAMK1	CA8	RUNDC3B
670	STC2	RCC2	PGM5	UBE2	AL035610.2	DOCK1
671	CTD-2503O16.4	ARHGEF10L	PDE6D	RP11-298	EGLN1	H2AFZ
672	RP11-797D24.4	RP11-473A10.2	PARVA	NNMT	FBLN5	RP11-268G12.3
673	SEC11C	ACTL8	PARD3B	PPM1	IVNS1ABP	LINC00486
674	KREMEN2	RP11-174G17.2	NUFIP2	CYFIP1	ITGAV	RNF144B
675	VIPR1-AS1	IGSF21	NTRK2	LIPE-AS1	NAMPT	RASA1
676	FBXL19-AS1	RP11-174G17	NCOR2	RASSF9	STXBP6	CREM
677	FAM220A	PAX7	NCOR1	ADAMTS9	RNF19A	RUFY1
678	RP11-60L3.1	RP13-279N23.2	NCKAP1	ELMO1	RP11-597D13.9	ERCC3
679	ZDHHC11	IFFO2	NAV3	ITGA9	CDC42EP4	CTA-211A9.5
680	RP11-304F15.3	UBR4	MYRIP	SP100	MT-ND3	TGFBR2
681	MUC20	RP1-43E13.2	MYH6	PTPRR	KMT2C	SMAD9
682	IFT46	EMC1	MTSS1	UGP2	WASF2	HIVEP2
683	SOCS1	MRTO4	MTM1	KCNMB4	ARHGAP24	ZNF578
684	MRPL17	AKR7A3	MTHFD1L	RP11-286	WDR60	CRIM1
685	RP11-160E2.16	AKR7A2	MLLT10	CDC27	PPP6R3	APP
686	CRHR1	PQLC2	MLF1	MIR4435-1	ARHGAP26-AS1	ITGB5-AS1
687	RP1-137H15.2	RP5-1056L3.1	MKL2	MEOX2	BRAF	ABLIM3
688	RAPSN	MINOS1-NBL1	MICU1	RFTN2	EPN2	LDLRAD3
689	FAM86B1	NBL1	MGAT5	RAPGEF1	DLG2	SLC45A4
690	SNPH	HTR6	MGAT4A	USP53	PIK3C2B	GALNT2
691	PAMR1	TMCO4	MGARP	PIP4	LPHN2	IRAK3
692	IL21-AS1	OTUD3	MED19	STK17	PLSCR1	ADCY5
693	PSD4	PLA2G2A	MED13	RPS6	EML4	ZNF491
694	ZFP57	PLA2G5	MCCC1	FAM214	2023-03-03	FAM134A
695	CA12	PLA2G2D	MAP4K3	ST6	PDE7B	SSH1
696	VAMP8	PLA2G2F	MAP3K12	FRAS1	PHF20	SLC13A4
697	NUTM2E	PLA2G2C	LYST	GULP1	NLGN4Y	GMEB1
698	TEF	UBXN10	LRRFIP1	NLK	ITPRIP	EPB41L2
699	MEDAG	VWA5B1	LRCH1	RHD	TLN2	DUSP18
700	UBBP4	RP4-745E8.2	LRBA	LMCD1	LAMA3	RP11-241G9.3
701	AC105760.3	LINC01141	LINC00152	VPS13	TNFSF10	UGP2
702	ALPK2	CAMK2N1	LINC-PINT	SMCHD1	NCOR1	DOCK6
703	TMEM115	MUL1	LCOR	ST3	BIRC6	DCP2
704	CDK2AP1	FAM43B	LBR	TPO	RP11-703M24.5	ST8SIA6
705	TSTA3	CDA	KLF9	KIF1	ETS1	PLCB4
706	COL18A1-AS2	PINK1	KIF13A	SH2	PHF14	CSGALNACT1
707	NCSTN	PINK1-AS	KIAA1671	PIBF1	MLLT3	ANAPC13
708	RP1-193H18.3	DDOST	KIAA1462	DNAJC1	PIAS1	IMMP2L
709	MICAL2	KIF17	KDR	WDR60	RP1-90G24.10	CCND3
710	SOCS3	HP1BP3	KCNT2	JAM2	PHACTR4	ACER3
711	SGMS2	RP5-930J4.4	ITSN2	ZEB2	HLA-B	BIRC6
712	PSTPIP2	ECE1	ITPR1	MAP2	RP4-678D15.1	DENND3
713	CAPN13	RP3-329E20.2	ITPKC	SETD5	CACNA1C	CHN2
714	ANGPTL6	RP5-1071N3.1	ITGA10	RP11-295	SLC45A4	CTB-31O20.2
715	MRGPRX3	NBPF3	ITCH	FAT4	RP11-343N15.1	GULP1
716	RP11-1145L24.1	ALPL	ID3	EVI5	SLC9A3R2	SH3RF3
717	C11orf45	RP11-63N8.3	HSD17B12	MKLN1	RAB11A	HIPK2
718	LHFPL5	RAP1GAP	HOOK1	HIVEP1	THSD7A	KLHL29
719	SEMA3C	USP48	HNRNPH1	USP12	WAC	PGF
720	RP11-543H23.2	LDLRAD2	HMOX2	RASL10	CAMSAP2	TM4SF2
721	ADH6	HSPG2	HIVEP1	GSN	ATRX	LRRFIP1
722	AC005387.2	CELA3B	HIPK2	NOX4	QRFPR	SRPK2
723	HPX	CELA3A	HES5	RP11-317	CD59	CD9
724	RP11-755F10.1	RP1-224A6.3	HES1	RABGAP1	CDK6	SLCO3A1
725	CFH	LINC00339	GSN	NAMPT	ITGA5	RP11-434I12.2
726	FST	CDC42	GRK5	SV2	ST8SIA4	G3BP2
727	RP1-23E21.2	RP1-224A6.9	GRAMD1A	RP11-472	PLSCR4	KCTD20
728	MAP3K19	WNT4	GPBP1	LRRC32	HSD17B12	ZCCHC7
729	FAM229A	ZBTB40	GOLPH3	GPIHBP1	DUSP1	PDE8A
730	AC004466.1	EPHA8	GNB1	TSC22	ASAP2	HECW2
731	S100A6	C1QA	GLYR1	TMEM163	MKLN1	EPHA4
732	SNTG1	C1QC	GLUD1	AVL9	ACER3	ASB14
733	GS1-57L11.1	C1QB	GLB1	RP4-545	ITPKC	NUDT19
734	RP11-21L23.3	EPHB2	GIMAP1	RELL1	CREM	ARGLU1
735	CD38	LACTBL1	GBE1	C20	KIAA1549	PARD3B
736	SLC6A20	C1orf234	GABRE	NSRP1	RNF125	CD47
737	RP11-770J1.5	KDM1A	FILIP1L	TENM2	FBXO11	PDLIM5
738	FOXB1	RP1-184J9.2	FAM21C	XKR6	NF1	RP5-1101C3.1
739	GSN-AS1	LUZP1	FAM212A	CLVS1	PLVAP	YAF2
740	RP11-563P16.1	HTR1D	FAM117B	NID2	MAGI2	MLLT4
741	C19orf38	RP5-1057J7.6	ERCC3	MAOA	AC092839.3	HRH1
742	AC004837.5	HNRNPR	EPHA4	MARK3	VEGFA	AC145212.1
743	ASB18	ZNF436	EPC1	SOCS2	CFH	SHANK3
744	SLC34A1	C1orf213	ENY2	SSH2	RP5-965F6.2	RP5-965F6.2
745	RP11-81K2.1	RP5-1057J7.7	EML1	RP11-611	COL15A1	ZEB1
746	C1QC	TCEA3	ELOVL7	NEBL	PLS3	SAP30
747	RP13-638C3.3	ASAP3	ELL2	PPARG	PRPF4B	P2RY8
748	CADPS	E2F2	EIF4H	RPP38	MAP1LC3B	KANK3
749	VARS2	MDS2	EGLN1	SMYD3	ZCCHC7	CRYAB
750	CCDC79	RPL11	EFNA5	LSMD1	IFT140	TK2
751	LOXL1-AS1	TCEB3	DOCK1	CFH	CTDSPL	TMEM132A
752	DZIP1L	RP5-886K2.3	DNAH9	SIPA1	ARID4B	RP11-782C8.2
753	RP11-326C3.12	PITHD1	DNAH17	OSMR	RP11-119F19.2	SPAG9
754	RP11-316M21.7	LYPLA2	DLG2	TRIM2	C8orf4	EFNB2
755	KHK	GALE	DIAPH1	ST8	PODXL	NBN
756	RP5-1061H20.4	HMGCL	DGKH	HRH1	TBC1D1	BCL2L1
757	RP11-401H2.1	FUCA1	CYP4X1	FAP	ACTN1	PDK4
758	AC034243.1	CNR2	CTGF	PGM5	C1orf63	AAK1
759	SNHG18	PNRC2	CTC-490E21.12	CYTH3	FGF2	EIF4G3
760	C16orf89	SRSF10	CPNE8	PLD1	TBC1D22A	MT-ND3
761	SNHG8	RP11-293P20.2	CPEB4	TEK	RIMKLB	C9orf84
762	AC140912.1	MYOM3	COX16	CD300	HES1	TLL1
763	SPHKAP	IL22RA1	COPS4	PHF14	SHROOM4	TCF12
764	SH2D7	IFNLR1	COPG1	CPAMD8	TUBB6	PARK2
765	RP1-41C23.1	RP11-10N16.2	COL6A2	AJ006995	CTC-228N24.3	RP11-206L10.9
766	RP11-672A2.6	RP11-10N16.3	CEP152	RP11-69	CDC42BPB	MIR181A1HG
767	AMN	GRHL3	CEP128	INHBB	MYO5C	RP11-736K20.5
768	WDR81	STPG1	CDR2	KANK3	IFI44L	ATP11A
769	RP11-290F24.6	NIPAL3	CDKN2AIPNL	DGKE	LAP3	FHIT
770	LINC00566	RCAN3	CDK3	SSBP2	DNM3	DNA2
771	RP11-638L3.1	RP4-594I10.3	CDC5L	SEMA6	ARAP3	CSGALNACT2
772	PXDC1	NCMAP	CDC42	CRMP1	CCDC68	MGAT4A
773	RP11-324I22.2	SRRM1	CDC27	TOX2	UGCG	ALPL
774	CAGE1	RUNX3	CCSER2	LIFR-AS1	BICD1	CACNB2
775	FAM179A	RP4-799D16.1	CCNL2	CAPN2	ANO6	MBOAT1
776	COX7B2	SYF2	CCDC68	CTB-118	GSK3B	RORA
777	CTD-2366F13.1	C1orf63	CBLB	ROR1	ATP1B3	WNT2B
778	SACS-AS1	RP3-465N24.6	CAV1	NCOR1	MYO10	OAS1
779	RP11-600K15.1	RHD	CAPN2	CREBBP	SWAP70	IL18R1
780	WDR63	TMEM50A	CAPN12	BACE2	TMEM2	ATG14
781	RP11-844P9.2	RHCE	CALD1	GLG1	MAP2	NR4A1
782	GS1-600G8.5	TMEM57	C7orf69	CHSY1	CTTNBP2NL	NFIC
783	AC006116.12	LDLRAP1	C22orf34	KIAA1549	ZFPM2	ANKRD1
784	RP1-293L8.2	RP11-70P17.1	C17orf67	MFHAS1	ADAMTS1	PHACTR4
785	FBXO6	MAN1C1	C15orf61	TGFBR3	SOS1	SRSF4
786	GDF7	RP1-187B23.1	C12orf79	JAK1	STX12	STAT3
787	TAF7L	SEPN1	BTBD7	RP11-218	UBE2D3	C1orf186
788	RP11-480C22.1	RP1-317E23.6	BRAF	CTDSPL	TANC2	CYTH3
789	BCL2L12	RP1-317E23.3	BCR	MT2	CUX1	RP11-317J19.1
790	C15orf52	MTFR1L	AZIN1	NTN4	CHSY3	FMNL3
791	PLEKHG2	AL020996.1	ATRX	SLC48	SGK223	DTNA
792	IER3IP1.1	AUNIP	ATP8A1	RB1	SOX6	CCDC3
793	SLC26A4-AS1	RP1-125I3.2	ATP7B	LARGE	IQCJ-SCHIP1	MYRIP
794	RP11-722P11.4	PAQR7	ATP1B1	MAP2	DENND2A	CCDC65
795	SLC4A1	STMN1	ATP1A4	GMDS	CLASP1	CLEC1B
796	RP1-257A15.1	PAFAH2	ATOX1	KLF10	NT5C2	TMEM30A
797	EPHA8	EXTL1	ATG9B	STK39	VCL	TIGD6
798	SULT1C2	SLC30A2	ARHGEF3	RP11-782	IGF2BP2	TEF
799	PEAR1	TRIM63	AP000233.4	RFX3	TRAK1	ZNF224
800	FBL	PDIK1L	ANXA3	FERMT2	STK38	CAV1
801	KCTD19	FAM110D	ANKRD30BL	CTTNBP2	ZNF710	NXF1
802	CCDC136	ZNF593	ANKRD16	ABR	MN1	ANKRD11
803	RP11-426C22.6	RP11-96L14.7	ANKRD10	FBLN5	UNC5B	ULK4
804	RP11-989F5.1	CNKSR1	AGBL3	AMD1	CDK13	WT1
805	AC008132.13	CATSPER4	ADAMTS1	KMT2	TPM1	LUC7L3
806	RP11-141O15.1	CEP85	ACER3	TRIP12	TMOD3	AC007401.2
807	AXL	SH3BGRL3	ACACB	PCAT1	TBL1XR1	CYTH1
808	RP11-856M7.6	UBXN11	AC144450.2	SRPX	KLF3	SRSF10
809	SOX11	CD52	ABLIM3	RCAN1	FMO2	MBD5
810	SYK	AIM1L	ZNF836	IVNS1	ANKRD10	CNTRL
811	BLK	ZNF683	ZNF83	SLC8	GATAD2B	MSRB3
812	PNRC2.1	LIN28A	ZNF829	RP11-154	C4orf32	TMEM240
813	THEGL	DHDDS	ZNF805	MCF2	NUTM2A-AS1	LRCH1
814	RP13-16H11.2	RP3-476K8.3	ZNF790	TNFRSF10	CXCL2	RGS12
815	RP11-182L21.6	HMGN2	ZNF714	PPP1	PHKB	PPARG
816	BNC1	RPS6KA1	ZNF697	LHFPL2	NIPBL	TLK2
817	RP11-945A11.1	RP5-968P14.2	ZNF675	SHE	FAM198B	SPTBN1
818	RP11-388M20.1	ARID1A	ZNF613	KCNB1	RNF144A	AKNA
819	RP11-102M11.2	PIGV	ZNF521	INO80	ME3	RP11-619L19.1
820	OR51E2	ZDHHC18	ZNF366	ETV6	ICAM2	EEPD1
821	PRKAG2-AS1	SFN	ZNF331	PARD3	EFNB2	GABRP
822	RAB17	RP1-50O24.6	ZNF273	TRAK1	SYNJ2	SLC4A7
823	RP11-1036E20.9	GPN2	ZNF207	TMEM87	FER	PRSS23
824	RP5-991G20.4	GPATCH3	ZNF100	FLRT2	PBX1	RAD52
825	FAM127C	NUDC	ZHX2	IL6	MYH6	SPEN
826	LA16c-366D1.3	NR0B2	ZFP37	NCKAP1	PITPNB	TBC1D5
827	RP11-400N9.1	C1orf172	ZDHHC14	HDAC7	TRIP12	KLF9
828	RP1-90J20.8	TRNP1	Z83001.1	KLF13	ZMYND8	INPP5D
829	PTER	FAM46B	YWHAZ	PAM	USP6NL	RP11-5C23.1
830	HIST1H1D	SLC9A1	XRN2	EHBP1	INHBB	THSD4
831	RP11-231G3.1	RP11-40H20.4	WIPF3	B4	ASRGL1	JARID2
832	RDH16	WDTC1	WASF2	LINC00472	CHIC2	SKIL
833	AC079305.11	TMEM222	WAC	CTC-260	ATP13A3	SLC35G2
834	RP11-101E13.5	SYTL1	VTI1A	ARHGAP24	CARD8	TXNIP
835	NALCN	MAP3K6	VPS45	ACACB	TNS1	GRK5
836	RP11-406A9.2	FCN3	VPS13D	FGF12	MT1M	SLC12A7
837	RP11-84G21.1	CD164L2	VIM	LMNB1	CAPZA2	RAD51B
838	PRKG1-AS1	GPR3	VEGFC	STX8	IFNAR2	UGGT2
839	RP11-48B3.4	WASF2	VCPIP1	CCSER2	SEPT9	TUBGCP4
840	RNF175	RP4-752I6.1	UTP18	KIAA1549	STK10	DEPTOR
841	ALCAM	RP1-159A19.4	USP47	KMT2	ITCH	STIM1
842	PLEKHG7	AHDC1	USP3	THADA	TTC19	CAPZA1
843	RP5-968J1.1	FGR	USP18	KDM7	LUZP1	NEURL1
844	MPI	RP11-288L9.1	USP16	SSH1	SIPA1L3	UPK3B
845	GJA3	IFI6	UQCR10	ZNRF1	FMNL3	KIAA0247
846	SLC40A1	RP11-288L9.4	UPF2	POC1	DDX17	FPGS
847	RP11-637A17.2	FAM76A	UGGT2	CELF1	TJP2	VPS26A
848	AP000797.3	STX12	UBN1	PLS3	ICA1	AFF4
849	CTD-2568A17.1	PPP1R8	UBE4B	MTURN	ASXL1	PTPRA
850	CALB1	THEMIS2	UBE2R2	PAFAH1	SMAD9	PREX2
851	MAP1LC3C	RPA2	UBE2H	LRP5	PIBF1	THSD7A
852	AC018464.3	SMPDL3B	UBE2D3	CDKN1	KTN1	SGK223
853	RP11-404F10.2	RP11-460I13.2	UBASH3B	KLRD1	SYNPO	SMG1
854	CPN1	XKR8	UBA2	ESR2	MGAT5	FGF2
855	AC005780.1	EYA3	TXNIP	PLEKHM3	KANSL1	ADD3
856	CTD-3222D19.10	PTAFR	TUBA1C	TMEM63	NPDC1	DTX1
857	HHIP	DNAJC8	TUBA1A	SHANK3	SLC4A7	OSMR
858	RP11-695J4.2	AL353354.2	TTL	RCAN3	RAPH1	SH2D3C
859	RP11-23E10.3	ATPIF1	TTC9	AC025165	REEP3	RP11-298J20.3
860	RP11-624L4.1	RP5-1092A3.4	TTC37	SPRY1	ZNF251	ZNF732
861	LLNLR-299G3.1	RP5-1092A3.5	TTC3	CALD1	SLC6A6	ZBTB34
862	MAST4-AS1	SESN2	TTC17	ST8	RASIP1	EHD4
863	DOCK7	MED18	TSPAN14	FNBP1	LITAF	LAMC1
864	LINC00336	PHACTR4	TSC22D1	GRASP	DDX21	CTD-2058B24.2
865	CTD-2619J13.16	RCC1	TSC1	GMDS-AS1	SGK1	BOLA3
866	AGAP5	TRNAU1AP	TRNT1	OXNAD1	IP6K2	FER
867	RALYL	SNHG12	TRIP11	SLC45	MCL1	ITGA5
868	PCDH11Y	TAF12	TRIB1	SPATA5	PTBP2	SULF2
869	RP11-461L18.1	RAB42	TRAPPC8	GATA4	JPX	VGLL4
870	RP11-626H12.1	RP11-442N24--B.1	TRAPPC3	RARB	C20orf194	IFNGR1
871	A1CF	RNU11	TRAPPC13	BACH2	MAN1A1	PIGB
872	RP11-349P19.1	GMEB1	TPST2	SLC25	ZNF366	CACNG3
873	RP3-428L16.2	YTHDF2	TOX2	ERRFI1	RASSF1	CHP2
874	TEAD3	OPRD1	TOR1AIP2	HEY1	MTHFD1L	PLK1
875	RP11-684B21.1	RP1-212P9.3	TNNT3	EIF1	RALGAPA1	CTD-2540M10.1
876	USP2	EPB41	TNNI3	PCNXL2	FTO	ERN2
877	TTK	TMEM200B	TNFRSF25	RP11-298	TRIM13	RBBP6
878	FAM177B	RP11-242O24.3	TNFRSF1B	DENND5	RAB1A	CTD-2313J23.1
879	PRH2	SRSF4	TNFRSF10D	CSNK1	PTPRR	RP11-56B16.4
880	CILP	RP11-242O24.5	TNFAIP8	INPP5	PLCG2	CTD-2196E14.4
881	FGFR2	MECR	TMPO	CRYAB	PRKD2	PRKCB
882	NOVA1-AS1	PTPRU	TMEM50A	NEK7	LRP4	RAB27A
883	RP11-671P2.1	RP3-437I16.1	TMEM43	ELTD1	PTPN14	RP11-139H15.1
884	AC011899.9	RP11-111I12.1	TMEM39A	CEACAM1	TSPAN18	CTD-2184D3.3
885	AC073569.1	MATN1	TMEM206	INPP5	IL6ST	CTD-2196E14.9
886	FIGN	MATN1-AS1	TMEM161A	PELI2	SDCCAG8	CTC-391G2.1
887	NDUFAF3	LAPTM5	TMEM11	EEPD1	IL4R	CTB-134H23.2
888	RP11-691H4.3	RP5-1125N11.1	TK2	SPRED1	SH3PXD2A	MNS1
889	MT-ATP8	RP1-65J11.1	TJP1	MET	CDR2	RP11-48G14.1
890	CACFD1	SDC3	TINAGL1	KCNK2	NR3C2	RP11-48G14.2
891	RORB	PUM1	TIE1	CPNE5	NRG3	RP11-264B17.5
892	AC124944.3	NKAIN1	THSD7A	B4	MT-CO2	TEX9
893	RP11-257K9.8	SNRNP40	THAP4	EHD4	TTC17	RP11-105C19.1
894	EGFLAM	ZCCHC17	TGM2	CDK6	EBF3	TMOD3
895	AP006222.2	RP11-266K22.2	TGIF2	SLC25	FZD4	HS3ST2
896	GAS5-AS1	FABP3	TEX14	DAPK2	ITFG1	RFX7
897	CTD-2555C10.3	SERINC2	TET2	WLS	DNAJC1	RP11-20G6.2
898	SCRN1	RP11-439L8.4	TESK2	NAV1	HERC4	NEDD4
899	RP11-304L19.11	RP11-73M7.1	TECPR1	KITLG	ATXN1	USP31
900	RP11-101E3.5	TINAGL1	TDRP	RAB1	SLC26A3	SCNN1G
901	GGT6	HCRTR1	TCF7L2	TNS1	ABL1	SCNN1B
902	GGT1	PEF1	TBPL1	CACNA2	COPA	DCTN5
903	AGXT2	RP11-73M7.6	TAF3	MIR155	SRPK2	COG7
904	AC062020.1	COL16A1	TAF1D	POMP	FAM118A	PRTG
905	RP11-58A18.1	BAI2	TAF12	LRP4	IQSEC1	CTD-2270L9.4
906	RP11-86A5.1	SPOCD1	SYNPO	CNOT6	AFAP1	GGA2
907	LINC00457	RP11-84A19.2	STOX2	RP5-864	MYO9A	RP11-56B16.5
908	BCL11B	RP11-84A19.4	STK38L	XKR4	RP11-192P3.5	EARS2
909	RP11-55K13.1	PTP4A2	STK32B	IL4	CDK19	UBFD1
910	AP003068.9	RP4-534N18.2	STIM2	OSBPL1	TGM2	PYGO1
911	RP3-522J7.6	KHDRBS1	SSU72	DDIT4	ABCC1	AC012317.1
912	ZNF792	RP11-277A4.4	SSFA2	PLCB4	TGFBR3	NDUFAB1
913	LA16c-361A3.3	TMEM39B	SS18L2	WIPF1	NCOR2	DYX1C1
914	RP11-333E1.2	KPNA6	SRSF4	RP1-91	FAM196A	C15orf65
915	RP11-367J11.3	TXLNA	SRSF11	ICAM1	RP4-613B23.1	CTD-2196E14.3
916	CAMK1G	CCDC28B	SRPX	ERO1	MEOX1	CCPG1
917	ARMC2-AS1	RP4-622L5.7	SPNS2	MOB3	ZNF423	LAT
918	AC079922.3	IQCC	SPG7	MLXIP	WWC2	LCMT1
919	TRMT6	DCDC2B	SPECC1	SCFD2	HIVEP2	TNRC6A
920	RP11-15A1.7	TMEM234	SPDYE3	RALGAPA1	PDE8B	NPIPB7
921	DNAAF3	EIF3I	SPCS3	IER2	RP11-588H23.3	CCDC101
922	EDARADD	FAM167B	SPATS2L	ST3	CD99	NUPR1
923	UPK2	LCK	SP3	LIMS3	SON	IL27
924	AC000068.5	MARCKSL1	SOX17	FZD4	SKI	APOBR
925	AC078842.4	TSSK3	SOGA2	TMCC1	RNF122	CLN3.1
926	RP11-411B10.3	FAM229A	SNX29	ATP9	CAMKMT	RABEP2
927	RP11-284F21.8	BSDC1	SNX25	JUN	POSTN	MAPK6
928	ALDH1B1	RP1-27O5.3	SMYD3	LINC00313	GLG1	EIF3CL
929	ANO5	ZBTB8A	SMURF1	PTGIS	KIAA1462	RSL24D1
930	RP11-383H17.4	ZBTB8OS	SMCHD1	SAMD11	LRBA	NPIPB6
931	LINC00596	RBBP4	SMC6	RP11-434	SPECC1	CD19
932	CTD-2140B24.6	SYNC	SMC5	C12	PHACTR1	SBK1
933	RP11-789C2.1	RP11-114B7.6	SMARCAL1	GAB2	ATP11A	RP11-57A19.2
934	ACSS3	KIAA1522	SLCO3A1	AC002066	TAOK3	XPO6
935	C5orf54	YARS	SLCO2B1	C15	TPM4	RP11-430B1.2
936	DUOXA1	S100PBP	SLC9A3R2	AC011288	R3HDM1	GSG1L
937	RP11-473J6.1	FNDC5	SLC6A6	YEATS2	IER2	SULT1A2
938	ZFAND2A	HPCA	SLC4A7	ITPR1	PAFAH1B1	SULT1A1
939	FTCD	TMEM54	SLC45A4	PDE8	NFKBIA	NPIPB8
940	AL035252.1	RNF19B	SLC38A2	ARHGAP26	CDC42SE1	CTD-2650P22.1
941	NUSAP1	FKSG48	SLC35G2	DNM3	HIF1A-AS2	RP11-22P6.2
942	ROS1	RP1-117O3.2	SLC25A4	DUSP6	FAT4	SH2B1
943	RP11-247A12.1	AK2	SLC25A29	LURAP1	NCOA2	BCL2L10
944	SPIN4-AS1	ADC	SLC25A12	MIR143	PML	TUFM
945	C12orf39	TRIM62	SLC22A23	ZSWIM4	CLEC14A	RP11-24N18.1
946	RPL36A	ZNF362	SLC20A1	MYC	ZNF160	CTD-2184D3.6
947	RP11-600F24.7	A3GALT2	SKI	MSN	FOSL2	GNB5
948	GDNF-AS1	RP11-415J8.3	SIPA1L3	RP6-99	PACS1	CTD-2184D3.5
949	MFI2-AS1	PHC2	SIPA1L2	LRRC8	TCAP	ATXN2L
950	GLYATL2	RP11-415J8.5	SHANK3	TFDP2	SETD5	RP11-1348G14.5
951	TRABD2B	ZSCAN20	SH2D3A	LRRC37	BCR	RP11-1348G14.4
952	LL22NC03-2H8.4	CSMD2	SH2B3	PPP2	IL1R1	NPIPB9
953	FAM212A	C1orf94	SGK223	TINAGL1	VPS13B	RP11-22P6.3
954	RP11-478K15.6	GJB3	SF3B14	SLC38	FRMD8	EIF3C
955	RP11-159L20.2	GJA4	SF1	CKM	POC1B	CTD-2184D3.7
956	HINT2	DLGAP3	SETD5-AS1	C9	NSF	CTD-2049O4.1
957	C20orf78	RP11-244H3.4	SETD5	TM6	REV3L	KIAA0556
958	RP4-622L5.7	ZMYM6	SETD3	FN1	FRMD4B	MYO5C
959	RP11-611D20.2	ZMYM1	SESN1	ABCC1	AGTPBP1	ONECUT1
960	AC069278.4	SFPQ	SERPINE2	MT-CO1	IPO9-AS1	CTD-2547G23.2
961	TSHB	ZMYM4	SEH1L	ZNF131	CNST	ZKSCAN2
962	FADD	ZMYM4-AS1	SECISBP2	NOD1	EHBP1	AQP8
963	TDO2	KIAA0319L	SCAPER	MED13	ARIH1	RP11-266L9.2
964	HRH4	NCDN	SCAMP1	PACS1	SMC5	ATP2A1
965	NDRG4	RP4-728D4.2	SBF2-AS1	SERPINE1	CHD2	WDR72
966	CNPY1	TFAP2E	SBF2	ARID1	WDFY3	RP11-449H11.1
967	EGOT	PSMB2	SARS	CREM	TNRC6A	RP11-643A5.2
968	LIMS3	C1orf216	S100A6	CAST	ZDHHC14	UNC13C
969	RP11-498E2.7	CLSPN	RTN4	LIMS1	SETD2	RP11-266L9.5
970	KCNU1	RP11-435D7.3	RPSA	KRAS	RNF130	RP11-548M13.1
971	WI2-85898F10.1	AGO4	RPS6KA5	GPRC5	FAM193A	ARHGAP17
972	UQCR11.1	AGO1	RPS15A	LITAF	ELOVL5	LEO1
973	RP11-473O4.5	RP4-789D17.5	RPN1	ROBO4	NFATC2	SLC5A11
974	RP11-351I24.1	AGO3	RPL10A	CXCL17	FAM174B	CTD-2515A14.1
975	RP11-19N8.4	RP4-665N4.8	RP5-1101C3.1	TSPAN2	CDKAL1	RP11-264B17.4
976	FAM72A	TEKT2	RP5-1031D4.2	VCAM1	LINC00969	CTA-249B10.1
977	FZD3	ADPRHL2	RP4-798A10.2	GDAP1	CCSER2	MYO5A
978	CDT1	COL8A2	RP4-545C24.1	FOXJ3	ZNF280D	HS3ST4
979	C6orf222	TRAPPC3	RP4-541C22.5	TTC17	FAM208B	IL21R-AS1
980	HSPA2	MAP7D1	RP1L1	PTPN14	RASGEF1B	IL21R
981	AC104134.2	THRAP3	RP11-84A19.4	CAMK2	KIF1B	NFATC2IP
982	RP11-79M19.2	SH3D21	RP11-83A24.2	PALD1	PDS5A	IL4R
983	RP11-385J1.2	EVA1B	RP11-838N2.5	WWC2	HDAC8	ARPP19
984	RP11-413B19.2	RP11-268J15.5	RP11-805F19.2	ARHGEF10	CRADD	RP11-23N2.4
985	FGL1	STK40	RP11-664D1.1	SLC2	SCMH1	RP11-264B17.2
986	AC010890.1	LSM10	RP11-656D10.3	RYBP	NCKAP1	FAM214A
987	FAM166B	OSCP1	RP11-64D24.2	ACAP2	CRK	NSMCE1
988	FAM74A3	MRPS15	RP11-63M22.2	IGFBP3	GULP1	CTD-3203P2.1
989	RP11-214N1.1	CSF3R	RP11-619L19.1	PDE3	KAT6B	SPNS1
990	RP11-813I20.2	GRIK3	RP11-546K22.1	SH3	HNRNPC	KDM8
991	RP11-297A16.2	RP5-1180C18.1	RP11-540O11.4	ADAMTS1	PARK2	RP11-673P17.4
992	KB-1991G8.1	LINC01137	RP11-517O13.1	VOPP1	SGIP1	RP11-142A12.1
993	RP11-830F9.5	ZC3H12A	RP11-461L13.3	AL035610	CLIP1	AC009158.1
994	SLC6A15	MEAF6	RP11-435B5.5	SNX9	MYCBP2	CTD-3203P2.2
995	LINC00562	SNIP1	RP11-421L21.3	YES1	CMSS1	CRYM
996	LINC00960	DNALI1	RP11-417J8.6	ATXN2	RICTOR	NPIPB5
997	AZGP1	GNL2	RP11-404F10.2	KLF6	RP11-187O7.3	RP11-1069G10.2
998	RP11-797H7.5	RSPO1	RP11-381O7.3	GBF1	PABPC1	FOPNL
999	GFI1B	C1orf109	RP11-363J20.2	XRRA1	CTD-3179P9.1	AF001548.5
1000	RP11-35G9.3	CDCA8	RP11-354M20.3	NR4	ADAM23	RP11-16B9.1
1001	RP11-264E20.1	EPHA10	RP11-343N15.1	ESAM	DYRK1A	VPS13C
1002	GLYATL3	MANEAL	RP11-228B15.4	GNAI1	MAP3K8	RP11-643M14.1
1003	LRRC71	YRDC	RP11-219G17.4	KIAA1328	KDM4C	MYH11
1004	GPR158-AS1	C1orf122	RP11-178L8.4	NLGN1	CD74	NDE1
1005	RP11-130C19.3	MTF1	RP11-16C1.3	STK10	SPPL3	C2CD4A
1006	AC144450.1	RP11-109P14.10	RP11-134G8.7	RAB6	ERN1	KIAA0430
1007	RP11-719N22.2	INPP5B	RP11-131L23.1	UBE4	CTNNB1	C16orf45
1008	CTC-575I10.1	SF3A3	RP11-103J8.1	NAIP	SEC24B	C2CD4B
1009	THUMPD3	FHL3	RP11-1017G21.4	MAML3	CTB-171A8.1	RP11-625H11.1
1010	ZFP41.1	UTP11L	RP1-34H18.1	IQGAP2	SENP7	RP11-1021N1.1
1011	CAMK2A	POU3F1	ROCK2	UBE2	VPS13D	RP11-625H11.2
1012	RP11-111M22.3	RP5-884C9.2	RNF220	SBNO2	RNF213	NPIPA5
1013	R3HCC1	RRAGC	RNF111	CCDC88	RAB6A	MIR3180-4
1014	RP11-434H14.1	RP5-864K19.4	RND1	HECTD4	GTF2I	RRN3
1015	AC004257.1	MYCBP	RHOJ	MAP3	NSMCE2	NTAN1
1016	RP11-288L9.4	RHBDL2	RHBDD1	SLC26	MAP4K4	RP11-1069G10.1
1017	LINC00284	AKIRIN1	RGS6	PPP2	CTD-2127H9.1	RP11-507B12.1
1018	MUC22	NDUFS5	RFX3	USP34	RCSD1	CTA-972D3.2
1019	RP11-374M1.2	MACF1	RFX2	ABCB9	L3MBTL4	ABCC1
1020	RP11-35J10.4	RP11-420K8.1	RFC3	FOSL1	SMURF1	RP11-39M21.1
1021	NPIPA7	BMP8A	RFC1	ACTN4	ZNF704	ARL6IP1
1022	SOX18	RP11-69E11.4	REV3L	LPCAT2	KANSL1L	RP11-1035H13.3
1023	C11orf68	PABPC4	RERE	PROM1	ATP8A1	RP11-219B17.1
1024	RP11-54O7.11	RP11-69E11.8	RELL1	USP15	PCCA	RPS15A
1025	CTD-2334D19.1	HEYL	RCAN2	TBX3	TSIX	NOMO2
1026	ASZ1	NT5C1A	RC3H1	FBN1	CAMTA1	NPIPA7.2
1027	FAM25B	HPCAL4	RASSF1	SLC35	HECTD1	NPIPA8
1028	RTEL1	PPIE	RAPH1	FAM117	SLC25A13	CTA-481E9.4
1029	RAB9B	BMP8B	RAP1GDS1	FABP4	DISP1	CTD-2576D5.4
1030	AC005618.6	RP1-118J21.25	RAP1B	SMIM20	ADAMTS9-AS1	ABCC6
1031	P2RX7	TRIT1	RANBP17	NFATC1	MICAL2	XYLT1
1032	PKD2L1	MYCL	RALGAPA2	AC010084	SPTAN1	NPIPA7.1
1033	AKR7A3	MFSD2A	RALA	DENND4	TBC1D8	NPIPA7
1034	CTC-459M5.1	PPT1	RAI14	GIGYF2	KCNB1	RP11-39M21.2
1035	AC024132.1	RLF	RAD23B	GIMAP7	HNRNPH1	RP11-517A5.4
1036	CTB-161C1.1	TMCO2	RAD1	FOSL2	DES	RP11-517A5.5
1037	LINC00868	RP1-39G22.7	RABGAP1	ZFHX3	TNNI3	NOMO3
1038	RP11-138H8.7	ZMPSTE24	RAB3GAP1	ITPKB	TSPAN14	RP11-517A5.7
1039	FAM81B	COL9A2	RAB27A	SF1	MCPH1	RP11-680G24.5
1040	SERINC2	SMAP2	R3HCC1L	NUP98	GOLPH3	PDXDC1
1041	RIMS3	ZFP69B	R3HCC1	KIAA1456	AJ006995.3	CTD-2288F12.1
1042	GABRA6	ZFP69	QSOX1	ERAP2	RTN4	NPIPA1
1043	CTD-2357A8.3	RP11-656D10.3	PWP1	TPM1	TM6SF1	MKL2
1044	RP11-346D19.1	EXO5	PTPRT	CTC-529	SAT1	FBXL22
1045	RP11-524D16--A.3	RP11-656D10.5	PTPRJ	EPC1	SF1	CTD-2135D7.5
1046	PPP1R26	RP11-656D10.6	PTPN2	RP11-536	PKN2	CTD-2135D7.2
1047	NYAP2	ZNF684	PTPN14	PHLPP1	RNF38	ERCC4
1048	TMEM30B	RIMS3	PSME4	ITIH5	YME1L1	U95743.1
1049	AL031320.1	RP4-739H11.3	PSMC3IP	SLC2	DYSF	RP11-317G6.1
1050	CCDC102A	NFYC-AS1	PSIP1	SMG1	RBL2	U91319.1
1051	ZNF98	NFYC	PSEN1	HYAL1	GLIS3	DAPK2
1052	RP1-30E17.2	KCNQ4	PRUNE2	BTBD7	TCF25	SHISA9
1053	RP11-211G3.3	CITED4	PRKX-AS1	RP11-343	PDGFD	CTD-2583P5.3
1054	ZGPAT	RP5-1066H13.4	PRKG1	HIATL2	C12orf79	CTD-2583P5.1
1055	KBTBD13	CTPS1	PRKDC	MYO9	AMD1	CPPED1
1056	RP11-697H9.3	SLFNL1	PRKCA	RP11-228	NLRC5	RP11-111E14.1
1057	GATM	SCMH1	PRKAA1	SEL1	RP11-243J16.7	FAM96A
1058	MYBL1	RP11-399E6.1	PREP	RP11-815	RNF220	CTD-3037G24.3
1059	RP11-261P24.2	FOXO6	PPWD1	PELI1	RPH3AL	CTD-3037G24.4
1060	ITPR1-AS1	RP11-399E6.4	PPRC1	ATP2	RREB1	SNX1
1061	COQ3	EDN2	PPP1R2	TPST2	SNX29	RP11-165M1.3
1062	ACY3	HIVEP3	POR	PHKB	PHLPP1	USP3-AS1
1063	RP11-539I5.1	RIMKLA	POLA1	MMP28	IFI16	CTA-276F8.2
1064	CSF2RB	ZMYND12	POGZ	SKIL	NKAIN2	RP11-65J21.3
1065	TRAF1	PPCS	PMP22	RP11-154	ANXA2	NPIPA3
1066	PTGER1	CCDC30	PMM2	MKL2	SNX9	RP11-244F12.3
1067	NINJ1	PPIH	PLVAP	CYTH1	ARFGEF1	RP11-244F12.2
1068	RP13-60M5.2	RP5-994D16.3	PLCB3	PPA1	EDN1	RP11-69G7.1
1069	RP11-483P21.2	YBX1	PKN2	MMRN2	MYOF	NOMO1
1070	ZCCHC18	CLDN19	PITPNA	ANXA4	SRGAP1	LACTB
1071	RP11-158M2.5	LEPRE1	PIN1	TMEM144	CABP1	NPIPA2
1072	RP4-610C12.1	C1orf50	PIK3CA	ANKRD28	SH3BGRL2	RPS27L
1073	AC017074.1	RP5-994D16.9	PHYKPL	SLC22	SSBP3	RAB8B
1074	NLE1	CCDC23	PHF20	AC007193	NFE2L2	APH1B
1075	RP11-134F2.2	ERMAP	PFN1	LYRM1	EPS15	RP11-65J21.1
1076	AC093642.6	RP11-342M1.3	PER1	ATRX	TSC22D1	PLA2G10
1077	HMGA2	ZNF691	PDZRN3	NF1	SRSF4	CA12
1078	MYH1	SLC2A1	PDXDC1	ASRGL1	AEBP2	BFAR
1079	RRAD	SLC2A1-AS1	PDSS2	HLA-B	DDIT4	RP11-321G12.1
1080	GMNC	FAM183A	PDPK1	C1	TYW1	AC007950.1
1081	RP11-705O24.1	EBNA1BP2	PDLIM1	TMEM2	CREBBP	USP3
1082	ANXA9	WDR65	PDK4	KTN1	LATS2	PARN
1083	FAT2	TMEM125	PDE9A	CNTLN	RP11-157I4.4	RP11-65J21.4
1084	RP11-47L3.1	C1orf210	PCSK7	MAP4	CBL	RP11-1035H13.2
1085	RP11-96O20.4	MPL	PCM1	CCDC178	HDAC9	NARG2
1086	NPFFR2	RP1-92O14.3	PARP8	IL17	PIK3CB	ZNF280D
1087	KCNK9	CDC20	PAM16	FDPS	SLC38A2	THUMPD1
1088	RP11-778J15.1	ELOVL1	PAM	FOXC1	EXOC6	METTL9
1089	TMEM54	MED8	PALD1	FOS	FBXL20	NPIPB3
1090	RP11-572C15.6	RP1-92O14.6	PAFAH1B1	IL3	NMT2	CRYM-AS1
1091	RP11-372K14.2	SZT2	OSTF1	PRICKLE1	CAPZB	RP11-426C22.4
1092	MMP1	SZT2-AS1	OSMR	ARID5	PLCL1	ANKS4B
1093	RP11-539G18.2	HYI	ORC2	RASSF2	LPAR6	ZP2
1094	RP11-672A2.5	HYI-AS1	OBFC1	MDFIC	CBFB	AF001550.7
1095	RP11-486P11.1	PTPRF	NUTM2G	GPR126	RELL1	ALDH1A2
1096	KCNK5	KDM4A	NUTM2A-AS1	CTSH	KDM7A	TMEM159
1097	PNPLA3	KDM4A-AS1	NSRP1	SCD5	ADAMTSL1	CTD-2330J20.2
1098	GOLGA8N	ST3GAL3	NRCAM	GPR137	ACAP2	AQP9
1099	CTD-2265O21.3	RP11-184I16.4	NRARP	IP6	DENND4A	CTC-508F8.1
1100	RP11-116O11.1	ARTN	NR3C2	PPM1	HERPUD1	DNAH3
1101	RP11-382D12.2	RP11-7O11.3	NPTX2	EGR1	CHN1	LYRM1
1102	AGAP10	IPO13	NPR3	ZNF83	AIF1L	LIPC
1103	KATNB1	DPH2	NPR1	RP11-262	TRIM5	DCUN1D3
1104	CTD-2033A16.1	ATP6V0B	NOTCH4	ZFY	VMP1	AC004381.6
1105	ZNF692	B4GALT2	NOSTRIN	AHCYL2	GPATCH8	ERI2
1106	AC011290.4	CCDC24	NOS3	AEBP2	SCAF11	AC004381.7
1107	PCP4L1	SLC6A9	NOC2L	DUSP2	ZNF638	POLR2M
1108	RP11-552E10.1	RP5-1198O20.4	NMT2	MIR4454	CTB-118N6.3	IGSF6
1109	P2RY10	KLF17	NLK	ARHGAP21	NINJ2	OTOA
1110	PLCE1-AS1	DMAP1	NIFK-AS1	PIP5	YWHAE	SDR42E2
1111	LLPH	ERI3	NHSL2	RBM39	AC018816.3	RP11-21M24.2
1112	IL10RA	TMEM53	NHSL1	RALA	ARHGEF28	RP11-21M24.3
1113	RABL5	C1orf228	NGLY1	MIDN	ZNF131	CDR2
1114	RP11-176F3.7	KIF2C	NFATC1	TPM3	ROBO4	POLR3E
1115	CTD-2207O23.11	RP11-269F19.2	NFAT5	RSF1	CRY1	LINC00926
1116	RP11-96B2.1	RPS8	NF1	ROBO1	AC005237.4	CGNL1
1117	C18orf56	BEST4	NEURL1B	FRMD4	RP11-815J21.4	RP11-141O15.1
1118	LINC00870	PLK3	NEK10	MYL4	FGF12	EEF2K
1119	HMGA1	TCTEX1D4	NECAP2	ANKRD17	ACTA1	VWA3A
1120	ZNF134	BTBD19	NDUFB6	TMEM165	CORO2B	GCOM1
1121	RP11-138B4.1	PTCH2	NDUFAF7	RP11-435	ACER2	CTD-2515H24.3
1122	TEX264	EIF2B3	NCOA2	CTD-2008	CYFIP1	RP11-101E7.2
1123	ASGR2	HECTD3	NAPEPLD	DGKZ	ECE1	C16orf52
1124	RP11-50C13.1	UROD	NAP1L4	FNIP2	HYAL2	PDZD9
1125	POU3F1	ZSWIM5	NAA50	TERF2	GRAMD1A	UQCRC2
1126	RP11-313C4.1	HPDL	N4BP2L2	C11	PNISR	NPIPB4
1127	PRSS42	MUTYH	MYO9B	SNX8	PDCD4	RP11-645C24.5
1128	STMN1	TOE1	MUTYH	MRI1	IGFBP3	CTD-2515H24.4
1129	ADM5	TESK2	MTHFD2L	SLC25	HUS1	RP11-50C13.1
1130	CYSLTR2	CCDC163P	MTF1	CLIP2	TMEM163	ACSM1
1131	CTD-2583A14.9	MMACHC	MTERFD2	PARD3	GNAS	RP11-626G11.5
1132	RP11-350G8.9	PRDX1	MTDH	CTD-2135	DISC1	ACSM3
1133	RP11-4F5.2	AKR1A1	MT1M	PTPN1	DENND1A	GDE1
1134	AC006042.6	NASP	MT1E	FILIP1	RFX3	CTA-363E6.7
1135	LINC00702	CCDC17	MT-ND3	ETV1	UBE2K	CTA-363E6.6
1136	AADAT	GPBP1L1	MRPS14	FAF1	CARHSP1	TMC5
1137	SYT1	TMEM69	MRPL32	ACER3	SLC35G2	FAM81A
1138	LRRC38	IPP	MROH8	ITSN2	FOXJ3	CTA-363E6.2
1139	RP11-524F11.2	RP4-533D7.4	MPPED2	CPPED1	DEPTOR	CLEC19A
1140	RP5-1050E16.2	RP4-533D7.5	MLLT3	TBC1	TAF15	GCNT3
1141	HTR7	TSPAN1	MLLT1	IL16	GATAD2A	SYT17
1142	BSPH1	POMGNT1	MIS12	PDE7	NBPF15	GTF2A2
1143	C1QTNF9	RAD54L	MIER2	SH3	PPP2R5C	RP11-626G11.3
1144	NOX3	LRRC41	MFF	SPTAN1	TEAD4	CTD-2349B8.1
1145	MRPL23	UQCRH	MED24	JPX	DLG1	RP11-626G11.4
1146	PRSS8	NSUN4	MCU	NFKBIA	MECP2	BNIP2
1147	RP11-297P16.3	FAAH	MCTP1	USP9	ADD3	COQ7
1148	PDZD9	LINC00505	MCPH1	OR2	EPC1	FOXB1
1149	CTD-2081K17.2	MKNK1-AS1	MCC	IFNGR1	FAM63B	RP11-626G11.1
1150	RP11-66N11.8	MKNK1	MBOAT2	CA2	ADAM15	RP11-82L7.4
1151	RP11-432J24.5	ATPAF1	MBNL2	ACSL3	MEF2C-AS1	ANXA2
1152	MMRN1	EFCAB14	MAU2	VCP	RP13-143G15.3	CCP110
1153	HIST1H2BJ	TEX38	MARK4	RP11-328	PTPN5	C16orf62
1154	CKLF	EFCAB14-AS1	2023-03-07	PRKX-AS1	TRAPPC9	LDHAL6B
1155	RP11-712L6.7	CYP4X1	MAPKAPK2	ADAMTSL3	RAI14	PDILT
1156	RP11-438D8.2	LINC00853	MAPK8IP3	IRAK2	DYM	ADAM10
1157	RP11-10J21.5	PDZK1IP1	MAP3K6	KANSL1	ZNF114	RP11-30K9.6
1158	ICAM4	TAL1	MAP3K3	ABLIM2	SEMA6A	ACSM2B
1159	CYLC1	RP1-18D14.7	MAP2K7	BIRC3	RAB7A	FAM63B
1160	AC013448.1	STIL	MAP2K6	ZNF710	ABL2	RP11-30K9.5
1161	BEND4	CMPK1	MAP2K1	RAP2	MDFIC	ACSM2A
1162	SOHLH2	RP11-511I2.2	MAGI3	TYW1	PDSS2	CTD-2194A8.2
1163	RP11-661A12.9	FOXE3	MACROD2	SOGA2	ITPR1	ACSM5
1164	RP11-672A2.3	FOXD2-AS1	LUC7L3	CFLAR-AS1	ATG7	UMOD
1165	RP4-550H1.4	FOXD2	LSAMP	HNRNPC	PPP1R12A	KNOP1
1166	RP11-77K12.4	TRABD2B	LRRC37A3	TMOD2	PUM2	GPR139
1167	CTC-499J9.1	RP11-193P11.3	LRP5L	FARS2	WT1	GPRC5B
1168	RP13-582O9.7	SLC5A9	LPAR4	DPH6	ANKRD1	RNF111
1169	SHMT2	RP5-1024N4.4	LMO7	AGO4	RP4-545C24.1	SLTM
1170	RP11-141A19.1	SPATA6	LMNA	GRAMD1	FAM107A	CTD-2380F24.1
1171	CTD-2631K10.1	AGBL4	LINC00961	GPRC5	ELN	CCNB2
1172	SPDYC	RP11-141A19.1	LINC00669	GOLM1	EPHB4	IQCK
1173	RP4-791M13.5	RP11-141A19.2	LINC00657	PDS5	SMIM12	AC002550.5
1174	HEXA-AS1	ELAVL4	LINC00486	RP11-435	AC017101.10	RP11-426C22.5
1175	RP11-74E22.6	DMRTA2	LINC00478	DNMBP	RP13-143G15.4	LINC00927
1176	MACROD2-AS1	RP5-850O15.4	LINC00472	C15	MAGI3	TMOD2
1177	LINC01058	FAF1	LINC00278	SOX6	TMEM135	SPG11
1178	RP11-314O13.1	RP5-850O15.3	LIMK2	NTRK2	TNFRSF10B	RP11-142G1.3
1179	ADPGK-AS1	CDKN2C	LGALS3	FABP5	DKK2	C16orf97
1180	LILRB1	C1orf185	LARP4B	ARHGEF26	ZFHX3	SALL1
1181	AC104057.1	RP11-296A18.3	LARP1	SOX17	MON2	PATL2
1182	RP11-227F19.1	RNF11	KPNB1	GRPEL2	2023-03-07	B2M
1183	PASD1	RP11-296A18.6	KPNA3	LINC01060	CEP85L	RP11-883G14.3
1184	ACER1	TTC39A	KMT2C	PPP1	HECTD4	RP11-327F22.4
1185	CTD-2589M5.5	RP11-275F13.1	KLHL21	NOL10	FAM168A	TRIM69
1186	CBS	EPS15	KLF3	LINC00278	PARP14	CYLD
1187	TNFSF14	RP11-253A20.1	KL	C1	SPG7	NOD2
1188	RP5-1164C1.2	RP11-191G24.1	KIT	CSRP2	ROCK2	C15orf43
1189	RP11-146E13.4	OSBPL9	KIF2A	RP11-321	C14orf37	SNX20
1190	THEM6	NRD1	KIF1B	SMIM12	PHLDB1	RP11-401P9.5
1191	LECT1	RP4-657D16.3	KIF16B	UNC5	CPD	SORD
1192	RP11-634B7.4	RP4-657D16.6	KIF13B	AFAP1	NEDD4	RP11-401P9.4
1193	RP11-265N6.2	RAB3B	KIAA1683	GJA1	COMMD10	NKD1
1194	AC034228.3	TXNDC12	KIAA0247	PCSK5	ARID5B	BRD7
1195	RP11-1029J19.5	RP11-91A18.4	KDM5A	SDCCAG8	DDX60L	RP11-109D20.1
1196	CTD-2132N18.3	TXNDC12-AS1	KCTD9	TCP11	LUC7L3	ADCY7
1197	RP11-252M18.3	BTF3L4	KCMF1	PDLIM5	ETS2	TOX3
1198	EARS2	ZFYVE9	KATNBL1	EXOC6	TNKS	CASC16
1199	CRYM-AS1	CC2D1B	KAT8	CAPZA2	NSD1	DUOX2
1200	RP11-101E7.2	RP11-155O18.6	KANK3	TBL1	CELF1	RP11-467J12.4
1201	CTD-2270L9.4	ORC1	JUNB	ELL2	ANKUB1	IRX5
1202	GGA2	PRPF38A	JAM2	FILIP1	NAA15	CASC4
1203	NPIPB3	ZCCHC11	ITPR3	CDH5	ULK4	CRNDE
1204	COG7	GPX7	ITPK1	PTPRE	PKN3	IRX3
1205	SCNN1B	FAM159A	IST1	RC3	ERBB2IP	RP11-324D17.1
1206	RP11-867G23.13	COA7	IRF2	NOSTRIN	STK38L	RP11-357N13.1
1207	VWA3A	ZYG11B	IQGAP2	CLEC14	ARHGEF10	RP11-357N13.2
1208	CRYM	ZYG11A	IQCE	DENND2	MAP2K5	RP11-357N13.3
1209	NDUFAB1	ECHDC2	INTS6	AHDC1	GJA5	FTO
1210	CD19	SCP2	INPP5D	NUCB2	RP1-34H18.1	RP11-616K22.2
1211	ANKS4B	PODN	INPP5A	TSPAN15	CFLAR-AS1	RP11-516C1.1
1212	PDILT	RP11-334A14.5	INPP4A	BAI3	ASS1	CTDSPL2
1213	ATP2A1	SLC1A7	INF2	IQGAP1	GIGYF2	RPGRIP1L
1214	RP11-22P6.3	RP11-334A14.8	IMP4	CYSLTR1	UBE2D2	AKTIP
1215	ZP2	CPT2	IMMP1L	MT-CO3	SCFD2	CTD-2329K10.1
1216	RP11-231C14.4	RP5-1024G6.2	IL1RAPL2	COL6	RAP1A	EIF3J-AS1
1217	CTD-2380F24.1	C1orf123	IL18R1	C17	PRRC2C	RBL2
1218	RP11-345J4.5	RP5-1024G6.7	IL17RA	MBOAT2	NLRP1	RP11-44F14.2
1219	UBFD1	MAGOH	IFT81	KDM2	CTD-2058B24.2	EIF3J
1220	UMOD	RP5-1024G6.5	IER2	ARHGAP42	DGKD	PAPD5
1221	YIF1A	RP5-1024G6.8	ICAM1	SLC8	LIMK2	RP11-429P3.5
1222	C16orf52	LRP8	HSPB8	MAP3	TUSC3	RP11-26L20.3
1223	CTC-391G2.1	RP4-784A16.5	HSPB7	KDR	ADARB1	RP11-519G16.2
1224	NPIPB11	DMRTB1	HSP90AA1	KIF13	ADAM17	RP11-474B12.1
1225	RABEP2	GLIS1	HNRNPR	RP11-64	CDC27	RP11-329J18.3
1226	RP11-867G23.12	NDC1	HNRNPF	SPNS2	MPDZ	ITFG1
1227	GPRC5B	YIPF1	HIF1A-AS2	RCSD1	PAPD4	RP11-329J18.2
1228	SCNN1G	DIO1	HDGFRP3	SMAD7	USP15	NETO2
1229	RP11-264B17.5	HSPB11	HDGFRP2	RP11-506	FAM214A	CTD-2651B20.3
1230	RP11-105C19.1	LRRC42	HCAR1	TFCP2	EPSTI1	RP11-169E6.4
1231	NPIPB5	LDLRAD1	HAND1	WDSUB1	DAAM1	SLC28A2
1232	RP11-21M24.2	RP4-758J24.5	GYPC	ADARB1	ZNF83	RP11-169E6.1
1233	TMC5	TMEM59	GULP1	RP11-187	EIF1	DNAJA2
1234	LAT	TCEANC2	GUCY1A3	ZNF366	AGO3	GPT2
1235	RP11-21M24.3	CDCP2	GTF2IRD1	CPNE8	MGEA5	C16orf87
1236	CTA-363E6.6	RP11-446E24.4	GTF2H1	CALCOCO2	SECISBP2	GATM
1237	CTB-134H23.2	MRPL37	GPR26	ROCK1	FBXL17	MYLK3
1238	CD248	SSBP3	GPR126	RP11-435	BTBD9	RP11-480G7.1
1239	EEF2K	SSBP3-AS1	GPBP1L1	HLA-DQB1	KCMF1	ORC6
1240	RP11-426C22.5	RP4-705F19.1	GOLGA3	LEPR	LCORL	VPS35
1241	CDR2	ACOT11	GOLGA1	SELP	RAPGEF3	RP11-46D6.1
1242	NPIPB4	FAM151A	GJA1	SMAD3	SLC12A2	SPATA5L1
1243	UQCRC2	MROH7-TTC4	GIMAP4	MAN1	PTPRA	PHKB
1244	POLR3E	TTC4	GAS2L1	KLHL6	C15orf26	RP11-523L20.2
1245	RP11-626G11.1	PARS2	GAN	RAP1	TBC1D9	HEATR3
1246	GDE1	TTC22	GALNT10	LAMA4	ATXN7L1	AC140542.2
1247	SDR42E2	C1orf177	G3BP2	FER	WDR70	RP11-429P3.3
1248	USP31	DHCR24	FRY	CAPN12	HABP4	CNEP1R1
1249	RP11-426C22.4	RP11-67L3.4	FRMD8	RP11-678	KCNN3	DUOXA1
1250	METTL9	TMEM61	FOSL1	SHOC2	HLA-DRB1	DUOX1
1251	CTA-363E6.7	RP11-12C17.2	FNBP1L	RP11-557	MYO1C	ZNF423
1252	C16orf62	PCSK9	FMO2	SIDT1	SCAPER	RP11-189E14.5
1253	NFATC2IP	USP24	FMNL3	MIR181	BRWD1	C16orf78
1254	CCP110	RP11-101C11.1	FMN1	RNF157	RP11-228B15.4	RP11-491F9.1
1255	RP11-264B17.2	RP11-466L17.1	FLJ27365	COG5	SPNS2	CBLN1
1256	SPNS1	RP11-90C4.1	FKBP1A	ANKRD11	MSI2	RP11-42I10.1
1257	RP11-264B17.4	RP11-90C4.2	FILIP1	CTIF	RAB2A	CTD-2651B20.1
1258	RP11-22P6.2	RP1-158P9.1	FGFR1	IFI44	SDCBP2-AS1	CTC-527H23.2
1259	RP11-20G6.2	RP11-504A18.1	FGF13	WDR70	CAST	RP11-44I10.3
1260	HS3ST2	PPAP2B	FER	NIPBL	TFPI	N4BP1
1261	IGSF6	PRKAA2	FBXO38	SCRN1	FOXK2	SHF
1262	GPR139	C1orf168	FBXO34	EPN2	RDH10	SIAH1
1263	CTA-363E6.2	C8A	FBXO32	LINC00639	KIF13B	LONP2
1264	OTOA	C8B	FBXO31	ABL1	ZNF644	ABCC11
1265	RP11-645C24.5	DAB1	FBXO17	EFCAB4	CD93	ABCC12
1266	ACSM5	RP6-102O10.1	FBXL17	ADAMTSL1	INVS	CTD-3032H12.2
1267	SYT17	RP11-393I23.4	FARP1	GABRP	USP54	IRX6
1268	PALB2	OMA1	FANK1	CYP1	IGSF9B	RP11-426C22.6
1269	SULT1A2	TACSTD2	FAM49B	DNAJC18	LIFR-AS1	CTD-2600O9.1
1270	EIF3CL	MYSM1	FAM46A	CAV2	SYT1	KATNB1
1271	ACSM1	JUN	FAM212B	SRPK2	OSBPL8	CCDC135
1272	AC009158.1	LINC01135	FAM210A	PRKCE	RP11-452H21.1	LCMT2
1273	HS3ST4	RP11-63G10.2	FAM172A	BMX	WTAP	ADAL
1274	NPIPB7	RP4-794H19.1	FAM168B	NFATC3	CDC14B	RP11-405F3.4
1275	CLN3.1	RP4-794H19.4	FAM13B	RAPH1	SRSF11	GPR97
1276	THUMPD1	RP11-145M4.2	FAM13A	WT1	TRA2B	GPR56
1277	CTA-249B10.1	RP11-145M4.3	FAM120AOS	RBL2	KDR	ZSCAN29
1278	APOBR	RP11-467C18.1	FAHD2A	TUBB6	KDM2A	GPR114
1279	IL27	FGGY	FABP4	ITGA10	UBE2E1	CCDC102A
1280	AC004381.7	RP4-782L23.2	EXOSC7	SLC25	LARP4B	TP53BP1
1281	RP11-867G23.3	RP4-782L23.1	EXOC4	DDAH1	TAF3	DOK4
1282	CTD-2547G23.2	HOOK1	ETS2	BCL9	JAG1	POLR2C
1283	AC002550.5	CYP2J2	ETS1	NPIPB4	TNNT3	COQ9
1284	ZKSCAN2	C1orf87	ERP44	MERTK	CD109	CIAPIN1
1285	RP11-266L9.2	RP11-776H12.1	ERO1L	VPS13	RPA3-AS1	CCL17
1286	NUPR1	RP11-436K8.1	ERGIC3	SLC22	BCL2L14	CX3CL1
1287	CCDC101	NFIA	EPS15	RP11-206	LRP5	CCL22
1288	ACSM2A	RP4-668G5.1	EPN2	CRYL1	ANKRD36C	PLLP
1289	RP11-142A12.1	RP5-833A20.1	EPHA2	RNF122	ARL17B	KIFC3
1290	NPIPB6	RP11-430G17.3	ENTPD1	PRTG	VPS54	CNGB1
1291	RAB1B	INADL	ENAH	MICU1	FILIP1	RP11-407G23.3
1292	CTD-3203P2.2	KANK4	EMP2	FCHO2	CRTC3	TGM7
1293	RP11-867G23.2	USP1	ELOVL5	ENO1	UBE2H	SETD6
1294	IL21R	DOCK7	ELK3	NOS1	DIP2B	NDRG4
1295	IL21R-AS1	ANGPTL3	EIF4EBP2	HERC4	SMEK1	RP11-481J2.2
1296	GTF3C1	AL138847.1	EIF3D	AQP1	NDEL1	GINS3
1297	ACSM2B	RP11-230B22.1	EIF2B5-AS1	ZDHHC17	DUSP2	PRSS54
1298	KIAA0556	ATG4C	EHMT1	ICA1	LDLR	CCDC113
1299	CTD-2049O4.1	RP11-335E6.2	EHD4	RP11-269	STAU2	EPB42
1300	IQCK	RP11-335E6.4	EEPD1	RAP1	PDS5B	RP11-459F6.1
1301	ACSM3	LINC00466	ECT2	SYT1	STK39	TMEM62
1302	RP11-673P17.4	RP4-792G4.2	ECE1	NDUFB9	RDX	CCNDBP1
1303	GSG1L	FOXD3	DUSP23	ARHGAP23	FBXW11	CSNK2A2
1304	NSMCE1	ALG6	DUSP16	RAB10	PIP4K2A	TGM5
1305	CTD-2349B8.1	ITGB3BP	DSCR3	SOCS5	SLMAP	RP11-459F6.3
1306	XPO6	EFCAB7	DSCAM	KIAA1009	PPP2R5E	CTB-134F13.1
1307	CTD-3203P2.1	PGM1	DROSHA	UBE2	PTPRJ	C16orf80
1308	RP11-57A19.2	ROR1	DPP8	ARIH1	R3HDM2	MMP15
1309	KDM8	RP11-24J23.2	DNAJC18	SNAP25	MEG3	USB1
1310	SBK1	UBE2U	DNAJC1	HLA-C	NAV3	ZNF319
1311	ERI2	CACHD1	DMD	CPED1	GON4L	TEPP
1312	LCMT1	RAVER2	DLGAP1	CX3	ZFYVE28	MAP1A
1313	AF001550.7	JAK1	DLG1	SLC1	NR2C2	PPIP5K1
1314	RP11-449H11.1	RP11-182I10.3	DIAPH2-AS1	ZNF292	MAP3K2	MMP2
1315	RBBP6	RP4-535B20.4	DGUOK-AS1	PRSS23	ACTR2	RP11-249C24.10
1316	CTD-2313J23.1	RP4-535B20.1	DEPTOR	USP54	FARS2	MT3
1317	CACNG3	AK4	DENND5A	WDR44	RANBP17	MT4
1318	CTC-508F8.1	DNAJC6	DENND3	WT1	SPSB1	BBS2
1319	TMEM159	RP5-1044H5.1	DDX27	RTN4	HEY1	OGFOD1
1320	ATXN2L	LEPR	DDX17	AF146191	COG5	NUDT21
1321	PRKCB	SGIP1	DDIT4	PPP2	CNTLN	RP11-413H22.2
1322	COQ7	AL139147.1	DARS2	GLUD1	DENND5A	AMFR
1323	RP11-24N18.1	TCTEX1D1	DAAM2	MYCBP2	WDR33	GNAO1
1324	CHP2	WDR78	CYSTM1	ADAMTS10	SENP5	HYPK
1325	ERN2	MIER1	CYR61	KCTD15	MIDN	RP11-355E10.1
1326	PLK1	SLC35D1	CYP1B1	PALLD	SMAD2	RP11-461O7.1
1327	TUFM	C1orf141	CTDSPL2	DYSF	COMMD1	MFAP1
1328	CTD-2196E14.4	IL23R	CTC-782O7.1	DUSP1	C16orf52	WDR76
1329	CLEC19A	IL12RB2	CTC-467M3.1	PIK3	CDKN1C	CES5A
1330	SH2B1	SERBP1	CTA-85E5.10	ARHGEF35	RNF111	CES1
1331	CTD-2196E14.9	RP4-763G1.2	CTA-276F8.2	CNOT8	LRCH3	SLC6A2
1332	DCTN5	GADD45A	CSPP1	PLAUR	AP3B1	FRMD5
1333	CTD-2196E14.3	GNG12	CSNK2A1	HDAC8	STARD9	LPCAT2
1334	CTD-2540M10.1	GNG12-AS1	CSNK1E	MGEA5	MAX	RP11-212I21.2
1335	AC012317.1	DIRAS3	CSNK1D	TBC1	ATXN3	SERINC4
1336	RP11-1348G14.4	WLS	CSGALNACT1	SRSF2	HNRNPDL	SERF2
1337	NPIPB8	RPE65	CRK	PPP1	RP11-779O18.3	ARL2BP
1338	RIN1	DEPDC1	CRHR1	BTBD1	LMNA	AC026461.1
1339	RP11-266L9.5	RP4-694A7.4	CPEB2	PCDH1	BIN3	RSPRY1
1340	ARHGAP17	RP11-424D14.1	COX17	UNC13	SLC8A1	FAM192A
1341	SULT1A1	LRRC7	CORO2B	GJA5	MYH10	CPNE2
1342	AC004381.6	RP11-181B18.1	COA5	LTBP4	WIPF1	STRC
1343	RP11-755F10.3	LRRC40	CNOT6L	DDX3	CHODL	CKMT1A
1344	CTD-2194A8.2	SRSF11	CNOT4	ACTN1	CHD6	PDIA3
1345	KNOP1	RP4-677H15.4	CNOT3	RPS4	AC009499.1	RP11-322D14.2
1346	KLC2	ANKRD13C	CNOT1	HIF1	FNDC3A	NLRC5
1347	NPIPB9	HHLA3	CLIP2	TTLL5	NR3C1	CETP
1348	EIF3C	RP11-180O5.2	CLIP1	PRELID2	FAR2	HERPUD1
1349	RP11-626G11.4	CTH	CLEC2D	PUM2	AP000487.6	SLC12A3
1350	LYRM1	RP11-42O15.3	CLDN14	DAPK1	LINC00478	NUP93
1351	DNAH3	RP5-952N6.1	CLDN12	TRPS1	CEP350	RP11-343H19.1
1352	SLC5A11	PTGER3	CLASP1	RASSF1	UBE3C	ELL3
1353	RP11-626G11.3	RP3-333A15.1	CHN1	MICAL2	PLD1	MT1X
1354	CTD-2515A14.1	ZRANB2-AS1	CHCHD10	RP11-169	RUFY3	MT1G
1355	TNRC6A	ZRANB2	CERCAM	AFAP1	YWHAZ	MT1F
1356	AQP8	RP11-386O9.2	CENPK	RASA1	BTAF1	MT1A
1357	RP11-727A23.10	NEGR1	CDKN1C	NUTM2	NPC1	RP11-296A16.1
1358	SPN	RP11-82L20.1	CDKAL1	MMP16	AC007401.2	SHCBP1
1359	COQ9	RP4-660H19.1	CDK6	ENSA	CAV2	C15orf48
1360	SNX32	RP4-788P17.1	CDC42EP3	CABYR	NAALADL2	RP11-488I20.3
1361	KIFC3	LRRIQ3	CDC23	ARHGAP35	GPBP1	MYLPF
1362	CCDC135	FPGT	CDADC1	INVS	STK24	TBC1D10B
1363	RP11-405F3.4	TNNI3K	CD55	TMEM243	CYP1B1	CD2BP2
1364	GPR97	RP11-439H8.4	CD46	GAS6	TAOK1	CTD-2647E9.3
1365	GPR56	LRRC53	CD320	SNAP23	NSRP1	RP11-347C12.1
1366	GPR114	RP4-612J11.1	CD2AP	IGSF9	EHD4	RP11-347C12.3
1367	DOK4	RP11-17E13.2	CD200	TC2	ROCK1	SULT1A3
1368	POLR2C	CRYZ	CD109	PDSS2	LIMD1	CORO1A
1369	CIAPIN1	TYW3	CCNYL1	CSMD1	CCNL1	SLC27A2
1370	QPRT	SLC44A5	CCNT2	LIMA1	FERMT2	HDC
1371	CCL17	RP4-682C21.5	CCNL1	VEGFA	IKBKB	MAPK3
1372	CX3CL1	ACADM	CCND1	MSRB3	IFI44	RP11-455F5.4
1373	CCL22	RABGGTB	CCDC85A	CTSB	MAPK8	GABPB1
1374	PLLP	MSH4	CCDC83	RP11-268	CAMK2D	CTD-3110H11.1
1375	RP11-407G23.3	ASB17	CCDC65	CARD10	CAPN2	GDPD3
1376	ARL2BP	RP11-550H2.2	CCDC150	ANKRD29	SFPQ	USP8
1377	MUS81	ST6GALNAC3	CBFA2T2	TMEM117	NEMF	RP11-455F5.3
1378	FAM192A	RP5-1102E8.3	CAST	ARSG	SPATA5	YPEL3
1379	CPNE2	ST6GALNAC5	CASP6	LURAP1	HLA-E	RP11-562A8.5
1380	CTD-2600O9.1	RP4-564M11.2	CASD1	GCC2	RAB3GAP1	TBX6
1381	CNGB1	PIGK	CARD14	PLN	ZNF521	ATP8B4
1382	TEPP	AK5	CAPZA2	PSG8	KCNQ1	ZNF48
1383	ZNF319	ZZZ3	CALCRL	CHD2	MAPK1	PPP4C
1384	RP11-105C20.2	USP33	CACNA1C	DTNA	RHOA	SEPT1
1385	RP11-700H13.1	FAM73A	CACHD1	TMEM65	SH3BP5	SECISBP2L
1386	RP11-410D17.2	NEXN-AS1	C6orf106	SLC38	ACACA	ZNF785
1387	GOT2	NEXN	C3orf35	FAM65	DENND5B	AC002310.7
1388	CFL1	FUBP1	C2orf42	SETD2	LSM14A	RP11-325E5.1
1389	SLC38A7	DNAJB4	C2CD5	RP1-122	FABP4	ZNF688
1390	CNOT1	GIPC2	C21orf58	NBN	SKIV2L2	ZNF764
1391	SETD6	RP11-386I14.4	C21orf49	OSBPL8	NASP	GALK2
1392	RP11-481J2.2	PTGFR	C1orf21	RP11-382	STX8	AC002310.12
1393	GINS3	ELTD1	C1orf112	PRDM16	SP110	AC002310.13
1394	PRSS54	RP11-115A15.1	C19orf52	AC159540	AC011288.2	FAM227B
1395	CCDC113	RP5-887A10.1	C16orf45	SRSF7	SRRM2	ZNF768
1396	RP11-459F6.1	LPHN2	C12orf55	FPGS	KIAA1109	FGF7
1397	CSNK2A2	RP5-837I24.2	C12orf44	ZBTB8	SMARCC1	RP11-297C4.1
1398	RP11-459F6.3	RP5-837I24.4	C11orf49	CD82	NCK2	RP11-297C4.2
1399	CTB-134F13.1	RP11-147G16.1	C10orf129	CMTM8	HGSNAT	ITGAL
1400	C16orf80	RP4-601K24.1	BVES	FBXW7	HNRNPA2B1	SEPHS2
1401	MMP15	RP11-170N11.1	BTBD1	SYN3	SNTB2	DTWD1
1402	USB1	RP11-475O6.1	BTAF1	FAXDC2	WWP1	DCTPP1
1403	RP11-322D14.2	RP5-836J3.1	BRD2	ME3	GNAI2	ZNF771
1404	NLRC5	TTLL7	BNC2	MYL7	FBXL2	RP11-562A8.4
1405	CETP	RP11-486G15.2	BIRC6	PDPR	TNNT2	ALDOA
1406	RP11-355E10.1	SAMD13	BICC1	IER3	BACE2	RP11-519G16.5
1407	CES5A	DNASE2B	BCL2L1	DKK2	SENP6	CDIPT
1408	CES1	RPF1	BACH1	WNT2	MT1X	PAGR1
1409	SLC6A2	GNG5	B4GALT1	TAF13	INPP1	GLDN
1410	LPCAT2	CTBS	B3GNT5	SLCO2	BBS9	PRRT2
1411	RP11-212I21.2	LPAR3	B2M	PTPN4	HIATL2	AC009133.20
1412	MMP2	MCOLN2	ATXN2	ABCA5	NUP98	AC009133.14
1413	FIBP	WDR63	ATPAF2	PITPNM2	CCSER1	AC009133.15
1414	IRX6	MCOLN3	ATP6V1C2	C2	CUL3	MAZ
1415	RP11-26L20.3	SYDE2	ATP6V1A	SPATS2	UBR5	KIF22
1416	CTD-3032H12.2	C1orf52	ATP2B4	KIAA1841	NBEAL1	C16orf54
1417	IRX5	BCL10	ATP2A2	ITFG1	ZMIZ1	RP11-707P17.1
1418	CRNDE	RP11-131L23.1	ATL2	CDKN1	UBR2	QPRT
1419	IRX3	DDAH1	ATF7IP	FOXK2	PPP1CB	DMXL2
1420	RP11-324D17.1	RP11-131L23.2	ATF6	CDC42	SESTD1	SPN
1421	RP11-357N13.1	RP11-290M5.4	ASTN2	ADAM23	USP9Y	RP11-231C14.4
1422	RP11-357N13.2	CYR61	ASH1L	PES1	LIMS1	SCG3
1423	RP11-357N13.3	ZNHIT6	ASAP2	KAT2	COL6A2	RP11-313P18.1
1424	FTO	COL24A1	ARL8B	PTPRJ	GBF1	LYSMD2
1425	RPGRIP1L	ODF2L	ARHGAP26-AS1	KCNT2	MTMR3	RP11-345J4.5
1426	RP11-461O7.1	CLCA2	ARHGAP15	CUL3	WDPCP	NPIPB11
1427	GNAO1	CLCA1	ARFGEF1	ZNF462	HYAL1	MVP
1428	HERPUD1	CLCA4	API5	CEP68	SLC20A1	SNX22
1429	AMFR	RP4-651E10.4	APBB1IP	BBX	TAF1D	FAM57B
1430	SLC12A3	RP4-612B15.3	AP3S1	SLC44	SNORA76	RP11-108K3.2
1431	NUP93	2023-09-15	AP1G1	RP11-331	NCOA7	USP50
1432	RP11-343H19.1	HS2ST1	AP001605.4	RP5-965	FAM177A1	TRPM7
1433	EFEMP2	RP4-604K5.3	AP001048.4	CTC-490	PTEN	C16orf92
1434	MT1G	RP4-604K5.2	ANKS1A	RP1-3	LMCD1	DOC2A
1435	MT1F	LMO4	ANKRD40	VIM	LAMA4	RP11-120K9.2
1436	MT1A	RP4-544H6.2	ANGPT2	CALCOCO1	ZMYND11	INO80E
1437	MT1M	RP11-76N22.2	AMOTL2	BNIP2	ZC3HAV1	SPPL2A
1438	AC026461.1	GTF2B	AMIGO1	AC007743	UPF3A	RP11-507J18.2
1439	MT1E	CCBL2	AMER1	CASC8	LRP6	HIRIP3
1440	RP11-249C24.10	GBP3	AKR1E2	RP11-517	ZMYM2	TAOK2
1441	MT2A	GBP1	AKAP9	NBPF1	RP11-463D19.1	TMEM219
1442	CTSW	GBP2	AGTPBP1	NUDT6	GNB4	CTD-2574D22.2
1443	MT3	GBP7	AGPAT5	TBC1	MAOA	AP4E1
1444	MT4	GBP4	AGPAT3	SPSB1	ZNF721	KCTD13
1445	BBS2	GBP5	AGO3	PHLDB2	RP11-248J23.7	ASPHD1
1446	OGFOD1	GBP6	AGAP8	CCNYL1	SPAG1	RP11-108K3.1
1447	NUDT21	LRRC8B	AFTPH	FOCAD	LINC00840	TNFAIP8L3
1448	RP11-413H22.2	RP5-1007M22.2	AFAP1	CACNA1	GCNT2	CYP19A1
1449	RP11-430C1.1	RP11-302M6.4	ADIPOR2	ARPP19	ARPC2	SEZ6L2
1450	RP11-354I13.2	RP5-943J3.2	ADC	CYBRD1	MMRN2	RP11-146F11.5
1451	CDH8	LRRC8D	ADARB1	USP25	RC3H2	ZNF689
1452	RANBP10	ZNF326	ADA	MT1	RSF1	PRR14
1453	C16orf86	RP4-665J23.1	ACVR2A	SLC16	PDGFB	RP11-452L6.7
1454	ENKD1	RP4-665J23.2	ACTN1	NPDC1	LAMC1	C16orf58
1455	PARD6A	ZNF644	ACSM3	TNKS	CLOCK	AC026471.6
1456	ACD	HFM1	ACSL3	MMS22	WDFY1	SLC5A2
1457	RLTPR	CDC7	ACO2	RP11-174	THADA	TGFB1I1
1458	AC009095.4	TGFBR3	ACIN1	NOXA1	VPS13A	ARMC5
1459	CTCF	BRDT	AC092839.3	ANGPTL4	TLK1	RP11-452L6.5
1460	CTD-2012K14.6	EPHX4	AC073218.1	RP11-27	BHLHE40	RP11-452L6.1
1461	CTD-2012K14.3	BTBD8	AC023590.1	GIMAP1	NDUFAF2	RP11-552E10.1
1462	FAM65A	KIAA1107	AC009495.2	RIPK2	FNBP4	ZNF843
1463	AGRP	RP4-621B10.8	AC009065.1	POSTN	ANO10	RP11-198M11.2
1464	ATP6V0D1	C1orf146	AC007193.10	MB21	RPS6KA3	RP11-208K4.1
1465	HSD11B2	GLMN	AC004893.11	SORBS3	KITLG	COX6A2
1466	ZDHHC1	RPAP2	AC004381.6	ZNF423	CPXM2	ITGAD
1467	TPPP3	GFI1	AC002401.1	CTA-134	MET	ITGAX
1468	LRRC36	EVI5	ABHD17A	PLCXD3	SLC25A37	ITGAM
1469	PLEKHG4	RPL5	AAMP	FUT10	AHI1	RP11-388M20.9
1470	SLC9A5	FAM69A	hsa-mir-8072	PDGFB	MYO1B	PYDC1
1471	FHOD1	MTF2	hsa-mir-7515	TMEM245	PRKD3	TRIM72
1472	GFOD2	TMED5	hsa-mir-490	PI4	SEMA3G	SLC24A5
1473	TSNAXIP1	CCDC18	hsa-mir-335	DUSP23	TMCC1	CTD-2050N2.1
1474	LRRC29	DR1	hsa-mir-150	GGT5	VPS13C	AHSP
1475	CENPT	FNBP1L	hsa-mir-1199	KDM4	SIPA1L1	RP11-138E16.1
1476	ESRP2	BCAR3	ZZZ3	PRMT3	GPCPD1	CTD-2014E2.2
1477	RP11-96D1.11	RP5-1033H22.2	ZZEF1	TTC19	CERK	RP11-519G16.3
1478	KAT5	RP4-561L24.3	ZYX	WIPF3	DIP2C	RP11-488I20.8
1479	RP11-96D1.5	DNTTIP2	ZYG11B	HEATR5	KIAA0368	RP11-989E6.10
1480	NFATC3	GCLM	ZYG11A	NPEPPS	PRICKLE2	RP11-23E10.3
1481	DUS2	ABCA4	ZXDC	C14	PCED1B	TP53TG3C
1482	DPEP2	ARHGAP29	ZXDB	CD200	IQGAP1	SLC30A4
1483	SLC12A4	RP11-148B18.4	ZXDA	SLC25	DHRSX	RP11-19N8.4
1484	LCAT	RP11-148B18.3	ZWINT	ALMS1	PRELID2	BLOC1S6
1485	PSMB10	ABCD3	ZWILCH	MGLL	ADAMTSL3	RP11-67H24.2
1486	RNASEH2C	F3	ZW10	GATAD2	PHIP	RP11-96O20.4
1487	CTC-479C5.12	RP11-86H7.6	ZUFSP	SYTL1	CEACAM1	TP53TG3D
1488	CTRL	RP11-86H7.7	ZSWIM8	SIMC1	KLF6	RP11-56L13.7
1489	PSKH1	LINC01057	ZSWIM7	NSUN6	HDAC7	RP11-17M15.1
1490	NRN1L	SLC44A3	ZSWIM5	CRHBP	ACBD6	SQRDL
1491	CTC-479C5.10	CNN3	ZSWIM4	GTF2	DDX24	RP11-718O11.1
1492	EDC4	RP4-639F20.1	ZSWIM3	SGK1	PUM1	ZNF720
1493	NUTF2	ALG14	ZSWIM2	CLDN11	IGFBP5	CTD-2358C21.4
1494	THAP11	RP11-313A24.1	ZSWIM1	LINC00961	PDCD6IP	RP11-627D16.1
1495	TMEM208	TMEM56	ZSCAN9	LINC00470	SPATS2L	SEMA6D
1496	ELMO3	TMEM56-RWDD3	ZSCAN5D	ARHGAP25	CSPP1	C16orf98
1497	CTC-420A11.2	RP11-57H12.3	ZSCAN5C	DNM2	GLS	PYCARD
1498	RP11-770G2.2	RP11-57H12.5	ZSCAN5B	CBFA2	HIF1A	RP11-388M20.1
1499	Y-RNA.1	RP11-14O19.2	ZSCAN5A	ZFP36	STRN3	RP11-388M20.6
1500	RP11-403P17.3	RP11-286B14.1	ZSCAN4	ETS2	P4HA1	MIR4519
1501	AP5B1	RP11-147C23.1	ZSCAN32	RP5-1086	SMG1	BCL7C
1502	RP11-403P17.5	RP5-898J17.1	ZSCAN31	RP11-138	PDE9A	SLC12A1
1503	BEAN1	PTBP2	ZSCAN30	PKD2	APOL3	ZNF629
1504	LINC00920	MIR137HG	ZSCAN29	CABP1	ANKRD36	RP11-2C24.6
1505	CDH5	RP5-1070A16.1	ZSCAN25	LATS2	CHD7	RNF40
1506	RP11-351A20.1	SNX7	ZSCAN23	PKN1	TNFRSF1B	RP11-154J22.1
1507	LINC00922	LPPR5	ZSCAN22	CCDC109	DICER1	DUT
1508	RP11-256I9.3	RP5-896L10.1	ZSCAN21	RRAS2	SERPINE1	FBN1
1509	RP11-256I9.2	LPPR4	ZSCAN20	KANK1	CHCHD3	RP11-227D13.1
1510	RP11-95H3.1	RP11-413P11.1	ZSCAN2	R3	RC3H1	C16orf93
1511	CDH11	PALMD	ZSCAN18	SNAP25	TMEM131	PHKG2
1512	RP11-467L24.1	FRRS1	ZSCAN16-AS1	DUSP18	RNF216	CEP152
1513	AC012322.1	AGL	ZSCAN16	DPF3	WHSC1L1	RP11-2C24.4
1514	RP11-744D14.2	RP5-884G6.2	ZSCAN12	SMG6	CNOT4	SRCAP
1515	RP11-21L1.1	SLC35A3	ZSCAN10	PRRC2	KLF13	SHC4
1516	RP11-2K6.2	HIAT1	ZSCAN1	HDGFRP3	CYSTM1	RP11-146F11.1
1517	RP11-368L12.1	RP4-714D9.2	ZRSR2	WHSC1	INO80D	EID1
1518	CMTM2	SASS6	ZRSR1	ITGA8	SAMD11	FBRS
1519	CMTM3	TRMT13	ZRANB3	SLC25	STIM1	CTF1
1520	E2F4	LRRC39	ZRANB2-AS1	RP11-37	EHMT1	FBXL19-AS1
1521	CMTM4	DBT	ZRANB2	PPM1	ARHGAP21	MYEF2
1522	EXOC3L1	RP11-305E17.6	ZRANB1	UBE2	KATNBL1	ZNF646
1523	KIAA0895L	RTCA	ZPLD1	CHST12	FNIP2	FUS
1524	NOL3	CDC14A	ZPBP2	LMCD1	SIN3B	PRSS36
1525	HSF4	RP5-837M10.4	ZPBP	SESTD1	CCNYL1	PRSS8
1526	FBXL8	GPR88	ZP4	KIAA2026	CHST15	KAT8
1527	TRADD	RP11-84O12.4	ZP3	PER3	SRSF7	BCKDK
1528	B3GNT9	VCAM1	ZP2	USP6	ADK	VKORC1
1529	C16orf70	EXTL2	ZP1	RAPGEF3	XRN1	RP11-196G11.1
1530	CBFB	RP4-549L20.3	ZNRF3-AS1	SDPR	CYR61	PRSS53
1531	CES4A	SLC30A7	ZNRF3	NHSL2	NNMT	AC135050.5
1532	CES3	DPH5	ZNRF2	GEN1	PHC2	FBXL19
1533	CES2	AC093157.1	ZNRF1	TBC1	PPM1D	ZNF668
1534	FAM96B	RP11-421L21.2	ZNRD1-AS1	PIGK	SLC25A29	RP11-196G11.2
1535	PDP2	RP11-421L21.3	ZNRD1	FAM182	NOX4	STX4
1536	CA7	RP4-575N6.4	ZNHIT6	C1	EVI5	STX1B
1537	NAE1	S1PR1	ZNHIT3	PHF21	SETBP1	AC135048.1
1538	RP11-63M22.1	RP11-157N3.1	ZNHIT2	PRKAR2	PDZRN3	HSD3B7
1539	RP11-63M22.2	OLFM3	ZNHIT1	NUDT4	CDC42	SETD1A
1540	DYNC1LI2	RP11-202K23.1	ZNFX1	LIMD1	AKAP9	ORAI3
1541	AKTIP	RP5-936J12.1	ZNF99	PCCA	CEP68	CDIPT-AS1
1542	RBL2	COL11A1	ZNF98	CSNK1	PPP2R2A	SOCS1
1543	RP11-44F14.2	RP11-153F1.1	ZNF93	DHRS7	NEK7	PPIB
1544	ZNF629	RNPC3	ZNF92	WDPCP	ZFR	CTD-2544M6.1
1545	RNF40	AMY2B	ZNF91	DROSHA	LOXHD1	LINC00923
1546	C16orf93	RP11-364B6.1	ZNF90	GAS6	FAM171A1	SCAMP5
1547	PHKG2	RP11-251P6.1	ZNF891	AP001604	MLLT10	PPCDC
1548	RP11-2C24.4	RP11-24P14.1	ZNF888	IQCJ-SCHIP1	NOS1AP	RP11-461F11.3
1549	SRCAP	PRMT6	ZNF883	GRAPL	XRCC5	RP11-461F11.1
1550	RP11-146F11.1	NTNG1	ZNF880	TAF3	ANKIB1	CTD-2147F2.2
1551	FBRS	VAV3	ZNF879	TIPARP	AC037445.1	CTD-2147F2.1
1552	PRR14	VAV3-AS1	ZNF878	PLVAP	TMEM87B	RP11-315L6.1
1553	ZNF689	SLC25A24	ZNF865	RP11-119	ABCB9	RP11-522B15.4
1554	RP11-146F11.5	RP11-483I13.5	ZNF862	ZNF862	ZFAND6	C15orf39
1555	ZNF785	FAM102B	ZNF860	AC017101	DGKE	RP11-69H7.3
1556	AC002310.7	HENMT1	ZNF853	PPP2	FBLIM1	RP11-522B15.3
1557	ZNF688	PRPF38B	ZNF852	UBR1	BOD1L1	NR2F2
1558	ZNF764	FNDC7	ZNF850	PDE3	ZZZ3	RP11-327J17.1
1559	SF3B2	STXBP3	ZNF85	NEDD4	RP11-475N22.4	RP11-327J17.2
1560	AC002310.12	AKNAD1	ZNF846	AC097721	SPRY4	NR2F2-AS1
1561	AC002310.13	GPSM2	ZNF845	RNF144	MYO6	RP11-236L14.1
1562	ZNF768	CLCC1	ZNF844	TRERF1	ANGEL1	RP11-4G2.1
1563	RP11-297C4.1	WDR47	ZNF843	ZNF704	DSCAML1	COMMD4
1564	RP11-2C24.6	TAF13	ZNF841	MAP1	RP11-313E19.2	ARRDC4
1565	BCL7C	RP5-1065J22.8	ZNF84.1	COL4	YAP1	FAM169B
1566	ITGAL	TMEM167B	ZNF84	RP11-530	DIAPH1	CD276
1567	MIR4519	SCARNA2	ZNF839	SAV1	ZNF207	RPP25
1568	KAT8	C1orf194	ZNF837	LUC7	OPHN1	CPLX3
1569	BCKDK	KIAA1324	ZNF835	COL6	TAF13	RP11-20G13.1
1570	VKORC1	SARS	ZNF833P	MTM1	TFCP2	RP11-20G13.2
1571	RP11-196G11.1	CELSR2	ZNF831	SLC35	NOTCH1	ULK3
1572	PRSS53	PSRC1	ZNF830	PPP5	RNF152	SCAMP2
1573	ZNF646	MYBPHL	ZNF827	LINC00152	PRRC2B	AC022819.2
1574	AC135050.5	SORT1	ZNF823	CDC14	UBR3	LRRC28
1575	CST6	PSMA5	ZNF821	BTG1	EIF4A1	RP11-6O2.3
1576	RP11-196G11.2	SYPL2	ZNF816	RP11-317	APPBP2	MPI
1577	STX4	ATXN7L2	ZNF814	CNTRL	STIM2	TTC23
1578	STX1B	CYB561D1	ZNF813	ARHGEF28	POU2F1	RP11-6O2.4
1579	AC135048.1	AMIGO1	ZNF812	RP11-638	ZFY	FAM219B
1580	CATSPER1	GPR61	ZNF81	GLCE	JAK1	SYNM
1581	HSD3B7	RP5-1160K1.8	ZNF808	NUP214	TSC22D2	CTD-2235H24.2
1582	SETD1A	GNAI3	ZNF804B	CCDC3	HIBCH	RP11-654A16.3
1583	ORAI3	RP5-1160K1.3	ZNF804A	SH3	MALT1	COX5A
1584	FBXL19	GNAT2	ZNF800	SND1	AGO4	RP11-654A16.1
1585	GAL3ST3	AMPD2	ZNF80	ANKIB1	SEC31A	IGF1R
1586	CTF1	GSTM4	ZNF793	BAIAP2	AGO2	RP11-35O15.1
1587	RP11-297C4.2	GSTM2	ZNF792	SLC4	PDK4	RP11-398J10.2
1588	SEPHS2	AC000032.2	ZNF791	RADIL	DUSP16	NEIL1
1589	FUS	GSTM5	ZNF79	LGALS3	TENC1	LINC00924
1590	INO80E	GSTM3	ZNF789	CDC42	EYA3	RP11-817O13.6
1591	TAOK2	EPS8L3	ZNF788	C5	MYO9B	CHD2
1592	TMEM219	RP4-735C1.6	ZNF787	LCP2	TRA2A	FAM174B
1593	CTD-2574D22.2	CSF1	ZNF786	CREBZF	ARID2	RP11-386M24.9
1594	RP11-1167A19.2	AHCYL1	ZNF785	FANCC	EPB41L3	IMP3
1595	KCTD13	STRIP1	ZNF784	TAOK3	LONP2	RP11-386M24.6
1596	ASPHD1	ALX3	ZNF783	PTPN5	SETX	RP11-386M24.3
1597	SEZ6L2	SLC6A17	ZNF782	CTD-2034	VIM	SNX33
1598	CDIPT-AS1	KCNC4-AS1	ZNF780B	SEMA6	RP11-90K6.1	LINC00930
1599	CDIPT	KCNC4	ZNF780A	BTRC	SEPT2	C15orf32
1600	MVP	RP5-1074L1.1	ZNF778	RIOK3	CCDC3	ST8SIA2
1601	PAGR1	RBM15	ZNF777	RASGRP2	ATP11C	CSPG4
1602	PACS1	SLC16A4	ZNF776	ANKH	RP1-122P22.2	RP11-152L20.3
1603	PRRT2	RP5-1074L1.4	ZNF775	RRBP1	VAV3	CTD-2026K11.1
1604	AC009133.20	LAMTOR5-AS1	ZNF774	REPS2	MAP4K5	RP11-661P17.1
1605	AC009133.14	LAMTOR5	ZNF773	TEAD4	BAI3	SV2B
1606	AC009133.15	KCNA2	ZNF772	DCAF5	ATP11B	AC068831.10
1607	MAZ	RP11-284N8.3	ZNF771	FHIT	AGAP8	AC105020.1
1608	KIF22	KCNA3	ZNF770	RPS6	NPLOC4	VPS33B
1609	C16orf54	CD53	ZNF77	MAPKAP1	RP11-317G6.1	PRC1-AS1
1610	HIRIP3	RP11-96K19.2	ZNF768	ZNF235	ATF7IP	RGMA
1611	DOC2A	LRIF1	ZNF766	GLIPR2	TRIM2	CTD-2026K11.2
1612	DCTPP1	RP11-96K19.5	ZNF765	SEMA3	MCU	AC112693.2
1613	C16orf92	DRAM2	ZNF764	ZNF160	CEP170	MCTP2
1614	ZNF771	CEPT1	ZNF763	ATP2	RP11-197K3.1	CTD-2536I1.1
1615	2023-09-01	RP5-1180E21.4	ZNF76	AC005550	NHSL1	RP11-255M2.2
1616	ZNF48	RP5-1180E21.5	ZNF75D	FAR1	PRDM16	MAN2C1
1617	MYLPF	DENND2D	ZNF75A	ITSN1	PHF21A	RP11-817O13.8
1618	TBC1D10B	CHI3L2	ZNF750	RAB7	PRDM2	CTD-2576F9.2
1619	CD2BP2	CHIA	ZNF749	AP001439	HK1	SIN3A
1620	RP11-347C12.1	PIFO	ZNF746	ATF7	RP11-141M1.3	RP11-4F5.2
1621	RP11-347C12.3	OVGP1	ZNF740	HSD17	ITGB1	PTPN9
1622	SULT1A3	WDR77	ZNF74	RP11-619	NFATC3	SNUPN
1623	CORO1A	ATP5F1	ZNF738	LRRFIP2	TLE1	RP11-326A13.1
1624	MAPK3	C1orf162	ZNF737	AGPAT5	PHF10	CTD-2643K12.3
1625	RP11-455F5.4	ADORA3	ZNF736	NCOA6	BAZ1A	CTD-2026K11.3
1626	GDPD3	RAP1A	ZNF732	PGS1	VOPP1	CTD-2643K12.2
1627	RP11-455F5.3	LINC01160	ZNF730	ACTR2	FCHO2	RP11-76E17.4
1628	YPEL3	FAM212B	ZNF729	CCDC39	PCM1	RP11-76E17.3
1629	TBX6	FAM212B-AS1	ZNF728	ITPRIP	PRKDC	CTD-3049M7.1
1630	PPP4C	DDX20	ZNF727	AQP7	CTD-2175A23.1	RP11-739G5.1
1631	ALDOA	KCND3	ZNF726	ATP7	MDM4	RP11-266O8.1
1632	FAM57B	KCND3-AS1	ZNF724P	BRE	SREBF2	LMAN1L
1633	PRSS36	RP11-88H9.2	ZNF721	FLOT2	ZNF331	CSK
1634	RP11-388M20.6	CTTNBP2NL	ZNF720	SLMAP	RAB10	CYP1A1
1635	CCDC85B	WNT2B	ZNF718	SOX13	CDC42SE2	RHBDF1
1636	HEATR3	RP4-671G15.2	ZNF717	CLEC16	NOS3	LOXL1-AS1
1637	CNEP1R1	ST7L	ZNF716	FKBP1	LSMD1	RGS11
1638	ZNF423	CAPZA1	ZNF711	SIRT5	DDX46	ITFG3
1639	RP11-189E14.5	MOV10	ZNF710	MAPK1	RAP1GDS1	LUC7L
1640	C16orf78	RP11-426L16.3	ZNF71	KDM5	HRH1	LOXL1
1641	RP11-491F9.1	RHOC	ZNF709.1	RP1-69	ZNF33A	STOML1
1642	CBLN1	RP11-426L16.10	ZNF708	SLC30	DHRS7B	LA16c-OS12.2
1643	RP11-42I10.1	PPM1J	ZNF707	COL8	ENSA	PML
1644	CTC-527H23.2	FAM19A3	ZNF706	SLC9	SLCO4A1	ISLR2
1645	RP11-44I10.3	RP11-426L16.8	ZNF705G	PHF20	DNM2	HBQ1
1646	N4BP1	RP3-522D1.1	ZNF705D	CTNNAL1	ATAD2B	RP11-247C2.2
1647	SIAH1	SLC16A1	ZNF705B	STYXL1	MARK4	RP11-665J16.1
1648	LONP2	SLC16A1-AS1	ZNF705A	STX3	ATF6	HBA1
1649	ABCC11	RP11-389O22.1	ZNF704	HIVEP2	ATP10D	ISLR
1650	ABCC12	RP11-31F15.2	ZNF703	SLCO4	CGGBP1	HBA2
1651	AC140542.2	LRIG2	ZNF701	SOX5	RPL10	HBM
1652	RP11-523L20.2	PHTF1	ZNF70	STARD8	CHST11	Z69666.2
1653	PHKB	RSBN1	ZNF7	LSS	GPR126	Z69720.2
1654	EIF1AD	RP5-1073O3.2	ZNF699	DCP2	ACYP2	NPRL3
1655	RP11-474B12.1	PTPN22	ZNF696	KIT	GABARAPL1	ARHGDIG
1656	RP11-429P3.3	AP4B1-AS1	ZNF692	SLC9	DDX10	TBC1D21
1657	RP11-429P3.5	BCL2L15	ZNF691	TK2	TMLHE-AS1	PDIA2
1658	ITFG1	AP4B1	ZNF69	MYL12	ELL2	C16orf11
1659	PAPD5	DCLRE1B	ZNF689	MXI1	PPP2R5A	WDR90
1660	RP11-467J12.4	RP5-1073O3.7	ZNF688	ATG4	PI4KA	AL022341.3
1661	CASC16	HIPK1	ZNF684	ADAM17	RGS3	FAM195A
1662	TOX3	OLFML3	ZNF683	KNOP1	KIAA1324L	C16orf13
1663	FOSL1	SYT6	ZNF682	VGLL4	MAP3K6	WFIKKN1
1664	RP11-142G1.3	RP4-543J13.1	ZNF681	CDH11	BDP1	RAB40C
1665	C16orf97	TRIM33	ZNF680	ECE1	CREB1	PIGQ
1666	SALL1	BCAS2	ZNF679	ECT2	PSEN1	C15orf59
1667	RP11-883G14.3	DENND2C	ZNF678	RIPK1	CCDC12	LA16c-366D1.3
1668	RP11-327F22.4	AMPD1	ZNF677	VPS13	CBR4	AXIN1
1669	CYLD	NRAS	ZNF676	PARK2	CCDC60	RP11-8P11.3
1670	NOD2	CSDE1	ZNF674-AS1	RP11-588	CD2AP	CAPN15
1671	SNX20	SIKE1	ZNF674	MSH6	CWF19L2	RAB11FIP3
1672	RP11-401P9.5	SYCP1	ZNF672	TRPM6	ALPL	DECR2
1673	RP11-401P9.4	TSPAN2	ZNF671	HUS1	USP32	NME4
1674	NKD1	RP4-666F24.3	ZNF670	CACNB4	USP9X	RP11-24D15.1
1675	BRD7	RP4-663N10.1	ZNF669	CTC-458	DAAM2	TMEM8A
1676	ADCY7	NGF	ZNF668.1	NDRG4	PPP4R1	MRPL28
1677	DRAP1	VANGL1	ZNF668	FOXK1	PTRH2	MPG
1678	SART1	CASQ2	ZNF667-AS1	BBS9	FDPS	SNRNP25
1679	RP11-329J18.3	SLC22A15	ZNF667	BTBD3	ILK	EDC3
1680	RP11-329J18.2	RP11-159M11.2	ZNF665	SOX7	ZNF407	STRA6
1681	PYCARD	MAB21L3	ZNF664	WAC	PRKX-AS1	ASB7
1682	CTD-2358C21.4	RP5-1185H19.2	ZNF66	AC093110	TRPC4AP	SEMA7A
1683	CTD-2014E2.2	ATP1A1	ZNF658	ZNF438	MICU1	LINS
1684	AHSP	AL136376.1	ZNF655	ATP5	KPNA1	RP11-526I2.5
1685	RP11-452L6.7	RP4-655J12.4	ZNF654	BRWD1	RASA2	CERS3
1686	C16orf58	CD58	ZNF653	KIAA0825	CCNC	UBL7
1687	AC026471.6	IGSF3	ZNF652	SLC12	CSRNP1	RP11-168G16.2
1688	SLC5A2	C1orf137	ZNF649	FAM185	MAGI1-AS1	SPATA41
1689	TGFB1I1	RP4-753F5.1	ZNF648	DLGAP1	RAB11FIP3	RP11-90E5.1
1690	ARMC5	PTGFRN	ZNF646	ARID4	SOD2	UBL7-AS1
1691	RP11-452L6.5	CD101	ZNF644	MT1	NRIP1	CTD-3076O17.2
1692	RP11-452L6.1	RP11-27K13.3	ZNF641	RDH10	CCM2	ADAMTS17
1693	ZNF843	TTF2	ZNF639	MN1	FARP1	CTD-3076O17.1
1694	COX6A2	TRIM45	ZNF638	CDKAL1	XIRP2	CTD-2054N24.2
1695	ITGAD	VTCN1	ZNF630-AS1	ACYP2	BTBD1	RP11-10O17.3
1696	ITGAX	RP11-39H13.1	ZNF630	MYH11	TMPO	LYSMD4
1697	ITGAM	RP11-188D8.1	ZNF629	POLR3	KIAA2026	ARID3B
1698	RP11-388M20.9	MAN1A2	ZNF628	ABHD17	SHPRH	CLK3
1699	PYDC1	FAM46C	ZNF627	GORASP1	FAM222B	CTD-3154N5.1
1700	TRIM72	GDAP2	ZNF626	EFNA5	FAM135A	CTD-2311M21.3
1701	C16orf98	WDR3	ZNF624	VSIG10	PLCXD3	RP11-66B24.5
1702	BANF1	SPAG17	ZNF623	RFX7	RP11-481C4.1	ALDH1A3
1703	ZNF720	TBX15	ZNF622	EGLN3	RP11-126O1.4	RP11-299G20.3
1704	NETO2	WARS2	ZNF621	C10	SMAP1	POLR3K
1705	ZNF267	WARS2-IT1	ZNF620	IL33	SOX17	WASH4P
1706	RP11-169E6.4	RP11-418J17.1	ZNF619	SECISBP2	RPS6KC1	MIR1302-11
1707	RP11-169E6.1	RP11-418J17.3	ZNF618	PXN-AS1	GNA14	RP11-60L3.1
1708	DNAJA2	RP5-834N19.1	ZNF616	ZFC3	LINC00278	RP11-89K11.1
1709	GPT2	HAO2	ZNF615	RUSC2	PARP9	CCDC33
1710	C16orf87	ZNF697	ZNF614	ELF1	AGFG1	TARSL2
1711	MYLK3	PHGDH	ZNF611	RP11-420	GCH1	TM2D3
1712	TMC7	HMGCS2	ZNF610	FAM135	FUS	PCSK6
1713	ORC6	NOTCH2	ZNF608	GPR17	ERGIC1	RP11-66B24.4
1714	VPS35	RP11-439A17.7	ZNF607	KLF11	ATP9B	RP11-299G20.2
1715	RP11-46D6.1	FAM72B	ZNF606	CTDSP1	BTBD7	SNRPA1
1716	SHCBP1	RP11-439A17.4	ZNF605	PTBP3	SLTM	VIMP
1717	RP11-488I20.3	RP11-439A17.10	ZNF600	SPTLC2	RAF1	CYP11A1
1718	RP11-488I20.8	FCGR1B	ZNF599	CLNS1	PCDH1	RP11-424I19.2
1719	RP11-989E6.10	RP11-343N15.1	ZNF598	B3	NBEA	RP11-505E24.2
1720	TP53TG3C	RP11-343N15.5	ZNF597	PUM1	AL163953.3	RP11-505E24.3
1721	RP11-67H24.2	AL592494.5	ZNF596	SCN3	BMX	LRRK1
1722	TP53TG3D	RP11-344P13.4	ZNF595	INTS6	NR2F2-AS1	ODF3L1
1723	RP11-56L13.7	RP11-344P13.1	ZNF594	AGPAT4	MED13	DNM1P35
1724	RP11-17M15.1	RP11-417J8.3	ZNF593	GTDC1	BAIAP2L1	PRC1
1725	RP11-480G7.1	RP11-417J8.6	ZNF592	METTL15	TOP1	RP11-16K12.1
1726	SRL	RP11-423O2.5	ZNF587	BNIP3	RAB30	ADAMTS7
1727	CTD-2288F12.1	RP11-782C8.5	ZNF586	C4	KIAA0232	RP11-182J1.13
1728	FAH	RP11-435B5.6	ZNF585B	ZNF43	PKIG	GOLGA6L4
1729	FAM154B	RP6-206I17.1	ZNF584	ELP4	PKD2	UBE2Q2L
1730	EFTUD1	RP6-206I17.2	ZNF583	PLXND1	ZNF438	ADAMTSL3
1731	MEX3B	PPIAL4G	ZNF582-AS1	BCL3	AC005550.3	SH3GL3
1732	RP11-276M12.1	FAM72D	ZNF582	ZNF331	KLC1	BNC1
1733	RP11-499F3.2	NBPF8	ZNF580	RHBDF2	MSRA	RP11-382A20.4
1734	RP11-499F3.1	LINC00623	ZNF579	ZFYVE9	AQP1	MORF4L1
1735	CTD-2034I4.1	AL592284.1	ZNF578	STX11	KLHL2	RP11-382A20.2
1736	CTD-2240J17.1	RP11-640M9.1	ZNF577	RP11-373	PLXND1	TM6SF1
1737	TMC3	NBPF9	ZNF576	GNG12	FAM120B	BTBD1
1738	RP11-761I4.3	RP4-791M13.3	ZNF575	MPPED2	CNOT8	C15orf40
1739	STARD5	PDE4DIP	ZNF574	MT-CO2	MT-ATP6	RP11-382A20.5
1740	IL16	RP4-791M13.4	ZNF573	TSC2	FGF12-AS1	HOMER2
1741	C15orf26	RP4-791M13.5	ZNF572	TULP4	DNAJB6	WHAMM
1742	MESDC1	AL590452.1	ZNF571-AS1	HTRA3	ADAMTS4	FSD2
1743	MESDC2	RP11-326G21.1	ZNF571	IKBKB	DIP2A	RP11-752G15.6
1744	RP11-351M8.1	NOTCH2NL	ZNF570	SPAG9	ZNRF1	CTSH
1745	KIAA1199	NBPF10	ZNF57	ZDHHC21	NFKB1	CHRNB4
1746	RP11-28H5.2	RP11-458D21.1	ZNF569	DDX17	BACH2	ZSCAN2
1747	ABHD17C	HFE2	ZNF568	KIAA0040	RP11-435B5.5	RP11-182J1.5
1748	RP11-379K22.2	TXNIP	ZNF567	MTMR3	TC2N	PSMA4
1749	RP11-210M15.1	POLR3GL	ZNF566	CUL4	EPB42	IREB2
1750	ARNT2	ANKRD34A	ZNF565	HTT	WHSC1	RP11-158M2.4
1751	RP11-210M15.2	RP11-315I20.1	ZNF563	SMC6	MFAP3	RP11-158M2.3
1752	RPS17	LIX1L	ZNF562	CAMTA1	SVIL	RP11-158M2.2
1753	GOLGA6L20	RBM8A	ZNF561	CAT	TSC22D3	RP11-815J21.4
1754	RPS17L	PEX11B	ZNF560	CDK13	DDX58	RP11-650L12.1
1755	TBC1D10C	ITGA10	ZNF559	RP11-541	ARHGEF15	RP11-815J21.2
1756	UBE2Q2L	ANKRD35	ZNF558	NBEAL1	TLL1	HYKK
1757	ADAMTSL3	PIAS3	ZNF557	ADAM12	SLCO2B1	SLC28A1
1758	SH3GL3	NUDT17	ZNF556	SLC35	C4orf19	RP11-182J1.1
1759	RP11-382A20.4	POLR3C	ZNF555	RP11-173	VEZT	ALPK3
1760	HDGFRP3	CD160	ZNF554	PSIP1	AP2B1	ZNF592
1761	RP11-382A20.2	PDZK1	ZNF552	ADCK4	RABEP1	CHRNA5
1762	TM6SF1	GPR89A	ZNF551	FLNB	UBAC2	RP11-245C17.2
1763	BTBD1	WI2-925H4.1	ZNF550	CTD-3253	HLA-A	SEC11A
1764	PPP1CA	GPR89C	ZNF549	RP11-47	DYNC1H1	CHRNA3
1765	C15orf40	NBPF11	ZNF547	TMEM181	USP3	NMB
1766	RP11-382A20.5	NBPF12	ZNF546	PEAR1	HDAC4	WDR73
1767	RP11-152F13.10	RP4-704D21.2	ZNF544	CASC4	PIP5K1A	RASGRF1
1768	HOMER2	PRKAB2	ZNF543	ABHD5	HOOK3	RP11-752G15.8
1769	WHAMM	RP11-337C18.8	ZNF541	LRRK2	SCAF8	KLHL25
1770	FSD2	FMO5	ZNF540	HABP4	RALY	AC105339.1
1771	RP11-752G15.6	CHD1L	ZNF536	LHPP	RFX2	ST20-MTHFS
1772	RP11-752G15.8	LINC00624	ZNF534	HSD17	CAMK1D	TMC3
1773	AC105339.1	BCL9	ZNF532	IL10	HMBOX1	BCL2A1
1774	AP3B2	ACP6	ZNF530	RP11-473	SHOC2	ZFAND6
1775	RP11-752G15.3	GJA5	ZNF529	CYP4	KIAA1328	RP11-761I4.3
1776	CPEB1	RP11-433J22.3	ZNF528	PTPRK	IP6K1	STARD5
1777	RP11-379H8.1	GPR89B	ZNF527	MT1	POLK	IL16
1778	LINC00927	RP6-74O6.2	ZNF526	CLSTN1	PLAGL1	C15orf26
1779	ZFAND6	XXyac-YX155B6.7	ZNF525	BMP2	TRIM44	MESDC1
1780	GOLGA6L4	NBPF24	ZNF524	GSPT1	AMBRA1	MESDC2
1781	BCL2A1	XXyac-YX155B6.5	ZNF519	RTTN	NRD1	RP11-351M8.1
1782	WDR61	XXyac-YX155B6.6	ZNF518B	CASP4	TRPM7	KIAA1199
1783	DNAJA4	RP11-495P10.6	ZNF517	NBEA	NDST1	RP11-28H5.2
1784	RP11-762H8.3	RP11-495P10.3	ZNF516	ZC3	TSHZ3	ABHD17C
1785	ACSBG1	LINC01138	ZNF514	TMEM184	LRRC8A	RP11-379K22.2
1786	IDH3A	RP11-495P10.1	ZNF513	SHROOM1	FAM120A	RP11-210M15.1
1787	CIB2	NBPF14	ZNF512B	SGIP1	PVRL2	FAH
1788	RP11-114H24.6	RP11-89F3.2	ZNF512	SHROOM2	IL17RA	ARNT2
1789	TBC1D2B	NBPF20	ZNF511	C21	SOX13	RP11-2E17.1
1790	RP11-114H24.3	NBPF15	ZNF510	ADK	EIF2AK2	CTD-2240J17.1
1791	RP11-307C19.3	NBPF16	ZNF507	FAM168	PRKRIP1	CTD-2034I4.1
1792	CTC-1337H24.1	RP11-403I13.5	ZNF506	VDAC2	ACSL3	RP11-499F3.1
1793	TMEM134	RP11-403I13.4	ZNF503-AS1	STAT1	GBA2	RPS17L
1794	AIP	LINC00869	ZNF503	ZNF254	CD46	RP11-17L5.4
1795	RP11-307C19.1	RP11-403I13.8	ZNF502	STK38	CASK	AP3B2
1796	HMG20A	RP11-403I13.9	ZNF501	C1	IPO9	RP11-752G15.3
1797	TSPAN3	RP5-998N21.4	ZNF500	MIR503	MIR24-2	CPEB1
1798	RP11-797A18.3	RP5-998N21.7	ZNF497	AHI1	SNAP23	RP11-379H8.1
1799	RP11-797A18.4	FAM72C	ZNF496	RYK	MBTD1	ANKRD34C
1800	PSTPIP1	RP11-277L2.4	ZNF493	POU5	CLEC16A	RP11-152F13.10
1801	RCN2	RP11-277L2.3	ZNF492	CNOT4	MAP3K1	TMED3
1802	SCAPER	RP11-353N4.1	ZNF491	PKD2	KLHDC10	KIAA1024
1803	ETFA	RP11-353N4.4	ZNF490	GBP2	EXD3	RP11-499F3.2
1804	RP11-593F23.1	FCGR1A	ZNF488	NFIC	PXN-AS1	GOLGA6L20
1805	CABP4	HIST2H2BF	ZNF487	MAMSTR	LPCAT2	RPS17
1806	CORO1B	RP11-196G18.23	ZNF486	FHL2	SOX5	FAM154B
1807	PTPRCAP	HIST2H4A	ZNF485	RP11-619	STAT2	EFTUD1
1808	RASGRF1	HIST2H2AA3	ZNF484	HSPA12	ZCCHC11	MEX3B
1809	CARNS1	RP11-196G18.24	ZNF483	STK17	RELB	RP11-276M12.1
1810	ST20-MTHFS	HIST2H2BE	ZNF480	RASSF8	NCK1	RP11-38G5.2
1811	MTHFS	HIST2H2AC	ZNF48	STK32	RYBP	MTHFS
1812	RP11-38G5.2	HIST2H2AB	ZNF479	DYRK1	PKN1	RP11-158M2.5
1813	KIAA1024	BOLA1	ZNF474	RP11-488	PARVA	RP11-553E24.2
1814	TMED3	SV2A	ZNF473	GIPC2	CRYAB	RCCD1
1815	ANKRD34C	SF3B4	ZNF471	SLC39	LRRFIP2	RP11-307C19.3
1816	RP11-17L5.4	MTMR11	ZNF470	NIFK-AS1	RP11-887P2.5	SCAPER
1817	RP11-16K12.1	OTUD7B	ZNF469	ZNF37	AC023590.1	NGRN
1818	RPS6KB2	VPS45	ZNF468	GLUL	AP2A2	RCN2
1819	CTSH	PLEKHO1	ZNF467	DDX58	ALG13	RP11-697E2.6
1820	CRABP1	ANP32E	ZNF462	COL4	GFOD2	RP11-697E2.4
1821	MORF4L1	RP4-790G17.7	ZNF461	PAX8	CASC4	PSTPIP1
1822	ADAMTS7	APH1A	ZNF460	HERC3	ARFGEF2	GDPGP1
1823	CHRNB4	C1orf54	ZNF454	MTHFD1	ZNF292	CIB1
1824	CHRNA3	C1orf51	ZNF451	PIK3	NUBPL	SEMA4B
1825	CHRNA5	MRPS21	ZNF45	LRCH3	ANKRD13C	RP11-797A18.4
1826	PSMA4	PRPF3	ZNF449	EHD1	RAB27A	RP11-797A18.3
1827	HYKK	RPRD2	ZNF446	RP1-90	DHRS3	TSPAN3
1828	AP003419.16	TARS2	ZNF445	ROBO3	PITPNA	CTD-2315E11.1
1829	RP11-650L12.1	ECM1	ZNF444	SNCAIP	MYL12A	HMG20A
1830	IREB2	LINC00568	ZNF442	CIITA	PRTG	RP11-307C19.1
1831	RAD9A	RP11-54A4.2	ZNF441	RNF216	PACS2	IDH2
1832	RP11-182J1.13	ADAMTSL4	ZNF440	PODXL	KIAA1432	RP11-307C19.2
1833	NRG4	ADAMTSL4-AS1	ZNF44	TMC1	RSU1	RP11-617F23.1
1834	C15orf38-AP3S2	ENSA	ZNF439	RHOB	CHST3	ZNF710
1835	AC068831.15	GOLPH3L	ZNF438	PVRL3	GOLGA4	GABARAPL3
1836	MAN2A2	HORMAD1	ZNF436	RAD52	PFDN1	ETFA
1837	FES	CTSS	ZNF433	MINK1	DUSP6	ZNF774
1838	FURIN	CTSK	ZNF432	RP11-33	NCOA6	FURIN
1839	BLM	ARNT	ZNF431	AC010877	SH3GL1	AC068831.6
1840	RP11-387D10.2	SETDB1	ZNF430	TTBK2	ABI2	HDDC3
1841	CTD-3065B20.3	CERS2	ZNF43	RP11-156	RIPK1	UNC45A
1842	CRTC3	RP11-316M1.12	ZNF429	PRX	TMLHE	MIR4313
1843	RP11-154B12.3	RP11-316M1.3	ZNF428	CD74	ZHX2	AC068831.15
1844	IQGAP1	ANXA9	ZNF426	IST1	HIVEP3	MAN2A2
1845	ZNF774	FAM63A	ZNF425	MLEC	FRY	UBE2Q2
1846	ANKRD13D	PRUNE	ZNF423	ZNF823	LRRC37A3	FES
1847	GABARAPL3	BNIPL	ZNF420	NFATC2	PPA1	FBXO22
1848	NGRN	C1orf56	ZNF418	KIAA1211	DOPEY1	IQGAP1
1849	RP11-697E2.6	CDC42SE1	ZNF417	ATAD2	DAPK2	NRG4
1850	RP11-697E2.4	MLLT11	ZNF416	RNASE1	OLA1	BLM
1851	GDPGP1	GABPB2	ZNF415	MYCT1	EIF2AK3	C15orf27
1852	CIB1	SEMA6C	ZNF414	LINC01004	GNA13	RP11-387D10.2
1853	SEMA4B	SCNM1	ZNF410	LHCGR	FAM13B	CTD-3065B20.3
1854	CTD-2315E11.1	LYSMD1	ZNF41	PRCP	CDC37	RP11-593F23.1
1855	IDH2	VPS72	ZNF408	CHM	ACTG1	CRTC3
1856	SSH3	PIP5K1A	ZNF407	PUS7	CHD1	RP11-154B12.3
1857	RP11-617F23.1	PSMD4	ZNF404	RP11-557	ZNF652	C15orf38-AP3S2
1858	UNC45A	RP11-126K1.2	ZNF398	LCORL	PPP1R12B	AP3S2
1859	HDDC3	ZNF687	ZNF397	FBLIM1	NBEAL2	CRABP1
1860	AC068831.6	PI4KB	ZNF396	FAM20	AC011526.1	RP11-114H24.3
1861	RP11-386M24.3	RP11-126K1.9	ZNF395	SEMA3	SDPR	RP11-762H8.3
1862	CTD-3049M7.1	RFX5	ZNF394	PHIP	WWC3	RP11-326A19.3
1863	RP11-739G5.1	RP11-126K1.8	ZNF391	PAPSS1	CDK8	RP11-326A19.4
1864	RP11-266O8.1	RP11-126K1.6	ZNF385D-AS2	BCL2	MX2	MFGE8
1865	RP11-326A13.1	SELENBP1	ZNF385D-AS1	RHOQ	FLOT1	HAPLN3
1866	AC112693.2	PSMB4	ZNF385C	UHRF2	STAT5B	ACAN
1867	RGMA	POGZ	ZNF385B	PARP4	MYCT1	ISG20
1868	CHD2	CGN	ZNF385A	CHRM3	AC018890.6	DNAJA4
1869	FAM174B	TUFT1	ZNF384	RP11-734	MIR143HG	WDR61
1870	RP11-386M24.9	RP11-404E16.1	ZNF383	PTRF	AC159540.1	AEN
1871	RP11-386M24.6	SNX27	ZNF382	RP11-353	THRAP3	RP11-97O12.2
1872	LINC00930	RP11-98D18.1	ZNF37A	SRPK1	PDE2A	DET1
1873	RCCD1	RIIAD1	ZNF367	RP11-510	SEPT10	RP11-762H8.1
1874	C15orf32	RP11-98D18.15	ZNF365	CTD-2369	SPATS2	MRPL46
1875	ST8SIA2	MRPL9	ZNF362	YWHAG	KBTBD2	NTRK3-AS1
1876	RP11-152L20.3	OAZ3	ZNF358	PDK4	SAMD12	NTRK3
1877	SLCO3A1	RP11-98D18.3	ZNF354C	RSU1	JAZF1	RP11-648K4.2
1878	RP11-661P17.1	TDRKH	ZNF354B	OSBPL5	PTS	RP11-133L19.1
1879	SV2B	RP11-98D18.9	ZNF354A	RP11-782	WIPF3	AGBL1
1880	AC068831.10	RP11-98D18.17	ZNF350	ABI2	USP53	RLBP1
1881	VPS33B	LINGO4	ZNF347	HS6	CX3CL1	ACSBG1
1882	PRC1-AS1	RORC	ZNF346	FRMD6	EPB41L5	FANCI
1883	PRC1	C2CD4D	ZNF345	VASH1	CASD1	TICRR
1884	ZNF710	AL450992.2	ZNF343	DDX60	ZMYM4	ANPEP
1885	AP3S2	THEM5	ZNF341	PKD1	DNHD1	MESP2
1886	ZSCAN2	THEM4	ZNF34	RP11-544	AFAP1L2	MESP1
1887	ANPEP	S100A10	ZNF33B	GIMAP8	TMEM50B	TBC1D2B
1888	NTRK3	NBPF18P	ZNF33A	EXOC1	MTA3	WDR93
1889	RP11-648K4.2	S100A11	ZNF337-AS1	ARNT	MIR29A	PEX11A
1890	RP11-133L19.1	TCHH	ZNF337	SLC12	APPL2	PLIN1
1891	POLD4	FLG-AS1	ZNF335	RP11-204	BCAP29	KIF7
1892	AGBL1	HRNR	ZNF334	ADM	PPARD	RP11-429B14.4
1893	RP11-553E24.2	FLG	ZNF333	MYL3	MATR3	POLG
1894	KLHL25	FLG2	ZNF330	IFI16	FAR1	LINC00928
1895	CLCF1	RP1-91G5.3	ZNF329	KAT6	RPRD2	RP11-114H24.6
1896	RP11-158M2.4	SMCP	ZNF326	GYPC	RHBDF2	SH2D7
1897	RP11-158M2.3	RP1-13P20.6	ZNF324B	SERPINB9	ISPD	RHCG
1898	RP11-158M2.2	SPRR2B	ZNF324	UBE2	SETD5-AS1	CIB2
1899	RP11-815J21.4	S100A9	ZNF322	FAM110	VRK2	LINC00925
1900	RP11-815J21.2	S100A12	ZNF320	RP11-178	TRNT1	RP11-217B1.2
1901	PDE8A	S100A8	ZNF32-AS2	TRIP10	CPEB3	IDH3A
1902	SLC28A1	BX470102.3	ZNF32-AS1	SLC37	CD300LG	SLC38A7
1903	ALPK3	S100A6	ZNF32	ARPC2	RASL10A	NPTN
1904	ZNF592	S100A5	ZNF319	NIPAL2	USP36	CSNK1G1
1905	RP11-245C17.2	S100A4	ZNF318	PRIM2	LPGAT1	UBALD1
1906	SEC11A	S100A2	ZNF317	SMARCC1	UBE2R2	CDIP1
1907	NMB	S100A16	ZNF311	BAG3	RHEB	HMOX2
1908	WDR73	S100A14	ZNF304	RP11-1391	JAG2	NMRAL1
1909	RP11-182J1.1	S100A13	ZNF302	PRR4	EMP2	DNAJA3
1910	RP11-182J1.5	S100A1	ZNF300	RAB20	SSFA2	VASN
1911	NTRK3-AS1	RP1-178F15.4	ZNF30	NHLRC3	LCOR	CORO7
1912	MRPL46	CHTOP	ZNF3	ZC2	NPAS2	SNAPC5
1913	MRPS11	SNAPIN	ZNF296	PRMT2	SPIRE1	PAM16
1914	LINC00925	ILF2	ZNF295-AS1	RP1-197	MFSD6	RPL4
1915	MESP2	NPR1	ZNF292	CCDC171	ARID5A	AC005356.1
1916	MESP1	INTS3	ZNF287	PIK3	SLAMF1	GLIS2
1917	WDR93	RP11-216N14.8	ZNF286B	RORA	RUSC2	TFAP4
1918	PEX11A	RP11-216N14.9	ZNF284	ACE	BRD4	RP11-95P2.1
1919	PLIN1	SLC27A3	ZNF283	RP11-417	PSPC1	SRL
1920	KIF7	DENND4B	ZNF282	EPS15	TM4SF1	RP11-95P2.3
1921	TICRR	CRTC2	ZNF281	CDS2	BCL2	RP11-462G12.4
1922	RP11-429B14.4	SLC39A1	ZNF280D	RAF1	ABCD3	ADCY9
1923	LINC00928	RP11-422P24.10	ZNF280C	CDR2	VASH1	CREBBP
1924	RHCG	CREB3L4	ZNF280B	AKAP9	RUFY2	TRAP1
1925	RP11-217B1.2	JTB	ZNF280A	PTEN	PTPN11	C16orf96
1926	DET1	RP11-422P24.11	ZNF28	TDRD10	ELMSAN1	CTD-3185P2.1
1927	FANCI	RAB13	ZNF277	USP13	FABP5	C15orf60
1928	ABHD2	RPS27	ZNF276	B2	PHC3	MGRN1
1929	RP11-326A19.3	NUP210L	ZNF275	CTD-2368	CUL4A	GLYR1
1930	RP11-326A19.4	TPM3	ZNF274	ERGIC1	SLFN5	ROGDI
1931	MFGE8	C1orf189	ZNF268	GNG11	BACH1	RP11-127I20.5
1932	HAPLN3	C1orf43	ZNF267	CLDN5	ATE1	SMIM22
1933	ACAN	UBAP2L	ZNF266	GARNL3	DNAJC18	VWA9
1934	ISG20	HAX1	ZNF264	RP11-21	PHLDB2	SLC24A1
1935	AEN	AQP10	ZNF263	DOC2	TAF1	DENND4A
1936	RP11-97O12.2	ATP8B2	ZNF260	BCL2	IPO7	RAB11A
1937	C15orf27	RP11-350G8.5	ZNF26.1	ANKRD1	SLC25A4	MEGF11
1938	FBXO22	IL6R	ZNF26	TRIB2	ACTR3	SEPT12
1939	SMG1	RP11-350G8.9	ZNF259	RP11-90	FBN1	RP11-653J6.1
1940	UNC93B1	UBE2Q1	ZNF257	RALGAPA2	RNPC3	DIS3L
1941	RP11-798K3.4	UBE2Q1-AS1	ZNF256	SESN3	RP11-723D22.3	RP11-352G18.2
1942	RP11-119D9.1	RP11-61L14.6	ZNF254	TNFRSF10	PPA2	ZNF500
1943	RP11-321F6.1	ADAR	ZNF253	RP11-178	INO80	C16orf71
1944	LCTL	AL606500.1	ZNF252P-AS1	NCK1	EIF5B	TIPIN
1945	ZWILCH	KCNN3	ZNF251	C9	ZNF148	NUDT16L1
1946	RPL4	PMVK	ZNF250	ATXN7	MIS18BP1	RP11-709D24.6
1947	SNAPC5	RP11-307C12.13	ZNF25	ZNF738	CTDSPL2	MAP2K1
1948	CTD-3185P2.1	PBXIP1	ZNF248	JUNB	PUS7	ZWILCH
1949	MAP2K1	PYGO2	ZNF24	LMO2	ASCC3	LCTL
1950	TIPIN	RP11-307C12.12	ZNF239	TNNC1	KCNMB4	SLX4
1951	RP11-352G18.2	SHC1	ZNF236	NCKIPSD	USP12	RP11-461A8.1
1952	DIS3L	CKS1B	ZNF235	NR1	WDSUB1	ZNF213
1953	RP11-653J6.1	FLAD1	ZNF234	PIM3	SPG11	IQCH
1954	RP5-903G2.2	LENEP	ZNF233	CD93	RBM26	IQCH-AS1
1955	MEGF11	ZBTB7B	ZNF232	IFI44	TFDP2	RP11-473M20.14
1956	RAB11A	DCST2	ZNF230	CCDC60	SEPW1	ZNF205
1957	DENND4A	DCST1	ZNF23	S1	CTTN	ZNF205-AS1
1958	SLC24A1	RP11-307C12.11	ZNF229	SMIM9	PPP1R2	C15orf61
1959	VWA9	ADAM15	ZNF227	ZCCHC7	CDC73	ZSCAN10
1960	PTPLAD1	EFNA3	ZNF226	ZBTB7	WDFY2	RP11-502I4.3
1961	DPP8	EFNA1	ZNF225	TUSC3	MGMT	MAP2K5
1962	IGDCC4	SLC50A1	ZNF224	SLC6	RSRC1	SKOR1
1963	IGDCC3	DPM3	ZNF223	KHDRBS1	WDR43	IL32
1964	RP11-798K3.3	KRTCAP2	ZNF222	ZFYVE26	YAF2	RP11-473M20.7
1965	RP11-798K3.2	RP11-201K10.3	ZNF221	ATP9	CPT1A	RP11-34F13.2
1966	SMAD3	TRIM46	ZNF22	NMD3	KHDRBS1	PIAS1
1967	RP11-315D16.4	MUC1	ZNF219	WDR13	MX1	CALML4
1968	GLCE	THBS3	ZNF217	NDRG3	FHIT	MMP25
1969	RP11-809H16.5	RP11-263K19.4	ZNF215	CSRNP1	ANKRD44	THOC6
1970	LINC00277	MTX1	ZNF214	RP11-773	UGP2	CLN6
1971	NOX5	RP11-263K19.6	ZNF213	ZCCHC11	HEATR5B	CASP16
1972	SPESP1	GBA	ZNF212	GIMAP4	CSNK1D	AAGAB
1973	ANP32A	FAM189B	ZNF211	RP11-696	PTPN4	RP11-473M20.16
1974	CORO2B	SCAMP3	ZNF208	ATM	CBFA2T2	LA16c-360H6.3
1975	ITGA11	CLK2	ZNF205-AS1	RAVER2	RBM25	CLUAP1
1976	RP11-709B3.2	HCN3	ZNF205	YWHAQ	FADS3	NAA60.1
1977	FEM1B	PKLR	ZNF202	LRRC16	CNOT1	ZNF597
1978	CLN6	FDPS	ZNF200	CASK	PPP1R9A	ZSCAN32
1979	RP11-342M21.2	RUSC1-AS1	ZNF20	TASP1	POGZ	RP11-321F6.1
1980	CALML4	RUSC1	ZNF2	TSPAN13	EEA1	MTRNR2L4
1981	PIAS1	ASH1L	ZNF197	ZNF90	RLF	RP11-798K3.4
1982	RP11-34F13.2	RP11-29H23.4	ZNF195	GMNN	ATR	NAA60
1983	SKOR1	MSTO1	ZNF19	VPS41	OGT	RP11-798K3.3
1984	MAP2K5	YY1AP1	ZNF189	RP11-20	NFATC1	AJ003147.9
1985	RP11-502I4.3	RP11-243J18.2	ZNF185	KATNBL1	TTLL5	ZNF75A
1986	C15orf61	GON4L	ZNF184	LSP1	ZFC3H1	RP11-798K3.2
1987	IQCH-AS1	SYT11	ZNF182	RP11-285	SF3B1	SMAD3
1988	IQCH	RIT1	ZNF181	ATP6	SLC37A1	TIGD7
1989	AAGAB	KIAA0907	ZNF180	OPHN1	BBX	RP11-342M21.2
1990	PARP16	ARHGEF2	ZNF18	STIM1	ZBTB7C	ZNF263
1991	CLPX	RP11-336K24.12	ZNF175	HES4	ERAP1	MEFV
1992	PAQR5	RP11-336K24.5	ZNF169	GNA14	RP11-384C4.7	ZNF200
1993	PDCD7	SSR2	ZNF165	AC016831	CTIF	UBN1
1994	HERC1	UBQLN4	ZNF160	TNRC6	UBE3A	PPL
1995	FBXL22	LAMTOR2	ZNF16	MEIS2	S1PR1	SEC14L5
1996	USP3-AS1	RAB25	ZNF157	FAM189	SH3TC1	NUBP1
1997	RP5-901A4.1	MEX3A	ZNF155	AC008937	PAK2	SNN
1998	USP3	LMNA	ZNF154	EIF5	TLK2	LITAF
1999	AC007950.1	SEMA4A	ZNF148	SNX13	RP11-203B9.4	CTD-3088G3.6
[truncated: 27,267 more rows]
