# Supplementary material for: Machine Learning in Identifying Marker Genes for Congenital Heart Diseases of Different Cardiac Cell Types
Source: Life (Basel). 2024 Aug 19;14(8):1032. doi: 10.3390/life14081032 (PMC11355424; doi:10.3390/life14081032)
Supplement: Supplementary file 1 [file life-14-01032-s001.zip › Table S2.xlsx]

## Sheet: CF
Feature ranking algorithm	Classification algorithm	Number of features	ACC	MCC	Macro F1	Weighted F1
CatBoost	DT	5	0.95802	0.946231	0.955178	0.958168
CatBoost	DT	10	0.986973	0.983267	0.984617	0.986995
CatBoost	DT	15	0.990206	0.987413	0.989011	0.990209
CatBoost	DT	20	0.990539	0.987837	0.991118	0.990541
CatBoost	DT	25	0.990634	0.987958	0.990505	0.990637
CatBoost	DT	30	0.991585	0.98918	0.99148	0.991585
CatBoost	DT	35	0.991062	0.988508	0.990975	0.991064
CatBoost	DT	40	0.99187	0.989552	0.991454	0.991876
CatBoost	DT	45	0.991157	0.988634	0.990725	0.991162
CatBoost	DT	50	0.991918	0.989608	0.991787	0.991919
CatBoost	DT	55	0.990872	0.988265	0.989568	0.990873
CatBoost	DT	60	0.990397	0.987651	0.989553	0.990397
CatBoost	DT	65	0.990729	0.988082	0.990276	0.990732
CatBoost	DT	70	0.990777	0.98814	0.990496	0.990776
CatBoost	DT	75	0.992631	0.990527	0.992731	0.992633
CatBoost	DT	80	0.990919	0.988325	0.990848	0.990922
CatBoost	DT	85	0.99149	0.989058	0.991617	0.991491
CatBoost	DT	90	0.991252	0.988751	0.991595	0.991253
CatBoost	DT	95	0.99206	0.989793	0.992281	0.992062
CatBoost	DT	100	0.99149	0.989058	0.991765	0.991492
CatBoost	DT	105	0.99168	0.989302	0.991833	0.991681
CatBoost	DT	110	0.991775	0.989426	0.991768	0.991777
CatBoost	DT	115	0.991538	0.989122	0.991546	0.991538
CatBoost	DT	120	0.99168	0.989305	0.991816	0.991681
CatBoost	DT	125	0.991538	0.989119	0.991781	0.991535
CatBoost	DT	130	0.992013	0.98973	0.992132	0.992011
CatBoost	DT	135	0.99168	0.989303	0.991663	0.99168
CatBoost	DT	140	0.991918	0.989612	0.992039	0.991919
CatBoost	DT	145	0.992536	0.990407	0.992903	0.992538
CatBoost	DT	150	0.992916	0.990894	0.992434	0.992917
CatBoost	DT	155	0.992013	0.98973	0.99174	0.992014
CatBoost	DT	160	0.991538	0.98912	0.991528	0.991537
CatBoost	DT	165	0.99206	0.989793	0.99231	0.99206
CatBoost	DT	170	0.992108	0.989852	0.992117	0.992108
CatBoost	DT	175	0.99111	0.988571	0.991008	0.99111
CatBoost	DT	180	0.991965	0.989668	0.991862	0.991965
CatBoost	DT	185	0.991585	0.989181	0.991669	0.991586
CatBoost	DT	190	0.991062	0.988509	0.990756	0.991066
CatBoost	DT	195	0.992108	0.989852	0.992136	0.992109
CatBoost	DT	200	0.991965	0.989671	0.991778	0.991965
CatBoost	DT	205	0.99111	0.988569	0.990948	0.991108
CatBoost	DT	210	0.991965	0.989671	0.992267	0.991968
CatBoost	DT	215	0.991442	0.988997	0.99146	0.991443
CatBoost	DT	220	0.990349	0.987591	0.990622	0.990348
CatBoost	DT	225	0.991538	0.989121	0.991318	0.991542
CatBoost	DT	230	0.99187	0.989547	0.992198	0.991871
CatBoost	DT	235	0.991918	0.989609	0.991975	0.991919
CatBoost	DT	240	0.992726	0.990649	0.992641	0.992727
CatBoost	DT	245	0.992536	0.990403	0.992551	0.992535
CatBoost	DT	250	0.991395	0.988934	0.991131	0.991398
CatBoost	DT	255	0.992488	0.990342	0.992531	0.992488
CatBoost	DT	260	0.991395	0.988938	0.991827	0.991396
CatBoost	DT	265	0.992013	0.989731	0.992272	0.992014
CatBoost	DT	270	0.991252	0.988754	0.991313	0.991255
CatBoost	DT	275	0.992679	0.990587	0.992391	0.992678
CatBoost	DT	280	0.991823	0.989486	0.992084	0.991824
CatBoost	DT	285	0.99111	0.988571	0.991137	0.991109
CatBoost	DT	290	0.991347	0.988874	0.991145	0.991348
CatBoost	DT	295	0.990967	0.988387	0.990766	0.990969
CatBoost	DT	300	0.991918	0.989609	0.992183	0.991918
CatBoost	DT	305	0.991062	0.988509	0.990953	0.991065
CatBoost	DT	310	0.992108	0.989854	0.991996	0.99211
CatBoost	DT	315	0.992203	0.989975	0.992259	0.992203
CatBoost	DT	320	0.992774	0.990709	0.993123	0.992773
CatBoost	DT	325	0.991775	0.989426	0.992013	0.991777
CatBoost	DT	330	0.991965	0.98967	0.991641	0.991966
CatBoost	DT	335	0.991205	0.988693	0.991271	0.991207
CatBoost	DT	340	0.991918	0.98961	0.992264	0.991917
CatBoost	DT	345	0.991205	0.988691	0.991247	0.991203
CatBoost	DT	350	0.990587	0.987896	0.990619	0.990585
CatBoost	DT	355	0.990919	0.988324	0.99094	0.990917
CatBoost	DT	360	0.991728	0.989364	0.991705	0.991727
CatBoost	DT	365	0.991918	0.989609	0.991662	0.991917
CatBoost	DT	370	0.989778	0.986865	0.989206	0.989782
CatBoost	DT	375	0.991205	0.988697	0.991563	0.991206
CatBoost	DT	380	0.991062	0.988508	0.991164	0.991066
CatBoost	DT	385	0.990729	0.988081	0.990738	0.99073
CatBoost	DT	390	0.990824	0.988202	0.990697	0.990823
CatBoost	DT	395	0.991442	0.988997	0.991409	0.991444
CatBoost	DT	400	0.990872	0.988263	0.991487	0.990872
CatBoost	DT	405	0.992393	0.990219	0.992103	0.992394
CatBoost	DT	410	0.9913	0.988814	0.991275	0.991301
CatBoost	DT	415	0.99187	0.989547	0.991907	0.991871
CatBoost	DT	420	0.991442	0.988998	0.991201	0.991446
CatBoost	DT	425	0.991252	0.988754	0.991357	0.991255
CatBoost	DT	430	0.99206	0.989793	0.992193	0.992061
CatBoost	DT	435	0.991252	0.988754	0.991132	0.991255
CatBoost	DT	440	0.991633	0.989242	0.991845	0.991633
CatBoost	DT	445	0.991585	0.989179	0.991581	0.991583
CatBoost	DT	450	0.990492	0.987774	0.990245	0.990492
CatBoost	DT	455	0.992108	0.989854	0.992107	0.99211
CatBoost	DT	460	0.991965	0.989669	0.99202	0.991963
CatBoost	DT	465	0.9913	0.988814	0.991725	0.9913
CatBoost	DT	470	0.992156	0.989914	0.992548	0.992158
CatBoost	DT	475	0.991918	0.989609	0.992049	0.991917
CatBoost	DT	480	0.99111	0.98857	0.990829	0.991111
CatBoost	DT	485	0.991585	0.989182	0.991423	0.991584
CatBoost	DT	490	0.991252	0.988752	0.991363	0.99125
CatBoost	DT	495	0.990872	0.988267	0.990852	0.990872
CatBoost	DT	500	0.991252	0.988754	0.991212	0.991252
CatBoost	DT	505	0.990634	0.98796	0.990902	0.990635
CatBoost	DT	510	0.991347	0.988879	0.991047	0.991351
CatBoost	DT	515	0.991442	0.989001	0.99145	0.991445
CatBoost	DT	520	0.991538	0.989119	0.991789	0.991538
CatBoost	DT	525	0.991585	0.989182	0.991836	0.991584
CatBoost	DT	530	0.992108	0.989853	0.9923	0.992112
CatBoost	DT	535	0.991585	0.989183	0.991464	0.991586
CatBoost	DT	540	0.991157	0.988629	0.991664	0.991155
CatBoost	DT	545	0.990159	0.987346	0.99044	0.990162
CatBoost	DT	550	0.990682	0.98802	0.990399	0.990682
CatBoost	DT	555	0.99168	0.989303	0.991777	0.99168
CatBoost	DT	560	0.990919	0.988324	0.990847	0.990921
CatBoost	DT	565	0.991347	0.988875	0.991399	0.991349
CatBoost	DT	570	0.991252	0.988754	0.991435	0.991251
CatBoost	DT	575	0.990824	0.988204	0.991348	0.990825
CatBoost	DT	580	0.99187	0.989546	0.991995	0.991871
CatBoost	DT	585	0.990824	0.988201	0.990625	0.990826
CatBoost	DT	590	0.991442	0.988997	0.991564	0.99144
CatBoost	DT	595	0.990777	0.988141	0.990796	0.990778
CatBoost	DT	600	0.990111	0.987284	0.990196	0.990112
CatBoost	DT	605	0.990587	0.987895	0.990821	0.990584
CatBoost	DT	610	0.992393	0.99022	0.992435	0.992392
CatBoost	DT	615	0.991538	0.989119	0.991624	0.991536
CatBoost	DT	620	0.990587	0.987898	0.990886	0.990587
CatBoost	DT	625	0.990634	0.987959	0.991229	0.990638
CatBoost	DT	630	0.990064	0.987223	0.990241	0.990063
CatBoost	DT	635	0.990111	0.987287	0.989726	0.990113
CatBoost	DT	640	0.991205	0.988689	0.990959	0.991203
CatBoost	DT	645	0.991728	0.989364	0.991793	0.99173
CatBoost	DT	650	0.992156	0.989914	0.992351	0.992158
CatBoost	DT	655	0.991205	0.988691	0.991268	0.991204
CatBoost	DT	660	0.991823	0.989486	0.991981	0.991822
CatBoost	DT	665	0.990824	0.988202	0.990626	0.990822
CatBoost	DT	670	0.991823	0.989487	0.991777	0.991821
CatBoost	DT	675	0.990682	0.988017	0.990889	0.99068
CatBoost	DT	680	0.992156	0.989913	0.992277	0.992155
CatBoost	DT	685	0.991728	0.989364	0.991507	0.991728
CatBoost	DT	690	0.99149	0.98906	0.991415	0.991491
CatBoost	DT	695	0.989921	0.987044	0.989736	0.989922
CatBoost	DT	700	0.99149	0.989058	0.991639	0.991492
CatBoost	DT	705	0.991585	0.98918	0.991826	0.991586
CatBoost	DT	710	0.991538	0.989119	0.991333	0.991537
CatBoost	DT	715	0.99111	0.988567	0.990845	0.991108
CatBoost	DT	720	0.992251	0.990035	0.99187	0.992249
CatBoost	DT	725	0.99149	0.989056	0.992059	0.991488
CatBoost	DT	730	0.991585	0.98918	0.991693	0.991585
CatBoost	DT	735	0.99149	0.989058	0.991444	0.991491
CatBoost	DT	740	0.991633	0.989243	0.991676	0.991633
CatBoost	DT	745	0.990824	0.988204	0.990707	0.990822
CatBoost	DT	750	0.991157	0.988632	0.991309	0.991158
CatBoost	DT	755	0.9913	0.988816	0.991256	0.991301
CatBoost	DT	760	0.990872	0.988263	0.991165	0.990872
CatBoost	DT	765	0.990444	0.987714	0.9905	0.990445
CatBoost	DT	770	0.990349	0.987593	0.990088	0.990348
CatBoost	DT	775	0.991015	0.988446	0.991182	0.991016
CatBoost	DT	780	0.99149	0.989058	0.991617	0.991489
CatBoost	DT	785	0.989778	0.986858	0.989354	0.989779
CatBoost	DT	790	0.990777	0.988141	0.990605	0.990775
CatBoost	DT	795	0.990967	0.988385	0.99128	0.990965
CatBoost	DT	800	0.991252	0.988753	0.991497	0.991253
CatBoost	DT	805	0.9913	0.988815	0.991267	0.991303
CatBoost	DT	810	0.990824	0.988204	0.991053	0.990824
CatBoost	DT	815	0.991205	0.988691	0.991809	0.991207
CatBoost	DT	820	0.991205	0.98869	0.991431	0.991205
CatBoost	DT	825	0.991062	0.988508	0.990913	0.991062
CatBoost	DT	830	0.991538	0.989118	0.991302	0.991538
CatBoost	DT	835	0.991633	0.989242	0.991857	0.991633
CatBoost	DT	840	0.991347	0.988877	0.99109	0.991347
CatBoost	DT	845	0.992156	0.989912	0.992649	0.992157
CatBoost	DT	850	0.991585	0.989181	0.991222	0.991585
CatBoost	DT	855	0.99168	0.989305	0.991376	0.991682
CatBoost	DT	860	0.991538	0.989117	0.991788	0.991538
CatBoost	DT	865	0.9913	0.988814	0.991311	0.991299
CatBoost	DT	870	0.991347	0.988875	0.99112	0.991347
CatBoost	DT	875	0.990539	0.987838	0.990669	0.990542
CatBoost	DT	880	0.992108	0.989852	0.992378	0.992105
CatBoost	DT	885	0.991205	0.988692	0.991556	0.991206
CatBoost	DT	890	0.9913	0.988816	0.991299	0.9913
CatBoost	DT	895	0.991538	0.989119	0.99126	0.99154
CatBoost	DT	900	0.99187	0.989546	0.991735	0.991872
CatBoost	DT	905	0.991823	0.989487	0.991659	0.991822
CatBoost	DT	910	0.991775	0.989424	0.991761	0.991776
CatBoost	DT	915	0.990967	0.988387	0.991149	0.990964
CatBoost	DT	920	0.99187	0.989546	0.992017	0.991866
CatBoost	DT	925	0.990919	0.988325	0.991032	0.990921
CatBoost	DT	930	0.990397	0.987651	0.990011	0.9904
CatBoost	DT	935	0.991442	0.988998	0.990858	0.991443
CatBoost	DT	940	0.990872	0.988266	0.990647	0.990872
CatBoost	DT	945	0.99187	0.989546	0.99209	0.99187
CatBoost	DT	950	0.990824	0.988203	0.990838	0.990825
CatBoost	DT	955	0.990824	0.988202	0.990776	0.99082
CatBoost	DT	960	0.991585	0.989183	0.991742	0.991586
CatBoost	DT	965	0.991252	0.988754	0.991003	0.991251
CatBoost	DT	970	0.99187	0.98955	0.991948	0.991871
CatBoost	DT	975	0.990872	0.988267	0.99064	0.990873
CatBoost	DT	980	0.99168	0.989302	0.991771	0.991679
CatBoost	DT	985	0.991538	0.98912	0.991366	0.991539
CatBoost	DT	990	0.990634	0.987959	0.990703	0.990633
CatBoost	DT	995	0.991395	0.988936	0.991591	0.991395
CatBoost	DT	1000	0.990824	0.988202	0.990829	0.990826
CatBoost	RF	5	0.966055	0.956523	0.965334	0.966153
CatBoost	RF	10	0.996006	0.994866	0.995532	0.996008
CatBoost	RF	15	0.998669	0.998288	0.998699	0.998669
CatBoost	RF	20	0.999002	0.998716	0.999112	0.999002
CatBoost	RF	25	0.999334	0.999144	0.99941	0.999334
CatBoost	RF	30	0.999572	0.99945	0.999612	0.999572
CatBoost	RF	35	0.999525	0.999389	0.999538	0.999525
CatBoost	RF	40	0.999667	0.999572	0.999678	0.999667
CatBoost	RF	45	0.999382	0.999205	0.999437	0.999382
CatBoost	RF	50	0.999715	0.999633	0.999733	0.999715
CatBoost	RF	55	0.999715	0.999633	0.999713	0.999715
CatBoost	RF	60	0.999715	0.999633	0.999695	0.999715
CatBoost	RF	65	0.999762	0.999694	0.99978	0.999762
CatBoost	RF	70	0.999525	0.999389	0.999549	0.999525
CatBoost	RF	75	0.999667	0.999572	0.999678	0.999667
CatBoost	RF	80	0.999715	0.999633	0.999715	0.999715
CatBoost	RF	85	0.999572	0.99945	0.999632	0.999572
CatBoost	RF	90	0.999572	0.99945	0.999632	0.999572
CatBoost	RF	95	0.999715	0.999633	0.999733	0.999715
CatBoost	RF	100	0.99962	0.999511	0.999659	0.99962
CatBoost	RF	105	0.999525	0.999389	0.999545	0.999525
CatBoost	RF	110	0.999525	0.999389	0.999517	0.999525
CatBoost	RF	115	0.999477	0.999328	0.999493	0.999477
CatBoost	RF	120	0.999477	0.999328	0.999464	0.999477
CatBoost	RF	125	0.999525	0.999389	0.999539	0.999525
CatBoost	RF	130	0.999429	0.999267	0.999464	0.99943
CatBoost	RF	135	0.999715	0.999633	0.999733	0.999715
CatBoost	RF	140	0.999715	0.999633	0.999733	0.999715
CatBoost	RF	145	0.999572	0.99945	0.999556	0.999572
CatBoost	RF	150	0.999525	0.999389	0.9995	0.999525
CatBoost	RF	155	0.999525	0.999389	0.999557	0.999525
CatBoost	RF	160	0.999667	0.999572	0.999696	0.999667
CatBoost	RF	165	0.99962	0.999511	0.999575	0.99962
CatBoost	RF	170	0.999667	0.999572	0.999668	0.999667
CatBoost	RF	175	0.999572	0.99945	0.999602	0.999572
CatBoost	RF	180	0.999429	0.999266	0.999426	0.99943
CatBoost	RF	185	0.99962	0.999511	0.999659	0.99962
CatBoost	RF	190	0.999572	0.99945	0.999556	0.999572
CatBoost	RF	195	0.999572	0.99945	0.999536	0.999572
CatBoost	RF	200	0.999572	0.99945	0.999536	0.999572
CatBoost	RF	205	0.999382	0.999205	0.999388	0.999382
CatBoost	RF	210	0.99962	0.999511	0.999659	0.99962
CatBoost	RF	215	0.999525	0.999389	0.9995	0.999525
CatBoost	RF	220	0.999525	0.999389	0.999538	0.999525
CatBoost	RF	225	0.99962	0.999511	0.999612	0.99962
CatBoost	RF	230	0.999382	0.999205	0.999418	0.999382
CatBoost	RF	235	0.999572	0.99945	0.999584	0.999572
CatBoost	RF	240	0.999572	0.99945	0.999556	0.999572
CatBoost	RF	245	0.999477	0.999327	0.999445	0.999477
CatBoost	RF	250	0.999382	0.999205	0.999418	0.999382
CatBoost	RF	255	0.999477	0.999328	0.99951	0.999477
CatBoost	RF	260	0.99962	0.999511	0.999622	0.99962
CatBoost	RF	265	0.99962	0.999511	0.999621	0.99962
CatBoost	RF	270	0.999525	0.999389	0.999539	0.999525
CatBoost	RF	275	0.999429	0.999266	0.999435	0.99943
CatBoost	RF	280	0.999429	0.999266	0.999426	0.99943
CatBoost	RF	285	0.999525	0.999389	0.999546	0.999525
CatBoost	RF	290	0.999525	0.999389	0.999519	0.999525
CatBoost	RF	295	0.999429	0.999267	0.999483	0.99943
CatBoost	RF	300	0.999382	0.999205	0.999389	0.999382
CatBoost	RF	305	0.99962	0.999511	0.999659	0.99962
CatBoost	RF	310	0.999382	0.999205	0.999399	0.999382
CatBoost	RF	315	0.999525	0.999389	0.999539	0.999525
CatBoost	RF	320	0.999525	0.999389	0.999566	0.999525
CatBoost	RF	325	0.999477	0.999328	0.999443	0.999477
CatBoost	RF	330	0.999477	0.999328	0.999529	0.999477
CatBoost	RF	335	0.999429	0.999266	0.999436	0.999429
CatBoost	RF	340	0.999477	0.999327	0.99952	0.999477
CatBoost	RF	345	0.99962	0.999511	0.99962	0.99962
CatBoost	RF	350	0.999715	0.999633	0.999733	0.999715
CatBoost	RF	355	0.999477	0.999328	0.999509	0.999477
CatBoost	RF	360	0.999715	0.999633	0.999714	0.999715
CatBoost	RF	365	0.999477	0.999328	0.999501	0.999477
CatBoost	RF	370	0.999667	0.999572	0.999677	0.999667
CatBoost	RF	375	0.999429	0.999266	0.999454	0.99943
CatBoost	RF	380	0.999525	0.999389	0.999539	0.999525
CatBoost	RF	385	0.999477	0.999328	0.99951	0.999477
CatBoost	RF	390	0.999572	0.99945	0.999584	0.999572
CatBoost	RF	395	0.999572	0.99945	0.999584	0.999572
CatBoost	RF	400	0.999525	0.999389	0.9995	0.999525
CatBoost	RF	405	0.999572	0.99945	0.999623	0.999572
CatBoost	RF	410	0.999572	0.99945	0.999564	0.999572
CatBoost	RF	415	0.99962	0.999511	0.999648	0.99962
CatBoost	RF	420	0.999715	0.999633	0.999714	0.999715
CatBoost	RF	425	0.99962	0.999511	0.99964	0.99962
CatBoost	RF	430	0.999477	0.999328	0.999463	0.999477
CatBoost	RF	435	0.999429	0.999267	0.999492	0.99943
CatBoost	RF	440	0.999572	0.99945	0.999556	0.999572
CatBoost	RF	445	0.999334	0.999144	0.999409	0.999334
CatBoost	RF	450	0.999429	0.999266	0.999493	0.99943
CatBoost	RF	455	0.999477	0.999328	0.99953	0.999477
CatBoost	RF	460	0.999525	0.999389	0.9995	0.999525
CatBoost	RF	465	0.999572	0.99945	0.999603	0.999572
CatBoost	RF	470	0.999429	0.999266	0.999426	0.99943
CatBoost	RF	475	0.999477	0.999328	0.999463	0.999477
CatBoost	RF	480	0.999477	0.999328	0.999482	0.999477
CatBoost	RF	485	0.999525	0.999389	0.9995	0.999525
CatBoost	RF	490	0.999477	0.999328	0.999492	0.999477
CatBoost	RF	495	0.999572	0.99945	0.999564	0.999572
CatBoost	RF	500	0.999525	0.999389	0.999586	0.999525
CatBoost	RF	505	0.999572	0.99945	0.999594	0.999572
CatBoost	RF	510	0.999382	0.999205	0.999389	0.999382
CatBoost	RF	515	0.999382	0.999205	0.999389	0.999382
CatBoost	RF	520	0.999525	0.999389	0.999528	0.999525
CatBoost	RF	525	0.999429	0.999266	0.999483	0.99943
CatBoost	RF	530	0.999525	0.999389	0.999557	0.999525
CatBoost	RF	535	0.999429	0.999266	0.999426	0.99943
CatBoost	RF	540	0.999477	0.999328	0.999519	0.999477
CatBoost	RF	545	0.999572	0.99945	0.999603	0.999572
CatBoost	RF	550	0.999667	0.999572	0.999677	0.999667
CatBoost	RF	555	0.999572	0.99945	0.999536	0.999572
CatBoost	RF	560	0.99962	0.999511	0.99964	0.99962
CatBoost	RF	565	0.999477	0.999328	0.999511	0.999477
CatBoost	RF	570	0.99962	0.999511	0.999593	0.99962
CatBoost	RF	575	0.999382	0.999205	0.999388	0.999382
CatBoost	RF	580	0.999572	0.99945	0.999584	0.999572
CatBoost	RF	585	0.999477	0.999328	0.999473	0.999477
CatBoost	RF	590	0.999382	0.999205	0.999437	0.999382
CatBoost	RF	595	0.999525	0.999389	0.999566	0.999525
CatBoost	RF	600	0.999477	0.999328	0.999482	0.999477
CatBoost	RF	605	0.999477	0.999328	0.99954	0.999477
CatBoost	RF	610	0.999429	0.999267	0.999426	0.99943
CatBoost	RF	615	0.999382	0.999205	0.999388	0.999382
CatBoost	RF	620	0.999382	0.999205	0.99937	0.999382
CatBoost	RF	625	0.999477	0.999328	0.99951	0.999477
CatBoost	RF	630	0.999525	0.999389	0.9995	0.999525
CatBoost	RF	635	0.999477	0.999328	0.999473	0.999477
CatBoost	RF	640	0.999525	0.999389	0.99948	0.999525
CatBoost	RF	645	0.999525	0.999389	0.999528	0.999525
CatBoost	RF	650	0.999382	0.999205	0.999447	0.999382
CatBoost	RF	655	0.999382	0.999205	0.999428	0.999382
CatBoost	RF	660	0.999572	0.99945	0.999604	0.999572
CatBoost	RF	665	0.999667	0.999572	0.999687	0.999667
CatBoost	RF	670	0.999477	0.999328	0.999491	0.999477
CatBoost	RF	675	0.999287	0.999083	0.999362	0.999287
CatBoost	RF	680	0.999525	0.999389	0.999566	0.999525
CatBoost	RF	685	0.99962	0.999511	0.99964	0.99962
CatBoost	RF	690	0.999429	0.999266	0.999426	0.99943
CatBoost	RF	695	0.999429	0.999266	0.999453	0.99943
CatBoost	RF	700	0.999477	0.999328	0.999491	0.999477
CatBoost	RF	705	0.999572	0.99945	0.999584	0.999572
CatBoost	RF	710	0.999382	0.999205	0.999389	0.999382
CatBoost	RF	715	0.999525	0.999389	0.999528	0.999525
CatBoost	RF	720	0.999525	0.999389	0.999547	0.999525
CatBoost	RF	725	0.999429	0.999266	0.999454	0.99943
CatBoost	RF	730	0.999525	0.999389	0.9995	0.999525
CatBoost	RF	735	0.999429	0.999267	0.999503	0.99943
CatBoost	RF	740	0.999572	0.99945	0.999584	0.999572
CatBoost	RF	745	0.999525	0.999389	0.999546	0.999525
CatBoost	RF	750	0.999477	0.999328	0.999453	0.999477
CatBoost	RF	755	0.999477	0.999327	0.99953	0.999477
CatBoost	RF	760	0.999525	0.999389	0.999547	0.999525
CatBoost	RF	765	0.999429	0.999267	0.999454	0.99943
CatBoost	RF	770	0.999382	0.999205	0.999399	0.999382
CatBoost	RF	775	0.999477	0.999328	0.99952	0.999477
CatBoost	RF	780	0.999477	0.999328	0.999491	0.999477
CatBoost	RF	785	0.999429	0.999267	0.999503	0.99943
CatBoost	RF	790	0.999525	0.999389	0.9995	0.999525
CatBoost	RF	795	0.999382	0.999205	0.99937	0.999382
CatBoost	RF	800	0.999429	0.999266	0.999446	0.999429
CatBoost	RF	805	0.999525	0.999389	0.999576	0.999525
CatBoost	RF	810	0.999525	0.999389	0.9995	0.999525
CatBoost	RF	815	0.999382	0.999205	0.99938	0.999382
CatBoost	RF	820	0.999477	0.999328	0.99952	0.999477
CatBoost	RF	825	0.999525	0.999389	0.999547	0.999525
CatBoost	RF	830	0.999287	0.999083	0.999333	0.999287
CatBoost	RF	835	0.999572	0.99945	0.999613	0.999572
CatBoost	RF	840	0.999477	0.999328	0.99951	0.999477
CatBoost	RF	845	0.999382	0.999205	0.999446	0.999382
CatBoost	RF	850	0.999572	0.99945	0.999566	0.999572
CatBoost	RF	855	0.999525	0.999389	0.999547	0.999525
CatBoost	RF	860	0.999382	0.999205	0.999426	0.999382
CatBoost	RF	865	0.999572	0.99945	0.999584	0.999572
CatBoost	RF	870	0.999382	0.999205	0.999388	0.999382
CatBoost	RF	875	0.999382	0.999205	0.999369	0.999382
CatBoost	RF	880	0.999525	0.999389	0.9995	0.999525
CatBoost	RF	885	0.999429	0.999266	0.999493	0.999429
CatBoost	RF	890	0.999382	0.999205	0.999369	0.999382
CatBoost	RF	895	0.999525	0.999389	0.9995	0.999525
CatBoost	RF	900	0.999287	0.999083	0.999362	0.999287
CatBoost	RF	905	0.999477	0.999328	0.999509	0.999477
CatBoost	RF	910	0.999382	0.999205	0.999389	0.999382
CatBoost	RF	915	0.999382	0.999205	0.999436	0.999382
CatBoost	RF	920	0.999477	0.999328	0.999463	0.999477
CatBoost	RF	925	0.999429	0.999266	0.999454	0.99943
CatBoost	RF	930	0.99962	0.999511	0.99962	0.99962
CatBoost	RF	935	0.999477	0.999328	0.99951	0.999477
CatBoost	RF	940	0.999429	0.999266	0.999417	0.99943
CatBoost	RF	945	0.999429	0.999266	0.999483	0.99943
CatBoost	RF	950	0.999382	0.999205	0.999388	0.999382
CatBoost	RF	955	0.999477	0.999328	0.999491	0.999477
CatBoost	RF	960	0.999334	0.999144	0.999352	0.999334
CatBoost	RF	965	0.999097	0.998839	0.999148	0.999097
CatBoost	RF	970	0.999477	0.999328	0.999501	0.999477
CatBoost	RF	975	0.999429	0.999266	0.999426	0.99943
CatBoost	RF	980	0.999477	0.999328	0.999499	0.999477
CatBoost	RF	985	0.999287	0.999083	0.999391	0.999287
CatBoost	RF	990	0.999429	0.999266	0.999389	0.99943
CatBoost	RF	995	0.999429	0.999266	0.999503	0.99943
CatBoost	RF	1000	0.99962	0.999511	0.999601	0.99962
LASSO	DT	5	0.843634	0.802621	0.829551	0.846345
LASSO	DT	10	0.931682	0.912727	0.929224	0.932223
LASSO	DT	15	0.973424	0.965856	0.976212	0.97346
LASSO	DT	20	0.976609	0.969948	0.978079	0.976633
LASSO	DT	25	0.979129	0.973189	0.980688	0.979156
LASSO	DT	30	0.980413	0.97483	0.981221	0.980423
LASSO	DT	35	0.980888	0.975443	0.98156	0.980909
LASSO	DT	40	0.98027	0.974656	0.981248	0.980293
LASSO	DT	45	0.979985	0.974286	0.980813	0.980007
LASSO	DT	50	0.979985	0.974286	0.980793	0.980007
LASSO	DT	55	0.979414	0.973554	0.980484	0.979433
LASSO	DT	60	0.983123	0.978307	0.983834	0.983128
LASSO	DT	65	0.982647	0.977705	0.983571	0.982659
LASSO	DT	70	0.982457	0.97745	0.98242	0.982461
LASSO	DT	75	0.979795	0.974029	0.981062	0.9798
LASSO	DT	80	0.981459	0.976168	0.982217	0.981469
LASSO	DT	85	0.982362	0.977333	0.982833	0.982374
LASSO	DT	90	0.98336	0.978614	0.983741	0.983366
LASSO	DT	95	0.979414	0.973548	0.98088	0.979426
LASSO	DT	100	0.979604	0.973786	0.980867	0.979607
LASSO	DT	105	0.980555	0.975025	0.981554	0.980566
LASSO	DT	110	0.981411	0.976109	0.982428	0.981412
LASSO	DT	115	0.981173	0.975797	0.981895	0.981182
LASSO	DT	120	0.980032	0.974331	0.981418	0.980042
LASSO	DT	125	0.982552	0.977581	0.982766	0.98256
LASSO	DT	130	0.981506	0.976237	0.982533	0.981521
LASSO	DT	135	0.979509	0.973669	0.980923	0.979523
LASSO	DT	140	0.980793	0.975317	0.98129	0.980792
LASSO	DT	145	0.983027	0.97819	0.984093	0.983043
LASSO	DT	150	0.981982	0.976852	0.983167	0.981999
LASSO	DT	155	0.982505	0.977523	0.983085	0.98251
LASSO	DT	160	0.983027	0.978194	0.984435	0.983038
LASSO	DT	165	0.982552	0.977572	0.983637	0.982562
LASSO	DT	170	0.983741	0.979102	0.984608	0.983747
LASSO	DT	175	0.983455	0.978742	0.984059	0.983467
LASSO	DT	180	0.982837	0.977953	0.983682	0.982858
LASSO	DT	185	0.982457	0.977449	0.983418	0.98246
LASSO	DT	190	0.982267	0.97721	0.983483	0.982273
LASSO	DT	195	0.982552	0.977576	0.983567	0.982564
LASSO	DT	200	0.983978	0.979406	0.985077	0.983982
LASSO	DT	205	0.984026	0.979473	0.984427	0.984034
LASSO	DT	210	0.981411	0.976123	0.982005	0.981429
LASSO	DT	215	0.982505	0.977519	0.983438	0.982519
LASSO	DT	220	0.981982	0.976838	0.982449	0.981985
LASSO	DT	225	0.981982	0.976836	0.983002	0.981982
LASSO	DT	230	0.981506	0.976224	0.982561	0.981503
LASSO	DT	235	0.981886	0.976724	0.983339	0.981901
LASSO	DT	240	0.982837	0.977937	0.984114	0.982845
LASSO	DT	245	0.984168	0.979652	0.98528	0.984181
LASSO	DT	250	0.982552	0.977566	0.983442	0.982558
LASSO	DT	255	0.982647	0.977687	0.984039	0.982656
LASSO	DT	260	0.981886	0.97672	0.983119	0.981899
LASSO	DT	265	0.983027	0.978192	0.98425	0.983034
LASSO	DT	270	0.983265	0.97849	0.984286	0.983274
LASSO	DT	275	0.98317	0.97837	0.984098	0.983178
LASSO	DT	280	0.981839	0.976657	0.982669	0.981853
LASSO	DT	285	0.982362	0.977326	0.98324	0.982375
LASSO	DT	290	0.982409	0.977383	0.983786	0.982416
LASSO	DT	295	0.983218	0.97843	0.984492	0.983221
LASSO	DT	300	0.982837	0.977937	0.984226	0.982845
LASSO	DT	305	0.982837	0.977938	0.983564	0.982844
LASSO	DT	310	0.981982	0.976841	0.983164	0.981982
LASSO	DT	315	0.982409	0.977387	0.983167	0.982415
LASSO	DT	320	0.982457	0.977455	0.983174	0.982474
LASSO	DT	325	0.981934	0.976786	0.982477	0.981951
LASSO	DT	330	0.983075	0.978248	0.984103	0.983083
LASSO	DT	335	0.982457	0.977451	0.983423	0.98247
LASSO	DT	340	0.98336	0.978611	0.98383	0.983363
LASSO	DT	345	0.98336	0.978609	0.983874	0.98337
LASSO	DT	350	0.981554	0.976287	0.98241	0.981564
LASSO	DT	355	0.981601	0.976349	0.983006	0.981607
LASSO	DT	360	0.981982	0.976845	0.982383	0.981987
LASSO	DT	365	0.983741	0.979102	0.9839	0.98375
LASSO	DT	370	0.982647	0.977694	0.983461	0.982649
LASSO	DT	375	0.982457	0.977462	0.983479	0.982465
LASSO	DT	380	0.9826	0.977639	0.983446	0.982614
LASSO	DT	385	0.982932	0.97806	0.983391	0.982937
LASSO	DT	390	0.983646	0.978976	0.985125	0.983659
LASSO	DT	395	0.981411	0.976108	0.982746	0.981411
LASSO	DT	400	0.981696	0.976482	0.982123	0.981712
LASSO	DT	405	0.983123	0.978305	0.984227	0.983127
LASSO	DT	410	0.981649	0.976419	0.982426	0.981664
LASSO	DT	415	0.981982	0.976853	0.982854	0.982003
LASSO	DT	420	0.983788	0.979158	0.984714	0.983788
LASSO	DT	425	0.983313	0.978551	0.98449	0.983318
LASSO	DT	430	0.982409	0.97739	0.98314	0.98242
LASSO	DT	435	0.982505	0.977505	0.983262	0.982504
LASSO	DT	440	0.981886	0.976714	0.98296	0.981897
LASSO	DT	445	0.981696	0.976475	0.982817	0.981701
LASSO	DT	450	0.98317	0.978375	0.983997	0.983182
LASSO	DT	455	0.983075	0.978243	0.983946	0.983076
LASSO	DT	460	0.982172	0.977085	0.983539	0.982179
LASSO	DT	465	0.983075	0.97824	0.984129	0.98308
LASSO	DT	470	0.983123	0.978303	0.984133	0.983117
LASSO	DT	475	0.981506	0.976226	0.982725	0.98151
LASSO	DT	480	0.982077	0.976964	0.982863	0.98208
LASSO	DT	485	0.982552	0.977567	0.983155	0.982555
LASSO	DT	490	0.981982	0.97683	0.983352	0.981979
LASSO	DT	495	0.982362	0.977331	0.983395	0.982369
LASSO	DT	500	0.981649	0.976418	0.983014	0.981654
LASSO	DT	505	0.982219	0.977142	0.983632	0.98223
LASSO	DT	510	0.982172	0.977085	0.983182	0.982178
LASSO	DT	515	0.982552	0.977576	0.983773	0.982566
LASSO	DT	520	0.982124	0.977029	0.983114	0.982135
LASSO	DT	525	0.982505	0.977511	0.983463	0.982513
LASSO	DT	530	0.981459	0.976167	0.98209	0.981455
LASSO	DT	535	0.982505	0.977514	0.983399	0.98251
LASSO	DT	540	0.981791	0.976596	0.982909	0.981795
LASSO	DT	545	0.982695	0.97776	0.983653	0.982705
LASSO	DT	550	0.981601	0.976344	0.982584	0.981604
LASSO	DT	555	0.982029	0.976906	0.982754	0.982042
LASSO	DT	560	0.982314	0.977265	0.983481	0.98232
LASSO	DT	565	0.982124	0.977019	0.983184	0.982124
LASSO	DT	570	0.980841	0.975377	0.981904	0.980857
LASSO	DT	575	0.981791	0.976597	0.98275	0.981801
LASSO	DT	580	0.981459	0.976167	0.982636	0.981465
LASSO	DT	585	0.983646	0.978977	0.984434	0.983642
LASSO	DT	590	0.983741	0.979102	0.984367	0.983747
LASSO	DT	595	0.982029	0.976909	0.983084	0.982038
LASSO	DT	600	0.982647	0.977692	0.984055	0.982655
LASSO	DT	605	0.981744	0.976545	0.982323	0.981762
LASSO	DT	610	0.981934	0.976786	0.982879	0.981944
LASSO	DT	615	0.983503	0.978797	0.984813	0.98351
LASSO	DT	620	0.983503	0.978794	0.984538	0.983506
LASSO	DT	625	0.984073	0.979532	0.984617	0.984082
LASSO	DT	630	0.982077	0.976968	0.98303	0.982085
LASSO	DT	635	0.981364	0.976049	0.982163	0.981373
LASSO	DT	640	0.983265	0.978487	0.984571	0.98327
LASSO	DT	645	0.983265	0.978484	0.984363	0.983267
LASSO	DT	650	0.983598	0.978918	0.984076	0.983606
LASSO	DT	655	0.983218	0.978429	0.983885	0.983223
LASSO	DT	660	0.981696	0.97648	0.982577	0.981704
LASSO	DT	665	0.981839	0.976654	0.982621	0.981854
LASSO	DT	670	0.981506	0.97623	0.982395	0.981515
LASSO	DT	675	0.981744	0.976536	0.983243	0.981749
LASSO	DT	680	0.983693	0.97904	0.984939	0.983708
LASSO	DT	685	0.981601	0.97635	0.982905	0.981608
LASSO	DT	690	0.981791	0.976597	0.982952	0.981801
LASSO	DT	695	0.982742	0.977814	0.984379	0.982747
LASSO	DT	700	0.980032	0.97433	0.981221	0.980032
LASSO	DT	705	0.982695	0.97777	0.984145	0.982716
LASSO	DT	710	0.982552	0.977576	0.983299	0.982556
LASSO	DT	715	0.981886	0.976714	0.982949	0.981892
LASSO	DT	720	0.982314	0.977267	0.983008	0.982327
LASSO	DT	725	0.982457	0.977457	0.983121	0.982467
LASSO	DT	730	0.982505	0.977517	0.983384	0.982517
LASSO	DT	735	0.982409	0.977406	0.983074	0.982421
LASSO	DT	740	0.982362	0.977325	0.983189	0.982371
LASSO	DT	745	0.982409	0.97739	0.983621	0.98242
LASSO	DT	750	0.9826	0.977641	0.983402	0.982608
LASSO	DT	755	0.98317	0.978369	0.984476	0.98318
LASSO	DT	760	0.981221	0.975867	0.981909	0.981234
LASSO	DT	765	0.9826	0.977635	0.98264	0.982605
LASSO	DT	770	0.981268	0.975935	0.981967	0.98129
LASSO	DT	775	0.981364	0.976055	0.982273	0.981383
LASSO	DT	780	0.982409	0.977388	0.983204	0.982411
LASSO	DT	785	0.981696	0.97647	0.983212	0.981702
LASSO	DT	790	0.982457	0.977454	0.983597	0.982466
LASSO	DT	795	0.982124	0.977025	0.982918	0.982135
LASSO	DT	800	0.983455	0.978739	0.984149	0.983464
LASSO	DT	805	0.981173	0.975799	0.982055	0.981174
LASSO	DT	810	0.982837	0.977939	0.983872	0.982843
LASSO	DT	815	0.981934	0.976778	0.982961	0.981939
LASSO	DT	820	0.982029	0.976901	0.983101	0.982043
LASSO	DT	825	0.982314	0.977275	0.983587	0.982332
LASSO	DT	830	0.980888	0.975447	0.981551	0.980908
LASSO	DT	835	0.981126	0.975748	0.982053	0.981134
LASSO	DT	840	0.983265	0.978497	0.984312	0.98328
LASSO	DT	845	0.9826	0.977635	0.983722	0.982604
LASSO	DT	850	0.982932	0.978068	0.98377	0.982947
LASSO	DT	855	0.982362	0.977327	0.983122	0.982362
LASSO	DT	860	0.982172	0.977082	0.983494	0.982182
LASSO	DT	865	0.982124	0.977027	0.983372	0.982129
LASSO	DT	870	0.981268	0.975928	0.98188	0.981281
LASSO	DT	875	0.981601	0.976354	0.982716	0.981611
LASSO	DT	880	0.982077	0.97697	0.982634	0.982092
LASSO	DT	885	0.980222	0.974578	0.981468	0.98023
LASSO	DT	890	0.981268	0.975927	0.982324	0.981277
LASSO	DT	895	0.981601	0.976362	0.981969	0.981616
LASSO	DT	900	0.982029	0.976915	0.982714	0.982042
LASSO	DT	905	0.982029	0.976917	0.983238	0.982043
LASSO	DT	910	0.980983	0.975554	0.98164	0.980987
LASSO	DT	915	0.982932	0.978064	0.984205	0.982944
LASSO	DT	920	0.9826	0.977637	0.983274	0.982613
LASSO	DT	925	0.981839	0.976652	0.983157	0.981838
LASSO	DT	930	0.982314	0.977277	0.983707	0.982328
LASSO	DT	935	0.981459	0.976175	0.982135	0.981474
LASSO	DT	940	0.982457	0.977444	0.983634	0.982455
LASSO	DT	945	0.981078	0.97569	0.982177	0.981087
LASSO	DT	950	0.981982	0.976846	0.982702	0.981995
LASSO	DT	955	0.981886	0.976722	0.982825	0.981894
LASSO	DT	960	0.9826	0.977634	0.983616	0.982609
LASSO	DT	965	0.9826	0.977636	0.983259	0.982607
LASSO	DT	970	0.981459	0.97617	0.982108	0.981463
LASSO	DT	975	0.980318	0.974697	0.981701	0.980322
LASSO	DT	980	0.982124	0.977024	0.983025	0.98213
LASSO	DT	985	0.981744	0.976532	0.983279	0.981749
LASSO	DT	990	0.982552	0.97757	0.983371	0.982554
LASSO	DT	995	0.981934	0.976782	0.982916	0.981941
LASSO	DT	1000	0.98279	0.977886	0.98377	0.982802
LASSO	RF	5	0.872492	0.839152	0.862458	0.874584
LASSO	RF	10	0.957592	0.945861	0.957503	0.958005
LASSO	RF	15	0.987782	0.984317	0.990084	0.987812
LASSO	RF	20	0.992916	0.990894	0.994154	0.992921
LASSO	RF	25	0.994675	0.993156	0.995591	0.994679
LASSO	RF	30	0.996672	0.995721	0.997299	0.996672
LASSO	RF	35	0.99729	0.996516	0.997744	0.997291
LASSO	RF	40	0.997243	0.996454	0.997776	0.997243
LASSO	RF	45	0.997528	0.996821	0.997987	0.997528
LASSO	RF	50	0.997766	0.997127	0.998194	0.997766
LASSO	RF	55	0.99767	0.997004	0.998081	0.997671
LASSO	RF	60	0.998526	0.998105	0.998783	0.998526
LASSO	RF	65	0.998336	0.99786	0.998586	0.998336
LASSO	RF	70	0.998288	0.997799	0.998608	0.998289
LASSO	RF	75	0.998479	0.998044	0.998764	0.998479
LASSO	RF	80	0.998098	0.997554	0.99847	0.998098
LASSO	RF	85	0.998098	0.997555	0.998451	0.998099
LASSO	RF	90	0.997813	0.997188	0.998175	0.997813
LASSO	RF	95	0.998288	0.997799	0.998619	0.998288
LASSO	RF	100	0.99767	0.997005	0.998128	0.99767
LASSO	RF	105	0.998146	0.997616	0.99848	0.998146
LASSO	RF	110	0.998384	0.997921	0.998691	0.998383
LASSO	RF	115	0.998288	0.997799	0.998617	0.998289
LASSO	RF	120	0.997861	0.997249	0.998267	0.99786
LASSO	RF	125	0.998336	0.99786	0.998522	0.998336
LASSO	RF	130	0.997908	0.99731	0.998209	0.997908
LASSO	RF	135	0.998288	0.997799	0.99858	0.998288
LASSO	RF	140	0.998193	0.997677	0.998582	0.998193
LASSO	RF	145	0.998479	0.998044	0.998727	0.998479
LASSO	RF	150	0.998288	0.997799	0.998618	0.998289
LASSO	RF	155	0.998336	0.99786	0.998644	0.998336
LASSO	RF	160	0.998241	0.997738	0.998533	0.998241
LASSO	RF	165	0.998193	0.997677	0.998564	0.998193
LASSO	RF	170	0.998574	0.998166	0.998839	0.998574
LASSO	RF	175	0.998241	0.997738	0.998544	0.998241
LASSO	RF	180	0.998384	0.997922	0.998693	0.998384
LASSO	RF	185	0.998384	0.997922	0.998644	0.998384
LASSO	RF	190	0.998193	0.997677	0.998509	0.998193
LASSO	RF	195	0.998384	0.997921	0.99869	0.998383
LASSO	RF	200	0.998146	0.997616	0.998481	0.998146
LASSO	RF	205	0.998193	0.997677	0.998526	0.998193
LASSO	RF	210	0.997813	0.997188	0.998241	0.997813
LASSO	RF	215	0.998003	0.997433	0.998395	0.998003
LASSO	RF	220	0.998146	0.997616	0.998499	0.998146
LASSO	RF	225	0.998336	0.99786	0.998645	0.998336
LASSO	RF	230	0.998241	0.997738	0.998618	0.998241
LASSO	RF	235	0.998146	0.997616	0.998497	0.998146
LASSO	RF	240	0.998621	0.998227	0.998877	0.998621
LASSO	RF	245	0.998384	0.997921	0.998709	0.998383
LASSO	RF	250	0.998146	0.997615	0.998516	0.998145
LASSO	RF	255	0.997908	0.99731	0.998304	0.997908
LASSO	RF	260	0.998146	0.997616	0.998487	0.998146
LASSO	RF	265	0.998336	0.99786	0.998617	0.998336
LASSO	RF	270	0.998098	0.997555	0.9985	0.998098
LASSO	RF	275	0.998098	0.997555	0.998461	0.998098
LASSO	RF	280	0.998621	0.998227	0.998887	0.998621
LASSO	RF	285	0.998288	0.997799	0.998637	0.998288
LASSO	RF	290	0.998003	0.997433	0.998376	0.998003
LASSO	RF	295	0.998431	0.997982	0.998748	0.998431
LASSO	RF	300	0.997956	0.997371	0.998275	0.997955
LASSO	RF	305	0.998907	0.998594	0.999107	0.998906
LASSO	RF	310	0.998241	0.997738	0.998582	0.998241
LASSO	RF	315	0.998384	0.997922	0.998673	0.998383
LASSO	RF	320	0.998051	0.997493	0.998482	0.998051
LASSO	RF	325	0.998431	0.997982	0.998766	0.998431
LASSO	RF	330	0.998336	0.99786	0.998657	0.998336
LASSO	RF	335	0.998193	0.997677	0.998583	0.998193
LASSO	RF	340	0.998384	0.997921	0.99871	0.998383
LASSO	RF	345	0.998431	0.997983	0.99871	0.998431
LASSO	RF	350	0.998193	0.997677	0.998543	0.998193
LASSO	RF	355	0.998288	0.997799	0.998615	0.998288
LASSO	RF	360	0.998384	0.997921	0.998682	0.998383
LASSO	RF	365	0.998051	0.997493	0.998472	0.998051
LASSO	RF	370	0.998479	0.998044	0.998755	0.998479
LASSO	RF	375	0.998241	0.997738	0.998592	0.998241
LASSO	RF	380	0.998003	0.997432	0.998386	0.998003
LASSO	RF	385	0.998526	0.998105	0.998812	0.998526
LASSO	RF	390	0.998384	0.997921	0.998701	0.998383
LASSO	RF	395	0.997766	0.997127	0.998148	0.997765
LASSO	RF	400	0.998241	0.997738	0.998591	0.998241
LASSO	RF	405	0.998241	0.997738	0.998581	0.998241
LASSO	RF	410	0.998241	0.997738	0.998639	0.998241
LASSO	RF	415	0.998384	0.997921	0.99869	0.998383
LASSO	RF	420	0.998241	0.997738	0.998573	0.998241
LASSO	RF	425	0.998051	0.997494	0.998435	0.99805
LASSO	RF	430	0.998384	0.997921	0.998664	0.998383
LASSO	RF	435	0.998241	0.997738	0.998627	0.998241
LASSO	RF	440	0.998336	0.99786	0.998682	0.998336
LASSO	RF	445	0.998288	0.997799	0.998637	0.998288
LASSO	RF	450	0.998288	0.997799	0.998607	0.998289
LASSO	RF	455	0.998193	0.997677	0.998459	0.998193
LASSO	RF	460	0.998288	0.997799	0.998628	0.998288
LASSO	RF	465	0.998146	0.997616	0.998555	0.998146
LASSO	RF	470	0.998146	0.997616	0.998508	0.998145
LASSO	RF	475	0.998051	0.997494	0.998433	0.998051
LASSO	RF	480	0.998146	0.997616	0.998528	0.998145
LASSO	RF	485	0.998336	0.99786	0.998682	0.998336
LASSO	RF	490	0.998288	0.997799	0.998618	0.998288
LASSO	RF	495	0.997956	0.997371	0.998389	0.997955
LASSO	RF	500	0.998003	0.997432	0.998445	0.998003
LASSO	RF	505	0.998288	0.997799	0.998656	0.998289
LASSO	RF	510	0.998051	0.997494	0.998482	0.998051
LASSO	RF	515	0.998384	0.997922	0.998702	0.998383
LASSO	RF	520	0.997766	0.997126	0.998202	0.997765
LASSO	RF	525	0.998241	0.997738	0.998628	0.99824
LASSO	RF	530	0.997908	0.99731	0.998314	0.997908
LASSO	RF	535	0.998098	0.997554	0.998469	0.998098
LASSO	RF	540	0.998146	0.997616	0.998448	0.998146
LASSO	RF	545	0.998146	0.997615	0.998545	0.998146
LASSO	RF	550	0.998288	0.997799	0.998617	0.998288
LASSO	RF	555	0.998146	0.997616	0.998528	0.998145
LASSO	RF	560	0.998193	0.997677	0.998555	0.998193
LASSO	RF	565	0.997861	0.997249	0.998307	0.99786
LASSO	RF	570	0.998431	0.997983	0.998795	0.998431
LASSO	RF	575	0.998431	0.997983	0.99871	0.998431
LASSO	RF	580	0.998003	0.997432	0.998387	0.998003
LASSO	RF	585	0.998384	0.997921	0.998701	0.998383
LASSO	RF	590	0.998431	0.997982	0.99872	0.998431
LASSO	RF	595	0.998479	0.998044	0.998785	0.998478
LASSO	RF	600	0.998241	0.997738	0.998553	0.998241
LASSO	RF	605	0.998574	0.998166	0.998856	0.998573
LASSO	RF	610	0.998051	0.997494	0.998367	0.998051
LASSO	RF	615	0.998098	0.997555	0.998507	0.998098
LASSO	RF	620	0.998288	0.997799	0.998607	0.998288
LASSO	RF	625	0.998431	0.997983	0.998737	0.998431
LASSO	RF	630	0.998288	0.9978	0.998694	0.998288
LASSO	RF	635	0.998526	0.998105	0.998841	0.998526
LASSO	RF	640	0.998431	0.997983	0.998711	0.998431
LASSO	RF	645	0.998384	0.997922	0.998654	0.998384
LASSO	RF	650	0.998051	0.997494	0.998414	0.99805
LASSO	RF	655	0.998431	0.997982	0.998729	0.998431
LASSO	RF	660	0.998431	0.997983	0.998735	0.998431
LASSO	RF	665	0.998431	0.997982	0.998692	0.998431
LASSO	RF	670	0.998336	0.99786	0.9986	0.998336
LASSO	RF	675	0.998384	0.997921	0.998645	0.998383
LASSO	RF	680	0.998146	0.997616	0.998509	0.998146
LASSO	RF	685	0.998336	0.997861	0.998702	0.998336
LASSO	RF	690	0.998384	0.997921	0.998692	0.998383
LASSO	RF	695	0.998003	0.997432	0.998378	0.998003
LASSO	RF	700	0.998098	0.997555	0.998431	0.998098
LASSO	RF	705	0.998526	0.998105	0.998822	0.998526
LASSO	RF	710	0.998241	0.997738	0.9986	0.998241
LASSO	RF	715	0.998193	0.997677	0.998565	0.998193
LASSO	RF	720	0.998098	0.997555	0.998527	0.998098
LASSO	RF	725	0.998003	0.997433	0.99837	0.998003
LASSO	RF	730	0.998146	0.997616	0.998507	0.998145
LASSO	RF	735	0.998193	0.997677	0.998498	0.998193
LASSO	RF	740	0.998193	0.997677	0.998487	0.998193
LASSO	RF	745	0.998621	0.998227	0.998865	0.998621
LASSO	RF	750	0.998098	0.997555	0.998433	0.998098
LASSO	RF	755	0.998241	0.997738	0.998563	0.998241
LASSO	RF	760	0.998336	0.99786	0.998685	0.998336
LASSO	RF	765	0.997623	0.996943	0.998085	0.997622
LASSO	RF	770	0.998384	0.997921	0.998673	0.998384
LASSO	RF	775	0.998241	0.997738	0.99862	0.998241
LASSO	RF	780	0.997813	0.997189	0.998241	0.997813
LASSO	RF	785	0.998479	0.998044	0.998754	0.998479
LASSO	RF	790	0.997908	0.99731	0.998316	0.997907
LASSO	RF	795	0.998288	0.997799	0.998606	0.998289
LASSO	RF	800	0.997956	0.997371	0.998341	0.997955
LASSO	RF	805	0.998288	0.997799	0.998627	0.998288
LASSO	RF	810	0.998241	0.997738	0.998545	0.998241
LASSO	RF	815	0.998241	0.997738	0.998589	0.998241
LASSO	RF	820	0.997956	0.997372	0.998313	0.997955
LASSO	RF	825	0.998384	0.997922	0.998692	0.998383
LASSO	RF	830	0.998003	0.997432	0.998436	0.998003
LASSO	RF	835	0.998098	0.997555	0.99845	0.998098
LASSO	RF	840	0.998098	0.997555	0.998438	0.998098
LASSO	RF	845	0.998098	0.997555	0.998472	0.998098
LASSO	RF	850	0.998384	0.997921	0.998663	0.998383
LASSO	RF	855	0.998193	0.997677	0.998524	0.998193
LASSO	RF	860	0.998479	0.998043	0.998766	0.998478
LASSO	RF	865	0.998051	0.997493	0.998415	0.99805
LASSO	RF	870	0.998384	0.997921	0.998681	0.998383
LASSO	RF	875	0.998098	0.997555	0.99848	0.998098
LASSO	RF	880	0.998336	0.99786	0.998628	0.998336
LASSO	RF	885	0.998193	0.997677	0.998514	0.998193
LASSO	RF	890	0.998098	0.997555	0.998472	0.998098
LASSO	RF	895	0.998098	0.997555	0.998469	0.998098
LASSO	RF	900	0.998384	0.997921	0.998691	0.998383
LASSO	RF	905	0.998621	0.998227	0.998903	0.998621
LASSO	RF	910	0.998336	0.99786	0.998656	0.998336
LASSO	RF	915	0.998288	0.997799	0.998608	0.998288
LASSO	RF	920	0.998526	0.998105	0.998868	0.998526
LASSO	RF	925	0.998526	0.998105	0.998773	0.998526
LASSO	RF	930	0.998241	0.997738	0.998581	0.998241
LASSO	RF	935	0.998479	0.998044	0.998701	0.998478
LASSO	RF	940	0.998384	0.997922	0.9987	0.998384
LASSO	RF	945	0.998431	0.997983	0.998767	0.998431
LASSO	RF	950	0.998051	0.997494	0.99833	0.99805
LASSO	RF	955	0.998526	0.998105	0.998852	0.998526
LASSO	RF	960	0.998193	0.997677	0.998478	0.998193
LASSO	RF	965	0.998193	0.997677	0.998563	0.998194
LASSO	RF	970	0.998146	0.997616	0.998506	0.998146
LASSO	RF	975	0.998431	0.997982	0.998691	0.998431
LASSO	RF	980	0.998098	0.997555	0.998406	0.998098
LASSO	RF	985	0.998146	0.997616	0.998403	0.998146
LASSO	RF	990	0.998003	0.997432	0.998387	0.998003
LASSO	RF	995	0.998098	0.997555	0.998423	0.998098
LASSO	RF	1000	0.998193	0.997677	0.998508	0.998193
LightGBM	DT	5	0.930113	0.910566	0.940376	0.93063
LightGBM	DT	10	0.986165	0.982218	0.986626	0.98617
LightGBM	DT	15	0.990682	0.988021	0.991333	0.990684
LightGBM	DT	20	0.990682	0.988019	0.990332	0.990683
LightGBM	DT	25	0.990587	0.987899	0.990298	0.990589
LightGBM	DT	30	0.991442	0.988997	0.991749	0.991442
LightGBM	DT	35	0.991918	0.989609	0.991892	0.99192
LightGBM	DT	40	0.99168	0.989305	0.991678	0.991681
LightGBM	DT	45	0.992631	0.990528	0.992531	0.992633
LightGBM	DT	50	0.991538	0.989121	0.991361	0.99154
LightGBM	DT	55	0.99206	0.989796	0.991849	0.992064
LightGBM	DT	60	0.992536	0.990403	0.992383	0.992536
LightGBM	DT	65	0.991728	0.989365	0.991977	0.991728
LightGBM	DT	70	0.992013	0.989732	0.991993	0.992013
LightGBM	DT	75	0.991728	0.989362	0.99192	0.99173
LightGBM	DT	80	0.990539	0.987839	0.990501	0.990542
LightGBM	DT	85	0.991823	0.989489	0.991364	0.991826
LightGBM	DT	90	0.992393	0.99022	0.992239	0.992394
LightGBM	DT	95	0.99187	0.98955	0.991904	0.991874
LightGBM	DT	100	0.99206	0.989793	0.992247	0.992064
LightGBM	DT	105	0.990634	0.987961	0.990067	0.990638
LightGBM	DT	110	0.990967	0.988386	0.990684	0.990967
LightGBM	DT	115	0.991205	0.988693	0.991359	0.991208
LightGBM	DT	120	0.991775	0.989425	0.992179	0.991779
LightGBM	DT	125	0.991538	0.98912	0.991428	0.991539
LightGBM	DT	130	0.991823	0.989486	0.991812	0.991824
LightGBM	DT	135	0.991442	0.988999	0.991102	0.991446
LightGBM	DT	140	0.991823	0.989488	0.991831	0.991825
LightGBM	DT	145	0.989683	0.986736	0.989476	0.989683
LightGBM	DT	150	0.99149	0.989061	0.991168	0.991493
LightGBM	DT	155	0.991823	0.989487	0.991871	0.991824
LightGBM	DT	160	0.992536	0.990401	0.99279	0.992537
LightGBM	DT	165	0.990634	0.987958	0.990306	0.990635
LightGBM	DT	170	0.9913	0.988812	0.991799	0.9913
LightGBM	DT	175	0.990729	0.98808	0.990728	0.99073
LightGBM	DT	180	0.991015	0.98845	0.990438	0.991018
LightGBM	DT	185	0.991442	0.988998	0.99104	0.991444
LightGBM	DT	190	0.99111	0.988569	0.990963	0.991111
LightGBM	DT	195	0.991728	0.989365	0.99147	0.991729
LightGBM	DT	200	0.99187	0.989547	0.991471	0.991873
LightGBM	DT	205	0.990634	0.987959	0.990045	0.990637
LightGBM	DT	210	0.991157	0.988634	0.990695	0.991161
LightGBM	DT	215	0.991347	0.988876	0.99087	0.99135
LightGBM	DT	220	0.991585	0.98918	0.991855	0.991586
LightGBM	DT	225	0.991157	0.988633	0.991021	0.991159
LightGBM	DT	230	0.99111	0.988572	0.990716	0.991111
LightGBM	DT	235	0.99206	0.989793	0.991663	0.992061
LightGBM	DT	240	0.99111	0.988569	0.990633	0.991112
LightGBM	DT	245	0.991062	0.98851	0.990899	0.991066
LightGBM	DT	250	0.991157	0.988633	0.991242	0.991157
LightGBM	DT	255	0.991965	0.989672	0.991862	0.991967
LightGBM	DT	260	0.991633	0.989241	0.991694	0.991636
LightGBM	DT	265	0.990444	0.987717	0.990237	0.990448
LightGBM	DT	270	0.990919	0.988325	0.991103	0.990919
LightGBM	DT	275	0.990397	0.987653	0.990246	0.990401
LightGBM	DT	280	0.99168	0.989304	0.991752	0.991682
LightGBM	DT	285	0.990967	0.988385	0.990919	0.99097
LightGBM	DT	290	0.990682	0.98802	0.990153	0.990687
LightGBM	DT	295	0.991252	0.988753	0.99117	0.991251
LightGBM	DT	300	0.991157	0.988634	0.990754	0.991161
LightGBM	DT	305	0.991585	0.989182	0.991476	0.991588
LightGBM	DT	310	0.991633	0.989241	0.991843	0.991634
LightGBM	DT	315	0.991918	0.989611	0.991412	0.991921
LightGBM	DT	320	0.991205	0.988693	0.990773	0.991207
LightGBM	DT	325	0.990729	0.988081	0.990557	0.990731
LightGBM	DT	330	0.991062	0.98851	0.990989	0.991065
LightGBM	DT	335	0.991775	0.989427	0.992071	0.991777
LightGBM	DT	340	0.991728	0.989366	0.991743	0.991729
LightGBM	DT	345	0.990634	0.987957	0.990929	0.990637
LightGBM	DT	350	0.990919	0.988326	0.990434	0.990922
LightGBM	DT	355	0.990919	0.988327	0.99047	0.990921
LightGBM	DT	360	0.990016	0.987166	0.989911	0.990022
LightGBM	DT	365	0.990539	0.987837	0.990852	0.99054
LightGBM	DT	370	0.993059	0.991075	0.992919	0.99306
LightGBM	DT	375	0.992346	0.99016	0.992611	0.992347
LightGBM	DT	380	0.990064	0.987227	0.989696	0.990068
LightGBM	DT	385	0.992251	0.990036	0.992622	0.992253
LightGBM	DT	390	0.991205	0.988692	0.990915	0.991205
LightGBM	DT	395	0.991157	0.988632	0.990677	0.991159
LightGBM	DT	400	0.99111	0.98857	0.99094	0.99111
LightGBM	DT	405	0.99149	0.989057	0.991173	0.991492
LightGBM	DT	410	0.990634	0.987961	0.990761	0.990636
LightGBM	DT	415	0.99168	0.989303	0.991817	0.991681
LightGBM	DT	420	0.990634	0.987961	0.990454	0.990638
LightGBM	DT	425	0.991157	0.98863	0.990826	0.991159
LightGBM	DT	430	0.990397	0.987653	0.990439	0.990398
LightGBM	DT	435	0.9913	0.988814	0.991539	0.991302
LightGBM	DT	440	0.9913	0.988815	0.991456	0.9913
LightGBM	DT	445	0.991252	0.988752	0.991221	0.991254
LightGBM	DT	450	0.991157	0.988632	0.991175	0.991158
LightGBM	DT	455	0.99187	0.989548	0.992268	0.991872
LightGBM	DT	460	0.990824	0.988206	0.991128	0.990827
LightGBM	DT	465	0.991395	0.988936	0.991068	0.991396
LightGBM	DT	470	0.991538	0.989119	0.990883	0.991539
LightGBM	DT	475	0.9913	0.988815	0.991197	0.991301
LightGBM	DT	480	0.990872	0.988264	0.990899	0.990873
LightGBM	DT	485	0.990254	0.987469	0.990374	0.990252
LightGBM	DT	490	0.990064	0.987224	0.99001	0.990064
LightGBM	DT	495	0.991585	0.989182	0.991605	0.991583
LightGBM	DT	500	0.990634	0.987957	0.990457	0.990635
LightGBM	DT	505	0.9913	0.988812	0.990924	0.991301
LightGBM	DT	510	0.991015	0.988451	0.990941	0.991018
LightGBM	DT	515	0.990919	0.988323	0.991163	0.990917
LightGBM	DT	520	0.990634	0.98796	0.990212	0.990635
LightGBM	DT	525	0.991442	0.988997	0.991314	0.991445
LightGBM	DT	530	0.989493	0.986492	0.989006	0.989497
LightGBM	DT	535	0.989731	0.986799	0.989497	0.989733
LightGBM	DT	540	0.990111	0.987287	0.98989	0.990109
LightGBM	DT	545	0.988828	0.985643	0.988664	0.98883
LightGBM	DT	550	0.991347	0.988876	0.991175	0.991347
LightGBM	DT	555	0.99111	0.98857	0.991487	0.991112
LightGBM	DT	560	0.991062	0.988509	0.991277	0.991063
LightGBM	DT	565	0.991157	0.988633	0.990665	0.991158
LightGBM	DT	570	0.990634	0.987962	0.989884	0.99064
LightGBM	DT	575	0.991728	0.989365	0.991783	0.991729
LightGBM	DT	580	0.991538	0.989124	0.991871	0.991541
LightGBM	DT	585	0.990872	0.988264	0.990732	0.990873
LightGBM	DT	590	0.990397	0.987654	0.990818	0.990401
LightGBM	DT	595	0.990587	0.987898	0.990632	0.990589
LightGBM	DT	600	0.990824	0.988203	0.990675	0.990823
LightGBM	DT	605	0.990492	0.987777	0.990391	0.990492
LightGBM	DT	610	0.992488	0.990342	0.992243	0.992489
LightGBM	DT	615	0.992583	0.990464	0.992437	0.992584
LightGBM	DT	620	0.990872	0.988263	0.99104	0.990872
LightGBM	DT	625	0.991347	0.988875	0.991645	0.991345
LightGBM	DT	630	0.991062	0.988508	0.990981	0.991065
LightGBM	DT	635	0.990349	0.987592	0.990442	0.99035
LightGBM	DT	640	0.990919	0.988327	0.99046	0.990924
LightGBM	DT	645	0.990539	0.987836	0.99047	0.990541
LightGBM	DT	650	0.991347	0.988876	0.991426	0.991349
LightGBM	DT	655	0.990634	0.987958	0.990503	0.990636
LightGBM	DT	660	0.990301	0.987535	0.989857	0.990306
LightGBM	DT	665	0.990587	0.987899	0.990337	0.990584
LightGBM	DT	670	0.991347	0.988875	0.991398	0.991349
LightGBM	DT	675	0.990539	0.987836	0.990509	0.990538
LightGBM	DT	680	0.991395	0.988938	0.991758	0.991397
LightGBM	DT	685	0.990824	0.988203	0.99094	0.990825
LightGBM	DT	690	0.990016	0.987165	0.989939	0.990018
LightGBM	DT	695	0.990682	0.988021	0.99097	0.990682
LightGBM	DT	700	0.989826	0.986921	0.989858	0.989829
LightGBM	DT	705	0.990111	0.987287	0.989859	0.990113
LightGBM	DT	710	0.990682	0.988019	0.990541	0.990682
LightGBM	DT	715	0.991205	0.98869	0.991585	0.991207
LightGBM	DT	720	0.990301	0.987532	0.98985	0.990305
LightGBM	DT	725	0.989969	0.987103	0.989727	0.989968
LightGBM	DT	730	0.990587	0.9879	0.990695	0.990588
LightGBM	DT	735	0.991395	0.988937	0.99111	0.991396
LightGBM	DT	740	0.991062	0.988508	0.991364	0.991061
LightGBM	DT	745	0.989921	0.987043	0.989944	0.989922
LightGBM	DT	750	0.990254	0.987472	0.990172	0.990256
LightGBM	DT	755	0.990777	0.988143	0.990588	0.990779
LightGBM	DT	760	0.990444	0.987716	0.99035	0.990447
LightGBM	DT	765	0.990967	0.988388	0.991256	0.990969
LightGBM	DT	770	0.990777	0.988147	0.990846	0.990776
LightGBM	DT	775	0.991157	0.988631	0.991272	0.99116
LightGBM	DT	780	0.990919	0.988325	0.991232	0.990917
LightGBM	DT	785	0.990729	0.988082	0.989522	0.990733
LightGBM	DT	790	0.990824	0.988203	0.990586	0.990825
LightGBM	DT	795	0.990111	0.987285	0.989858	0.990111
LightGBM	DT	800	0.990492	0.987775	0.989941	0.990494
LightGBM	DT	805	0.990206	0.987408	0.990678	0.990207
LightGBM	DT	810	0.990729	0.988082	0.990683	0.990731
LightGBM	DT	815	0.991252	0.988751	0.990782	0.991253
LightGBM	DT	820	0.990444	0.987714	0.990451	0.990443
LightGBM	DT	825	0.991538	0.98912	0.991436	0.991541
LightGBM	DT	830	0.98897	0.985823	0.988657	0.988977
LightGBM	DT	835	0.990539	0.987839	0.990265	0.990542
LightGBM	DT	840	0.991205	0.988693	0.991346	0.991207
LightGBM	DT	845	0.99111	0.988568	0.991357	0.991109
LightGBM	DT	850	0.990872	0.988263	0.991263	0.990873
LightGBM	DT	855	0.990634	0.987959	0.990698	0.990635
LightGBM	DT	860	0.989921	0.987042	0.989487	0.989924
LightGBM	DT	865	0.990587	0.987897	0.990438	0.990587
LightGBM	DT	870	0.99149	0.989058	0.991529	0.991493
LightGBM	DT	875	0.990301	0.98753	0.990625	0.990299
LightGBM	DT	880	0.990967	0.988387	0.990813	0.990968
LightGBM	DT	885	0.990206	0.98741	0.989528	0.990209
LightGBM	DT	890	0.991395	0.988937	0.991582	0.991395
LightGBM	DT	895	0.99111	0.988571	0.99084	0.991113
LightGBM	DT	900	0.990206	0.987409	0.990196	0.990204
LightGBM	DT	905	0.990492	0.987777	0.990658	0.990493
LightGBM	DT	910	0.990301	0.987533	0.989921	0.990304
LightGBM	DT	915	0.989446	0.986434	0.988786	0.989453
LightGBM	DT	920	0.990111	0.987288	0.989726	0.990116
LightGBM	DT	925	0.990159	0.987349	0.990045	0.990165
LightGBM	DT	930	0.990539	0.987838	0.990717	0.990542
LightGBM	DT	935	0.989588	0.986614	0.98866	0.989589
LightGBM	DT	940	0.990206	0.987408	0.990011	0.990209
LightGBM	DT	945	0.990397	0.987652	0.990327	0.990398
LightGBM	DT	950	0.991015	0.988447	0.990792	0.991016
LightGBM	DT	955	0.991157	0.988631	0.991478	0.991156
LightGBM	DT	960	0.989303	0.986249	0.989294	0.989306
LightGBM	DT	965	0.989874	0.98698	0.990024	0.989875
LightGBM	DT	970	0.991157	0.988631	0.99133	0.99116
LightGBM	DT	975	0.9913	0.988818	0.991539	0.991302
LightGBM	DT	980	0.990872	0.988265	0.991019	0.990873
LightGBM	DT	985	0.990967	0.988388	0.990879	0.990971
LightGBM	DT	990	0.991157	0.988635	0.991399	0.991158
LightGBM	DT	995	0.990064	0.987225	0.989782	0.990063
LightGBM	DT	1000	0.990729	0.988081	0.990648	0.990731
LightGBM	RF	5	0.945422	0.930088	0.952056	0.945645
LightGBM	RF	10	0.993915	0.992173	0.994325	0.993914
LightGBM	RF	15	0.997433	0.996698	0.997789	0.997432
LightGBM	RF	20	0.999239	0.999022	0.999136	0.999239
LightGBM	RF	25	0.999287	0.999083	0.999239	0.999287
LightGBM	RF	30	0.999429	0.999266	0.999398	0.999429
LightGBM	RF	35	0.99962	0.999511	0.999583	0.99962
LightGBM	RF	40	0.99962	0.999511	0.999621	0.99962
LightGBM	RF	45	0.999525	0.999389	0.999472	0.999525
LightGBM	RF	50	0.99962	0.999511	0.999576	0.99962
LightGBM	RF	55	0.999525	0.999389	0.999522	0.999525
LightGBM	RF	60	0.999667	0.999572	0.999704	0.999667
LightGBM	RF	65	0.999572	0.99945	0.999573	0.999572
LightGBM	RF	70	0.99962	0.999511	0.99964	0.99962
LightGBM	RF	75	0.999525	0.999389	0.999548	0.999525
LightGBM	RF	80	0.999572	0.99945	0.999583	0.999572
LightGBM	RF	85	0.99962	0.999511	0.99963	0.99962
LightGBM	RF	90	0.999715	0.999633	0.999713	0.999715
LightGBM	RF	95	0.999715	0.999633	0.999761	0.999715
LightGBM	RF	100	0.999572	0.99945	0.999602	0.999572
LightGBM	RF	105	0.999715	0.999633	0.999761	0.999715
LightGBM	RF	110	0.999429	0.999266	0.999474	0.99943
LightGBM	RF	115	0.999525	0.999389	0.999538	0.999525
LightGBM	RF	120	0.999572	0.99945	0.999585	0.999572
LightGBM	RF	125	0.999715	0.999633	0.999685	0.999715
LightGBM	RF	130	0.999762	0.999694	0.99977	0.999762
LightGBM	RF	135	0.999572	0.99945	0.999575	0.999572
LightGBM	RF	140	0.999525	0.999389	0.999586	0.999525
LightGBM	RF	145	0.999572	0.99945	0.99964	0.999572
LightGBM	RF	150	0.99962	0.999511	0.999669	0.99962
LightGBM	RF	155	0.999525	0.999389	0.999595	0.999525
LightGBM	RF	160	0.999715	0.999633	0.999733	0.999715
LightGBM	RF	165	0.999715	0.999633	0.999733	0.999715
LightGBM	RF	170	0.999667	0.999572	0.999706	0.999667
LightGBM	RF	175	0.999477	0.999328	0.999548	0.999477
LightGBM	RF	180	0.999525	0.999389	0.999575	0.999525
LightGBM	RF	185	0.999762	0.999694	0.999798	0.999762
LightGBM	RF	190	0.999715	0.999633	0.999704	0.999715
LightGBM	RF	195	0.999667	0.999572	0.999649	0.999667
LightGBM	RF	200	0.999525	0.999389	0.999585	0.999525
LightGBM	RF	205	0.999572	0.99945	0.999613	0.999572
LightGBM	RF	210	0.999525	0.999389	0.999539	0.999525
LightGBM	RF	215	0.99962	0.999511	0.999669	0.99962
LightGBM	RF	220	0.999572	0.99945	0.99963	0.999572
LightGBM	RF	225	0.999429	0.999266	0.999492	0.99943
LightGBM	RF	230	0.999477	0.999328	0.999492	0.999477
LightGBM	RF	235	0.999572	0.99945	0.999536	0.999572
LightGBM	RF	240	0.99962	0.999511	0.999602	0.99962
LightGBM	RF	245	0.999715	0.999633	0.999733	0.999715
LightGBM	RF	250	0.999525	0.999389	0.999576	0.999525
LightGBM	RF	255	0.999525	0.999389	0.999595	0.999525
LightGBM	RF	260	0.99962	0.999511	0.999639	0.99962
LightGBM	RF	265	0.999715	0.999633	0.999713	0.999715
LightGBM	RF	270	0.999667	0.999572	0.999706	0.999667
LightGBM	RF	275	0.999525	0.999389	0.999565	0.999525
LightGBM	RF	280	0.999477	0.999328	0.999511	0.999477
LightGBM	RF	285	0.999667	0.999572	0.999677	0.999667
LightGBM	RF	290	0.999477	0.999328	0.999549	0.999477
LightGBM	RF	295	0.999667	0.999572	0.999706	0.999667
LightGBM	RF	300	0.999715	0.999633	0.999733	0.999715
LightGBM	RF	305	0.999525	0.999389	0.999565	0.999525
LightGBM	RF	310	0.999477	0.999328	0.999529	0.999477
LightGBM	RF	315	0.999525	0.999389	0.999556	0.999525
LightGBM	RF	320	0.999382	0.999206	0.999485	0.999382
LightGBM	RF	325	0.99962	0.999511	0.999659	0.99962
LightGBM	RF	330	0.999477	0.999328	0.999512	0.999477
LightGBM	RF	335	0.999572	0.99945	0.999633	0.999572
LightGBM	RF	340	0.999667	0.999572	0.999706	0.999667
LightGBM	RF	345	0.999525	0.999389	0.999499	0.999525
LightGBM	RF	350	0.99962	0.999511	0.999639	0.99962
LightGBM	RF	355	0.999572	0.99945	0.99962	0.999572
LightGBM	RF	360	0.999525	0.999389	0.999576	0.999525
LightGBM	RF	365	0.999382	0.999205	0.999465	0.999382
LightGBM	RF	370	0.999715	0.999633	0.999713	0.999715
LightGBM	RF	375	0.999667	0.999572	0.999657	0.999667
LightGBM	RF	380	0.999477	0.999328	0.999501	0.999477
LightGBM	RF	385	0.999572	0.99945	0.999613	0.999572
LightGBM	RF	390	0.999477	0.999328	0.999549	0.999477
LightGBM	RF	395	0.999667	0.999572	0.999686	0.999667
LightGBM	RF	400	0.999572	0.99945	0.999564	0.999572
LightGBM	RF	405	0.999572	0.99945	0.999612	0.999572
LightGBM	RF	410	0.99962	0.999511	0.99965	0.99962
LightGBM	RF	415	0.999572	0.99945	0.999632	0.999572
LightGBM	RF	420	0.999525	0.999389	0.999527	0.999525
LightGBM	RF	425	0.999525	0.999389	0.999556	0.999525
LightGBM	RF	430	0.999525	0.999389	0.999547	0.999525
LightGBM	RF	435	0.999477	0.999328	0.999501	0.999477
LightGBM	RF	440	0.999572	0.99945	0.99962	0.999572
LightGBM	RF	445	0.999477	0.999328	0.999519	0.999477
LightGBM	RF	450	0.999382	0.999205	0.999435	0.999382
LightGBM	RF	455	0.999525	0.999389	0.999557	0.999525
LightGBM	RF	460	0.999477	0.999328	0.999481	0.999477
LightGBM	RF	465	0.999525	0.999389	0.999547	0.999525
LightGBM	RF	470	0.999525	0.999389	0.999537	0.999525
LightGBM	RF	475	0.999525	0.999389	0.999547	0.999525
LightGBM	RF	480	0.999525	0.999389	0.999566	0.999525
LightGBM	RF	485	0.999429	0.999266	0.999473	0.99943
LightGBM	RF	490	0.999525	0.999389	0.999556	0.999525
LightGBM	RF	495	0.999572	0.99945	0.999583	0.999572
LightGBM	RF	500	0.999477	0.999328	0.999491	0.999477
LightGBM	RF	505	0.999525	0.999389	0.999595	0.999525
LightGBM	RF	510	0.999572	0.99945	0.999613	0.999572
LightGBM	RF	515	0.999382	0.999205	0.999369	0.999382
LightGBM	RF	520	0.999477	0.999327	0.99951	0.999477
LightGBM	RF	525	0.99962	0.999511	0.99965	0.99962
LightGBM	RF	530	0.999477	0.999328	0.999519	0.999477
LightGBM	RF	535	0.999525	0.999389	0.999547	0.999525
LightGBM	RF	540	0.999477	0.999327	0.999509	0.999477
LightGBM	RF	545	0.999429	0.999266	0.999483	0.99943
LightGBM	RF	550	0.99962	0.999511	0.999677	0.99962
LightGBM	RF	555	0.999429	0.999267	0.999473	0.99943
LightGBM	RF	560	0.999334	0.999144	0.999419	0.999334
LightGBM	RF	565	0.999382	0.999205	0.999389	0.999382
LightGBM	RF	570	0.999429	0.999266	0.999473	0.99943
LightGBM	RF	575	0.999525	0.999389	0.999566	0.999525
LightGBM	RF	580	0.999477	0.999328	0.99955	0.999477
LightGBM	RF	585	0.999334	0.999144	0.999353	0.999334
LightGBM	RF	590	0.999572	0.99945	0.999613	0.999572
LightGBM	RF	595	0.999525	0.999389	0.999566	0.999525
LightGBM	RF	600	0.999525	0.999389	0.9995	0.999525
LightGBM	RF	605	0.999429	0.999266	0.999512	0.99943
LightGBM	RF	610	0.999429	0.999267	0.999454	0.99943
LightGBM	RF	615	0.999334	0.999144	0.999428	0.999334
LightGBM	RF	620	0.999477	0.999328	0.999502	0.999477
LightGBM	RF	625	0.999525	0.999389	0.999547	0.999525
LightGBM	RF	630	0.99962	0.999511	0.99964	0.99962
LightGBM	RF	635	0.999525	0.999389	0.999586	0.999525
LightGBM	RF	640	0.999477	0.999328	0.999492	0.999477
LightGBM	RF	645	0.999382	0.999205	0.999437	0.999382
LightGBM	RF	650	0.999334	0.999144	0.999352	0.999334
LightGBM	RF	655	0.999382	0.999205	0.999438	0.999382
LightGBM	RF	660	0.999525	0.999389	0.999547	0.999525
LightGBM	RF	665	0.999525	0.999389	0.999557	0.999525
LightGBM	RF	670	0.999429	0.999266	0.999493	0.99943
LightGBM	RF	675	0.999429	0.999266	0.999502	0.99943
LightGBM	RF	680	0.999477	0.999327	0.99952	0.999477
LightGBM	RF	685	0.999477	0.999328	0.999549	0.999477
LightGBM	RF	690	0.999382	0.999205	0.999456	0.999382
LightGBM	RF	695	0.999334	0.999144	0.99939	0.999334
LightGBM	RF	700	0.999382	0.999205	0.999456	0.999382
LightGBM	RF	705	0.999572	0.99945	0.999564	0.999572
LightGBM	RF	710	0.999572	0.99945	0.999603	0.999572
LightGBM	RF	715	0.999239	0.999022	0.999326	0.999239
LightGBM	RF	720	0.999429	0.999266	0.999493	0.99943
LightGBM	RF	725	0.999525	0.999389	0.999538	0.999525
LightGBM	RF	730	0.999477	0.999328	0.999529	0.999477
LightGBM	RF	735	0.999239	0.999022	0.999316	0.999239
LightGBM	RF	740	0.999382	0.999205	0.999448	0.999382
LightGBM	RF	745	0.999429	0.999266	0.999492	0.99943
LightGBM	RF	750	0.999429	0.999266	0.999483	0.999429
LightGBM	RF	755	0.999192	0.998961	0.999287	0.999192
LightGBM	RF	760	0.999429	0.999266	0.999417	0.99943
LightGBM	RF	765	0.999239	0.999022	0.999335	0.999239
LightGBM	RF	770	0.999477	0.999328	0.999511	0.999477
LightGBM	RF	775	0.999334	0.999144	0.999409	0.999334
LightGBM	RF	780	0.999525	0.999389	0.999519	0.999525
LightGBM	RF	785	0.999525	0.999389	0.999565	0.999525
LightGBM	RF	790	0.999477	0.999328	0.999529	0.999477
LightGBM	RF	795	0.999429	0.999266	0.999463	0.99943
LightGBM	RF	800	0.999572	0.99945	0.999584	0.999572
LightGBM	RF	805	0.999429	0.999266	0.999473	0.99943
LightGBM	RF	810	0.999572	0.99945	0.999584	0.999572
LightGBM	RF	815	0.999382	0.999205	0.999418	0.999382
LightGBM	RF	820	0.999382	0.999205	0.999466	0.999382
LightGBM	RF	825	0.999334	0.999144	0.999399	0.999335
LightGBM	RF	830	0.999429	0.999266	0.999522	0.99943
LightGBM	RF	835	0.999477	0.999328	0.99952	0.999477
LightGBM	RF	840	0.999525	0.999389	0.999566	0.999525
LightGBM	RF	845	0.999429	0.999266	0.999513	0.999429
LightGBM	RF	850	0.999382	0.999205	0.999427	0.999382
LightGBM	RF	855	0.999334	0.999144	0.999343	0.999334
LightGBM	RF	860	0.999239	0.999022	0.999345	0.999239
LightGBM	RF	865	0.999572	0.99945	0.999602	0.999572
LightGBM	RF	870	0.999334	0.999144	0.99939	0.999334
LightGBM	RF	875	0.999429	0.999266	0.999473	0.99943
LightGBM	RF	880	0.999477	0.999328	0.99951	0.999477
LightGBM	RF	885	0.999429	0.999266	0.999464	0.999429
LightGBM	RF	890	0.999192	0.998961	0.999308	0.999192
LightGBM	RF	895	0.999382	0.999205	0.999436	0.999382
LightGBM	RF	900	0.999572	0.99945	0.999594	0.999572
LightGBM	RF	905	0.999382	0.999205	0.999445	0.999382
LightGBM	RF	910	0.999287	0.999083	0.999352	0.999287
LightGBM	RF	915	0.999477	0.999328	0.999529	0.999477
LightGBM	RF	920	0.999334	0.999144	0.999389	0.999334
LightGBM	RF	925	0.999239	0.999022	0.999325	0.999239
LightGBM	RF	930	0.999477	0.999327	0.999491	0.999477
LightGBM	RF	935	0.999525	0.999389	0.999586	0.999525
LightGBM	RF	940	0.999382	0.999205	0.999465	0.999382
LightGBM	RF	945	0.999429	0.999266	0.999463	0.99943
LightGBM	RF	950	0.999382	0.999205	0.999483	0.999382
LightGBM	RF	955	0.999382	0.999205	0.999399	0.999382
LightGBM	RF	960	0.999572	0.99945	0.999622	0.999572
LightGBM	RF	965	0.999429	0.999266	0.999443	0.99943
LightGBM	RF	970	0.999192	0.998961	0.999278	0.999192
LightGBM	RF	975	0.999334	0.999144	0.999419	0.999334
LightGBM	RF	980	0.999572	0.99945	0.999603	0.999572
LightGBM	RF	985	0.999477	0.999327	0.99951	0.999477
LightGBM	RF	990	0.999382	0.999205	0.999426	0.999382
LightGBM	RF	995	0.999525	0.999389	0.999556	0.999525
LightGBM	RF	1000	0.999382	0.999205	0.999446	0.999382
MCFS	DT	5	0.946848	0.931836	0.949593	0.947006
MCFS	DT	10	0.974232	0.966905	0.973848	0.974242
MCFS	DT	15	0.982077	0.976962	0.983436	0.98209
MCFS	DT	20	0.984929	0.98063	0.986044	0.984943
MCFS	DT	25	0.986355	0.982467	0.987166	0.986373
MCFS	DT	30	0.98821	0.984839	0.989196	0.988209
MCFS	DT	35	0.987829	0.984355	0.98898	0.987836
MCFS	DT	40	0.989208	0.986139	0.989807	0.989219
MCFS	DT	45	0.989731	0.986806	0.990094	0.989739
MCFS	DT	50	0.989303	0.986255	0.989929	0.989314
MCFS	DT	55	0.989018	0.985882	0.989798	0.989021
MCFS	DT	60	0.989874	0.986983	0.989822	0.989873
MCFS	DT	65	0.989065	0.985949	0.989405	0.989072
MCFS	DT	70	0.988923	0.985765	0.989526	0.988934
MCFS	DT	75	0.989969	0.987109	0.990271	0.989979
MCFS	DT	80	0.990919	0.988323	0.991222	0.99092
MCFS	DT	85	0.990159	0.987347	0.991096	0.990162
MCFS	DT	90	0.990682	0.988021	0.990637	0.990688
MCFS	DT	95	0.990777	0.988142	0.991058	0.990779
MCFS	DT	100	0.990016	0.987164	0.990214	0.99002
MCFS	DT	105	0.989446	0.986433	0.989982	0.989448
MCFS	DT	110	0.990301	0.987534	0.990662	0.990306
MCFS	DT	115	0.990777	0.988144	0.990659	0.990778
MCFS	DT	120	0.990301	0.987531	0.990321	0.990304
MCFS	DT	125	0.989969	0.987104	0.990164	0.989972
MCFS	DT	130	0.989636	0.986679	0.989936	0.989635
MCFS	DT	135	0.989731	0.986801	0.990343	0.989738
MCFS	DT	140	0.989874	0.986985	0.990664	0.989878
MCFS	DT	145	0.989303	0.986249	0.989925	0.989303
MCFS	DT	150	0.989446	0.98643	0.990061	0.989446
MCFS	DT	155	0.990254	0.987474	0.990008	0.990261
MCFS	DT	160	0.991205	0.988692	0.991211	0.991207
MCFS	DT	165	0.990301	0.98753	0.990918	0.990304
MCFS	DT	170	0.989541	0.986554	0.989673	0.989543
MCFS	DT	175	0.989303	0.986248	0.989606	0.989309
MCFS	DT	180	0.989874	0.986978	0.990279	0.989874
MCFS	DT	185	0.990064	0.987224	0.990499	0.990067
MCFS	DT	190	0.990016	0.987163	0.990406	0.990016
MCFS	DT	195	0.989969	0.987103	0.990105	0.98997
MCFS	DT	200	0.988875	0.985697	0.989156	0.988873
MCFS	DT	205	0.989541	0.986556	0.990077	0.989545
MCFS	DT	210	0.988305	0.984965	0.988887	0.988309
MCFS	DT	215	0.991347	0.988877	0.991399	0.991351
MCFS	DT	220	0.990824	0.988203	0.991008	0.990825
MCFS	DT	225	0.990206	0.987409	0.989548	0.990206
MCFS	DT	230	0.990254	0.987471	0.990054	0.990258
MCFS	DT	235	0.990967	0.988385	0.990776	0.990967
MCFS	DT	240	0.991585	0.989181	0.991607	0.991583
MCFS	DT	245	0.990349	0.987596	0.989677	0.990354
MCFS	DT	250	0.990254	0.987475	0.989445	0.990258
MCFS	DT	255	0.990587	0.987898	0.990422	0.990587
MCFS	DT	260	0.990872	0.988265	0.991036	0.990873
MCFS	DT	265	0.990254	0.987474	0.990594	0.990261
MCFS	DT	270	0.990539	0.987835	0.990268	0.990536
MCFS	DT	275	0.990349	0.987597	0.990039	0.990354
MCFS	DT	280	0.990539	0.987836	0.990311	0.990541
MCFS	DT	285	0.991347	0.988875	0.99099	0.991349
MCFS	DT	290	0.989921	0.987046	0.989246	0.989926
MCFS	DT	295	0.991205	0.988693	0.990982	0.991208
MCFS	DT	300	0.991252	0.988755	0.991373	0.991251
MCFS	DT	305	0.991062	0.988507	0.990915	0.991063
MCFS	DT	310	0.992203	0.989976	0.992581	0.992205
MCFS	DT	315	0.991775	0.989426	0.99204	0.991775
MCFS	DT	320	0.990587	0.987896	0.99023	0.990591
MCFS	DT	325	0.990111	0.987283	0.99	0.990109
MCFS	DT	330	0.991633	0.989245	0.991812	0.991637
MCFS	DT	335	0.992298	0.990099	0.992375	0.9923
MCFS	DT	340	0.990492	0.987773	0.990186	0.990495
MCFS	DT	345	0.990444	0.987713	0.990485	0.990445
MCFS	DT	350	0.991347	0.988876	0.991073	0.991349
MCFS	DT	355	0.99111	0.988569	0.9913	0.991112
MCFS	DT	360	0.991062	0.988507	0.990778	0.991063
MCFS	DT	365	0.990492	0.987775	0.990134	0.990492
MCFS	DT	370	0.990824	0.988205	0.991225	0.990827
MCFS	DT	375	0.989969	0.987102	0.989939	0.989965
MCFS	DT	380	0.991062	0.988506	0.991837	0.991061
MCFS	DT	385	0.990492	0.987775	0.990413	0.99049
MCFS	DT	390	0.990872	0.988267	0.990913	0.990872
MCFS	DT	395	0.991015	0.988452	0.990851	0.99102
MCFS	DT	400	0.991157	0.988635	0.991079	0.991162
MCFS	DT	405	0.990444	0.987713	0.990507	0.990446
MCFS	DT	410	0.99111	0.988569	0.991197	0.991108
MCFS	DT	415	0.991395	0.988936	0.991471	0.991396
MCFS	DT	420	0.991585	0.989183	0.991613	0.991588
MCFS	DT	425	0.990539	0.987834	0.990449	0.990541
MCFS	DT	430	0.990444	0.987713	0.990646	0.990445
MCFS	DT	435	0.990824	0.988204	0.990607	0.990828
MCFS	DT	440	0.990016	0.987162	0.989722	0.990017
MCFS	DT	445	0.990444	0.987715	0.990194	0.990444
MCFS	DT	450	0.990777	0.988143	0.990712	0.990781
MCFS	DT	455	0.990967	0.988389	0.990258	0.99097
MCFS	DT	460	0.989541	0.986557	0.989604	0.989547
MCFS	DT	465	0.990824	0.988202	0.990957	0.990824
MCFS	DT	470	0.991062	0.988509	0.990825	0.991061
MCFS	DT	475	0.991252	0.988752	0.991443	0.991254
MCFS	DT	480	0.990397	0.987654	0.990604	0.990399
MCFS	DT	485	0.990587	0.987896	0.990142	0.990584
MCFS	DT	490	0.989969	0.987101	0.990285	0.989968
MCFS	DT	495	0.990919	0.988326	0.990428	0.990923
MCFS	DT	500	0.990729	0.988081	0.990704	0.990728
MCFS	DT	505	0.991252	0.988755	0.991256	0.991255
MCFS	DT	510	0.990682	0.988019	0.990637	0.990682
MCFS	DT	515	0.990397	0.987656	0.990718	0.990396
MCFS	DT	520	0.990349	0.987592	0.989903	0.990349
MCFS	DT	525	0.990967	0.988388	0.990942	0.99097
MCFS	DT	530	0.990206	0.98741	0.989858	0.990209
MCFS	DT	535	0.990967	0.988387	0.990819	0.990972
MCFS	DT	540	0.991395	0.988937	0.991102	0.991398
MCFS	DT	545	0.991205	0.988693	0.991142	0.991207
MCFS	DT	550	0.991205	0.988694	0.990802	0.991206
MCFS	DT	555	0.990824	0.988206	0.990859	0.990829
MCFS	DT	560	0.990539	0.987837	0.990139	0.990542
MCFS	DT	565	0.991062	0.98851	0.990789	0.991065
MCFS	DT	570	0.990064	0.987227	0.989723	0.990064
MCFS	DT	575	0.990967	0.988388	0.991075	0.990966
MCFS	DT	580	0.989969	0.987103	0.989866	0.989969
MCFS	DT	585	0.991015	0.988448	0.990752	0.991014
MCFS	DT	590	0.991918	0.989611	0.991733	0.99192
MCFS	DT	595	0.991205	0.988692	0.991165	0.991205
MCFS	DT	600	0.989636	0.986679	0.989319	0.989642
MCFS	DT	605	0.990159	0.987349	0.989806	0.990162
MCFS	DT	610	0.990824	0.988203	0.990884	0.990825
MCFS	DT	615	0.991157	0.988633	0.990955	0.99116
MCFS	DT	620	0.990777	0.98814	0.990708	0.990773
MCFS	DT	625	0.990967	0.988384	0.99116	0.990967
MCFS	DT	630	0.990872	0.988268	0.990758	0.990874
MCFS	DT	635	0.990824	0.988202	0.990572	0.990826
MCFS	DT	640	0.990967	0.98839	0.990695	0.99097
MCFS	DT	645	0.991015	0.988449	0.990834	0.991015
MCFS	DT	650	0.989683	0.986737	0.989884	0.989685
MCFS	DT	655	0.991252	0.988754	0.991499	0.991253
MCFS	DT	660	0.990159	0.987348	0.99	0.99016
MCFS	DT	665	0.990967	0.988384	0.991473	0.990967
MCFS	DT	670	0.9913	0.988815	0.990878	0.991301
MCFS	DT	675	0.989921	0.987043	0.989657	0.98992
MCFS	DT	680	0.990016	0.987164	0.990162	0.990016
MCFS	DT	685	0.990206	0.987406	0.990025	0.990206
MCFS	DT	690	0.990159	0.987346	0.990125	0.99016
MCFS	DT	695	0.990729	0.988081	0.990385	0.990728
MCFS	DT	700	0.990634	0.98796	0.990146	0.990636
MCFS	DT	705	0.990492	0.987775	0.990235	0.990495
MCFS	DT	710	0.990349	0.987593	0.990252	0.990351
MCFS	DT	715	0.989921	0.987041	0.989717	0.989922
MCFS	DT	720	0.989636	0.986679	0.989737	0.989641
MCFS	DT	725	0.989065	0.985942	0.989014	0.989067
MCFS	DT	730	0.9913	0.988815	0.991256	0.9913
MCFS	DT	735	0.990064	0.987226	0.990179	0.990064
MCFS	DT	740	0.990872	0.988266	0.990477	0.990877
MCFS	DT	745	0.990301	0.987531	0.99044	0.990302
MCFS	DT	750	0.991775	0.989427	0.991949	0.991776
MCFS	DT	755	0.989778	0.98686	0.989439	0.989782
MCFS	DT	760	0.989446	0.986439	0.988339	0.989455
MCFS	DT	765	0.990301	0.987533	0.990322	0.990304
MCFS	DT	770	0.990682	0.98802	0.990498	0.990686
MCFS	DT	775	0.990397	0.987655	0.990127	0.9904
MCFS	DT	780	0.989826	0.986919	0.98953	0.989829
MCFS	DT	785	0.99111	0.988571	0.991465	0.991113
MCFS	DT	790	0.99149	0.989059	0.99189	0.99149
MCFS	DT	795	0.989778	0.986858	0.989479	0.989776
MCFS	DT	800	0.990444	0.987716	0.990667	0.990445
MCFS	DT	805	0.990539	0.987838	0.990385	0.990543
MCFS	DT	810	0.990539	0.987838	0.99015	0.990539
MCFS	DT	815	0.991395	0.988937	0.991212	0.991398
MCFS	DT	820	0.989921	0.987043	0.989669	0.989924
MCFS	DT	825	0.989969	0.987104	0.989683	0.989974
MCFS	DT	830	0.991538	0.989119	0.991497	0.991539
MCFS	DT	835	0.989636	0.986679	0.989349	0.989639
MCFS	DT	840	0.988923	0.985761	0.987967	0.988927
MCFS	DT	845	0.989826	0.986922	0.989696	0.98983
MCFS	DT	850	0.990967	0.988388	0.990962	0.990968
MCFS	DT	855	0.990349	0.987595	0.990141	0.990354
MCFS	DT	860	0.992393	0.990219	0.992731	0.992392
MCFS	DT	865	0.990824	0.988206	0.990681	0.990825
MCFS	DT	870	0.989541	0.986555	0.99014	0.989542
MCFS	DT	875	0.990682	0.988021	0.990442	0.990685
MCFS	DT	880	0.990064	0.987225	0.990376	0.990066
MCFS	DT	885	0.990111	0.98729	0.990117	0.990116
MCFS	DT	890	0.98916	0.986064	0.988759	0.98916
MCFS	DT	895	0.990064	0.987224	0.989865	0.990064
MCFS	DT	900	0.989731	0.986799	0.989409	0.989735
MCFS	DT	905	0.989969	0.987102	0.989966	0.989968
MCFS	DT	910	0.990206	0.987407	0.989845	0.990207
MCFS	DT	915	0.989731	0.986798	0.988936	0.989735
MCFS	DT	920	0.991015	0.988449	0.990858	0.991017
MCFS	DT	925	0.990444	0.987715	0.990489	0.990445
MCFS	DT	930	0.990967	0.988385	0.990929	0.990967
MCFS	DT	935	0.990064	0.987225	0.989592	0.990066
MCFS	DT	940	0.990111	0.987287	0.989886	0.990115
MCFS	DT	945	0.990492	0.987778	0.990488	0.990492
MCFS	DT	950	0.989683	0.986738	0.989767	0.989687
MCFS	DT	955	0.990587	0.987898	0.990547	0.990589
MCFS	DT	960	0.989778	0.986857	0.990212	0.98978
MCFS	DT	965	0.990872	0.988263	0.990955	0.990872
MCFS	DT	970	0.990967	0.988388	0.990839	0.99097
MCFS	DT	975	0.991728	0.989365	0.991688	0.991729
MCFS	DT	980	0.990587	0.987897	0.990617	0.990586
MCFS	DT	985	0.989541	0.986553	0.989124	0.989543
MCFS	DT	990	0.990064	0.987226	0.989918	0.990065
MCFS	DT	995	0.989778	0.986859	0.989274	0.98978
MCFS	DT	1000	0.989493	0.986496	0.989224	0.989498
MCFS	RF	5	0.955976	0.943648	0.959399	0.956195
MCFS	RF	10	0.985357	0.981221	0.985834	0.985375
MCFS	RF	15	0.992679	0.990613	0.99399	0.992698
MCFS	RF	20	0.99401	0.992315	0.995121	0.994023
MCFS	RF	25	0.995484	0.994209	0.996356	0.995492
MCFS	RF	30	0.997575	0.996886	0.997967	0.997578
MCFS	RF	35	0.996625	0.995668	0.997266	0.996629
MCFS	RF	40	0.997433	0.996703	0.997905	0.997435
MCFS	RF	45	0.998241	0.997741	0.998504	0.998242
MCFS	RF	50	0.998384	0.997923	0.998642	0.998384
MCFS	RF	55	0.998288	0.997802	0.99855	0.99829
MCFS	RF	60	0.998859	0.998534	0.999012	0.998859
MCFS	RF	65	0.998669	0.998289	0.998875	0.99867
MCFS	RF	70	0.998716	0.998351	0.998928	0.998717
MCFS	RF	75	0.998621	0.998229	0.998875	0.998623
MCFS	RF	80	0.998811	0.998473	0.999033	0.998812
MCFS	RF	85	0.999382	0.999206	0.999473	0.999382
MCFS	RF	90	0.999525	0.999389	0.999583	0.999525
MCFS	RF	95	0.999572	0.99945	0.999601	0.999572
MCFS	RF	100	0.999525	0.999389	0.999565	0.999525
MCFS	RF	105	0.999477	0.999328	0.999529	0.999477
MCFS	RF	110	0.999382	0.999205	0.999388	0.999382
MCFS	RF	115	0.999287	0.999083	0.999354	0.999287
MCFS	RF	120	0.999192	0.998961	0.999309	0.999192
MCFS	RF	125	0.999382	0.999205	0.999454	0.999382
MCFS	RF	130	0.999334	0.999144	0.99939	0.999335
MCFS	RF	135	0.999382	0.999206	0.999483	0.999382
MCFS	RF	140	0.999287	0.999083	0.999381	0.999287
MCFS	RF	145	0.999429	0.999267	0.999512	0.99943
MCFS	RF	150	0.999334	0.999144	0.999401	0.999335
MCFS	RF	155	0.999382	0.999206	0.999445	0.999382
MCFS	RF	160	0.999239	0.999022	0.999344	0.99924
MCFS	RF	165	0.999144	0.9989	0.999281	0.999144
MCFS	RF	170	0.999287	0.999083	0.999352	0.999287
MCFS	RF	175	0.999192	0.998961	0.999345	0.999192
MCFS	RF	180	0.999239	0.999022	0.999317	0.999239
MCFS	RF	185	0.999002	0.998717	0.99916	0.999002
MCFS	RF	190	0.999144	0.9989	0.99928	0.999144
MCFS	RF	195	0.999239	0.999022	0.999325	0.99924
MCFS	RF	200	0.999287	0.999083	0.999315	0.999287
MCFS	RF	205	0.999097	0.998839	0.999224	0.999097
MCFS	RF	210	0.999239	0.999022	0.999344	0.99924
MCFS	RF	215	0.999287	0.999083	0.999391	0.999287
MCFS	RF	220	0.999239	0.999022	0.999344	0.99924
MCFS	RF	225	0.999525	0.999389	0.999546	0.999525
MCFS	RF	230	0.999239	0.999022	0.999335	0.999239
MCFS	RF	235	0.999334	0.999144	0.999381	0.999334
MCFS	RF	240	0.999287	0.999083	0.999391	0.999287
MCFS	RF	245	0.999429	0.999266	0.99952	0.99943
MCFS	RF	250	0.999334	0.999144	0.999362	0.999334
MCFS	RF	255	0.999382	0.999205	0.999453	0.999382
MCFS	RF	260	0.999429	0.999266	0.999512	0.99943
MCFS	RF	265	0.999429	0.999266	0.999483	0.999429
MCFS	RF	270	0.999382	0.999205	0.999379	0.999382
MCFS	RF	275	0.999382	0.999205	0.999436	0.999382
MCFS	RF	280	0.999239	0.999022	0.999325	0.999239
MCFS	RF	285	0.999382	0.999205	0.999455	0.999382
MCFS	RF	290	0.999382	0.999205	0.999465	0.999382
MCFS	RF	295	0.999525	0.999389	0.999547	0.999525
MCFS	RF	300	0.999429	0.999267	0.999502	0.99943
MCFS	RF	305	0.999382	0.999205	0.999455	0.999382
MCFS	RF	310	0.999334	0.999144	0.999418	0.999334
MCFS	RF	315	0.999382	0.999205	0.999436	0.999382
MCFS	RF	320	0.999334	0.999144	0.99938	0.999334
MCFS	RF	325	0.999477	0.999328	0.99952	0.999477
MCFS	RF	330	0.999477	0.999327	0.999529	0.999477
MCFS	RF	335	0.99962	0.999511	0.99962	0.99962
MCFS	RF	340	0.999477	0.999327	0.999509	0.999477
MCFS	RF	345	0.999049	0.998777	0.99917	0.999049
MCFS	RF	350	0.999572	0.99945	0.999602	0.999572
MCFS	RF	355	0.999097	0.998839	0.999235	0.999097
MCFS	RF	360	0.999477	0.999328	0.99951	0.999477
MCFS	RF	365	0.999382	0.999205	0.999436	0.999382
MCFS	RF	370	0.999239	0.999022	0.999307	0.999239
MCFS	RF	375	0.999572	0.99945	0.999603	0.999572
MCFS	RF	380	0.999572	0.99945	0.999584	0.999572
MCFS	RF	385	0.999429	0.999266	0.999482	0.99943
MCFS	RF	390	0.999477	0.999327	0.999539	0.999477
MCFS	RF	395	0.999477	0.999328	0.999539	0.999477
MCFS	RF	400	0.999525	0.999389	0.999557	0.999525
MCFS	RF	405	0.999429	0.999266	0.999426	0.99943
MCFS	RF	410	0.999334	0.999144	0.999409	0.999334
MCFS	RF	415	0.999382	0.999205	0.999436	0.999382
MCFS	RF	420	0.999525	0.999389	0.999547	0.999525
MCFS	RF	425	0.999382	0.999205	0.999466	0.999382
MCFS	RF	430	0.999477	0.999328	0.999539	0.999477
MCFS	RF	435	0.999525	0.999389	0.999596	0.999525
MCFS	RF	440	0.999382	0.999205	0.999399	0.999382
MCFS	RF	445	0.999429	0.999266	0.999445	0.99943
MCFS	RF	450	0.999287	0.999083	0.999352	0.999287
MCFS	RF	455	0.999287	0.999083	0.999343	0.999287
MCFS	RF	460	0.999525	0.999389	0.999529	0.999525
MCFS	RF	465	0.999429	0.999266	0.999436	0.99943
MCFS	RF	470	0.999525	0.999389	0.999566	0.999525
MCFS	RF	475	0.999334	0.999144	0.999428	0.999335
MCFS	RF	480	0.999334	0.999144	0.999351	0.999334
MCFS	RF	485	0.999382	0.999205	0.999436	0.999382
MCFS	RF	490	0.999097	0.998839	0.999213	0.999097
MCFS	RF	495	0.999144	0.9989	0.999242	0.999144
MCFS	RF	500	0.99962	0.999511	0.999573	0.99962
MCFS	RF	505	0.999334	0.999144	0.999428	0.999335
MCFS	RF	510	0.999477	0.999328	0.999539	0.999477
MCFS	RF	515	0.999382	0.999205	0.999436	0.999382
MCFS	RF	520	0.999572	0.99945	0.999611	0.999572
MCFS	RF	525	0.999239	0.999022	0.999278	0.999239
MCFS	RF	530	0.999429	0.999267	0.999492	0.99943
MCFS	RF	535	0.999429	0.999266	0.999473	0.99943
MCFS	RF	540	0.999429	0.999267	0.999502	0.99943
MCFS	RF	545	0.999334	0.999144	0.999438	0.999334
MCFS	RF	550	0.999477	0.999328	0.999491	0.999477
MCFS	RF	555	0.999477	0.999328	0.999509	0.999477
MCFS	RF	560	0.999239	0.999022	0.999335	0.999239
MCFS	RF	565	0.999477	0.999328	0.99951	0.999477
MCFS	RF	570	0.999334	0.999144	0.999427	0.999334
MCFS	RF	575	0.999334	0.999144	0.999427	0.999335
MCFS	RF	580	0.999572	0.99945	0.999631	0.999572
MCFS	RF	585	0.999477	0.999328	0.999529	0.999477
MCFS	RF	590	0.999287	0.999083	0.999306	0.999287
MCFS	RF	595	0.999382	0.999205	0.999436	0.999382
MCFS	RF	600	0.999477	0.999328	0.9995	0.999477
MCFS	RF	605	0.999477	0.999328	0.999529	0.999477
MCFS	RF	610	0.999192	0.998961	0.999242	0.999192
MCFS	RF	615	0.999429	0.999266	0.999512	0.99943
MCFS	RF	620	0.999477	0.999328	0.999529	0.999477
MCFS	RF	625	0.999477	0.999328	0.999499	0.999477
MCFS	RF	630	0.999525	0.999389	0.999566	0.999525
MCFS	RF	635	0.999287	0.999083	0.999411	0.999287
MCFS	RF	640	0.999477	0.999328	0.99951	0.999477
MCFS	RF	645	0.999429	0.999266	0.999492	0.99943
MCFS	RF	650	0.999477	0.999328	0.99951	0.999477
MCFS	RF	655	0.999382	0.999205	0.999447	0.999382
MCFS	RF	660	0.999477	0.999328	0.99947	0.999477
MCFS	RF	665	0.999429	0.999266	0.999475	0.99943
MCFS	RF	670	0.999287	0.999083	0.99938	0.999287
MCFS	RF	675	0.999429	0.999266	0.999492	0.99943
MCFS	RF	680	0.999239	0.999022	0.999258	0.999239
MCFS	RF	685	0.999429	0.999266	0.999492	0.99943
MCFS	RF	690	0.999287	0.999083	0.999381	0.999287
MCFS	RF	695	0.999334	0.999144	0.999399	0.999335
MCFS	RF	700	0.999525	0.999389	0.999519	0.999525
MCFS	RF	705	0.999239	0.999022	0.999325	0.999239
MCFS	RF	710	0.999525	0.999389	0.999566	0.999525
MCFS	RF	715	0.999287	0.999083	0.999362	0.999287
MCFS	RF	720	0.999334	0.999144	0.99938	0.999335
MCFS	RF	725	0.999429	0.999267	0.999473	0.99943
MCFS	RF	730	0.999525	0.999389	0.9995	0.999525
MCFS	RF	735	0.999334	0.999144	0.999409	0.999334
MCFS	RF	740	0.999429	0.999266	0.999473	0.99943
MCFS	RF	745	0.999525	0.999389	0.999566	0.999525
MCFS	RF	750	0.999477	0.999328	0.999471	0.999477
MCFS	RF	755	0.999239	0.999022	0.999335	0.999239
MCFS	RF	760	0.999429	0.999266	0.999502	0.99943
MCFS	RF	765	0.999525	0.999389	0.999539	0.999525
MCFS	RF	770	0.999382	0.999205	0.999389	0.999382
MCFS	RF	775	0.999287	0.999083	0.999306	0.999287
MCFS	RF	780	0.999382	0.999205	0.999416	0.999382
MCFS	RF	785	0.999382	0.999205	0.999426	0.999382
MCFS	RF	790	0.999287	0.999083	0.999314	0.999287
MCFS	RF	795	0.999429	0.999266	0.999483	0.99943
MCFS	RF	800	0.999382	0.999205	0.999416	0.999382
MCFS	RF	805	0.999287	0.999083	0.999362	0.999287
MCFS	RF	810	0.999334	0.999144	0.999389	0.999334
MCFS	RF	815	0.999477	0.999328	0.999509	0.999477
MCFS	RF	820	0.999429	0.999266	0.999473	0.99943
MCFS	RF	825	0.99962	0.999511	0.999659	0.99962
MCFS	RF	830	0.999477	0.999328	0.999547	0.999477
MCFS	RF	835	0.999429	0.999266	0.999472	0.99943
MCFS	RF	840	0.999525	0.999389	0.999547	0.999525
MCFS	RF	845	0.999477	0.999328	0.99951	0.999477
MCFS	RF	850	0.999572	0.99945	0.999584	0.999572
MCFS	RF	855	0.999239	0.999022	0.999354	0.999239
MCFS	RF	860	0.999334	0.999144	0.999409	0.999334
MCFS	RF	865	0.999382	0.999205	0.999399	0.999382
MCFS	RF	870	0.999144	0.9989	0.999224	0.999144
MCFS	RF	875	0.999477	0.999328	0.999502	0.999477
MCFS	RF	880	0.999287	0.999083	0.999362	0.999287
MCFS	RF	885	0.999572	0.99945	0.99962	0.999572
MCFS	RF	890	0.999477	0.999328	0.99952	0.999477
MCFS	RF	895	0.999477	0.999328	0.999509	0.999477
MCFS	RF	900	0.999239	0.999022	0.999354	0.999239
MCFS	RF	905	0.999572	0.99945	0.999584	0.999572
MCFS	RF	910	0.999382	0.999205	0.999446	0.999382
MCFS	RF	915	0.999477	0.999328	0.999491	0.999477
MCFS	RF	920	0.999239	0.999022	0.999288	0.999239
MCFS	RF	925	0.999287	0.999083	0.999381	0.999287
MCFS	RF	930	0.999382	0.999205	0.999475	0.999382
MCFS	RF	935	0.999287	0.999083	0.999342	0.999287
MCFS	RF	940	0.999382	0.999205	0.999435	0.999382
MCFS	RF	945	0.999334	0.999144	0.999419	0.999335
MCFS	RF	950	0.999144	0.9989	0.999251	0.999144
MCFS	RF	955	0.999382	0.999205	0.999455	0.999382
MCFS	RF	960	0.999429	0.999267	0.999522	0.99943
MCFS	RF	965	0.999334	0.999144	0.999419	0.999334
MCFS	RF	970	0.999239	0.999022	0.999288	0.999239
MCFS	RF	975	0.999287	0.999083	0.999382	0.999287
MCFS	RF	980	0.999334	0.999144	0.99938	0.999334
MCFS	RF	985	0.999334	0.999144	0.999446	0.999334
MCFS	RF	990	0.999477	0.999328	0.999491	0.999477
MCFS	RF	995	0.999477	0.999327	0.99951	0.999477
MCFS	RF	1000	0.999382	0.999205	0.999436	0.999382
RF	DT	5	0.91471	0.8911	0.910654	0.915173
RF	DT	10	0.975231	0.968223	0.97153	0.975294
RF	DT	15	0.98607	0.982122	0.983705	0.9861
RF	DT	20	0.986403	0.982532	0.985142	0.986418
RF	DT	25	0.987259	0.983629	0.986589	0.987266
RF	DT	30	0.986165	0.98222	0.985429	0.986174
RF	DT	35	0.986165	0.982221	0.9856	0.98617
RF	DT	40	0.987877	0.984422	0.987002	0.987887
RF	DT	45	0.986593	0.982771	0.98576	0.986604
RF	DT	50	0.987592	0.98405	0.986663	0.987597
RF	DT	55	0.987734	0.984231	0.987087	0.987738
RF	DT	60	0.988875	0.985697	0.987862	0.988876
RF	DT	65	0.988875	0.9857	0.988288	0.988882
RF	DT	70	0.987924	0.984486	0.987438	0.987927
RF	DT	75	0.987354	0.983742	0.987019	0.987358
RF	DT	80	0.989303	0.986254	0.988803	0.989308
RF	DT	85	0.990016	0.987167	0.989377	0.990019
RF	DT	90	0.989731	0.986803	0.988858	0.989739
RF	DT	95	0.989731	0.9868	0.990126	0.989733
RF	DT	100	0.989921	0.987048	0.989958	0.989931
RF	DT	105	0.989921	0.987042	0.989864	0.989924
RF	DT	110	0.990444	0.987719	0.990043	0.990451
RF	DT	115	0.988733	0.985515	0.988408	0.988735
RF	DT	120	0.989636	0.986675	0.989273	0.98964
RF	DT	125	0.989208	0.986124	0.988483	0.98921
RF	DT	130	0.988685	0.985461	0.988117	0.988692
RF	DT	135	0.989683	0.986745	0.989327	0.98969
RF	DT	140	0.989874	0.986982	0.989908	0.989876
RF	DT	145	0.988733	0.985519	0.988116	0.988737
RF	DT	150	0.989778	0.98686	0.989446	0.989784
RF	DT	155	0.989969	0.987102	0.989999	0.989968
RF	DT	160	0.990159	0.987352	0.989539	0.990164
RF	DT	165	0.989969	0.987108	0.989364	0.989975
RF	DT	170	0.989636	0.986676	0.989393	0.989636
RF	DT	175	0.989874	0.98698	0.989611	0.989876
RF	DT	180	0.989588	0.986619	0.989183	0.989596
RF	DT	185	0.991015	0.988452	0.990645	0.991019
RF	DT	190	0.989636	0.98668	0.988959	0.98964
RF	DT	195	0.989065	0.985942	0.988535	0.989066
RF	DT	200	0.990587	0.987899	0.990577	0.99059
RF	DT	205	0.991205	0.988694	0.990374	0.991207
RF	DT	210	0.991062	0.988509	0.990842	0.991065
RF	DT	215	0.99187	0.989548	0.991931	0.99187
RF	DT	220	0.991965	0.989671	0.991805	0.991966
RF	DT	225	0.991538	0.98912	0.991574	0.991537
RF	DT	230	0.991538	0.989123	0.991359	0.991543
RF	DT	235	0.990444	0.987717	0.990305	0.990448
RF	DT	240	0.990682	0.988021	0.990615	0.990687
RF	DT	245	0.989588	0.986611	0.989754	0.98959
RF	DT	250	0.990872	0.988264	0.990637	0.990871
RF	DT	255	0.990064	0.987229	0.9898	0.990068
RF	DT	260	0.990016	0.987168	0.989555	0.990022
RF	DT	265	0.99111	0.988569	0.991188	0.991113
RF	DT	270	0.991395	0.988939	0.99131	0.991397
RF	DT	275	0.990159	0.987346	0.989645	0.990159
RF	DT	280	0.990301	0.987532	0.989877	0.990306
RF	DT	285	0.991157	0.98863	0.99069	0.991158
RF	DT	290	0.991585	0.989181	0.991047	0.991588
RF	DT	295	0.991062	0.988512	0.990803	0.991067
RF	DT	300	0.990587	0.987898	0.99034	0.990589
RF	DT	305	0.991157	0.988634	0.990511	0.991161
RF	DT	310	0.991585	0.989184	0.991548	0.991586
RF	DT	315	0.991062	0.98851	0.991063	0.991066
RF	DT	320	0.991395	0.988935	0.991462	0.991395
RF	DT	325	0.990967	0.988385	0.990648	0.990967
RF	DT	330	0.990159	0.98735	0.989783	0.99016
RF	DT	335	0.990777	0.988144	0.990365	0.99078
RF	DT	340	0.9913	0.988815	0.991187	0.991302
RF	DT	345	0.991395	0.988936	0.991341	0.991397
RF	DT	350	0.990729	0.988083	0.990473	0.990729
RF	DT	355	0.990206	0.987412	0.990041	0.990208
RF	DT	360	0.991252	0.988754	0.991515	0.991253
RF	DT	365	0.990682	0.98802	0.990906	0.990683
RF	DT	370	0.990967	0.988389	0.990665	0.990968
RF	DT	375	0.991823	0.98949	0.991897	0.991825
RF	DT	380	0.9913	0.988819	0.990733	0.991302
RF	DT	385	0.991015	0.988447	0.991297	0.991016
RF	DT	390	0.991157	0.98863	0.991213	0.991159
RF	DT	395	0.990492	0.987781	0.990021	0.990498
RF	DT	400	0.990872	0.988264	0.990544	0.990873
RF	DT	405	0.989778	0.986858	0.989176	0.989782
RF	DT	410	0.990682	0.988023	0.990197	0.990685
RF	DT	415	0.990539	0.987839	0.990505	0.990542
RF	DT	420	0.990397	0.987652	0.990112	0.990397
RF	DT	425	0.991442	0.988998	0.991901	0.991443
RF	DT	430	0.990634	0.98796	0.990728	0.990637
RF	DT	435	0.990016	0.987168	0.989836	0.990019
RF	DT	440	0.991157	0.988637	0.991016	0.991163
RF	DT	445	0.990824	0.988206	0.990272	0.990826
RF	DT	450	0.990872	0.988266	0.990907	0.990873
RF	DT	455	0.990872	0.988263	0.990711	0.990874
RF	DT	460	0.990539	0.98784	0.990643	0.990546
RF	DT	465	0.990967	0.988392	0.990752	0.990975
RF	DT	470	0.991395	0.988938	0.991687	0.991396
RF	DT	475	0.989826	0.986921	0.990049	0.989831
RF	DT	480	0.991157	0.988634	0.991011	0.991157
RF	DT	485	0.990444	0.987716	0.990414	0.990445
RF	DT	490	0.989778	0.98686	0.989449	0.989782
RF	DT	495	0.990919	0.988327	0.991054	0.990923
RF	DT	500	0.991205	0.988692	0.990961	0.991204
RF	DT	505	0.991157	0.988632	0.990872	0.991159
RF	DT	510	0.990919	0.988324	0.991085	0.990916
RF	DT	515	0.990016	0.987167	0.990167	0.990018
RF	DT	520	0.990824	0.988205	0.990371	0.990827
RF	DT	525	0.99149	0.98906	0.991105	0.991494
RF	DT	530	0.990682	0.988022	0.99069	0.990687
RF	DT	535	0.991205	0.988698	0.990569	0.991209
RF	DT	540	0.990301	0.987532	0.990141	0.990304
RF	DT	545	0.990254	0.987472	0.989923	0.990259
RF	DT	550	0.991157	0.98863	0.991285	0.991159
RF	DT	555	0.989541	0.986555	0.989685	0.989546
RF	DT	560	0.989351	0.986308	0.989569	0.989354
RF	DT	565	0.991728	0.989364	0.992117	0.991725
RF	DT	570	0.990444	0.987714	0.9903	0.990445
RF	DT	575	0.990539	0.987838	0.990267	0.990545
RF	DT	580	0.990159	0.987348	0.98988	0.990163
RF	DT	585	0.990682	0.988019	0.990684	0.990683
RF	DT	590	0.990824	0.988202	0.990771	0.990822
RF	DT	595	0.99111	0.988569	0.991169	0.99111
RF	DT	600	0.990254	0.987474	0.98968	0.990257
RF	DT	605	0.990539	0.987836	0.99062	0.99054
RF	DT	610	0.990397	0.987655	0.990197	0.990401
RF	DT	615	0.991062	0.988508	0.991322	0.991062
RF	DT	620	0.990919	0.988327	0.991011	0.990923
RF	DT	625	0.990492	0.987778	0.990121	0.990492
RF	DT	630	0.990967	0.988385	0.990962	0.990967
RF	DT	635	0.990729	0.988081	0.990861	0.990732
RF	DT	640	0.990301	0.987529	0.990602	0.990301
RF	DT	645	0.990967	0.988389	0.9911	0.99097
RF	DT	650	0.990159	0.987348	0.989881	0.990162
RF	DT	655	0.990016	0.987166	0.989479	0.99002
RF	DT	660	0.990682	0.988021	0.990623	0.990683
RF	DT	665	0.9913	0.988816	0.991242	0.991301
RF	DT	670	0.990682	0.98802	0.990539	0.990683
RF	DT	675	0.990492	0.987774	0.990518	0.990493
RF	DT	680	0.990492	0.987779	0.990164	0.990495
RF	DT	685	0.990301	0.987533	0.990229	0.990305
RF	DT	690	0.99187	0.989547	0.99234	0.991872
RF	DT	695	0.989778	0.986861	0.989513	0.989782
RF	DT	700	0.991395	0.988936	0.991542	0.991394
RF	DT	705	0.990539	0.987839	0.990515	0.99054
RF	DT	710	0.990254	0.987471	0.990204	0.990255
RF	DT	715	0.990301	0.98753	0.989807	0.990305
RF	DT	720	0.990777	0.988144	0.990688	0.990779
RF	DT	725	0.990064	0.987226	0.989974	0.990068
RF	DT	730	0.990254	0.987469	0.990174	0.990253
RF	DT	735	0.990064	0.987227	0.989009	0.990066
RF	DT	740	0.989778	0.98686	0.989372	0.98978
RF	DT	745	0.989541	0.986557	0.988876	0.989547
RF	DT	750	0.990634	0.987961	0.990376	0.99064
RF	DT	755	0.990824	0.988207	0.990577	0.990828
RF	DT	760	0.989874	0.986983	0.98983	0.989877
RF	DT	765	0.990539	0.98784	0.989832	0.990542
RF	DT	770	0.988637	0.985391	0.987535	0.988643
RF	DT	775	0.990682	0.988021	0.990722	0.990685
RF	DT	780	0.990492	0.987779	0.990171	0.990495
RF	DT	785	0.989398	0.986372	0.988862	0.989403
RF	DT	790	0.990111	0.987287	0.990339	0.99012
RF	DT	795	0.989303	0.98625	0.988795	0.989308
RF	DT	800	0.990492	0.98778	0.990069	0.990497
RF	DT	805	0.988352	0.985028	0.987652	0.988359
RF	DT	810	0.990634	0.987962	0.990304	0.990636
RF	DT	815	0.990824	0.988204	0.990936	0.99083
RF	DT	820	0.990064	0.987227	0.989414	0.990067
RF	DT	825	0.991395	0.988935	0.991891	0.991392
RF	DT	830	0.98897	0.985822	0.987782	0.988973
RF	DT	835	0.990064	0.987226	0.98978	0.990067
RF	DT	840	0.989398	0.986372	0.988794	0.989402
RF	DT	845	0.990967	0.988387	0.990922	0.990967
RF	DT	850	0.989303	0.986248	0.988253	0.989306
RF	DT	855	0.990492	0.987777	0.990214	0.990496
RF	DT	860	0.990587	0.987898	0.990469	0.990587
RF	DT	865	0.989778	0.986859	0.989569	0.98978
RF	DT	870	0.991442	0.988998	0.991557	0.991444
RF	DT	875	0.989969	0.987102	0.989466	0.989973
RF	DT	880	0.990682	0.988019	0.990707	0.990686
RF	DT	885	0.990111	0.987286	0.989617	0.990113
RF	DT	890	0.98916	0.986064	0.988524	0.989161
RF	DT	895	0.989636	0.986675	0.989049	0.98964
RF	DT	900	0.989446	0.986431	0.988784	0.989447
RF	DT	905	0.989921	0.987043	0.98914	0.989924
RF	DT	910	0.990064	0.987226	0.989982	0.990065
RF	DT	915	0.990824	0.988203	0.990552	0.990826
RF	DT	920	0.989969	0.987103	0.990141	0.98997
RF	DT	925	0.989683	0.98674	0.988956	0.989689
RF	DT	930	0.990967	0.988386	0.990952	0.990967
RF	DT	935	0.991205	0.988693	0.990854	0.991208
RF	DT	940	0.990016	0.987162	0.989616	0.990014
RF	DT	945	0.990634	0.98796	0.990034	0.990636
RF	DT	950	0.991347	0.988877	0.991647	0.991351
RF	DT	955	0.989826	0.986923	0.98959	0.989831
RF	DT	960	0.9913	0.988817	0.991162	0.991301
RF	DT	965	0.990967	0.988389	0.991053	0.990969
RF	DT	970	0.989731	0.986798	0.989351	0.989732
RF	DT	975	0.990397	0.987655	0.990012	0.990403
RF	DT	980	0.990064	0.987228	0.989713	0.990068
RF	DT	985	0.989351	0.986307	0.989042	0.989354
RF	DT	990	0.991633	0.989244	0.991728	0.991634
RF	DT	995	0.991347	0.988877	0.991247	0.991349
RF	DT	1000	0.990682	0.988022	0.990327	0.990685
RF	RF	5	0.929923	0.910597	0.928374	0.930133
RF	RF	10	0.984168	0.979718	0.982826	0.984221
RF	RF	15	0.994675	0.993165	0.993721	0.994686
RF	RF	20	0.998098	0.997556	0.998415	0.9981
RF	RF	25	0.998098	0.997557	0.99844	0.9981
RF	RF	30	0.997861	0.997252	0.998152	0.997863
RF	RF	35	0.998479	0.998045	0.998688	0.998479
RF	RF	40	0.998669	0.99829	0.998749	0.99867
RF	RF	45	0.998764	0.998412	0.998918	0.998765
RF	RF	50	0.998907	0.998595	0.999106	0.998907
RF	RF	55	0.998431	0.997985	0.998651	0.998433
RF	RF	60	0.998954	0.998656	0.999104	0.998955
RF	RF	65	0.999049	0.998778	0.999179	0.99905
RF	RF	70	0.998811	0.998473	0.999013	0.998812
RF	RF	75	0.999287	0.999083	0.999363	0.999287
RF	RF	80	0.99962	0.999511	0.999659	0.99962
RF	RF	85	0.999334	0.999144	0.999448	0.999335
RF	RF	90	0.999334	0.999144	0.999371	0.999335
RF	RF	95	0.999429	0.999266	0.999484	0.99943
RF	RF	100	0.999429	0.999266	0.999446	0.99943
RF	RF	105	0.999382	0.999205	0.999408	0.999382
RF	RF	110	0.999429	0.999267	0.99953	0.99943
RF	RF	115	0.999334	0.999144	0.999437	0.999334
RF	RF	120	0.999382	0.999205	0.999436	0.999382
RF	RF	125	0.999429	0.999267	0.999502	0.99943
RF	RF	130	0.999477	0.999328	0.999529	0.999477
RF	RF	135	0.999239	0.999022	0.999327	0.99924
RF	RF	140	0.999287	0.999083	0.999354	0.999287
RF	RF	145	0.999572	0.99945	0.999573	0.999572
RF	RF	150	0.999429	0.999266	0.999445	0.99943
RF	RF	155	0.999429	0.999266	0.999492	0.999429
RF	RF	160	0.999382	0.999205	0.999428	0.999382
RF	RF	165	0.999429	0.999267	0.999482	0.99943
RF	RF	170	0.999572	0.99945	0.999563	0.999572
RF	RF	175	0.999572	0.99945	0.999563	0.999572
RF	RF	180	0.999429	0.999266	0.999492	0.99943
RF	RF	185	0.999477	0.999328	0.999455	0.999477
RF	RF	190	0.999525	0.999389	0.999566	0.999525
RF	RF	195	0.999477	0.999328	0.999539	0.999477
RF	RF	200	0.999477	0.999328	0.999529	0.999477
RF	RF	205	0.999525	0.999389	0.999557	0.999525
RF	RF	210	0.999525	0.999389	0.99948	0.999525
RF	RF	215	0.999477	0.999328	0.999519	0.999477
RF	RF	220	0.999429	0.999266	0.999435	0.99943
RF	RF	225	0.999477	0.999328	0.999539	0.999477
RF	RF	230	0.999525	0.999389	0.999529	0.999525
RF	RF	235	0.999287	0.999083	0.999325	0.999287
RF	RF	240	0.999334	0.999144	0.999408	0.999334
RF	RF	245	0.999382	0.999205	0.999436	0.999382
RF	RF	250	0.999429	0.999266	0.999446	0.99943
RF	RF	255	0.999429	0.999266	0.999445	0.99943
RF	RF	260	0.999477	0.999328	0.999481	0.999477
RF	RF	265	0.999429	0.999266	0.999416	0.99943
RF	RF	270	0.999572	0.99945	0.999603	0.999572
RF	RF	275	0.99962	0.999511	0.999619	0.99962
RF	RF	280	0.999429	0.999266	0.999473	0.99943
RF	RF	285	0.999477	0.999328	0.99952	0.999477
RF	RF	290	0.999334	0.999144	0.999409	0.999334
RF	RF	295	0.999429	0.999266	0.999453	0.99943
RF	RF	300	0.999525	0.999389	0.999546	0.999525
RF	RF	305	0.999382	0.999205	0.999398	0.999382
RF	RF	310	0.999382	0.999205	0.999465	0.999382
RF	RF	315	0.999287	0.999083	0.999344	0.999287
RF	RF	320	0.999525	0.999389	0.999537	0.999525
RF	RF	325	0.999382	0.999205	0.999446	0.999382
RF	RF	330	0.999382	0.999205	0.999418	0.999382
RF	RF	335	0.999239	0.999022	0.999278	0.999239
RF	RF	340	0.999525	0.999389	0.999565	0.999525
RF	RF	345	0.999572	0.99945	0.999603	0.999572
RF	RF	350	0.999382	0.999205	0.999428	0.999382
RF	RF	355	0.999334	0.999144	0.999351	0.999335
RF	RF	360	0.999429	0.999267	0.999473	0.99943
RF	RF	365	0.999477	0.999328	0.999481	0.999477
RF	RF	370	0.999429	0.999266	0.999463	0.99943
RF	RF	375	0.999287	0.999083	0.999381	0.999287
RF	RF	380	0.999525	0.999389	0.999566	0.999525
RF	RF	385	0.999382	0.999205	0.999427	0.999382
RF	RF	390	0.999429	0.999266	0.999446	0.99943
RF	RF	395	0.999382	0.999205	0.999446	0.999382
RF	RF	400	0.999525	0.999389	0.999566	0.999525
RF	RF	405	0.999334	0.999144	0.999399	0.999334
RF	RF	410	0.999192	0.998961	0.999251	0.999192
RF	RF	415	0.999477	0.999328	0.999453	0.999477
RF	RF	420	0.999334	0.999144	0.999352	0.999335
RF	RF	425	0.999525	0.999389	0.999529	0.999525
RF	RF	430	0.999334	0.999144	0.999399	0.999334
RF	RF	435	0.999382	0.999205	0.999455	0.999382
RF	RF	440	0.999429	0.999267	0.999482	0.99943
RF	RF	445	0.999477	0.999328	0.999519	0.999477
RF	RF	450	0.999334	0.999144	0.999371	0.999334
RF	RF	455	0.99962	0.999511	0.99965	0.99962
RF	RF	460	0.999572	0.99945	0.999622	0.999572
RF	RF	465	0.999429	0.999267	0.99951	0.99943
RF	RF	470	0.999429	0.999266	0.999473	0.99943
RF	RF	475	0.999287	0.999083	0.999391	0.999287
RF	RF	480	0.999525	0.999389	0.999526	0.999525
RF	RF	485	0.999429	0.999266	0.999426	0.99943
RF	RF	490	0.999429	0.999267	0.999521	0.99943
RF	RF	495	0.999715	0.999633	0.999733	0.999715
RF	RF	500	0.999334	0.999144	0.999381	0.999334
RF	RF	505	0.999477	0.999328	0.999519	0.999477
RF	RF	510	0.999239	0.999022	0.999288	0.999239
RF	RF	515	0.999382	0.999205	0.999408	0.999382
RF	RF	520	0.999382	0.999205	0.999389	0.999382
RF	RF	525	0.999382	0.999205	0.999408	0.999382
RF	RF	530	0.999429	0.999266	0.999483	0.99943
RF	RF	535	0.999429	0.999266	0.999473	0.99943
RF	RF	540	0.999239	0.999022	0.999259	0.999239
RF	RF	545	0.999477	0.999327	0.999529	0.999477
RF	RF	550	0.999477	0.999328	0.999483	0.999477
RF	RF	555	0.999572	0.99945	0.999603	0.999572
RF	RF	560	0.999429	0.999266	0.999473	0.99943
RF	RF	565	0.999525	0.999389	0.999546	0.999525
RF	RF	570	0.999382	0.999205	0.999465	0.999382
RF	RF	575	0.999382	0.999205	0.999416	0.999382
RF	RF	580	0.999239	0.999022	0.999295	0.999239
RF	RF	585	0.999429	0.999266	0.999464	0.99943
RF	RF	590	0.999382	0.999205	0.999465	0.999382
RF	RF	595	0.999477	0.999328	0.999519	0.999477
RF	RF	600	0.999334	0.999144	0.999428	0.999334
RF	RF	605	0.999429	0.999266	0.999512	0.99943
RF	RF	610	0.999382	0.999205	0.999445	0.999382
RF	RF	615	0.999525	0.999389	0.999585	0.999525
RF	RF	620	0.999477	0.999328	0.99954	0.999477
RF	RF	625	0.99962	0.999511	0.999621	0.99962
RF	RF	630	0.999429	0.999266	0.999472	0.99943
RF	RF	635	0.999287	0.999083	0.999353	0.999287
RF	RF	640	0.999429	0.999267	0.999493	0.99943
RF	RF	645	0.999477	0.999327	0.99953	0.999477
RF	RF	650	0.999572	0.99945	0.999633	0.999572
RF	RF	655	0.999239	0.999022	0.999307	0.999239
RF	RF	660	0.999572	0.99945	0.999623	0.999572
RF	RF	665	0.999334	0.999144	0.999439	0.999334
RF	RF	670	0.999334	0.999144	0.999418	0.999335
RF	RF	675	0.999572	0.99945	0.999575	0.999572
RF	RF	680	0.999429	0.999266	0.999434	0.99943
RF	RF	685	0.999572	0.99945	0.999603	0.999572
RF	RF	690	0.999572	0.99945	0.999613	0.999572
RF	RF	695	0.999525	0.999389	0.999566	0.999525
RF	RF	700	0.999382	0.999205	0.999428	0.999382
RF	RF	705	0.999334	0.999144	0.999419	0.999335
RF	RF	710	0.999429	0.999266	0.999473	0.99943
RF	RF	715	0.999382	0.999205	0.999436	0.999382
RF	RF	720	0.999334	0.999144	0.999409	0.999335
RF	RF	725	0.999477	0.999328	0.999442	0.999477
RF	RF	730	0.999382	0.999205	0.999465	0.999382
RF	RF	735	0.999334	0.999144	0.999409	0.999334
RF	RF	740	0.999382	0.999205	0.999455	0.999382
RF	RF	745	0.999192	0.998961	0.999251	0.999192
RF	RF	750	0.999382	0.999205	0.999409	0.999382
RF	RF	755	0.999287	0.999083	0.999362	0.999287
RF	RF	760	0.999429	0.999266	0.999473	0.99943
RF	RF	765	0.999382	0.999205	0.999485	0.999382
RF	RF	770	0.999477	0.999328	0.99953	0.999477
RF	RF	775	0.999429	0.999266	0.999472	0.99943
RF	RF	780	0.999429	0.999266	0.999445	0.99943
RF	RF	785	0.999382	0.999205	0.999436	0.999382
RF	RF	790	0.999382	0.999205	0.999436	0.999382
RF	RF	795	0.99962	0.999511	0.99964	0.99962
RF	RF	800	0.999477	0.999328	0.999509	0.999477
RF	RF	805	0.999192	0.998961	0.999222	0.999192
RF	RF	810	0.99962	0.999511	0.999593	0.99962
RF	RF	815	0.999477	0.999327	0.999538	0.999477
RF	RF	820	0.999525	0.999389	0.999576	0.999525
RF	RF	825	0.999382	0.999205	0.999436	0.999382
RF	RF	830	0.999572	0.99945	0.999603	0.999572
RF	RF	835	0.99962	0.999511	0.99964	0.99962
RF	RF	840	0.999477	0.999328	0.999549	0.999477
RF	RF	845	0.999287	0.999083	0.999315	0.999287
RF	RF	850	0.999382	0.999205	0.999416	0.999382
RF	RF	855	0.999429	0.999266	0.999436	0.99943
RF	RF	860	0.999287	0.999083	0.999364	0.999287
RF	RF	865	0.999477	0.999328	0.99951	0.999477
RF	RF	870	0.999382	0.999205	0.999436	0.999382
RF	RF	875	0.999429	0.999266	0.999463	0.99943
RF	RF	880	0.999429	0.999266	0.999482	0.99943
RF	RF	885	0.999382	0.999205	0.999436	0.999382
RF	RF	890	0.999477	0.999327	0.999491	0.999477
RF	RF	895	0.999382	0.999205	0.999427	0.999382
RF	RF	900	0.999382	0.999205	0.999408	0.999382
RF	RF	905	0.999429	0.999266	0.999417	0.99943
RF	RF	910	0.999382	0.999205	0.999475	0.999382
RF	RF	915	0.999192	0.998961	0.999279	0.999192
RF	RF	920	0.999477	0.999327	0.99951	0.999477
RF	RF	925	0.999334	0.999144	0.99938	0.999334
RF	RF	930	0.999239	0.999022	0.999355	0.999239
RF	RF	935	0.999239	0.999022	0.999325	0.999239
RF	RF	940	0.999525	0.999389	0.999576	0.999525
RF	RF	945	0.999334	0.999144	0.999409	0.999334
RF	RF	950	0.999525	0.999389	0.999566	0.999525
RF	RF	955	0.999429	0.999266	0.999472	0.99943
RF	RF	960	0.999382	0.999205	0.999456	0.999382
RF	RF	965	0.999572	0.99945	0.999622	0.999572
RF	RF	970	0.999382	0.999205	0.999409	0.999382
RF	RF	975	0.999429	0.999267	0.999453	0.99943
RF	RF	980	0.999477	0.999328	0.999509	0.999477
RF	RF	985	0.99962	0.999511	0.99962	0.99962
RF	RF	990	0.999334	0.999144	0.999418	0.999335
RF	RF	995	0.999334	0.999144	0.999418	0.999335
[truncated: 401 more rows]

## Sheet: CM
Feature ranking algorithm	Classification algorithm	Number of features	ACC	MCC	Macro F1	Weighted F1
CatBoost	DT	5	0.985825	0.981376	0.975547	0.985897
CatBoost	DT	10	0.996425	0.9953	0.994604	0.996429
CatBoost	DT	15	0.998349	0.997829	0.998024	0.998349
CatBoost	DT	20	0.998254	0.997703	0.997886	0.998254
CatBoost	DT	25	0.998349	0.997829	0.997952	0.998349
CatBoost	DT	30	0.998731	0.998331	0.998392	0.998731
CatBoost	DT	35	0.998881	0.998529	0.99857	0.998881
CatBoost	DT	40	0.998963	0.998636	0.998764	0.998963
CatBoost	DT	45	0.998827	0.998457	0.998672	0.998827
CatBoost	DT	50	0.99884	0.998475	0.998783	0.99884
CatBoost	DT	55	0.998581	0.998134	0.998429	0.998581
CatBoost	DT	60	0.998745	0.998349	0.998602	0.998745
CatBoost	DT	65	0.999072	0.99878	0.999008	0.999072
CatBoost	DT	70	0.998745	0.998349	0.998576	0.998745
CatBoost	DT	75	0.998936	0.9986	0.998817	0.998936
CatBoost	DT	80	0.998963	0.998636	0.998833	0.998963
CatBoost	DT	85	0.998745	0.998349	0.998558	0.998745
CatBoost	DT	90	0.998731	0.998331	0.998547	0.998731
CatBoost	DT	95	0.99869	0.998277	0.998485	0.99869
CatBoost	DT	100	0.998718	0.998313	0.998464	0.998718
CatBoost	DT	105	0.998758	0.998367	0.998515	0.998759
CatBoost	DT	110	0.998636	0.998206	0.998402	0.998636
CatBoost	DT	115	0.998649	0.998223	0.998373	0.998649
CatBoost	DT	120	0.99854	0.99808	0.998212	0.99854
CatBoost	DT	125	0.998608	0.99817	0.998313	0.998608
CatBoost	DT	130	0.998745	0.998349	0.9985	0.998745
CatBoost	DT	135	0.998431	0.997936	0.998253	0.998431
CatBoost	DT	140	0.998322	0.997793	0.997973	0.998322
CatBoost	DT	145	0.998199	0.997631	0.997793	0.998199
CatBoost	DT	150	0.998404	0.997901	0.997993	0.998404
CatBoost	DT	155	0.99839	0.997883	0.998064	0.99839
CatBoost	DT	160	0.998349	0.997829	0.998079	0.998349
CatBoost	DT	165	0.998581	0.998134	0.998319	0.998581
CatBoost	DT	170	0.998267	0.997721	0.997879	0.998267
CatBoost	DT	175	0.998363	0.997847	0.998106	0.998363
CatBoost	DT	180	0.99854	0.99808	0.998193	0.99854
CatBoost	DT	185	0.998472	0.99799	0.998121	0.998472
CatBoost	DT	190	0.998185	0.997614	0.997881	0.998186
CatBoost	DT	195	0.998376	0.997865	0.998093	0.998376
CatBoost	DT	200	0.998295	0.997757	0.997921	0.998295
CatBoost	DT	205	0.99824	0.997685	0.997963	0.99824
CatBoost	DT	210	0.998608	0.99817	0.998254	0.998608
CatBoost	DT	215	0.998213	0.99765	0.997856	0.998213
CatBoost	DT	220	0.998295	0.997757	0.997973	0.998295
CatBoost	DT	225	0.998472	0.99799	0.998202	0.998472
CatBoost	DT	230	0.998295	0.997757	0.997973	0.998295
CatBoost	DT	235	0.998431	0.997936	0.998095	0.998431
CatBoost	DT	240	0.998513	0.998044	0.998246	0.998513
CatBoost	DT	245	0.998267	0.997721	0.997894	0.998267
CatBoost	DT	250	0.998445	0.997954	0.998133	0.998445
CatBoost	DT	255	0.998336	0.997811	0.997992	0.998336
CatBoost	DT	260	0.998445	0.997954	0.998164	0.998445
CatBoost	DT	265	0.998431	0.997936	0.998025	0.998431
CatBoost	DT	270	0.998308	0.997775	0.997962	0.998308
CatBoost	DT	275	0.99839	0.997883	0.998032	0.99839
CatBoost	DT	280	0.998363	0.997847	0.998014	0.998363
CatBoost	DT	285	0.998254	0.997703	0.997855	0.998254
CatBoost	DT	290	0.998472	0.99799	0.998086	0.998472
CatBoost	DT	295	0.998104	0.997506	0.997628	0.998104
CatBoost	DT	300	0.998349	0.997829	0.998003	0.998349
CatBoost	DT	305	0.998458	0.997973	0.998168	0.998458
CatBoost	DT	310	0.998431	0.997936	0.998103	0.998431
CatBoost	DT	315	0.998404	0.997901	0.99802	0.998404
CatBoost	DT	320	0.998417	0.997919	0.998183	0.998417
CatBoost	DT	325	0.99839	0.997883	0.998047	0.99839
CatBoost	DT	330	0.998336	0.997811	0.997952	0.998336
CatBoost	DT	335	0.998363	0.997847	0.998141	0.998363
CatBoost	DT	340	0.998445	0.997954	0.998108	0.998445
CatBoost	DT	345	0.998158	0.997578	0.997626	0.998158
CatBoost	DT	350	0.998295	0.997757	0.997939	0.998295
CatBoost	DT	355	0.998499	0.998026	0.998175	0.998499
CatBoost	DT	360	0.998636	0.998206	0.998268	0.998636
CatBoost	DT	365	0.998349	0.997829	0.998019	0.998349
CatBoost	DT	370	0.998458	0.997972	0.998175	0.998458
CatBoost	DT	375	0.998445	0.997954	0.998068	0.998445
CatBoost	DT	380	0.998172	0.997596	0.99786	0.998172
CatBoost	DT	385	0.998172	0.997596	0.997867	0.998172
CatBoost	DT	390	0.99839	0.997883	0.998034	0.99839
CatBoost	DT	395	0.998363	0.997847	0.998061	0.998363
CatBoost	DT	400	0.998363	0.997847	0.997938	0.998363
CatBoost	DT	405	0.998499	0.998026	0.998155	0.998499
CatBoost	DT	410	0.998404	0.997901	0.998136	0.998404
CatBoost	DT	415	0.997981	0.997344	0.997633	0.997981
CatBoost	DT	420	0.99824	0.997685	0.997918	0.99824
CatBoost	DT	425	0.998486	0.998008	0.998143	0.998486
CatBoost	DT	430	0.998431	0.997936	0.998086	0.998431
CatBoost	DT	435	0.998281	0.997739	0.997928	0.998281
CatBoost	DT	440	0.998254	0.997703	0.997799	0.998254
CatBoost	DT	445	0.998199	0.997631	0.997801	0.998199
CatBoost	DT	450	0.998445	0.997955	0.998091	0.998445
CatBoost	DT	455	0.998117	0.997524	0.997784	0.998117
CatBoost	DT	460	0.998199	0.997632	0.997828	0.998199
CatBoost	DT	465	0.998431	0.997936	0.998232	0.998431
CatBoost	DT	470	0.998172	0.997596	0.997796	0.998172
CatBoost	DT	475	0.99824	0.997685	0.997942	0.99824
CatBoost	DT	480	0.998554	0.998098	0.998277	0.998554
CatBoost	DT	485	0.998431	0.997936	0.998063	0.998431
CatBoost	DT	490	0.998172	0.997596	0.997736	0.998172
CatBoost	DT	495	0.998254	0.997703	0.99798	0.998254
CatBoost	DT	500	0.998349	0.997829	0.997966	0.998349
CatBoost	DT	505	0.998513	0.998044	0.998173	0.998513
CatBoost	DT	510	0.998472	0.99799	0.998097	0.998472
CatBoost	DT	515	0.998472	0.99799	0.998136	0.998472
CatBoost	DT	520	0.998445	0.997954	0.998138	0.998445
CatBoost	DT	525	0.998431	0.997936	0.998116	0.998431
CatBoost	DT	530	0.998513	0.998044	0.99826	0.998513
CatBoost	DT	535	0.998445	0.997954	0.998263	0.998445
CatBoost	DT	540	0.99854	0.99808	0.99826	0.99854
CatBoost	DT	545	0.998431	0.997936	0.998137	0.998431
CatBoost	DT	550	0.998363	0.997847	0.997996	0.998363
CatBoost	DT	555	0.99809	0.997488	0.997682	0.99809
CatBoost	DT	560	0.998581	0.998134	0.998258	0.998581
CatBoost	DT	565	0.998472	0.99799	0.998146	0.998472
CatBoost	DT	570	0.998295	0.997757	0.99796	0.998295
CatBoost	DT	575	0.998499	0.998026	0.99823	0.998499
CatBoost	DT	580	0.998185	0.997613	0.997857	0.998186
CatBoost	DT	585	0.998295	0.997757	0.997907	0.998295
CatBoost	DT	590	0.998567	0.998116	0.998194	0.998568
CatBoost	DT	595	0.99824	0.997685	0.997861	0.99824
CatBoost	DT	600	0.998185	0.997614	0.997842	0.998186
CatBoost	DT	605	0.998254	0.997703	0.997925	0.998254
CatBoost	DT	610	0.998445	0.997954	0.997972	0.998445
CatBoost	DT	615	0.99824	0.997685	0.997849	0.99824
CatBoost	DT	620	0.998349	0.997829	0.997941	0.998349
CatBoost	DT	625	0.998376	0.997865	0.99801	0.998377
CatBoost	DT	630	0.998349	0.997829	0.997968	0.998349
CatBoost	DT	635	0.998417	0.997919	0.998076	0.998418
CatBoost	DT	640	0.998349	0.997829	0.997979	0.998349
CatBoost	DT	645	0.998199	0.997632	0.997923	0.998199
CatBoost	DT	650	0.998254	0.997703	0.997895	0.998254
CatBoost	DT	655	0.998445	0.997954	0.998142	0.998445
CatBoost	DT	660	0.998295	0.997757	0.997946	0.998295
CatBoost	DT	665	0.998267	0.997721	0.997878	0.998267
CatBoost	DT	670	0.998472	0.99799	0.998133	0.998472
CatBoost	DT	675	0.998308	0.997775	0.997892	0.998308
CatBoost	DT	680	0.998349	0.997829	0.997963	0.998349
CatBoost	DT	685	0.998213	0.997649	0.997798	0.998213
CatBoost	DT	690	0.998308	0.997775	0.998103	0.998308
CatBoost	DT	695	0.998431	0.997936	0.998113	0.998431
CatBoost	DT	700	0.99824	0.997685	0.997886	0.99824
CatBoost	DT	705	0.998472	0.99799	0.998076	0.998472
CatBoost	DT	710	0.998295	0.997757	0.997942	0.998295
CatBoost	DT	715	0.998581	0.998134	0.998333	0.998581
CatBoost	DT	720	0.998281	0.997739	0.997917	0.998281
CatBoost	DT	725	0.99824	0.997685	0.997872	0.99824
CatBoost	DT	730	0.99839	0.997883	0.998049	0.99839
CatBoost	DT	735	0.998281	0.997739	0.997882	0.998281
CatBoost	DT	740	0.998308	0.997775	0.99802	0.998308
CatBoost	DT	745	0.998185	0.997613	0.997906	0.998186
CatBoost	DT	750	0.99824	0.997685	0.997927	0.99824
CatBoost	DT	755	0.998513	0.998044	0.998223	0.998513
CatBoost	DT	760	0.998404	0.997901	0.998046	0.998404
CatBoost	DT	765	0.998349	0.997829	0.998087	0.998349
CatBoost	DT	770	0.998336	0.997811	0.998035	0.998336
CatBoost	DT	775	0.998145	0.99756	0.997793	0.998145
CatBoost	DT	780	0.998417	0.997918	0.998138	0.998417
CatBoost	DT	785	0.998486	0.998008	0.998182	0.998486
CatBoost	DT	790	0.998322	0.997793	0.998009	0.998322
CatBoost	DT	795	0.998308	0.997775	0.998046	0.998308
CatBoost	DT	800	0.998295	0.997757	0.997901	0.998295
CatBoost	DT	805	0.998431	0.997937	0.998133	0.998431
CatBoost	DT	810	0.99854	0.99808	0.998355	0.99854
CatBoost	DT	815	0.998513	0.998044	0.998137	0.998513
CatBoost	DT	820	0.998104	0.997506	0.997718	0.998104
CatBoost	DT	825	0.998431	0.997937	0.998211	0.998431
CatBoost	DT	830	0.998431	0.997936	0.998138	0.998431
CatBoost	DT	835	0.998267	0.997721	0.997927	0.998267
CatBoost	DT	840	0.998404	0.9979	0.998071	0.998404
CatBoost	DT	845	0.998608	0.99817	0.998348	0.998609
CatBoost	DT	850	0.998308	0.997775	0.997978	0.998308
CatBoost	DT	855	0.998417	0.997919	0.997992	0.998418
CatBoost	DT	860	0.998376	0.997865	0.998018	0.998377
CatBoost	DT	865	0.998322	0.997793	0.99794	0.998322
CatBoost	DT	870	0.998363	0.997847	0.99798	0.998363
CatBoost	DT	875	0.998308	0.997775	0.997927	0.998308
CatBoost	DT	880	0.998458	0.997972	0.998222	0.998458
CatBoost	DT	885	0.998499	0.998026	0.998224	0.998499
CatBoost	DT	890	0.998145	0.99756	0.997722	0.998145
CatBoost	DT	895	0.998581	0.998134	0.998249	0.998581
CatBoost	DT	900	0.998417	0.997919	0.998177	0.998417
CatBoost	DT	905	0.998376	0.997865	0.998106	0.998376
CatBoost	DT	910	0.998349	0.997829	0.998142	0.998349
CatBoost	DT	915	0.998417	0.997919	0.9981	0.998417
CatBoost	DT	920	0.998158	0.997578	0.997738	0.998158
CatBoost	DT	925	0.998199	0.997632	0.997796	0.998199
CatBoost	DT	930	0.99854	0.99808	0.998235	0.99854
CatBoost	DT	935	0.998349	0.997829	0.998067	0.998349
CatBoost	DT	940	0.998417	0.997918	0.998129	0.998417
CatBoost	DT	945	0.998308	0.997775	0.998043	0.998308
CatBoost	DT	950	0.998322	0.997793	0.99791	0.998322
CatBoost	DT	955	0.998486	0.998008	0.998088	0.998486
CatBoost	DT	960	0.998267	0.997721	0.997912	0.998268
CatBoost	DT	965	0.998308	0.997775	0.997934	0.998308
CatBoost	DT	970	0.998486	0.998008	0.998198	0.998486
CatBoost	DT	975	0.998431	0.997937	0.998139	0.998431
CatBoost	DT	980	0.998185	0.997613	0.997865	0.998186
CatBoost	DT	985	0.998513	0.998044	0.998218	0.998513
CatBoost	DT	990	0.998445	0.997954	0.998188	0.998445
CatBoost	DT	995	0.998486	0.998008	0.998312	0.998486
CatBoost	DT	1000	0.998104	0.997506	0.99779	0.998104
CatBoost	RF	5	0.989085	0.985664	0.981857	0.989125
CatBoost	RF	10	0.998363	0.997848	0.998007	0.998363
CatBoost	RF	15	0.999509	0.999354	0.999477	0.999509
CatBoost	RF	20	0.999673	0.999569	0.999644	0.999673
CatBoost	RF	25	0.999795	0.999731	0.99979	0.999795
CatBoost	RF	30	0.999823	0.999767	0.999813	0.999823
CatBoost	RF	35	0.999891	0.999856	0.999914	0.999891
CatBoost	RF	40	0.999864	0.999821	0.999853	0.999864
CatBoost	RF	45	0.99985	0.999803	0.99986	0.99985
CatBoost	RF	50	0.999864	0.999821	0.999861	0.999864
CatBoost	RF	55	0.999864	0.999821	0.999866	0.999864
CatBoost	RF	60	0.999823	0.999767	0.999822	0.999823
CatBoost	RF	65	0.999823	0.999767	0.999841	0.999823
CatBoost	RF	70	0.999877	0.999838	0.999885	0.999877
CatBoost	RF	75	0.999836	0.999785	0.999835	0.999836
CatBoost	RF	80	0.999823	0.999767	0.99983	0.999823
CatBoost	RF	85	0.999823	0.999767	0.99983	0.999823
CatBoost	RF	90	0.99985	0.999803	0.999847	0.99985
CatBoost	RF	95	0.999877	0.999838	0.999892	0.999877
CatBoost	RF	100	0.999877	0.999838	0.999887	0.999877
CatBoost	RF	105	0.999877	0.999838	0.999893	0.999877
CatBoost	RF	110	0.999864	0.999821	0.999863	0.999864
CatBoost	RF	115	0.999864	0.999821	0.999874	0.999864
CatBoost	RF	120	0.999864	0.999821	0.999868	0.999864
CatBoost	RF	125	0.999864	0.999821	0.999871	0.999864
CatBoost	RF	130	0.999904	0.999874	0.999907	0.999904
CatBoost	RF	135	0.999823	0.999767	0.999835	0.999823
CatBoost	RF	140	0.999727	0.999641	0.999731	0.999727
CatBoost	RF	145	0.999823	0.999767	0.999835	0.999823
CatBoost	RF	150	0.999823	0.999767	0.999819	0.999823
CatBoost	RF	155	0.999809	0.999749	0.999806	0.999809
CatBoost	RF	160	0.999754	0.999677	0.999759	0.999754
CatBoost	RF	165	0.999741	0.999659	0.999732	0.999741
CatBoost	RF	170	0.999768	0.999695	0.999773	0.999768
CatBoost	RF	175	0.999795	0.999731	0.999789	0.999795
CatBoost	RF	180	0.999782	0.999713	0.999783	0.999782
CatBoost	RF	185	0.999782	0.999713	0.999789	0.999782
CatBoost	RF	190	0.999782	0.999713	0.999783	0.999782
CatBoost	RF	195	0.999809	0.999749	0.999811	0.999809
CatBoost	RF	200	0.9997	0.999605	0.999717	0.9997
CatBoost	RF	205	0.999768	0.999695	0.999762	0.999768
CatBoost	RF	210	0.99985	0.999803	0.999844	0.99985
CatBoost	RF	215	0.999809	0.999749	0.999813	0.999809
CatBoost	RF	220	0.999836	0.999785	0.999839	0.999836
CatBoost	RF	225	0.999727	0.999641	0.999753	0.999727
CatBoost	RF	230	0.999823	0.999767	0.999814	0.999823
CatBoost	RF	235	0.999809	0.999749	0.999808	0.999809
CatBoost	RF	240	0.999836	0.999785	0.999825	0.999836
CatBoost	RF	245	0.999782	0.999713	0.999781	0.999782
CatBoost	RF	250	0.999727	0.999641	0.999721	0.999727
CatBoost	RF	255	0.999741	0.999659	0.999735	0.999741
CatBoost	RF	260	0.999768	0.999695	0.999775	0.999768
CatBoost	RF	265	0.999795	0.999731	0.999797	0.999795
CatBoost	RF	270	0.999795	0.999731	0.999797	0.999795
CatBoost	RF	275	0.999809	0.999749	0.999798	0.999809
CatBoost	RF	280	0.999782	0.999713	0.999776	0.999782
CatBoost	RF	285	0.999795	0.999731	0.9998	0.999795
CatBoost	RF	290	0.999836	0.999785	0.999833	0.999836
CatBoost	RF	295	0.999809	0.999749	0.999784	0.999809
CatBoost	RF	300	0.999823	0.999767	0.999807	0.999823
CatBoost	RF	305	0.999809	0.999749	0.999806	0.999809
CatBoost	RF	310	0.999795	0.999731	0.999789	0.999795
CatBoost	RF	315	0.999768	0.999695	0.999775	0.999768
CatBoost	RF	320	0.999836	0.999785	0.999828	0.999836
CatBoost	RF	325	0.999768	0.999695	0.99977	0.999768
CatBoost	RF	330	0.999768	0.999695	0.999762	0.999768
CatBoost	RF	335	0.999754	0.999677	0.999741	0.999754
CatBoost	RF	340	0.999795	0.999731	0.999792	0.999795
CatBoost	RF	345	0.999836	0.999785	0.99983	0.999836
CatBoost	RF	350	0.999754	0.999677	0.999764	0.999754
CatBoost	RF	355	0.999877	0.999838	0.999877	0.999877
CatBoost	RF	360	0.999795	0.999731	0.999787	0.999795
CatBoost	RF	365	0.999809	0.999749	0.9998	0.999809
CatBoost	RF	370	0.999809	0.999749	0.999784	0.999809
CatBoost	RF	375	0.999782	0.999713	0.999763	0.999782
CatBoost	RF	380	0.999823	0.999767	0.999806	0.999823
CatBoost	RF	385	0.999823	0.999767	0.999806	0.999823
CatBoost	RF	390	0.999795	0.999731	0.999795	0.999795
CatBoost	RF	395	0.999809	0.999749	0.99979	0.999809
CatBoost	RF	400	0.999782	0.999713	0.999765	0.999782
CatBoost	RF	405	0.999782	0.999713	0.99976	0.999782
CatBoost	RF	410	0.999809	0.999749	0.999824	0.999809
CatBoost	RF	415	0.999823	0.999767	0.999806	0.999823
CatBoost	RF	420	0.999795	0.999731	0.999792	0.999795
CatBoost	RF	425	0.999823	0.999767	0.999811	0.999823
CatBoost	RF	430	0.999795	0.999731	0.999784	0.999795
CatBoost	RF	435	0.999741	0.999659	0.999735	0.999741
CatBoost	RF	440	0.999823	0.999767	0.999809	0.999823
CatBoost	RF	445	0.999768	0.999695	0.999767	0.999768
CatBoost	RF	450	0.999754	0.999677	0.999758	0.999754
CatBoost	RF	455	0.999782	0.999713	0.999768	0.999782
CatBoost	RF	460	0.999809	0.999749	0.999806	0.999809
CatBoost	RF	465	0.999782	0.999713	0.999773	0.999782
CatBoost	RF	470	0.999809	0.999749	0.999792	0.999809
CatBoost	RF	475	0.999795	0.999731	0.999781	0.999795
CatBoost	RF	480	0.999823	0.999767	0.999824	0.999823
CatBoost	RF	485	0.999795	0.999731	0.999776	0.999795
CatBoost	RF	490	0.999823	0.999767	0.999812	0.999823
CatBoost	RF	495	0.999836	0.999785	0.999817	0.999836
CatBoost	RF	500	0.999809	0.999749	0.99981	0.999809
CatBoost	RF	505	0.999809	0.999749	0.99981	0.999809
CatBoost	RF	510	0.999823	0.999767	0.999803	0.999823
CatBoost	RF	515	0.999864	0.999821	0.999837	0.999864
CatBoost	RF	520	0.999823	0.999767	0.999817	0.999823
CatBoost	RF	525	0.999754	0.999677	0.999748	0.999754
CatBoost	RF	530	0.999823	0.999767	0.999822	0.999823
CatBoost	RF	535	0.999823	0.999767	0.999806	0.999823
CatBoost	RF	540	0.999823	0.999767	0.999825	0.999823
CatBoost	RF	545	0.99985	0.999803	0.999833	0.99985
CatBoost	RF	550	0.999795	0.999731	0.999803	0.999795
CatBoost	RF	555	0.999836	0.999785	0.999825	0.999836
CatBoost	RF	560	0.999795	0.999731	0.999792	0.999795
CatBoost	RF	565	0.99985	0.999803	0.999831	0.99985
CatBoost	RF	570	0.999809	0.999749	0.999803	0.999809
CatBoost	RF	575	0.99985	0.999803	0.999844	0.99985
CatBoost	RF	580	0.999782	0.999713	0.999783	0.999782
CatBoost	RF	585	0.999809	0.999749	0.999818	0.999809
CatBoost	RF	590	0.999741	0.999659	0.999722	0.999741
CatBoost	RF	595	0.999713	0.999623	0.9997	0.999713
CatBoost	RF	600	0.999809	0.999749	0.999795	0.999809
CatBoost	RF	605	0.999768	0.999695	0.999756	0.999768
CatBoost	RF	610	0.999809	0.999749	0.999803	0.999809
CatBoost	RF	615	0.999836	0.999785	0.999836	0.999836
CatBoost	RF	620	0.999768	0.999695	0.999765	0.999768
CatBoost	RF	625	0.999809	0.999749	0.999806	0.999809
CatBoost	RF	630	0.999836	0.999785	0.999841	0.999836
CatBoost	RF	635	0.999836	0.999785	0.999838	0.999836
CatBoost	RF	640	0.999836	0.999785	0.999836	0.999836
CatBoost	RF	645	0.999836	0.999785	0.99983	0.999836
CatBoost	RF	650	0.999836	0.999785	0.999836	0.999836
CatBoost	RF	655	0.999809	0.999749	0.99979	0.999809
CatBoost	RF	660	0.999809	0.999749	0.999806	0.999809
CatBoost	RF	665	0.999795	0.999731	0.999789	0.999795
CatBoost	RF	670	0.999782	0.999713	0.999773	0.999782
CatBoost	RF	675	0.999754	0.999677	0.99977	0.999754
CatBoost	RF	680	0.999809	0.999749	0.999829	0.999809
CatBoost	RF	685	0.999823	0.999767	0.99983	0.999823
CatBoost	RF	690	0.999795	0.999731	0.999811	0.999795
CatBoost	RF	695	0.99985	0.999803	0.999855	0.99985
CatBoost	RF	700	0.999727	0.999641	0.999734	0.999727
CatBoost	RF	705	0.999836	0.999785	0.999846	0.999836
CatBoost	RF	710	0.999836	0.999785	0.999838	0.999836
CatBoost	RF	715	0.999864	0.999821	0.999863	0.999864
CatBoost	RF	720	0.99985	0.999803	0.999847	0.99985
CatBoost	RF	725	0.999795	0.999731	0.999799	0.999795
CatBoost	RF	730	0.999782	0.999713	0.999791	0.999782
CatBoost	RF	735	0.999809	0.999749	0.999811	0.999809
CatBoost	RF	740	0.999768	0.999695	0.999774	0.999768
CatBoost	RF	745	0.999795	0.999731	0.999805	0.999795
CatBoost	RF	750	0.999809	0.999749	0.999822	0.999809
CatBoost	RF	755	0.999782	0.999713	0.999802	0.999782
CatBoost	RF	760	0.999864	0.999821	0.999858	0.999864
CatBoost	RF	765	0.999809	0.999749	0.999832	0.999809
CatBoost	RF	770	0.999782	0.999713	0.999787	0.999782
CatBoost	RF	775	0.999795	0.999731	0.999789	0.999795
CatBoost	RF	780	0.999836	0.999785	0.999827	0.999836
CatBoost	RF	785	0.999754	0.999677	0.999769	0.999754
CatBoost	RF	790	0.999823	0.999767	0.999832	0.999823
CatBoost	RF	795	0.999809	0.999749	0.999808	0.999809
CatBoost	RF	800	0.999823	0.999767	0.999825	0.999823
CatBoost	RF	805	0.999809	0.999749	0.999795	0.999809
CatBoost	RF	810	0.999795	0.999731	0.999795	0.999795
CatBoost	RF	815	0.999768	0.999695	0.999784	0.999768
CatBoost	RF	820	0.999809	0.999749	0.999816	0.999809
CatBoost	RF	825	0.999768	0.999695	0.999764	0.999768
CatBoost	RF	830	0.999836	0.999785	0.999827	0.999836
CatBoost	RF	835	0.999782	0.999713	0.999796	0.999782
CatBoost	RF	840	0.999768	0.999695	0.999762	0.999768
CatBoost	RF	845	0.999754	0.999677	0.999746	0.999754
CatBoost	RF	850	0.999809	0.999749	0.999803	0.999809
CatBoost	RF	855	0.999823	0.999767	0.999835	0.999823
CatBoost	RF	860	0.99985	0.999803	0.999852	0.99985
CatBoost	RF	865	0.999823	0.999767	0.999814	0.999823
CatBoost	RF	870	0.999782	0.999713	0.999788	0.999782
CatBoost	RF	875	0.999754	0.999677	0.99974	0.999754
CatBoost	RF	880	0.999823	0.999767	0.999825	0.999823
CatBoost	RF	885	0.999768	0.999695	0.999765	0.999768
CatBoost	RF	890	0.99985	0.999803	0.999852	0.99985
CatBoost	RF	895	0.999795	0.999731	0.9998	0.999795
CatBoost	RF	900	0.999823	0.999767	0.999819	0.999823
CatBoost	RF	905	0.99985	0.999803	0.999855	0.99985
CatBoost	RF	910	0.99985	0.999803	0.99985	0.99985
CatBoost	RF	915	0.999864	0.999821	0.999866	0.999864
CatBoost	RF	920	0.999809	0.999749	0.999816	0.999809
CatBoost	RF	925	0.999836	0.999785	0.999833	0.999836
CatBoost	RF	930	0.999809	0.999749	0.9998	0.999809
CatBoost	RF	935	0.999768	0.999695	0.999786	0.999768
CatBoost	RF	940	0.999836	0.999785	0.999843	0.999836
CatBoost	RF	945	0.999809	0.999749	0.999821	0.999809
CatBoost	RF	950	0.999768	0.999695	0.999769	0.999768
CatBoost	RF	955	0.999782	0.999713	0.99976	0.999782
CatBoost	RF	960	0.999795	0.999731	0.9998	0.999795
CatBoost	RF	965	0.999768	0.999695	0.999772	0.999768
CatBoost	RF	970	0.999782	0.999713	0.999781	0.999782
CatBoost	RF	975	0.999754	0.999677	0.999743	0.999754
CatBoost	RF	980	0.999754	0.999677	0.999763	0.999754
CatBoost	RF	985	0.999795	0.999731	0.9998	0.999795
CatBoost	RF	990	0.999823	0.999767	0.999837	0.999823
CatBoost	RF	995	0.999836	0.999785	0.999854	0.999836
CatBoost	RF	1000	0.999795	0.999731	0.999794	0.999795
LASSO	DT	5	0.963299	0.951945	0.956842	0.963639
LASSO	DT	10	0.991418	0.988718	0.989355	0.991429
LASSO	DT	15	0.99165	0.989022	0.989613	0.991658
LASSO	DT	20	0.992278	0.989848	0.990197	0.992287
LASSO	DT	25	0.993465	0.991409	0.992209	0.993471
LASSO	DT	30	0.99356	0.991533	0.99231	0.993563
LASSO	DT	35	0.993792	0.991838	0.992294	0.993797
LASSO	DT	40	0.994011	0.992128	0.992608	0.994018
LASSO	DT	45	0.993929	0.992018	0.992757	0.993934
LASSO	DT	50	0.994052	0.992178	0.992777	0.994054
LASSO	DT	55	0.993997	0.992106	0.992708	0.994
LASSO	DT	60	0.993574	0.991552	0.992241	0.99358
LASSO	DT	65	0.995975	0.994708	0.99526	0.995977
LASSO	DT	70	0.995825	0.99451	0.995289	0.995827
LASSO	DT	75	0.996016	0.994762	0.995408	0.996018
LASSO	DT	80	0.995866	0.994564	0.995079	0.995868
LASSO	DT	85	0.995702	0.994348	0.995051	0.995703
LASSO	DT	90	0.996003	0.994744	0.995229	0.996004
LASSO	DT	95	0.995962	0.99469	0.99494	0.995963
LASSO	DT	100	0.996289	0.99512	0.995488	0.99629
LASSO	DT	105	0.996207	0.995013	0.99547	0.996209
LASSO	DT	110	0.996289	0.99512	0.995532	0.99629
LASSO	DT	115	0.996303	0.995138	0.995549	0.996304
LASSO	DT	120	0.996412	0.995282	0.995505	0.996414
LASSO	DT	125	0.996153	0.99494	0.995369	0.996154
LASSO	DT	130	0.996207	0.995013	0.995585	0.996208
LASSO	DT	135	0.996289	0.99512	0.995626	0.996291
LASSO	DT	140	0.996084	0.994851	0.995348	0.996086
LASSO	DT	145	0.996139	0.994923	0.995313	0.996141
LASSO	DT	150	0.996275	0.995102	0.995626	0.996277
LASSO	DT	155	0.996289	0.99512	0.995559	0.99629
LASSO	DT	160	0.995975	0.994707	0.995263	0.995977
LASSO	DT	165	0.99603	0.99478	0.995355	0.996032
LASSO	DT	170	0.996153	0.994941	0.995352	0.996154
LASSO	DT	175	0.996221	0.99503	0.99551	0.996222
LASSO	DT	180	0.996262	0.995084	0.995677	0.996263
LASSO	DT	185	0.996303	0.995138	0.995549	0.996304
LASSO	DT	190	0.99633	0.995174	0.995707	0.996331
LASSO	DT	195	0.996535	0.995443	0.995724	0.996536
LASSO	DT	200	0.996275	0.995102	0.995423	0.996277
LASSO	DT	205	0.996371	0.995228	0.995657	0.996372
LASSO	DT	210	0.996357	0.99521	0.995573	0.996359
LASSO	DT	215	0.996112	0.994888	0.99528	0.996114
LASSO	DT	220	0.996153	0.994941	0.995352	0.996155
LASSO	DT	225	0.996043	0.994797	0.995274	0.996045
LASSO	DT	230	0.996125	0.994905	0.995339	0.996127
LASSO	DT	235	0.996194	0.994995	0.995315	0.996196
LASSO	DT	240	0.99633	0.995174	0.995566	0.996331
LASSO	DT	245	0.995702	0.994348	0.994906	0.995703
LASSO	DT	250	0.996221	0.995031	0.995432	0.996222
LASSO	DT	255	0.996084	0.994852	0.995288	0.996087
LASSO	DT	260	0.996234	0.995049	0.99547	0.996236
LASSO	DT	265	0.996344	0.995192	0.995687	0.996345
LASSO	DT	270	0.99633	0.995174	0.995637	0.996332
LASSO	DT	275	0.995948	0.994671	0.995076	0.99595
LASSO	DT	280	0.995893	0.9946	0.995164	0.995894
LASSO	DT	285	0.996398	0.995263	0.995664	0.996399
LASSO	DT	290	0.995866	0.994563	0.995123	0.995868
LASSO	DT	295	0.996289	0.99512	0.995611	0.996289
LASSO	DT	300	0.996385	0.995246	0.99563	0.996386
LASSO	DT	305	0.995893	0.9946	0.995067	0.995895
LASSO	DT	310	0.996207	0.995013	0.995539	0.996209
LASSO	DT	315	0.996207	0.995013	0.995302	0.996209
LASSO	DT	320	0.996275	0.995103	0.995574	0.996277
LASSO	DT	325	0.996166	0.994959	0.995384	0.996168
LASSO	DT	330	0.996221	0.99503	0.995484	0.996222
LASSO	DT	335	0.996112	0.994887	0.995425	0.996113
LASSO	DT	340	0.996289	0.99512	0.995605	0.99629
LASSO	DT	345	0.995975	0.994707	0.995318	0.995977
LASSO	DT	350	0.995607	0.994223	0.994717	0.995609
LASSO	DT	355	0.995989	0.994725	0.995257	0.99599
LASSO	DT	360	0.995948	0.994672	0.995227	0.99595
LASSO	DT	365	0.996098	0.994869	0.995429	0.996099
LASSO	DT	370	0.996303	0.995138	0.995465	0.996305
LASSO	DT	375	0.996016	0.994762	0.995155	0.996018
LASSO	DT	380	0.995975	0.994708	0.99511	0.995976
LASSO	DT	385	0.996016	0.994762	0.995345	0.996018
LASSO	DT	390	0.996057	0.994815	0.995267	0.996058
LASSO	DT	395	0.996112	0.994887	0.995266	0.996113
LASSO	DT	400	0.995962	0.994689	0.995265	0.995963
LASSO	DT	405	0.996084	0.994851	0.995342	0.996086
LASSO	DT	410	0.996221	0.995031	0.995432	0.996223
LASSO	DT	415	0.995989	0.994726	0.995433	0.99599
LASSO	DT	420	0.99618	0.994977	0.995554	0.996181
LASSO	DT	425	0.996425	0.995299	0.995728	0.996426
LASSO	DT	430	0.996357	0.99521	0.995689	0.996358
LASSO	DT	435	0.995989	0.994726	0.995141	0.99599
LASSO	DT	440	0.996385	0.995245	0.995622	0.996386
LASSO	DT	445	0.995634	0.994259	0.99484	0.995636
LASSO	DT	450	0.996166	0.994959	0.995402	0.996168
LASSO	DT	455	0.99633	0.995174	0.995747	0.996331
LASSO	DT	460	0.995948	0.994671	0.995223	0.995949
LASSO	DT	465	0.996289	0.99512	0.99551	0.99629
LASSO	DT	470	0.996221	0.99503	0.99547	0.996222
LASSO	DT	475	0.996057	0.994815	0.99522	0.996058
LASSO	DT	480	0.996139	0.994923	0.995386	0.996141
LASSO	DT	485	0.99603	0.994779	0.995421	0.996031
LASSO	DT	490	0.996153	0.99494	0.995599	0.996153
LASSO	DT	495	0.995825	0.99451	0.995041	0.995827
LASSO	DT	500	0.996357	0.995209	0.995629	0.996359
LASSO	DT	505	0.996043	0.994797	0.995293	0.996045
LASSO	DT	510	0.996043	0.994797	0.995119	0.996045
LASSO	DT	515	0.996125	0.994905	0.995222	0.996127
LASSO	DT	520	0.996016	0.994762	0.995347	0.996018
LASSO	DT	525	0.995716	0.994368	0.994882	0.995719
LASSO	DT	530	0.996521	0.995425	0.995907	0.996522
LASSO	DT	535	0.996221	0.99503	0.995379	0.996222
LASSO	DT	540	0.996234	0.995048	0.995637	0.996235
LASSO	DT	545	0.996398	0.995264	0.995811	0.996399
LASSO	DT	550	0.996166	0.994958	0.995443	0.996167
LASSO	DT	555	0.995784	0.994456	0.994827	0.995785
LASSO	DT	560	0.99618	0.994977	0.995429	0.996182
LASSO	DT	565	0.995975	0.994708	0.995205	0.995977
LASSO	DT	570	0.995839	0.994528	0.995102	0.99584
LASSO	DT	575	0.996098	0.994869	0.995428	0.996099
LASSO	DT	580	0.995743	0.994403	0.994733	0.995746
LASSO	DT	585	0.995989	0.994725	0.995061	0.99599
LASSO	DT	590	0.995975	0.994708	0.995078	0.995977
LASSO	DT	595	0.995866	0.994564	0.994977	0.995868
LASSO	DT	600	0.995866	0.994564	0.995152	0.995867
LASSO	DT	605	0.996194	0.994995	0.995586	0.996195
LASSO	DT	610	0.995825	0.99451	0.995071	0.995826
LASSO	DT	615	0.995866	0.994564	0.995117	0.995868
LASSO	DT	620	0.996016	0.994761	0.995177	0.996017
LASSO	DT	625	0.996234	0.995049	0.995557	0.996236
LASSO	DT	630	0.996071	0.994834	0.995348	0.996073
LASSO	DT	635	0.996234	0.995048	0.995488	0.996236
LASSO	DT	640	0.996016	0.994761	0.995166	0.996018
LASSO	DT	645	0.996166	0.994959	0.995363	0.996168
LASSO	DT	650	0.995798	0.994474	0.995019	0.995799
LASSO	DT	655	0.995866	0.994564	0.995136	0.995867
LASSO	DT	660	0.995661	0.994295	0.994914	0.995663
LASSO	DT	665	0.996221	0.995031	0.995559	0.996222
LASSO	DT	670	0.996289	0.99512	0.995553	0.99629
LASSO	DT	675	0.995866	0.994564	0.995053	0.995868
LASSO	DT	680	0.996371	0.995228	0.995589	0.996373
LASSO	DT	685	0.996084	0.994851	0.995403	0.996085
LASSO	DT	690	0.995934	0.994654	0.995062	0.995936
LASSO	DT	695	0.996316	0.995156	0.995466	0.996318
LASSO	DT	700	0.995866	0.994565	0.995257	0.995868
LASSO	DT	705	0.995907	0.994618	0.995106	0.995909
LASSO	DT	710	0.996071	0.994834	0.995219	0.996074
LASSO	DT	715	0.995893	0.9946	0.995143	0.995895
LASSO	DT	720	0.996234	0.995049	0.995475	0.996236
LASSO	DT	725	0.996194	0.994995	0.995384	0.996195
LASSO	DT	730	0.996098	0.994869	0.995375	0.996099
LASSO	DT	735	0.99558	0.994188	0.994478	0.995584
LASSO	DT	740	0.99603	0.994779	0.995337	0.996031
LASSO	DT	745	0.996248	0.995066	0.995513	0.996249
LASSO	DT	750	0.995975	0.994708	0.995202	0.995977
LASSO	DT	755	0.99618	0.994976	0.995429	0.99618
LASSO	DT	760	0.996098	0.994869	0.995462	0.996099
LASSO	DT	765	0.995757	0.994422	0.994933	0.995759
LASSO	DT	770	0.995484	0.994062	0.994561	0.995486
LASSO	DT	775	0.995907	0.994617	0.995198	0.995909
LASSO	DT	780	0.996043	0.994797	0.995367	0.996044
LASSO	DT	785	0.995661	0.994296	0.994575	0.995665
LASSO	DT	790	0.995716	0.994366	0.994914	0.995717
LASSO	DT	795	0.995962	0.994689	0.995181	0.995962
LASSO	DT	800	0.996153	0.99494	0.995486	0.996153
LASSO	DT	805	0.995975	0.994708	0.995249	0.995977
LASSO	DT	810	0.99603	0.994779	0.995157	0.996031
LASSO	DT	815	0.995907	0.994617	0.995383	0.995907
LASSO	DT	820	0.995866	0.994564	0.995192	0.995867
LASSO	DT	825	0.995743	0.994403	0.994954	0.995745
LASSO	DT	830	0.995798	0.994474	0.995131	0.995799
LASSO	DT	835	0.996166	0.994958	0.995523	0.996167
LASSO	DT	840	0.995962	0.99469	0.995082	0.995964
LASSO	DT	845	0.99618	0.994976	0.99549	0.996181
LASSO	DT	850	0.995852	0.994545	0.995035	0.995853
LASSO	DT	855	0.996043	0.994797	0.995402	0.996045
LASSO	DT	860	0.995989	0.994726	0.995207	0.995991
LASSO	DT	865	0.996043	0.994797	0.99524	0.996044
LASSO	DT	870	0.99562	0.994242	0.994789	0.995623
LASSO	DT	875	0.996112	0.994887	0.995445	0.996113
LASSO	DT	880	0.996207	0.995012	0.995458	0.996209
LASSO	DT	885	0.995743	0.994403	0.995078	0.995744
LASSO	DT	890	0.995934	0.994654	0.995146	0.995936
LASSO	DT	895	0.995852	0.994546	0.995044	0.995855
LASSO	DT	900	0.996125	0.994905	0.995344	0.996127
LASSO	DT	905	0.995962	0.99469	0.995208	0.995963
LASSO	DT	910	0.995812	0.994492	0.995126	0.995813
LASSO	DT	915	0.995948	0.994672	0.995186	0.995949
LASSO	DT	920	0.995852	0.994546	0.995243	0.995854
LASSO	DT	925	0.996112	0.994887	0.995422	0.996113
LASSO	DT	930	0.99588	0.994582	0.995082	0.995881
LASSO	DT	935	0.995852	0.994546	0.994957	0.995854
LASSO	DT	940	0.996548	0.995461	0.995772	0.99655
LASSO	DT	945	0.996303	0.995138	0.995613	0.996304
LASSO	DT	950	0.995948	0.994671	0.995209	0.995949
LASSO	DT	955	0.995907	0.994618	0.995111	0.995908
LASSO	DT	960	0.995539	0.994133	0.994856	0.99554
LASSO	DT	965	0.995661	0.994295	0.994779	0.995663
LASSO	DT	970	0.995839	0.994528	0.994951	0.995841
LASSO	DT	975	0.995921	0.994636	0.995043	0.995922
LASSO	DT	980	0.996125	0.994905	0.995381	0.996127
LASSO	DT	985	0.99573	0.994385	0.994871	0.995732
LASSO	DT	990	0.99588	0.994582	0.995064	0.995881
LASSO	DT	995	0.995566	0.994169	0.994684	0.995567
LASSO	DT	1000	0.995702	0.994349	0.994965	0.995704
LASSO	RF	5	0.969043	0.959598	0.965186	0.969417
LASSO	RF	10	0.99603	0.994779	0.995413	0.996032
LASSO	RF	15	0.997299	0.996448	0.996821	0.9973
LASSO	RF	20	0.998417	0.997919	0.99811	0.998418
LASSO	RF	25	0.998731	0.998331	0.998599	0.998731
LASSO	RF	30	0.998936	0.9986	0.998825	0.998936
LASSO	RF	35	0.999195	0.998941	0.999097	0.999195
LASSO	RF	40	0.999468	0.9993	0.999463	0.999468
LASSO	RF	45	0.999468	0.9993	0.999445	0.999468
LASSO	RF	50	0.999509	0.999354	0.999465	0.999509
LASSO	RF	55	0.999482	0.999318	0.999419	0.999482
LASSO	RF	60	0.999441	0.999264	0.999451	0.999441
LASSO	RF	65	0.999659	0.999551	0.999627	0.999659
LASSO	RF	70	0.999632	0.999515	0.999618	0.999632
LASSO	RF	75	0.999645	0.999533	0.999627	0.999645
LASSO	RF	80	0.999618	0.999498	0.999611	0.999618
LASSO	RF	85	0.999673	0.999569	0.999655	0.999673
LASSO	RF	90	0.999659	0.999551	0.999682	0.999659
LASSO	RF	95	0.999632	0.999515	0.999601	0.999632
LASSO	RF	100	0.999782	0.999713	0.999759	0.999782
LASSO	RF	105	0.999604	0.99948	0.999592	0.999604
LASSO	RF	110	0.999713	0.999623	0.99969	0.999713
LASSO	RF	115	0.999673	0.999569	0.999692	0.999673
LASSO	RF	120	0.9997	0.999605	0.999693	0.9997
LASSO	RF	125	0.999768	0.999695	0.999777	0.999768
LASSO	RF	130	0.999632	0.999515	0.999619	0.999632
LASSO	RF	135	0.999618	0.999498	0.999613	0.999618
LASSO	RF	140	0.999659	0.999551	0.999649	0.999659
LASSO	RF	145	0.999618	0.999498	0.999579	0.999618
LASSO	RF	150	0.999618	0.999498	0.999638	0.999618
LASSO	RF	155	0.999618	0.999498	0.999599	0.999618
LASSO	RF	160	0.999645	0.999533	0.999626	0.999645
LASSO	RF	165	0.999645	0.999533	0.99964	0.999645
LASSO	RF	170	0.999618	0.999498	0.99958	0.999618
LASSO	RF	175	0.999618	0.999498	0.999619	0.999618
LASSO	RF	180	0.999604	0.99948	0.999604	0.999604
LASSO	RF	185	0.999645	0.999533	0.999641	0.999645
LASSO	RF	190	0.999645	0.999533	0.999657	0.999645
LASSO	RF	195	0.999591	0.999462	0.999596	0.999591
LASSO	RF	200	0.999577	0.999444	0.999586	0.999577
LASSO	RF	205	0.999604	0.99948	0.999602	0.999604
LASSO	RF	210	0.999632	0.999516	0.999628	0.999632
LASSO	RF	215	0.999618	0.999498	0.999614	0.999618
LASSO	RF	220	0.999577	0.999444	0.999578	0.999577
LASSO	RF	225	0.999632	0.999515	0.999603	0.999632
LASSO	RF	230	0.999577	0.999444	0.999585	0.999577
LASSO	RF	235	0.999591	0.999462	0.999579	0.999591
LASSO	RF	240	0.999618	0.999498	0.999624	0.999618
LASSO	RF	245	0.999577	0.999444	0.999586	0.999577
LASSO	RF	250	0.999673	0.999569	0.999667	0.999673
LASSO	RF	255	0.999604	0.99948	0.999612	0.999604
LASSO	RF	260	0.999577	0.999444	0.999588	0.999577
LASSO	RF	265	0.999482	0.999318	0.99947	0.999482
LASSO	RF	270	0.999604	0.99948	0.999606	0.999604
LASSO	RF	275	0.999563	0.999426	0.999555	0.999563
LASSO	RF	280	0.999577	0.999444	0.999562	0.999577
LASSO	RF	285	0.99955	0.999408	0.999565	0.99955
LASSO	RF	290	0.999618	0.999498	0.99961	0.999618
LASSO	RF	295	0.999563	0.999426	0.999549	0.999563
LASSO	RF	300	0.999604	0.99948	0.999604	0.999604
LASSO	RF	305	0.999577	0.999444	0.999555	0.999577
LASSO	RF	310	0.99955	0.999408	0.999561	0.99955
LASSO	RF	315	0.999563	0.999426	0.999545	0.999563
LASSO	RF	320	0.999536	0.99939	0.999528	0.999536
LASSO	RF	325	0.999591	0.999462	0.999586	0.999591
LASSO	RF	330	0.999577	0.999444	0.999559	0.999577
LASSO	RF	335	0.999659	0.999551	0.999668	0.999659
LASSO	RF	340	0.999563	0.999426	0.999547	0.999563
LASSO	RF	345	0.999495	0.999336	0.999473	0.999495
LASSO	RF	350	0.999604	0.99948	0.999586	0.999604
LASSO	RF	355	0.999509	0.999354	0.999513	0.999509
LASSO	RF	360	0.999509	0.999354	0.999474	0.999509
LASSO	RF	365	0.999482	0.999318	0.999476	0.999482
LASSO	RF	370	0.999522	0.999372	0.999513	0.999522
LASSO	RF	375	0.999495	0.999336	0.999502	0.999495
LASSO	RF	380	0.999536	0.99939	0.999541	0.999536
LASSO	RF	385	0.999468	0.9993	0.999482	0.999468
LASSO	RF	390	0.999509	0.999354	0.999525	0.999509
LASSO	RF	395	0.999522	0.999372	0.999512	0.999522
LASSO	RF	400	0.999604	0.99948	0.999602	0.999604
LASSO	RF	405	0.999536	0.99939	0.99955	0.999536
LASSO	RF	410	0.999522	0.999372	0.999519	0.999522
LASSO	RF	415	0.999563	0.999426	0.999555	0.999563
LASSO	RF	420	0.99955	0.999408	0.999523	0.99955
LASSO	RF	425	0.999536	0.99939	0.999539	0.999536
LASSO	RF	430	0.999536	0.99939	0.999516	0.999536
LASSO	RF	435	0.999632	0.999516	0.999656	0.999632
LASSO	RF	440	0.999454	0.999282	0.999478	0.999454
LASSO	RF	445	0.999441	0.999264	0.999449	0.999441
LASSO	RF	450	0.999563	0.999426	0.999556	0.999563
LASSO	RF	455	0.999618	0.999498	0.999627	0.999618
LASSO	RF	460	0.999495	0.999336	0.999481	0.999495
LASSO	RF	465	0.99955	0.999408	0.999561	0.99955
LASSO	RF	470	0.999454	0.999282	0.99945	0.999454
LASSO	RF	475	0.9994	0.999211	0.999401	0.9994
LASSO	RF	480	0.999441	0.999264	0.999425	0.999441
LASSO	RF	485	0.999563	0.999426	0.999554	0.999563
LASSO	RF	490	0.999427	0.999246	0.999384	0.999427
LASSO	RF	495	0.999577	0.999444	0.999604	0.999577
LASSO	RF	500	0.99955	0.999408	0.999522	0.99955
LASSO	RF	505	0.999482	0.999318	0.999478	0.999482
LASSO	RF	510	0.999495	0.999336	0.999471	0.999495
LASSO	RF	515	0.999468	0.9993	0.99946	0.999468
LASSO	RF	520	0.999359	0.999157	0.999359	0.999359
LASSO	RF	525	0.999522	0.999372	0.999488	0.999522
LASSO	RF	530	0.999386	0.999193	0.999308	0.999386
LASSO	RF	535	0.999359	0.999157	0.999366	0.999359
LASSO	RF	540	0.999441	0.999264	0.999437	0.999441
LASSO	RF	545	0.999427	0.999246	0.999405	0.999427
LASSO	RF	550	0.999468	0.9993	0.999455	0.999468
LASSO	RF	555	0.999413	0.999228	0.999358	0.999413
LASSO	RF	560	0.999345	0.999139	0.999333	0.999345
LASSO	RF	565	0.999563	0.999426	0.999553	0.999563
LASSO	RF	570	0.999345	0.999139	0.999357	0.999345
LASSO	RF	575	0.999413	0.999228	0.999385	0.999413
LASSO	RF	580	0.9994	0.999211	0.999399	0.9994
LASSO	RF	585	0.999509	0.999354	0.999525	0.999509
LASSO	RF	590	0.999386	0.999193	0.999383	0.999386
LASSO	RF	595	0.999522	0.999372	0.999494	0.999522
LASSO	RF	600	0.999386	0.999193	0.999391	0.999386
LASSO	RF	605	0.999454	0.999282	0.999431	0.999454
LASSO	RF	610	0.999427	0.999246	0.999432	0.999427
LASSO	RF	615	0.999372	0.999175	0.999337	0.999372
LASSO	RF	620	0.9994	0.99921	0.999371	0.9994
LASSO	RF	625	0.999413	0.999228	0.999373	0.999413
LASSO	RF	630	0.9994	0.99921	0.999407	0.9994
LASSO	RF	635	0.999441	0.999264	0.999417	0.999441
LASSO	RF	640	0.999345	0.999139	0.999336	0.999345
LASSO	RF	645	0.999359	0.999157	0.999351	0.999359
LASSO	RF	650	0.999372	0.999175	0.99934	0.999372
LASSO	RF	655	0.999359	0.999157	0.99936	0.999359
LASSO	RF	660	0.999372	0.999175	0.999321	0.999372
LASSO	RF	665	0.999331	0.999121	0.999328	0.999331
LASSO	RF	670	0.999331	0.999121	0.999274	0.999331
LASSO	RF	675	0.999372	0.999175	0.999339	0.999372
LASSO	RF	680	0.999331	0.999121	0.999303	0.999331
LASSO	RF	685	0.999345	0.999139	0.999325	0.999345
LASSO	RF	690	0.999386	0.999193	0.999396	0.999386
LASSO	RF	695	0.999482	0.999318	0.999486	0.999482
LASSO	RF	700	0.999209	0.998959	0.999169	0.999209
LASSO	RF	705	0.999331	0.999121	0.999307	0.999331
LASSO	RF	710	0.999291	0.999067	0.999257	0.99929
LASSO	RF	715	0.999386	0.999193	0.999361	0.999386
LASSO	RF	720	0.999195	0.998941	0.999145	0.999195
LASSO	RF	725	0.999277	0.999049	0.999211	0.999277
LASSO	RF	730	0.999331	0.999121	0.999306	0.999331
LASSO	RF	735	0.999345	0.999139	0.999317	0.999345
LASSO	RF	740	0.999291	0.999067	0.99926	0.99929
LASSO	RF	745	0.999454	0.999282	0.99947	0.999454
LASSO	RF	750	0.999195	0.998941	0.999129	0.999195
LASSO	RF	755	0.99925	0.999013	0.999222	0.999249
LASSO	RF	760	0.999345	0.999139	0.999342	0.999345
LASSO	RF	765	0.999291	0.999067	0.999281	0.99929
LASSO	RF	770	0.999372	0.999175	0.999365	0.999372
LASSO	RF	775	0.999086	0.998798	0.999071	0.999086
LASSO	RF	780	0.999277	0.999049	0.999249	0.999277
LASSO	RF	785	0.999277	0.999049	0.999319	0.999277
LASSO	RF	790	0.99925	0.999013	0.99925	0.99925
LASSO	RF	795	0.999345	0.999139	0.99931	0.999345
LASSO	RF	800	0.999345	0.999139	0.999332	0.999345
LASSO	RF	805	0.99914	0.99887	0.999124	0.99914
LASSO	RF	810	0.999345	0.999139	0.99934	0.999345
LASSO	RF	815	0.999331	0.999121	0.999274	0.999331
LASSO	RF	820	0.999222	0.998977	0.999205	0.999222
LASSO	RF	825	0.9991	0.998816	0.999092	0.999099
LASSO	RF	830	0.999236	0.998995	0.999208	0.999236
LASSO	RF	835	0.999072	0.99878	0.999023	0.999072
LASSO	RF	840	0.999236	0.998995	0.999208	0.999236
LASSO	RF	845	0.999127	0.998852	0.999109	0.999127
LASSO	RF	850	0.999263	0.999031	0.999229	0.999263
LASSO	RF	855	0.999168	0.998906	0.999099	0.999167
LASSO	RF	860	0.999236	0.998995	0.999219	0.999236
LASSO	RF	865	0.999154	0.998888	0.999106	0.999154
LASSO	RF	870	0.999291	0.999067	0.99928	0.99929
LASSO	RF	875	0.99925	0.999013	0.99916	0.999249
LASSO	RF	880	0.999154	0.998888	0.99911	0.999154
LASSO	RF	885	0.999222	0.998977	0.999199	0.999222
LASSO	RF	890	0.999181	0.998923	0.999152	0.999181
LASSO	RF	895	0.999154	0.998888	0.999103	0.999154
LASSO	RF	900	0.999127	0.998852	0.999117	0.999127
LASSO	RF	905	0.999181	0.998923	0.99918	0.999181
LASSO	RF	910	0.999209	0.998959	0.999217	0.999209
LASSO	RF	915	0.99914	0.99887	0.99912	0.99914
LASSO	RF	920	0.999154	0.998888	0.999113	0.999154
LASSO	RF	925	0.999222	0.998977	0.999188	0.999222
LASSO	RF	930	0.999059	0.998762	0.999062	0.999059
LASSO	RF	935	0.999181	0.998923	0.999134	0.999181
LASSO	RF	940	0.999072	0.99878	0.999011	0.999072
LASSO	RF	945	0.998895	0.998547	0.998859	0.998895
LASSO	RF	950	0.998854	0.998493	0.998832	0.998854
LASSO	RF	955	0.999086	0.998798	0.999058	0.999086
LASSO	RF	960	0.999086	0.998798	0.999091	0.999086
LASSO	RF	965	0.999127	0.998852	0.999095	0.999127
LASSO	RF	970	0.999086	0.998798	0.99903	0.999086
LASSO	RF	975	0.9991	0.998816	0.999088	0.999099
LASSO	RF	980	0.999045	0.998744	0.998992	0.999045
LASSO	RF	985	0.999018	0.998708	0.999023	0.999018
LASSO	RF	990	0.999263	0.999031	0.999227	0.999263
LASSO	RF	995	0.999127	0.998852	0.99911	0.999127
LASSO	RF	1000	0.999086	0.998798	0.999095	0.999086
LightGBM	DT	5	0.988812	0.985293	0.983116	0.988827
LightGBM	DT	10	0.997571	0.996806	0.996903	0.997572
LightGBM	DT	15	0.998117	0.997524	0.997674	0.998117
LightGBM	DT	20	0.998431	0.997937	0.998018	0.998431
LightGBM	DT	25	0.998513	0.998044	0.998178	0.998513
LightGBM	DT	30	0.998581	0.998134	0.998194	0.998581
LightGBM	DT	35	0.998677	0.998259	0.998461	0.998677
LightGBM	DT	40	0.998567	0.998116	0.998307	0.998567
LightGBM	DT	45	0.998608	0.99817	0.998381	0.998608
LightGBM	DT	50	0.998486	0.998008	0.998213	0.998486
LightGBM	DT	55	0.998458	0.997972	0.998187	0.998458
LightGBM	DT	60	0.998827	0.998457	0.998663	0.998827
LightGBM	DT	65	0.998636	0.998206	0.998392	0.998636
LightGBM	DT	70	0.99869	0.998277	0.998409	0.99869
LightGBM	DT	75	0.998527	0.998062	0.998225	0.998527
LightGBM	DT	80	0.99854	0.99808	0.998292	0.99854
LightGBM	DT	85	0.998554	0.998098	0.998368	0.998554
LightGBM	DT	90	0.998472	0.99799	0.998173	0.998472
LightGBM	DT	95	0.998595	0.998152	0.998315	0.998595
LightGBM	DT	100	0.998718	0.998313	0.998365	0.998718
LightGBM	DT	105	0.998472	0.99799	0.998111	0.998472
LightGBM	DT	110	0.998745	0.998349	0.998514	0.998745
LightGBM	DT	115	0.998554	0.998098	0.998348	0.998554
LightGBM	DT	120	0.998663	0.998242	0.998405	0.998663
LightGBM	DT	125	0.998554	0.998098	0.998366	0.998554
LightGBM	DT	130	0.998376	0.997865	0.998124	0.998377
LightGBM	DT	135	0.998267	0.997721	0.997973	0.998267
LightGBM	DT	140	0.998445	0.997954	0.998165	0.998445
LightGBM	DT	145	0.998608	0.99817	0.998274	0.998608
LightGBM	DT	150	0.998513	0.998044	0.998324	0.998513
LightGBM	DT	155	0.998581	0.998134	0.998334	0.998581
LightGBM	DT	160	0.998649	0.998224	0.998337	0.998649
LightGBM	DT	165	0.998718	0.998313	0.998405	0.998718
LightGBM	DT	170	0.998622	0.998188	0.998386	0.998622
LightGBM	DT	175	0.998499	0.998026	0.99818	0.998499
LightGBM	DT	180	0.998431	0.997936	0.998098	0.998431
LightGBM	DT	185	0.99839	0.997883	0.998122	0.99839
LightGBM	DT	190	0.998513	0.998044	0.998212	0.998513
LightGBM	DT	195	0.998417	0.997919	0.998137	0.998417
LightGBM	DT	200	0.998308	0.997775	0.997975	0.998308
LightGBM	DT	205	0.998567	0.998116	0.998327	0.998568
LightGBM	DT	210	0.998486	0.998008	0.998157	0.998486
LightGBM	DT	215	0.998513	0.998044	0.998289	0.998513
LightGBM	DT	220	0.998363	0.997847	0.998064	0.998363
LightGBM	DT	225	0.998486	0.998008	0.998176	0.998486
LightGBM	DT	230	0.998527	0.998062	0.998294	0.998527
LightGBM	DT	235	0.998295	0.997757	0.997908	0.998295
LightGBM	DT	240	0.998404	0.9979	0.998056	0.998404
LightGBM	DT	245	0.998322	0.997793	0.998012	0.998322
LightGBM	DT	250	0.998308	0.997775	0.998114	0.998308
LightGBM	DT	255	0.998581	0.998134	0.998413	0.998581
LightGBM	DT	260	0.998663	0.998242	0.99846	0.998663
LightGBM	DT	265	0.998458	0.997972	0.998082	0.998458
LightGBM	DT	270	0.998158	0.997578	0.997881	0.998158
LightGBM	DT	275	0.998458	0.997972	0.998251	0.998458
LightGBM	DT	280	0.998117	0.997524	0.9977	0.998117
LightGBM	DT	285	0.998458	0.997972	0.998159	0.998458
LightGBM	DT	290	0.998581	0.998134	0.998343	0.998581
LightGBM	DT	295	0.998322	0.997793	0.998039	0.998322
LightGBM	DT	300	0.998458	0.997972	0.998168	0.998458
LightGBM	DT	305	0.998622	0.998188	0.998332	0.998622
LightGBM	DT	310	0.998472	0.99799	0.998119	0.998472
LightGBM	DT	315	0.998595	0.998152	0.998298	0.998595
LightGBM	DT	320	0.998554	0.998098	0.998163	0.998554
LightGBM	DT	325	0.99854	0.99808	0.99833	0.99854
LightGBM	DT	330	0.998486	0.998008	0.998222	0.998486
LightGBM	DT	335	0.998622	0.998188	0.998378	0.998622
LightGBM	DT	340	0.998458	0.997972	0.998124	0.998458
LightGBM	DT	345	0.998527	0.998062	0.998222	0.998527
LightGBM	DT	350	0.998499	0.998026	0.998215	0.998499
LightGBM	DT	355	0.998404	0.997901	0.99804	0.998404
LightGBM	DT	360	0.998267	0.997721	0.997917	0.998267
LightGBM	DT	365	0.998636	0.998206	0.998365	0.998636
LightGBM	DT	370	0.998363	0.997847	0.998057	0.998363
LightGBM	DT	375	0.998649	0.998224	0.998428	0.998649
LightGBM	DT	380	0.998513	0.998044	0.998334	0.998513
LightGBM	DT	385	0.998213	0.997649	0.997757	0.998213
LightGBM	DT	390	0.99854	0.99808	0.998291	0.99854
LightGBM	DT	395	0.998649	0.998224	0.998326	0.998649
LightGBM	DT	400	0.998431	0.997937	0.998024	0.998431
LightGBM	DT	405	0.998595	0.998152	0.998306	0.998595
LightGBM	DT	410	0.998417	0.997919	0.99805	0.998418
LightGBM	DT	415	0.99839	0.997883	0.99797	0.99839
LightGBM	DT	420	0.998295	0.997757	0.997882	0.998295
LightGBM	DT	425	0.998404	0.997901	0.998104	0.998404
LightGBM	DT	430	0.998731	0.998331	0.998382	0.998731
LightGBM	DT	435	0.998295	0.997757	0.998046	0.998295
LightGBM	DT	440	0.998417	0.997919	0.998045	0.998417
LightGBM	DT	445	0.998567	0.998116	0.99832	0.998567
LightGBM	DT	450	0.998445	0.997954	0.99813	0.998445
LightGBM	DT	455	0.998336	0.997811	0.998057	0.998336
LightGBM	DT	460	0.998336	0.997811	0.997946	0.998336
LightGBM	DT	465	0.998336	0.997811	0.997968	0.998336
LightGBM	DT	470	0.998636	0.998206	0.998258	0.998636
LightGBM	DT	475	0.998499	0.998026	0.998246	0.998499
LightGBM	DT	480	0.998336	0.997811	0.998002	0.998336
LightGBM	DT	485	0.998336	0.997811	0.998061	0.998336
LightGBM	DT	490	0.998226	0.997667	0.997811	0.998227
LightGBM	DT	495	0.998499	0.998026	0.998152	0.998499
LightGBM	DT	500	0.998513	0.998044	0.998152	0.998513
LightGBM	DT	505	0.99839	0.997883	0.998073	0.99839
LightGBM	DT	510	0.998376	0.997865	0.998027	0.998377
LightGBM	DT	515	0.998458	0.997973	0.997993	0.998459
LightGBM	DT	520	0.998513	0.998044	0.998108	0.998513
LightGBM	DT	525	0.998527	0.998062	0.998196	0.998527
LightGBM	DT	530	0.998567	0.998116	0.9984	0.998567
LightGBM	DT	535	0.998595	0.998152	0.99812	0.998595
LightGBM	DT	540	0.998567	0.998116	0.998306	0.998567
LightGBM	DT	545	0.998131	0.997542	0.997742	0.998131
LightGBM	DT	550	0.998431	0.997937	0.998082	0.998431
LightGBM	DT	555	0.998745	0.998349	0.998493	0.998745
LightGBM	DT	560	0.998281	0.997739	0.997892	0.998281
LightGBM	DT	565	0.998445	0.997954	0.998102	0.998445
LightGBM	DT	570	0.998513	0.998044	0.99822	0.998513
LightGBM	DT	575	0.998595	0.998152	0.998274	0.998595
LightGBM	DT	580	0.998349	0.997829	0.997935	0.998349
LightGBM	DT	585	0.998554	0.998098	0.998329	0.998554
LightGBM	DT	590	0.998172	0.997596	0.997832	0.998172
LightGBM	DT	595	0.998363	0.997847	0.998062	0.998363
LightGBM	DT	600	0.998622	0.998188	0.998237	0.998622
LightGBM	DT	605	0.998554	0.998098	0.998228	0.998554
LightGBM	DT	610	0.99854	0.99808	0.998209	0.99854
LightGBM	DT	615	0.998567	0.998116	0.998281	0.998568
LightGBM	DT	620	0.998718	0.998313	0.998384	0.998718
LightGBM	DT	625	0.99854	0.99808	0.998226	0.99854
LightGBM	DT	630	0.998281	0.997739	0.997975	0.998281
LightGBM	DT	635	0.998145	0.99756	0.997706	0.998145
LightGBM	DT	640	0.998663	0.998242	0.998382	0.998663
LightGBM	DT	645	0.99854	0.99808	0.998293	0.99854
LightGBM	DT	650	0.998581	0.998134	0.998343	0.998581
LightGBM	DT	655	0.998349	0.997829	0.99813	0.998349
LightGBM	DT	660	0.99854	0.99808	0.998173	0.99854
LightGBM	DT	665	0.998281	0.997739	0.997942	0.998281
LightGBM	DT	670	0.998608	0.99817	0.998405	0.998609
LightGBM	DT	675	0.998567	0.998116	0.998272	0.998567
LightGBM	DT	680	0.99854	0.99808	0.998254	0.99854
LightGBM	DT	685	0.998267	0.997721	0.99795	0.998267
LightGBM	DT	690	0.998677	0.998259	0.998358	0.998677
LightGBM	DT	695	0.998554	0.998098	0.998233	0.998554
LightGBM	DT	700	0.998472	0.99799	0.998094	0.998472
LightGBM	DT	705	0.998499	0.998026	0.998098	0.998499
LightGBM	DT	710	0.99824	0.997685	0.997852	0.99824
LightGBM	DT	715	0.998554	0.998098	0.998257	0.998554
LightGBM	DT	720	0.998417	0.997919	0.998054	0.998417
LightGBM	DT	725	0.998581	0.998134	0.998275	0.998581
LightGBM	DT	730	0.998554	0.998098	0.998114	0.998554
LightGBM	DT	735	0.99854	0.99808	0.998224	0.99854
LightGBM	DT	740	0.998336	0.997811	0.99799	0.998336
LightGBM	DT	745	0.998281	0.997739	0.997899	0.998281
LightGBM	DT	750	0.998458	0.997972	0.998181	0.998458
LightGBM	DT	755	0.998145	0.99756	0.997737	0.998145
LightGBM	DT	760	0.998336	0.997811	0.997848	0.998336
LightGBM	DT	765	0.998622	0.998188	0.998326	0.998622
LightGBM	DT	770	0.998254	0.997703	0.997849	0.998254
LightGBM	DT	775	0.998431	0.997936	0.998195	0.998431
LightGBM	DT	780	0.998349	0.997829	0.998051	0.998349
LightGBM	DT	785	0.998499	0.998026	0.998169	0.998499
LightGBM	DT	790	0.998376	0.997865	0.998064	0.998377
LightGBM	DT	795	0.99839	0.997883	0.998041	0.99839
LightGBM	DT	800	0.998472	0.99799	0.998123	0.998472
LightGBM	DT	805	0.998554	0.998098	0.998221	0.998554
LightGBM	DT	810	0.998226	0.997667	0.997864	0.998227
LightGBM	DT	815	0.998199	0.997631	0.997715	0.998199
LightGBM	DT	820	0.998445	0.997954	0.998079	0.998445
LightGBM	DT	825	0.998417	0.997919	0.997997	0.998418
LightGBM	DT	830	0.998458	0.997972	0.99812	0.998458
LightGBM	DT	835	0.998376	0.997865	0.998155	0.998376
LightGBM	DT	840	0.998513	0.998044	0.998233	0.998513
LightGBM	DT	845	0.998445	0.997955	0.998183	0.998445
LightGBM	DT	850	0.998554	0.998098	0.998239	0.998554
LightGBM	DT	855	0.998404	0.997901	0.998046	0.998404
LightGBM	DT	860	0.99854	0.99808	0.998204	0.99854
LightGBM	DT	865	0.998295	0.997757	0.997837	0.998295
LightGBM	DT	870	0.998295	0.997757	0.997922	0.998295
LightGBM	DT	875	0.99824	0.997685	0.997843	0.99824
LightGBM	DT	880	0.998445	0.997955	0.998081	0.998445
LightGBM	DT	885	0.998376	0.997865	0.998044	0.998377
LightGBM	DT	890	0.998499	0.998026	0.998174	0.998499
LightGBM	DT	895	0.998499	0.998026	0.998222	0.998499
LightGBM	DT	900	0.998417	0.997919	0.998072	0.998417
LightGBM	DT	905	0.997885	0.997219	0.997403	0.997886
LightGBM	DT	910	0.998527	0.998062	0.998128	0.998527
LightGBM	DT	915	0.998336	0.997811	0.998011	0.998336
LightGBM	DT	920	0.998404	0.997901	0.998087	0.998404
LightGBM	DT	925	0.998322	0.997793	0.998033	0.998322
LightGBM	DT	930	0.99854	0.99808	0.998161	0.99854
LightGBM	DT	935	0.998677	0.998259	0.998426	0.998677
LightGBM	DT	940	0.998417	0.997919	0.998046	0.998417
LightGBM	DT	945	0.998295	0.997757	0.998014	0.998295
LightGBM	DT	950	0.998431	0.997937	0.998162	0.998431
LightGBM	DT	955	0.998349	0.997829	0.99797	0.998349
LightGBM	DT	960	0.998376	0.997865	0.998058	0.998377
LightGBM	DT	965	0.998281	0.997739	0.997835	0.998281
LightGBM	DT	970	0.998622	0.998188	0.99847	0.998622
LightGBM	DT	975	0.998199	0.997632	0.997813	0.998199
LightGBM	DT	980	0.99839	0.997883	0.998023	0.99839
LightGBM	DT	985	0.99839	0.997883	0.998002	0.99839
LightGBM	DT	990	0.998226	0.997667	0.997823	0.998227
LightGBM	DT	995	0.998486	0.998008	0.998106	0.998486
LightGBM	DT	1000	0.998308	0.997775	0.997938	0.998309
LightGBM	RF	5	0.991678	0.98906	0.987923	0.99168
LightGBM	RF	10	0.998677	0.99826	0.998621	0.998677
LightGBM	RF	15	0.999563	0.999426	0.999569	0.999563
LightGBM	RF	20	0.999659	0.999551	0.999649	0.999659
LightGBM	RF	25	0.999768	0.999695	0.999776	0.999768
LightGBM	RF	30	0.999686	0.999587	0.999721	0.999686
LightGBM	RF	35	0.999713	0.999623	0.99974	0.999714
LightGBM	RF	40	0.999727	0.999641	0.999753	0.999727
LightGBM	RF	45	0.999836	0.999785	0.999841	0.999836
LightGBM	RF	50	0.999864	0.999821	0.999863	0.999864
LightGBM	RF	55	0.99985	0.999803	0.999855	0.99985
LightGBM	RF	60	0.999877	0.999838	0.999887	0.999877
LightGBM	RF	65	0.99985	0.999803	0.999855	0.99985
LightGBM	RF	70	0.99985	0.999803	0.999863	0.99985
LightGBM	RF	75	0.999823	0.999767	0.999831	0.999823
LightGBM	RF	80	0.999823	0.999767	0.999836	0.999823
LightGBM	RF	85	0.999836	0.999785	0.999842	0.999836
LightGBM	RF	90	0.999809	0.999749	0.999822	0.999809
LightGBM	RF	95	0.999809	0.999749	0.999819	0.999809
LightGBM	RF	100	0.999823	0.999767	0.999836	0.999823
LightGBM	RF	105	0.999754	0.999677	0.99977	0.999754
LightGBM	RF	110	0.999864	0.999821	0.999864	0.999864
LightGBM	RF	115	0.999864	0.999821	0.999879	0.999864
LightGBM	RF	120	0.999782	0.999713	0.999792	0.999782
LightGBM	RF	125	0.999836	0.999785	0.999831	0.999836
LightGBM	RF	130	0.999823	0.999767	0.999827	0.999823
LightGBM	RF	135	0.999864	0.999821	0.999874	0.999864
LightGBM	RF	140	0.999795	0.999731	0.999818	0.999795
LightGBM	RF	145	0.999823	0.999767	0.999836	0.999823
LightGBM	RF	150	0.99985	0.999803	0.999855	0.99985
LightGBM	RF	155	0.999823	0.999767	0.99983	0.999823
LightGBM	RF	160	0.999891	0.999856	0.999896	0.999891
LightGBM	RF	165	0.999823	0.999767	0.999822	0.999823
LightGBM	RF	170	0.999864	0.999821	0.999871	0.999864
LightGBM	RF	175	0.999782	0.999713	0.999787	0.999782
LightGBM	RF	180	0.99985	0.999803	0.999848	0.99985
LightGBM	RF	185	0.999836	0.999785	0.999839	0.999836
LightGBM	RF	190	0.999877	0.999839	0.999872	0.999877
LightGBM	RF	195	0.999877	0.999838	0.99988	0.999877
LightGBM	RF	200	0.999904	0.999874	0.999907	0.999904
LightGBM	RF	205	0.999877	0.999839	0.99988	0.999877
LightGBM	RF	210	0.999877	0.999838	0.999874	0.999877
LightGBM	RF	215	0.99985	0.999803	0.999858	0.99985
LightGBM	RF	220	0.999904	0.999874	0.999897	0.999904
LightGBM	RF	225	0.99985	0.999803	0.999847	0.99985
LightGBM	RF	230	0.999864	0.999821	0.999858	0.999864
LightGBM	RF	235	0.999836	0.999785	0.999854	0.999836
LightGBM	RF	240	0.999823	0.999767	0.999843	0.999823
LightGBM	RF	245	0.999795	0.999731	0.999806	0.999795
LightGBM	RF	250	0.999891	0.999856	0.999891	0.999891
LightGBM	RF	255	0.999864	0.999821	0.999871	0.999864
LightGBM	RF	260	0.99985	0.999803	0.999845	0.99985
LightGBM	RF	265	0.999768	0.999695	0.999751	0.999768
LightGBM	RF	270	0.999823	0.999767	0.999827	0.999823
LightGBM	RF	275	0.999741	0.999659	0.999719	0.999741
LightGBM	RF	280	0.99985	0.999803	0.999844	0.99985
LightGBM	RF	285	0.99985	0.999803	0.999831	0.99985
LightGBM	RF	290	0.999768	0.999695	0.999756	0.999768
LightGBM	RF	295	0.999823	0.999767	0.999815	0.999823
LightGBM	RF	300	0.999795	0.999731	0.999782	0.999795
LightGBM	RF	305	0.999809	0.999749	0.999811	0.999809
LightGBM	RF	310	0.999795	0.999731	0.999787	0.999795
LightGBM	RF	315	0.999864	0.999821	0.999858	0.999864
LightGBM	RF	320	0.999823	0.999767	0.999804	0.999823
LightGBM	RF	325	0.999823	0.999767	0.99982	0.999823
LightGBM	RF	330	0.999836	0.999785	0.999804	0.999836
LightGBM	RF	335	0.999836	0.999785	0.999818	0.999836
LightGBM	RF	340	0.999795	0.999731	0.999783	0.999795
LightGBM	RF	345	0.999795	0.999731	0.999773	0.999795
LightGBM	RF	350	0.999754	0.999677	0.999733	0.999754
LightGBM	RF	355	0.999836	0.999785	0.99983	0.999836
LightGBM	RF	360	0.999836	0.999785	0.999825	0.999836
LightGBM	RF	365	0.999754	0.999677	0.999741	0.999754
LightGBM	RF	370	0.999823	0.999767	0.999791	0.999823
LightGBM	RF	375	0.999768	0.999695	0.999757	0.999768
LightGBM	RF	380	0.999809	0.999749	0.999787	0.999809
LightGBM	RF	385	0.999864	0.999821	0.999879	0.999864
LightGBM	RF	390	0.999782	0.999713	0.999771	0.999782
LightGBM	RF	395	0.999836	0.999785	0.999833	0.999836
LightGBM	RF	400	0.999877	0.999838	0.999867	0.999877
LightGBM	RF	405	0.999809	0.999749	0.999806	0.999809
LightGBM	RF	410	0.999809	0.999749	0.999816	0.999809
LightGBM	RF	415	0.999795	0.999731	0.99979	0.999795
LightGBM	RF	420	0.999809	0.999749	0.999806	0.999809
LightGBM	RF	425	0.999768	0.999695	0.999746	0.999768
LightGBM	RF	430	0.999836	0.999785	0.999817	0.999836
LightGBM	RF	435	0.999809	0.999749	0.999798	0.999809
LightGBM	RF	440	0.999823	0.999767	0.999814	0.999823
LightGBM	RF	445	0.999782	0.999713	0.999768	0.999782
LightGBM	RF	450	0.999782	0.999713	0.999771	0.999782
LightGBM	RF	455	0.999809	0.999749	0.99979	0.999809
LightGBM	RF	460	0.999809	0.999749	0.999806	0.999809
LightGBM	RF	465	0.999891	0.999856	0.999866	0.999891
LightGBM	RF	470	0.999795	0.999731	0.999784	0.999795
LightGBM	RF	475	0.999795	0.999731	0.999798	0.999795
LightGBM	RF	480	0.99985	0.999803	0.999834	0.99985
LightGBM	RF	485	0.999809	0.999749	0.999804	0.999809
LightGBM	RF	490	0.999836	0.999785	0.999822	0.999836
LightGBM	RF	495	0.999768	0.999695	0.999762	0.999768
LightGBM	RF	500	0.999809	0.999749	0.999806	0.999809
LightGBM	RF	505	0.999782	0.999713	0.999773	0.999782
LightGBM	RF	510	0.999795	0.999731	0.999782	0.999795
LightGBM	RF	515	0.999836	0.999785	0.999825	0.999836
LightGBM	RF	520	0.999809	0.999749	0.999806	0.999809
LightGBM	RF	525	0.999823	0.999767	0.999824	0.999823
LightGBM	RF	530	0.999877	0.999838	0.999854	0.999877
LightGBM	RF	535	0.999823	0.999767	0.99983	0.999823
LightGBM	RF	540	0.999741	0.999659	0.999742	0.999741
LightGBM	RF	545	0.999823	0.999767	0.99982	0.999823
LightGBM	RF	550	0.999768	0.999695	0.999775	0.999768
LightGBM	RF	555	0.999823	0.999767	0.999832	0.999823
LightGBM	RF	560	0.999782	0.999713	0.999763	0.999782
LightGBM	RF	565	0.999836	0.999785	0.999812	0.999836
LightGBM	RF	570	0.999836	0.999785	0.999833	0.999836
LightGBM	RF	575	0.999809	0.999749	0.999798	0.999809
LightGBM	RF	580	0.999754	0.999677	0.999749	0.999754
LightGBM	RF	585	0.999768	0.999695	0.999764	0.999768
LightGBM	RF	590	0.999768	0.999695	0.999764	0.999768
LightGBM	RF	595	0.999864	0.999821	0.99986	0.999864
LightGBM	RF	600	0.999877	0.999838	0.999853	0.999877
LightGBM	RF	605	0.999795	0.999731	0.999777	0.999795
LightGBM	RF	610	0.999823	0.999767	0.999822	0.999823
LightGBM	RF	615	0.999823	0.999767	0.99981	0.999823
LightGBM	RF	620	0.999877	0.999838	0.999864	0.999877
LightGBM	RF	625	0.999809	0.999749	0.999793	0.999809
LightGBM	RF	630	0.999809	0.999749	0.999801	0.999809
LightGBM	RF	635	0.999809	0.999749	0.999797	0.999809
LightGBM	RF	640	0.999836	0.999785	0.999819	0.999836
LightGBM	RF	645	0.999795	0.999731	0.999779	0.999795
LightGBM	RF	650	0.999782	0.999713	0.999771	0.999782
LightGBM	RF	655	0.999823	0.999767	0.99983	0.999823
LightGBM	RF	660	0.99985	0.999803	0.999853	0.99985
LightGBM	RF	665	0.999754	0.999677	0.999761	0.999754
LightGBM	RF	670	0.999877	0.999838	0.999861	0.999877
LightGBM	RF	675	0.999877	0.999838	0.999866	0.999877
LightGBM	RF	680	0.999782	0.999713	0.999781	0.999782
LightGBM	RF	685	0.99985	0.999803	0.999823	0.99985
LightGBM	RF	690	0.99985	0.999803	0.999839	0.99985
LightGBM	RF	695	0.999727	0.999641	0.999734	0.999727
LightGBM	RF	700	0.999864	0.999821	0.999866	0.999864
LightGBM	RF	705	0.999836	0.999785	0.999841	0.999836
LightGBM	RF	710	0.999836	0.999785	0.999828	0.999836
LightGBM	RF	715	0.999782	0.999713	0.999784	0.999782
LightGBM	RF	720	0.999836	0.999785	0.999836	0.999836
LightGBM	RF	725	0.999795	0.999731	0.999779	0.999795
LightGBM	RF	730	0.999809	0.999749	0.999793	0.999809
LightGBM	RF	735	0.99985	0.999803	0.999836	0.99985
LightGBM	RF	740	0.999823	0.999767	0.999803	0.999823
LightGBM	RF	745	0.999768	0.999695	0.999775	0.999768
LightGBM	RF	750	0.999823	0.999767	0.999809	0.999823
LightGBM	RF	755	0.999823	0.999767	0.999827	0.999823
LightGBM	RF	760	0.999795	0.999731	0.999779	0.999795
LightGBM	RF	765	0.999768	0.999695	0.999746	0.999768
LightGBM	RF	770	0.999823	0.999767	0.99984	0.999823
LightGBM	RF	775	0.999823	0.999767	0.999828	0.999823
LightGBM	RF	780	0.999823	0.999767	0.999799	0.999823
LightGBM	RF	785	0.999809	0.999749	0.9998	0.999809
LightGBM	RF	790	0.999836	0.999785	0.999823	0.999836
LightGBM	RF	795	0.999823	0.999767	0.999832	0.999823
LightGBM	RF	800	0.999795	0.999731	0.999776	0.999795
LightGBM	RF	805	0.999823	0.999767	0.999801	0.999823
LightGBM	RF	810	0.999836	0.999785	0.999812	0.999836
LightGBM	RF	815	0.99985	0.999803	0.999836	0.99985
LightGBM	RF	820	0.999795	0.999731	0.999789	0.999795
LightGBM	RF	825	0.999823	0.999767	0.999812	0.999823
LightGBM	RF	830	0.999836	0.999785	0.999833	0.999836
LightGBM	RF	835	0.999823	0.999767	0.999807	0.999823
LightGBM	RF	840	0.999795	0.999731	0.999792	0.999795
LightGBM	RF	845	0.999823	0.999767	0.999822	0.999823
LightGBM	RF	850	0.99985	0.999803	0.999857	0.99985
LightGBM	RF	855	0.999809	0.999749	0.999803	0.999809
LightGBM	RF	860	0.999823	0.999767	0.999814	0.999823
LightGBM	RF	865	0.999754	0.999677	0.999746	0.999754
LightGBM	RF	870	0.999809	0.999749	0.9998	0.999809
LightGBM	RF	875	0.999823	0.999767	0.999825	0.999823
LightGBM	RF	880	0.999809	0.999749	0.999808	0.999809
LightGBM	RF	885	0.999836	0.999785	0.999833	0.999836
LightGBM	RF	890	0.999782	0.999713	0.999771	0.999782
LightGBM	RF	895	0.999877	0.999838	0.999874	0.999877
LightGBM	RF	900	0.999823	0.999767	0.999806	0.999823
LightGBM	RF	905	0.99985	0.999803	0.999826	0.99985
LightGBM	RF	910	0.999782	0.999713	0.999784	0.999782
LightGBM	RF	915	0.999809	0.999749	0.9998	0.999809
LightGBM	RF	920	0.999768	0.999695	0.999746	0.999768
LightGBM	RF	925	0.999795	0.999731	0.999792	0.999795
LightGBM	RF	930	0.999727	0.999641	0.999723	0.999727
LightGBM	RF	935	0.999754	0.999677	0.999737	0.999754
LightGBM	RF	940	0.999864	0.999821	0.999834	0.999864
LightGBM	RF	945	0.999782	0.999713	0.999786	0.999782
LightGBM	RF	950	0.999795	0.999731	0.999789	0.999795
LightGBM	RF	955	0.999823	0.999767	0.999812	0.999823
LightGBM	RF	960	0.999836	0.999785	0.999827	0.999836
LightGBM	RF	965	0.99985	0.999803	0.999849	0.99985
LightGBM	RF	970	0.999823	0.999767	0.999801	0.999823
LightGBM	RF	975	0.999809	0.999749	0.999832	0.999809
LightGBM	RF	980	0.999809	0.999749	0.999813	0.999809
LightGBM	RF	985	0.999727	0.999641	0.999721	0.999727
LightGBM	RF	990	0.999809	0.999749	0.99979	0.999809
LightGBM	RF	995	0.99985	0.999803	0.999844	0.99985
LightGBM	RF	1000	0.999864	0.999821	0.999867	0.999864
MCFS	DT	5	0.983737	0.978635	0.976496	0.983782
MCFS	DT	10	0.99663	0.995569	0.995489	0.996631
MCFS	DT	15	0.996753	0.99573	0.995658	0.996754
MCFS	DT	20	0.997094	0.996179	0.996181	0.997095
MCFS	DT	25	0.997817	0.997129	0.996993	0.997818
MCFS	DT	30	0.998213	0.997649	0.997579	0.998213
MCFS	DT	35	0.998363	0.997847	0.997808	0.998363
MCFS	DT	40	0.998567	0.998116	0.998138	0.998568
MCFS	DT	45	0.998404	0.997901	0.99788	0.998404
MCFS	DT	50	0.998363	0.997847	0.997782	0.998363
MCFS	DT	55	0.998608	0.99817	0.998192	0.998608
MCFS	DT	60	0.998322	0.997793	0.997838	0.998322
MCFS	DT	65	0.998567	0.998116	0.998169	0.998568
MCFS	DT	70	0.998376	0.997865	0.997899	0.998377
MCFS	DT	75	0.998581	0.998134	0.998196	0.998581
MCFS	DT	80	0.998404	0.997901	0.997928	0.998404
MCFS	DT	85	0.998308	0.997775	0.997929	0.998308
MCFS	DT	90	0.99824	0.997685	0.99783	0.99824
MCFS	DT	95	0.998185	0.997614	0.997766	0.998186
MCFS	DT	100	0.998581	0.998134	0.998387	0.998581
MCFS	DT	105	0.998745	0.998349	0.998487	0.998745
MCFS	DT	110	0.998581	0.998134	0.998379	0.998581
MCFS	DT	115	0.998513	0.998044	0.998166	0.998513
MCFS	DT	120	0.998431	0.997936	0.998141	0.998431
MCFS	DT	125	0.998363	0.997847	0.998021	0.998363
MCFS	DT	130	0.998363	0.997847	0.997933	0.998363
MCFS	DT	135	0.998417	0.997919	0.998042	0.998418
MCFS	DT	140	0.998527	0.998062	0.998257	0.998526
MCFS	DT	145	0.998513	0.998044	0.998174	0.998513
MCFS	DT	150	0.998567	0.998116	0.99821	0.998568
MCFS	DT	155	0.998567	0.998116	0.998124	0.998568
MCFS	DT	160	0.998363	0.997847	0.99791	0.998363
MCFS	DT	165	0.998458	0.997972	0.997997	0.998459
MCFS	DT	170	0.998527	0.998062	0.998185	0.998527
MCFS	DT	175	0.998336	0.997811	0.998004	0.998336
MCFS	DT	180	0.998458	0.997972	0.998121	0.998458
MCFS	DT	185	0.998363	0.997847	0.997949	0.998363
MCFS	DT	190	0.998376	0.997865	0.997867	0.998377
MCFS	DT	195	0.998295	0.997757	0.997821	0.998295
MCFS	DT	200	0.99839	0.997883	0.998119	0.99839
MCFS	DT	205	0.998295	0.997757	0.997854	0.998295
MCFS	DT	210	0.998472	0.99799	0.99825	0.998472
MCFS	DT	215	0.998363	0.997847	0.997869	0.998363
MCFS	DT	220	0.998608	0.99817	0.998256	0.998609
MCFS	DT	225	0.998595	0.998152	0.998316	0.998595
MCFS	DT	230	0.998527	0.998062	0.998192	0.998527
MCFS	DT	235	0.998486	0.998008	0.998134	0.998486
MCFS	DT	240	0.998513	0.998044	0.998145	0.998513
MCFS	DT	245	0.998636	0.998206	0.998365	0.998636
MCFS	DT	250	0.998295	0.997757	0.99795	0.998295
MCFS	DT	255	0.998445	0.997954	0.998069	0.998445
MCFS	DT	260	0.99839	0.997883	0.997981	0.99839
MCFS	DT	265	0.998376	0.997865	0.998055	0.998377
MCFS	DT	270	0.998445	0.997954	0.998133	0.998445
MCFS	DT	275	0.998349	0.997829	0.998036	0.998349
MCFS	DT	280	0.998295	0.997757	0.997871	0.998295
MCFS	DT	285	0.998295	0.997757	0.997871	0.998295
MCFS	DT	290	0.998295	0.997757	0.997945	0.998295
MCFS	DT	295	0.998472	0.99799	0.998147	0.998472
MCFS	DT	300	0.998376	0.997865	0.997964	0.998377
MCFS	DT	305	0.99839	0.997883	0.997961	0.99839
MCFS	DT	310	0.998322	0.997793	0.997938	0.998322
MCFS	DT	315	0.998131	0.997542	0.997553	0.998131
MCFS	DT	320	0.998267	0.997721	0.997869	0.998268
MCFS	DT	325	0.998131	0.997542	0.997704	0.998131
MCFS	DT	330	0.998404	0.997901	0.998045	0.998404
MCFS	DT	335	0.998226	0.997667	0.99784	0.998227
MCFS	DT	340	0.998158	0.997578	0.997741	0.998158
MCFS	DT	345	0.99824	0.997685	0.997831	0.99824
MCFS	DT	350	0.998554	0.998098	0.998215	0.998554
MCFS	DT	355	0.998281	0.997739	0.997958	0.998281
MCFS	DT	360	0.998267	0.997721	0.997904	0.998267
MCFS	DT	365	0.998527	0.998062	0.998169	0.998527
MCFS	DT	370	0.998376	0.997865	0.998027	0.998377
MCFS	DT	375	0.998527	0.998062	0.9982	0.998527
MCFS	DT	380	0.998404	0.9979	0.998093	0.998404
MCFS	DT	385	0.998336	0.997811	0.997991	0.998336
MCFS	DT	390	0.998281	0.997739	0.997938	0.998281
MCFS	DT	395	0.998472	0.99799	0.998219	0.998472
MCFS	DT	400	0.998172	0.997596	0.997785	0.998172
MCFS	DT	405	0.998199	0.997631	0.997762	0.998199
MCFS	DT	410	0.998254	0.997703	0.997945	0.998254
MCFS	DT	415	0.998417	0.997919	0.998094	0.998417
MCFS	DT	420	0.99839	0.997883	0.998011	0.99839
MCFS	DT	425	0.998267	0.997721	0.997855	0.998267
MCFS	DT	430	0.998295	0.997757	0.997811	0.998295
MCFS	DT	435	0.998172	0.997595	0.997783	0.998172
MCFS	DT	440	0.998513	0.998044	0.998156	0.998513
MCFS	DT	445	0.99839	0.997883	0.998132	0.99839
MCFS	DT	450	0.998417	0.997918	0.998068	0.998417
MCFS	DT	455	0.998349	0.997829	0.998108	0.998349
MCFS	DT	460	0.998376	0.997865	0.99806	0.998376
MCFS	DT	465	0.998267	0.997721	0.997873	0.998267
MCFS	DT	470	0.998363	0.997847	0.997968	0.998363
MCFS	DT	475	0.998404	0.997901	0.9981	0.998404
MCFS	DT	480	0.998527	0.998062	0.99824	0.998527
MCFS	DT	485	0.998185	0.997613	0.997893	0.998185
MCFS	DT	490	0.99809	0.997488	0.99768	0.99809
MCFS	DT	495	0.998322	0.997793	0.997945	0.998322
MCFS	DT	500	0.998376	0.997865	0.998088	0.998377
MCFS	DT	505	0.99839	0.997883	0.997999	0.99839
MCFS	DT	510	0.998445	0.997954	0.998099	0.998445
MCFS	DT	515	0.998322	0.997793	0.998068	0.998322
MCFS	DT	520	0.998363	0.997847	0.998153	0.998363
MCFS	DT	525	0.998131	0.997542	0.997704	0.998131
MCFS	DT	530	0.997967	0.997326	0.997434	0.997967
MCFS	DT	535	0.998117	0.997524	0.997776	0.998117
MCFS	DT	540	0.998458	0.997972	0.998056	0.998458
MCFS	DT	545	0.998458	0.997972	0.998128	0.998458
MCFS	DT	550	0.998336	0.997811	0.997964	0.998336
MCFS	DT	555	0.998417	0.997919	0.998089	0.998418
MCFS	DT	560	0.99809	0.997488	0.997773	0.99809
MCFS	DT	565	0.998322	0.997793	0.997982	0.998322
MCFS	DT	570	0.998431	0.997937	0.998085	0.998431
MCFS	DT	575	0.99839	0.997883	0.997976	0.99839
MCFS	DT	580	0.998199	0.997632	0.997875	0.998199
MCFS	DT	585	0.998131	0.997542	0.997788	0.998131
MCFS	DT	590	0.998158	0.997578	0.997887	0.998158
MCFS	DT	595	0.998376	0.997865	0.99799	0.998377
MCFS	DT	600	0.99839	0.997883	0.997976	0.99839
MCFS	DT	605	0.998404	0.997901	0.998031	0.998404
MCFS	DT	610	0.998254	0.997703	0.997969	0.998254
MCFS	DT	615	0.998513	0.998044	0.998227	0.998513
MCFS	DT	620	0.998472	0.99799	0.99824	0.998472
MCFS	DT	625	0.998172	0.997596	0.99778	0.998172
MCFS	DT	630	0.998267	0.997721	0.997918	0.998267
MCFS	DT	635	0.998308	0.997775	0.997992	0.998308
MCFS	DT	640	0.998226	0.997668	0.997861	0.998227
MCFS	DT	645	0.998417	0.997918	0.99818	0.998417
MCFS	DT	650	0.998322	0.997793	0.997931	0.998322
MCFS	DT	655	0.998417	0.997919	0.998054	0.998417
MCFS	DT	660	0.99824	0.997685	0.998018	0.99824
MCFS	DT	665	0.998131	0.997542	0.997803	0.998131
MCFS	DT	670	0.998199	0.997632	0.997842	0.998199
MCFS	DT	675	0.998322	0.997793	0.998022	0.998322
MCFS	DT	680	0.998199	0.997631	0.997921	0.998199
MCFS	DT	685	0.998404	0.997901	0.998154	0.998404
MCFS	DT	690	0.998199	0.997631	0.997833	0.998199
MCFS	DT	695	0.998349	0.997829	0.998008	0.998349
MCFS	DT	700	0.998131	0.997542	0.997831	0.998131
MCFS	DT	705	0.998281	0.997739	0.997963	0.998281
MCFS	DT	710	0.998281	0.997739	0.997961	0.998281
MCFS	DT	715	0.998267	0.997721	0.997873	0.998267
MCFS	DT	720	0.998445	0.997954	0.998265	0.998445
MCFS	DT	725	0.998104	0.997506	0.997831	0.998104
MCFS	DT	730	0.998267	0.997721	0.997935	0.998267
MCFS	DT	735	0.998308	0.997775	0.997919	0.998308
MCFS	DT	740	0.998131	0.997542	0.997802	0.998131
MCFS	DT	745	0.998172	0.997596	0.997879	0.998172
MCFS	DT	750	0.998308	0.997775	0.998017	0.998308
MCFS	DT	755	0.998417	0.997919	0.998027	0.998417
MCFS	DT	760	0.998295	0.997757	0.998122	0.998295
MCFS	DT	765	0.998349	0.997829	0.998063	0.998349
MCFS	DT	770	0.998185	0.997614	0.99785	0.998186
MCFS	DT	775	0.998308	0.997775	0.997936	0.998308
MCFS	DT	780	0.998185	0.997613	0.997891	0.998185
MCFS	DT	785	0.998308	0.997775	0.998003	0.998308
MCFS	DT	790	0.998376	0.997865	0.998073	0.998377
MCFS	DT	795	0.998199	0.997631	0.997907	0.998199
MCFS	DT	800	0.998513	0.998044	0.998172	0.998513
MCFS	DT	805	0.998417	0.997919	0.998126	0.998418
MCFS	DT	810	0.998513	0.998044	0.998257	0.998513
MCFS	DT	815	0.998172	0.997596	0.997765	0.998172
MCFS	DT	820	0.998254	0.997703	0.997928	0.998254
MCFS	DT	825	0.997954	0.997309	0.997615	0.997954
MCFS	DT	830	0.998104	0.997506	0.997763	0.998104
MCFS	DT	835	0.998363	0.997847	0.997935	0.998363
MCFS	DT	840	0.998363	0.997847	0.997979	0.998363
MCFS	DT	845	0.998417	0.997919	0.998083	0.998418
MCFS	DT	850	0.998213	0.997649	0.997993	0.998213
MCFS	DT	855	0.998172	0.997596	0.997738	0.998172
MCFS	DT	860	0.99824	0.997685	0.997834	0.99824
MCFS	DT	865	0.998185	0.997614	0.997849	0.998186
MCFS	DT	870	0.998554	0.998098	0.998333	0.998554
MCFS	DT	875	0.998486	0.998008	0.998176	0.998486
MCFS	DT	880	0.998363	0.997847	0.997983	0.998363
MCFS	DT	885	0.99824	0.997685	0.997919	0.99824
MCFS	DT	890	0.998486	0.998008	0.998195	0.998486
MCFS	DT	895	0.998417	0.997919	0.998092	0.998418
MCFS	DT	900	0.998172	0.997596	0.997744	0.998172
MCFS	DT	905	0.998349	0.997829	0.998041	0.998349
MCFS	DT	910	0.998281	0.997739	0.99791	0.998281
MCFS	DT	915	0.998486	0.998008	0.998161	0.998486
MCFS	DT	920	0.998076	0.99747	0.99764	0.998077
MCFS	DT	925	0.998104	0.997506	0.997765	0.998104
MCFS	DT	930	0.998213	0.997649	0.997871	0.998213
MCFS	DT	935	0.998445	0.997954	0.998088	0.998445
MCFS	DT	940	0.998308	0.997775	0.997934	0.998308
MCFS	DT	945	0.998185	0.997613	0.997888	0.998186
MCFS	DT	950	0.998308	0.997775	0.997966	0.998308
MCFS	DT	955	0.998349	0.997829	0.998001	0.998349
MCFS	DT	960	0.998404	0.997901	0.998101	0.998404
MCFS	DT	965	0.998022	0.997398	0.997622	0.998022
MCFS	DT	970	0.998349	0.997829	0.99794	0.998349
MCFS	DT	975	0.998472	0.99799	0.998206	0.998472
MCFS	DT	980	0.998322	0.997793	0.998036	0.998322
MCFS	DT	985	0.998595	0.998152	0.998279	0.998595
MCFS	DT	990	0.998267	0.997721	0.997936	0.998267
MCFS	DT	995	0.998486	0.998008	0.998187	0.998486
MCFS	DT	1000	0.998281	0.997739	0.998068	0.998281
MCFS	RF	5	0.989017	0.98557	0.984774	0.989042
MCFS	RF	10	0.998608	0.99817	0.998432	0.998609
MCFS	RF	15	0.99925	0.999013	0.99918	0.99925
MCFS	RF	20	0.999372	0.999175	0.999329	0.999372
MCFS	RF	25	0.999577	0.999444	0.999513	0.999577
MCFS	RF	30	0.999659	0.999551	0.999656	0.999659
MCFS	RF	35	0.9997	0.999605	0.999712	0.9997
MCFS	RF	40	0.999673	0.999569	0.999668	0.999673
MCFS	RF	45	0.999659	0.999551	0.999658	0.999659
MCFS	RF	50	0.999768	0.999695	0.99977	0.999768
MCFS	RF	55	0.999782	0.999713	0.999758	0.999782
MCFS	RF	60	0.999809	0.999749	0.999801	0.999809
MCFS	RF	65	0.999836	0.999785	0.999846	0.999836
MCFS	RF	70	0.999823	0.999767	0.999804	0.999823
MCFS	RF	75	0.999823	0.999767	0.999827	0.999823
MCFS	RF	80	0.999823	0.999767	0.999809	0.999823
MCFS	RF	85	0.999864	0.999821	0.999847	0.999864
MCFS	RF	90	0.999836	0.999785	0.999844	0.999836
MCFS	RF	95	0.999836	0.999785	0.999844	0.999836
MCFS	RF	100	0.999864	0.999821	0.999866	0.999864
MCFS	RF	105	0.999836	0.999785	0.999854	0.999836
MCFS	RF	110	0.999782	0.999713	0.999795	0.999782
MCFS	RF	115	0.999864	0.999821	0.999874	0.999864
MCFS	RF	120	0.999795	0.999731	0.999801	0.999795
MCFS	RF	125	0.999673	0.999569	0.999683	0.999673
MCFS	RF	130	0.999809	0.999749	0.99979	0.999809
MCFS	RF	135	0.999754	0.999677	0.999764	0.999754
MCFS	RF	140	0.999713	0.999623	0.999712	0.999713
MCFS	RF	145	0.999754	0.999677	0.999765	0.999754
MCFS	RF	150	0.999823	0.999767	0.999827	0.999823
MCFS	RF	155	0.999713	0.999623	0.999715	0.999714
MCFS	RF	160	0.999754	0.999677	0.999743	0.999754
MCFS	RF	165	0.999727	0.999641	0.99972	0.999727
MCFS	RF	170	0.999768	0.999695	0.999764	0.999768
MCFS	RF	175	0.999754	0.999677	0.999748	0.999754
MCFS	RF	180	0.999768	0.999695	0.999762	0.999768
MCFS	RF	185	0.999768	0.999695	0.999754	0.999768
MCFS	RF	190	0.999809	0.999749	0.999806	0.999809
MCFS	RF	195	0.999809	0.999749	0.999803	0.999809
MCFS	RF	200	0.99985	0.999803	0.999857	0.99985
MCFS	RF	205	0.999782	0.999713	0.99976	0.999782
MCFS	RF	210	0.999795	0.999731	0.99981	0.999795
MCFS	RF	215	0.999768	0.999695	0.999757	0.999768
MCFS	RF	220	0.999836	0.999785	0.999836	0.999836
MCFS	RF	225	0.999782	0.999713	0.999788	0.999782
MCFS	RF	230	0.999809	0.999749	0.999817	0.999809
MCFS	RF	235	0.999809	0.999749	0.999806	0.999809
MCFS	RF	240	0.999768	0.999695	0.99978	0.999768
MCFS	RF	245	0.999809	0.999749	0.99979	0.999809
MCFS	RF	250	0.999782	0.999713	0.999773	0.999782
MCFS	RF	255	0.999727	0.999641	0.999723	0.999727
MCFS	RF	260	0.999809	0.999749	0.999817	0.999809
MCFS	RF	265	0.999768	0.999695	0.999778	0.999768
MCFS	RF	270	0.999823	0.999767	0.999822	0.999823
MCFS	RF	275	0.999754	0.999677	0.999769	0.999754
MCFS	RF	280	0.999754	0.999677	0.99975	0.999754
MCFS	RF	285	0.999795	0.999731	0.999789	0.999795
MCFS	RF	290	0.999768	0.999695	0.999773	0.999768
MCFS	RF	295	0.999823	0.999767	0.999822	0.999823
MCFS	RF	300	0.999768	0.999695	0.999775	0.999768
MCFS	RF	305	0.999795	0.999731	0.999778	0.999795
MCFS	RF	310	0.999891	0.999856	0.999888	0.999891
MCFS	RF	315	0.999836	0.999785	0.999838	0.999836
MCFS	RF	320	0.999754	0.999677	0.999769	0.999754
MCFS	RF	325	0.999836	0.999785	0.999838	0.999836
MCFS	RF	330	0.999809	0.999749	0.999803	0.999809
MCFS	RF	335	0.999782	0.999713	0.999765	0.999782
MCFS	RF	340	0.999782	0.999713	0.999786	0.999782
MCFS	RF	345	0.999768	0.999695	0.99976	0.999768
MCFS	RF	350	0.999809	0.999749	0.999818	0.999809
MCFS	RF	355	0.999809	0.999749	0.999798	0.999809
MCFS	RF	360	0.999836	0.999785	0.99983	0.999836
MCFS	RF	365	0.99985	0.999803	0.999844	0.99985
MCFS	RF	370	0.999795	0.999731	0.999787	0.999795
MCFS	RF	375	0.999795	0.999731	0.999805	0.999795
MCFS	RF	380	0.999809	0.999749	0.999827	0.999809
MCFS	RF	385	0.999809	0.999749	0.999816	0.999809
MCFS	RF	390	0.999809	0.999749	0.999808	0.999809
MCFS	RF	395	0.999809	0.999749	0.999787	0.999809
MCFS	RF	400	0.999795	0.999731	0.999815	0.999795
MCFS	RF	405	0.99985	0.999803	0.999857	0.99985
MCFS	RF	410	0.999782	0.999713	0.999783	0.999782
MCFS	RF	415	0.999823	0.999767	0.999824	0.999823
MCFS	RF	420	0.99985	0.999803	0.999847	0.99985
MCFS	RF	425	0.999809	0.999749	0.999805	0.999809
MCFS	RF	430	0.999809	0.999749	0.999805	0.999809
MCFS	RF	435	0.999754	0.999677	0.999764	0.999754
MCFS	RF	440	0.999795	0.999731	0.999792	0.999795
MCFS	RF	445	0.999754	0.999677	0.999741	0.999754
MCFS	RF	450	0.999809	0.999749	0.999797	0.999809
MCFS	RF	455	0.999823	0.999767	0.999819	0.999823
MCFS	RF	460	0.999727	0.999641	0.999718	0.999727
MCFS	RF	465	0.999741	0.999659	0.999753	0.999741
MCFS	RF	470	0.999795	0.999731	0.9998	0.999795
MCFS	RF	475	0.999754	0.999677	0.999763	0.999754
MCFS	RF	480	0.999768	0.999695	0.999775	0.999768
MCFS	RF	485	0.999836	0.999785	0.999807	0.999836
MCFS	RF	490	0.999768	0.999695	0.999787	0.999768
MCFS	RF	495	0.999795	0.999731	0.999781	0.999795
MCFS	RF	500	0.999741	0.999659	0.99974	0.999741
MCFS	RF	505	0.999809	0.999749	0.999808	0.999809
MCFS	RF	510	0.999768	0.999695	0.99978	0.999768
MCFS	RF	515	0.999823	0.999767	0.999814	0.999823
MCFS	RF	520	0.999795	0.999731	0.999797	0.999795
MCFS	RF	525	0.999823	0.999767	0.999827	0.999823
MCFS	RF	530	0.999754	0.999677	0.999766	0.999754
MCFS	RF	535	0.999741	0.999659	0.999748	0.999741
MCFS	RF	540	0.999795	0.999731	0.999778	0.999795
MCFS	RF	545	0.999836	0.999785	0.999847	0.999836
MCFS	RF	550	0.999795	0.999731	0.999808	0.999795
MCFS	RF	555	0.999795	0.999731	0.999802	0.999795
MCFS	RF	560	0.999809	0.999749	0.999814	0.999809
MCFS	RF	565	0.999782	0.999713	0.999791	0.999782
MCFS	RF	570	0.999754	0.999677	0.999745	0.999754
MCFS	RF	575	0.999795	0.999731	0.999816	0.999795
MCFS	RF	580	0.999809	0.999749	0.999798	0.999809
MCFS	RF	585	0.999782	0.999713	0.999779	0.999782
MCFS	RF	590	0.999713	0.999623	0.999718	0.999713
MCFS	RF	595	0.999809	0.999749	0.99979	0.999809
MCFS	RF	600	0.999823	0.999767	0.999823	0.999823
MCFS	RF	605	0.999809	0.999749	0.999811	0.999809
MCFS	RF	610	0.99985	0.999803	0.999849	0.99985
MCFS	RF	615	0.999836	0.999785	0.999841	0.999836
MCFS	RF	620	0.999823	0.999767	0.999837	0.999823
MCFS	RF	625	0.999836	0.999785	0.999815	0.999836
MCFS	RF	630	0.999768	0.999695	0.999771	0.999768
MCFS	RF	635	0.999754	0.999677	0.999751	0.999754
MCFS	RF	640	0.999782	0.999713	0.99976	0.999782
MCFS	RF	645	0.999782	0.999713	0.999797	0.999782
MCFS	RF	650	0.999768	0.999695	0.999772	0.999768
MCFS	RF	655	0.999836	0.999785	0.999846	0.999836
MCFS	RF	660	0.999823	0.999767	0.999814	0.999823
MCFS	RF	665	0.999836	0.999785	0.999825	0.999836
MCFS	RF	670	0.999795	0.999731	0.999797	0.999795
MCFS	RF	675	0.999795	0.999731	0.999794	0.999795
MCFS	RF	680	0.999864	0.999821	0.999868	0.999864
MCFS	RF	685	0.999768	0.999695	0.999761	0.999768
MCFS	RF	690	0.999795	0.999731	0.99979	0.999795
MCFS	RF	695	0.999823	0.999767	0.999824	0.999823
MCFS	RF	700	0.999823	0.999767	0.999825	0.999823
MCFS	RF	705	0.999823	0.999767	0.999835	0.999823
MCFS	RF	710	0.999823	0.999767	0.999811	0.999823
MCFS	RF	715	0.999823	0.999767	0.999817	0.999823
MCFS	RF	720	0.999809	0.999749	0.999814	0.999809
MCFS	RF	725	0.999754	0.999677	0.999766	0.999754
MCFS	RF	730	0.999795	0.999731	0.999778	0.999795
MCFS	RF	735	0.999795	0.999731	0.999819	0.999795
MCFS	RF	740	0.999836	0.999785	0.999841	0.999836
MCFS	RF	745	0.999823	0.999767	0.999811	0.999823
MCFS	RF	750	0.999782	0.999713	0.99978	0.999782
MCFS	RF	755	0.999823	0.999767	0.999819	0.999823
MCFS	RF	760	0.999741	0.999659	0.999753	0.999741
MCFS	RF	765	0.999809	0.999749	0.999803	0.999809
MCFS	RF	770	0.999768	0.999695	0.999754	0.999768
MCFS	RF	775	0.999823	0.999767	0.999838	0.999823
MCFS	RF	780	0.999782	0.999713	0.99976	0.999782
MCFS	RF	785	0.999836	0.999785	0.999809	0.999836
MCFS	RF	790	0.999823	0.999767	0.999833	0.999823
MCFS	RF	795	0.999823	0.999767	0.999783	0.999823
MCFS	RF	800	0.999768	0.999695	0.999764	0.999768
MCFS	RF	805	0.999809	0.999749	0.999795	0.999809
MCFS	RF	810	0.999809	0.999749	0.999808	0.999809
MCFS	RF	815	0.999782	0.999713	0.99978	0.999782
MCFS	RF	820	0.999809	0.999749	0.999814	0.999809
MCFS	RF	825	0.999782	0.999713	0.999757	0.999782
MCFS	RF	830	0.999782	0.999713	0.999778	0.999782
MCFS	RF	835	0.999768	0.999695	0.999769	0.999768
MCFS	RF	840	0.999782	0.999713	0.99977	0.999782
MCFS	RF	845	0.999795	0.999731	0.999795	0.999795
MCFS	RF	850	0.999782	0.999713	0.999778	0.999782
MCFS	RF	855	0.999795	0.999731	0.999792	0.999795
MCFS	RF	860	0.999782	0.999713	0.999776	0.999782
MCFS	RF	865	0.999823	0.999767	0.999809	0.999823
MCFS	RF	870	0.999782	0.999713	0.999775	0.999782
MCFS	RF	875	0.999823	0.999767	0.999819	0.999823
MCFS	RF	880	0.999823	0.999767	0.999803	0.999823
MCFS	RF	885	0.999836	0.999785	0.999833	0.999836
MCFS	RF	890	0.999823	0.999767	0.999833	0.999823
MCFS	RF	895	0.999823	0.999767	0.999832	0.999823
MCFS	RF	900	0.999823	0.999767	0.999817	0.999823
MCFS	RF	905	0.999795	0.999731	0.999787	0.999795
MCFS	RF	910	0.999823	0.999767	0.999806	0.999823
MCFS	RF	915	0.999782	0.999713	0.999784	0.999782
MCFS	RF	920	0.999836	0.999785	0.999838	0.999836
MCFS	RF	925	0.999823	0.999767	0.999824	0.999823
MCFS	RF	930	0.999782	0.999713	0.99979	0.999782
MCFS	RF	935	0.99985	0.999803	0.999849	0.99985
MCFS	RF	940	0.999864	0.999821	0.999865	0.999864
MCFS	RF	945	0.999809	0.999749	0.999803	0.999809
MCFS	RF	950	0.999809	0.999749	0.999779	0.999809
MCFS	RF	955	0.999795	0.999731	0.999805	0.999795
MCFS	RF	960	0.999823	0.999767	0.999817	0.999823
MCFS	RF	965	0.999795	0.999731	0.999784	0.999795
MCFS	RF	970	0.999754	0.999677	0.999756	0.999754
MCFS	RF	975	0.999795	0.999731	0.999802	0.999795
MCFS	RF	980	0.999864	0.999821	0.999871	0.999864
MCFS	RF	985	0.999836	0.999785	0.999844	0.999836
MCFS	RF	990	0.99985	0.999803	0.999847	0.99985
MCFS	RF	995	0.999823	0.999767	0.999822	0.999823
MCFS	RF	1000	0.999823	0.999767	0.999828	0.999823
RF	DT	5	0.985838	0.981385	0.980386	0.985854
RF	DT	10	0.995047	0.993487	0.993722	0.995049
RF	DT	15	0.996207	0.995012	0.994803	0.996208
RF	DT	20	0.996494	0.995389	0.995498	0.996494
RF	DT	25	0.99824	0.997685	0.997754	0.99824
RF	DT	30	0.998158	0.997578	0.997704	0.998158
RF	DT	35	0.998281	0.997739	0.99774	0.998281
RF	DT	40	0.99839	0.997883	0.997916	0.99839
RF	DT	45	0.998636	0.998206	0.998172	0.998636
RF	DT	50	0.998445	0.997954	0.998047	0.998445
RF	DT	55	0.998308	0.997775	0.997844	0.998308
RF	DT	60	0.998677	0.998259	0.998332	0.998677
RF	DT	65	0.998663	0.998242	0.998269	0.998663
RF	DT	70	0.998745	0.998349	0.998508	0.998745
RF	DT	75	0.998649	0.998224	0.99824	0.998649
RF	DT	80	0.998745	0.998349	0.998481	0.998745
RF	DT	85	0.998772	0.998385	0.998474	0.998772
RF	DT	90	0.998663	0.998242	0.998386	0.998663
RF	DT	95	0.99869	0.998277	0.998253	0.99869
RF	DT	100	0.998718	0.998313	0.998365	0.998718
RF	DT	105	0.998718	0.998313	0.998334	0.998718
RF	DT	110	0.998704	0.998295	0.998368	0.998704
RF	DT	115	0.99854	0.99808	0.998186	0.99854
RF	DT	120	0.998718	0.998313	0.998392	0.998718
RF	DT	125	0.998758	0.998367	0.998366	0.998759
RF	DT	130	0.998581	0.998134	0.998122	0.998581
RF	DT	135	0.998813	0.998439	0.998504	0.998813
RF	DT	140	0.998567	0.998116	0.998093	0.998568
RF	DT	145	0.99854	0.99808	0.997991	0.99854
RF	DT	150	0.998772	0.998385	0.998457	0.998772
RF	DT	155	0.998677	0.998259	0.998295	0.998677
RF	DT	160	0.998663	0.998242	0.99833	0.998663
RF	DT	165	0.99854	0.99808	0.998154	0.99854
RF	DT	170	0.998758	0.998367	0.998431	0.998758
RF	DT	175	0.998813	0.998439	0.998481	0.998813
RF	DT	180	0.998527	0.998062	0.998073	0.998527
RF	DT	185	0.998786	0.998403	0.998353	0.998786
RF	DT	190	0.998704	0.998295	0.998349	0.998704
RF	DT	195	0.998745	0.998349	0.998359	0.998745
RF	DT	200	0.998731	0.998331	0.998399	0.998731
RF	DT	205	0.998581	0.998134	0.998132	0.998581
RF	DT	210	0.998772	0.998385	0.998496	0.998772
RF	DT	215	0.998922	0.998582	0.998619	0.998922
RF	DT	220	0.998636	0.998206	0.998259	0.998636
RF	DT	225	0.998772	0.998385	0.998434	0.998772
RF	DT	230	0.998636	0.998206	0.998237	0.998636
RF	DT	235	0.998868	0.998511	0.99854	0.998868
RF	DT	240	0.998704	0.998295	0.998375	0.998704
RF	DT	245	0.998827	0.998457	0.998561	0.998827
RF	DT	250	0.99869	0.998277	0.998347	0.99869
RF	DT	255	0.998772	0.998385	0.998433	0.998772
RF	DT	260	0.998854	0.998493	0.998572	0.998854
RF	DT	265	0.99869	0.998277	0.998361	0.99869
RF	DT	270	0.998949	0.998618	0.998649	0.99895
RF	DT	275	0.998608	0.99817	0.998147	0.998608
RF	DT	280	0.998718	0.998313	0.998334	0.998718
RF	DT	285	0.998622	0.998188	0.998199	0.998622
RF	DT	290	0.998731	0.998331	0.998383	0.998731
RF	DT	295	0.998636	0.998206	0.998238	0.998636
RF	DT	300	0.998677	0.998259	0.998368	0.998677
RF	DT	305	0.99884	0.998475	0.998511	0.99884
RF	DT	310	0.998649	0.998224	0.998323	0.998649
RF	DT	315	0.998567	0.998116	0.998226	0.998567
RF	DT	320	0.998554	0.998098	0.998194	0.998554
RF	DT	325	0.998649	0.998224	0.998259	0.998649
RF	DT	330	0.998608	0.99817	0.998245	0.998608
RF	DT	335	0.998581	0.998134	0.998253	0.998581
RF	DT	340	0.998581	0.998134	0.998182	0.998581
RF	DT	345	0.998718	0.998313	0.998453	0.998718
RF	DT	350	0.998567	0.998116	0.998256	0.998567
RF	DT	355	0.998649	0.998224	0.998331	0.998649
RF	DT	360	0.998417	0.997918	0.997996	0.998417
RF	DT	365	0.998431	0.997936	0.998043	0.998431
RF	DT	370	0.998608	0.99817	0.998331	0.998608
RF	DT	375	0.998445	0.997954	0.99796	0.998445
RF	DT	380	0.998527	0.998062	0.998102	0.998527
RF	DT	385	0.998527	0.998062	0.998222	0.998526
RF	DT	390	0.998595	0.998152	0.998261	0.998595
RF	DT	395	0.998431	0.997936	0.998065	0.998431
RF	DT	400	0.998527	0.998062	0.998202	0.998527
RF	DT	405	0.998404	0.997901	0.99792	0.998404
RF	DT	410	0.998281	0.997739	0.997882	0.998281
RF	DT	415	0.998499	0.998026	0.998218	0.998499
RF	DT	420	0.998404	0.997901	0.998035	0.998404
RF	DT	425	0.998226	0.997667	0.997732	0.998226
RF	DT	430	0.998226	0.997667	0.99796	0.998226
RF	DT	435	0.998458	0.997972	0.99812	0.998458
RF	DT	440	0.998554	0.998098	0.998271	0.998554
RF	DT	445	0.998404	0.997901	0.998083	0.998404
RF	DT	450	0.99839	0.997883	0.998042	0.99839
RF	DT	455	0.99824	0.997685	0.99787	0.99824
RF	DT	460	0.998404	0.997901	0.998032	0.998404
RF	DT	465	0.998322	0.997793	0.99803	0.998322
RF	DT	470	0.998226	0.997667	0.997904	0.998227
RF	DT	475	0.998336	0.997811	0.998027	0.998336
RF	DT	480	0.998349	0.997829	0.998061	0.998349
RF	DT	485	0.998458	0.997972	0.998153	0.998458
RF	DT	490	0.998445	0.997954	0.998138	0.998445
RF	DT	495	0.998431	0.997937	0.998083	0.998431
RF	DT	500	0.998281	0.997739	0.997908	0.998281
RF	DT	505	0.998322	0.997793	0.997889	0.998322
RF	DT	510	0.998445	0.997955	0.99807	0.998445
RF	DT	515	0.998404	0.997901	0.99803	0.998404
RF	DT	520	0.998431	0.997936	0.998121	0.998431
RF	DT	525	0.998376	0.997865	0.998098	0.998377
RF	DT	530	0.998213	0.997649	0.9979	0.998213
RF	DT	535	0.998417	0.997919	0.997998	0.998417
RF	DT	540	0.998295	0.997757	0.997943	0.998295
RF	DT	545	0.99824	0.997685	0.997796	0.99824
RF	DT	550	0.998472	0.99799	0.998116	0.998472
RF	DT	555	0.998486	0.998008	0.998191	0.998486
RF	DT	560	0.998281	0.997739	0.997903	0.998281
RF	DT	565	0.99824	0.997685	0.997839	0.99824
RF	DT	570	0.998158	0.997578	0.997618	0.998159
RF	DT	575	0.99839	0.997883	0.998121	0.99839
RF	DT	580	0.998267	0.997721	0.99792	0.998267
RF	DT	585	0.99839	0.997883	0.997976	0.99839
RF	DT	590	0.998458	0.997972	0.998126	0.998458
RF	DT	595	0.998376	0.997865	0.998043	0.998377
RF	DT	600	0.99824	0.997685	0.997791	0.99824
RF	DT	605	0.998322	0.997793	0.997885	0.998322
RF	DT	610	0.998336	0.997811	0.998056	0.998336
RF	DT	615	0.998404	0.997901	0.998003	0.998404
RF	DT	620	0.998472	0.99799	0.998312	0.998472
RF	DT	625	0.998199	0.997632	0.997724	0.998199
RF	DT	630	0.998158	0.997578	0.997788	0.998158
RF	DT	635	0.998322	0.997793	0.997955	0.998322
RF	DT	640	0.998185	0.997614	0.997951	0.998186
RF	DT	645	0.998213	0.997649	0.997957	0.998213
RF	DT	650	0.998322	0.997793	0.997965	0.998322
RF	DT	655	0.998063	0.997452	0.997629	0.998063
RF	DT	660	0.998185	0.997614	0.997889	0.998186
RF	DT	665	0.998486	0.998009	0.998156	0.998486
RF	DT	670	0.998404	0.997901	0.998047	0.998404
RF	DT	675	0.998295	0.997757	0.998036	0.998295
RF	DT	680	0.998486	0.998008	0.998211	0.998486
RF	DT	685	0.998295	0.997757	0.99789	0.998295
RF	DT	690	0.998213	0.997649	0.997818	0.998213
RF	DT	695	0.998417	0.997919	0.998127	0.998417
RF	DT	700	0.998417	0.997919	0.998085	0.998418
RF	DT	705	0.998254	0.997703	0.998008	0.998254
RF	DT	710	0.998513	0.998044	0.998193	0.998513
RF	DT	715	0.998008	0.99738	0.997636	0.998008
RF	DT	720	0.998417	0.997918	0.998064	0.998417
RF	DT	725	0.998336	0.997811	0.997997	0.998336
RF	DT	730	0.998254	0.997703	0.997836	0.998254
RF	DT	735	0.998336	0.997811	0.997985	0.998336
RF	DT	740	0.998486	0.998008	0.998174	0.998486
RF	DT	745	0.998267	0.997721	0.997985	0.998268
RF	DT	750	0.998445	0.997955	0.99821	0.998445
RF	DT	755	0.998267	0.997721	0.997982	0.998268
RF	DT	760	0.998254	0.997703	0.997922	0.998254
RF	DT	765	0.998376	0.997865	0.997963	0.998377
RF	DT	770	0.998417	0.997919	0.998169	0.998418
RF	DT	775	0.998213	0.997649	0.99786	0.998213
RF	DT	780	0.998131	0.997542	0.997796	0.998131
RF	DT	785	0.998104	0.997506	0.997768	0.998104
RF	DT	790	0.998185	0.997614	0.997785	0.998186
RF	DT	795	0.998226	0.997667	0.99796	0.998226
RF	DT	800	0.998035	0.997416	0.997696	0.998035
RF	DT	805	0.998226	0.997668	0.997938	0.998227
RF	DT	810	0.998431	0.997936	0.998123	0.998431
RF	DT	815	0.998472	0.99799	0.998085	0.998472
RF	DT	820	0.998376	0.997865	0.998036	0.998376
RF	DT	825	0.998349	0.997829	0.998028	0.998349
RF	DT	830	0.998308	0.997775	0.99792	0.998308
RF	DT	835	0.998417	0.997919	0.998108	0.998417
RF	DT	840	0.998349	0.997829	0.998019	0.998349
RF	DT	845	0.998322	0.997793	0.997971	0.998322
RF	DT	850	0.99824	0.997685	0.997865	0.99824
RF	DT	855	0.998199	0.997632	0.997841	0.998199
RF	DT	860	0.998185	0.997614	0.99783	0.998186
RF	DT	865	0.998145	0.99756	0.9978	0.998145
RF	DT	870	0.998145	0.99756	0.997807	0.998145
RF	DT	875	0.998336	0.997811	0.998004	0.998336
RF	DT	880	0.998445	0.997955	0.9981	0.998445
RF	DT	885	0.99854	0.99808	0.998224	0.99854
RF	DT	890	0.998376	0.997865	0.998016	0.998377
RF	DT	895	0.998322	0.997793	0.997921	0.998322
RF	DT	900	0.998213	0.997649	0.99781	0.998213
RF	DT	905	0.998322	0.997793	0.99796	0.998322
RF	DT	910	0.998131	0.997542	0.997675	0.998131
RF	DT	915	0.998458	0.997972	0.998078	0.998458
RF	DT	920	0.998226	0.997668	0.997907	0.998227
RF	DT	925	0.998308	0.997775	0.998028	0.998308
RF	DT	930	0.998063	0.997452	0.997751	0.998063
RF	DT	935	0.99824	0.997685	0.997923	0.99824
RF	DT	940	0.998499	0.998026	0.998122	0.998499
RF	DT	945	0.998213	0.99765	0.997856	0.998213
RF	DT	950	0.99824	0.997685	0.99791	0.99824
RF	DT	955	0.998281	0.997739	0.997906	0.998281
RF	DT	960	0.998199	0.997631	0.997922	0.998199
RF	DT	965	0.998472	0.99799	0.998137	0.998472
RF	DT	970	0.998213	0.997649	0.99783	0.998213
RF	DT	975	0.998308	0.997775	0.998005	0.998308
RF	DT	980	0.998158	0.997578	0.99781	0.998158
RF	DT	985	0.998213	0.997649	0.99781	0.998213
RF	DT	990	0.998295	0.997757	0.998007	0.998295
RF	DT	995	0.998281	0.997739	0.99794	0.998281
RF	DT	1000	0.998254	0.997703	0.997963	0.998254
RF	RF	5	0.990272	0.987218	0.987205	0.990284
RF	RF	10	0.998199	0.997632	0.997942	0.9982
RF	RF	15	0.999209	0.998959	0.999057	0.999209
RF	RF	20	0.9994	0.99921	0.99932	0.9994
RF	RF	25	0.999522	0.999372	0.999492	0.999523
RF	RF	30	0.999577	0.999444	0.999571	0.999577
RF	RF	35	0.999645	0.999533	0.999626	0.999645
RF	RF	40	0.999618	0.999498	0.999628	0.999618
RF	RF	45	0.999768	0.999695	0.999759	0.999768
RF	RF	50	0.999727	0.999641	0.999753	0.999727
RF	RF	55	0.999782	0.999713	0.999773	0.999782
RF	RF	60	0.999713	0.999623	0.999737	0.999714
RF	RF	65	0.999823	0.999767	0.999844	0.999823
RF	RF	70	0.999836	0.999785	0.999847	0.999836
RF	RF	75	0.999741	0.999659	0.999746	0.999741
RF	RF	80	0.999795	0.999731	0.999798	0.999795
RF	RF	85	0.999795	0.999731	0.999795	0.999795
RF	RF	90	0.999754	0.999677	0.999764	0.999754
RF	RF	95	0.999823	0.999767	0.99983	0.999823
RF	RF	100	0.999768	0.999695	0.999771	0.999768
RF	RF	105	0.999809	0.999749	0.999819	0.999809
RF	RF	110	0.999795	0.999731	0.999813	0.999795
RF	RF	115	0.999823	0.999767	0.999833	0.999823
RF	RF	120	0.999836	0.999785	0.999855	0.999836
RF	RF	125	0.999754	0.999677	0.999771	0.999754
RF	RF	130	0.999823	0.999767	0.999841	0.999823
RF	RF	135	0.999782	0.999713	0.999782	0.999782
RF	RF	140	0.999823	0.999767	0.999827	0.999823
RF	RF	145	0.999782	0.999713	0.999795	0.999782
RF	RF	150	0.999754	0.999677	0.999757	0.999754
RF	RF	155	0.99985	0.999803	0.999844	0.99985
RF	RF	160	0.999823	0.999767	0.999838	0.999823
RF	RF	165	0.99985	0.999803	0.99985	0.99985
RF	RF	170	0.999836	0.999785	0.999833	0.999836
RF	RF	175	0.99985	0.999803	0.99986	0.99985
RF	RF	180	0.999782	0.999713	0.999782	0.999782
RF	RF	185	0.999754	0.999677	0.999764	0.999754
RF	RF	190	0.999864	0.999821	0.999886	0.999864
RF	RF	195	0.999741	0.999659	0.999751	0.999741
RF	RF	200	0.999782	0.999713	0.999776	0.999782
RF	RF	205	0.99985	0.999803	0.999871	0.99985
RF	RF	210	0.999809	0.999749	0.999803	0.999809
RF	RF	215	0.999768	0.999695	0.999784	0.999768
RF	RF	220	0.999809	0.999749	0.999801	0.999809
RF	RF	225	0.999864	0.999821	0.999857	0.999864
RF	RF	230	0.999809	0.999749	0.999819	0.999809
RF	RF	235	0.999836	0.999785	0.999836	0.999836
RF	RF	240	0.99985	0.999803	0.999855	0.99985
RF	RF	245	0.999782	0.999713	0.999776	0.999782
RF	RF	250	0.999809	0.999749	0.999811	0.999809
RF	RF	255	0.999768	0.999695	0.999764	0.999768
RF	RF	260	0.999782	0.999713	0.99977	0.999782
RF	RF	265	0.999809	0.999749	0.999806	0.999809
RF	RF	270	0.999836	0.999785	0.999838	0.999836
RF	RF	275	0.999823	0.999767	0.999809	0.999823
RF	RF	280	0.999823	0.999767	0.999827	0.999823
RF	RF	285	0.999836	0.999785	0.999852	0.999836
RF	RF	290	0.999836	0.999785	0.999846	0.999836
RF	RF	295	0.999809	0.999749	0.999819	0.999809
RF	RF	300	0.999823	0.999767	0.999811	0.999823
RF	RF	305	0.999836	0.999785	0.999841	0.999836
RF	RF	310	0.999768	0.999695	0.999759	0.999768
RF	RF	315	0.999741	0.999659	0.999748	0.999741
RF	RF	320	0.999823	0.999767	0.999804	0.999823
RF	RF	325	0.999754	0.999677	0.999748	0.999754
RF	RF	330	0.999768	0.999695	0.99976	0.999768
RF	RF	335	0.999823	0.999767	0.999819	0.999823
RF	RF	340	0.999782	0.999713	0.999778	0.999782
RF	RF	345	0.999768	0.999695	0.999754	0.999768
RF	RF	350	0.999823	0.999767	0.999825	0.999823
RF	RF	355	0.999795	0.999731	0.999803	0.999795
RF	RF	360	0.999727	0.999641	0.999707	0.999727
RF	RF	365	0.999754	0.999677	0.999756	0.999754
RF	RF	370	0.999713	0.999623	0.999701	0.999713
RF	RF	375	0.999795	0.999731	0.999789	0.999795
RF	RF	380	0.999823	0.999767	0.999809	0.999823
RF	RF	385	0.999782	0.999713	0.999783	0.999782
RF	RF	390	0.999836	0.999785	0.999847	0.999836
RF	RF	395	0.999727	0.999641	0.99971	0.999727
RF	RF	400	0.999809	0.999749	0.999798	0.999809
RF	RF	405	0.999768	0.999695	0.999757	0.999768
RF	RF	410	0.999754	0.999677	0.999756	0.999754
RF	RF	415	0.999809	0.999749	0.999792	0.999809
RF	RF	420	0.9997	0.999605	0.999705	0.9997
RF	RF	425	0.999768	0.999695	0.999791	0.999768
RF	RF	430	0.999809	0.999749	0.999803	0.999809
RF	RF	435	0.999727	0.999641	0.999721	0.999727
RF	RF	440	0.999836	0.999785	0.999814	0.999836
RF	RF	445	0.999768	0.999695	0.999775	0.999768
RF	RF	450	0.999823	0.999767	0.999827	0.999823
RF	RF	455	0.999768	0.999695	0.999783	0.999768
RF	RF	460	0.999836	0.999785	0.99983	0.999836
RF	RF	465	0.999809	0.999749	0.999799	0.999809
RF	RF	470	0.999795	0.999731	0.9998	0.999795
RF	RF	475	0.99985	0.999803	0.999844	0.99985
RF	RF	480	0.999782	0.999713	0.999767	0.999782
RF	RF	485	0.999782	0.999713	0.999778	0.999782
RF	RF	490	0.999782	0.999713	0.999779	0.999782
RF	RF	495	0.999782	0.999713	0.999765	0.999782
RF	RF	500	0.999795	0.999731	0.999784	0.999795
RF	RF	505	0.999795	0.999731	0.999773	0.999795
RF	RF	510	0.999768	0.999695	0.999767	0.999768
RF	RF	515	0.999754	0.999677	0.999762	0.999754
RF	RF	520	0.999809	0.999749	0.999814	0.999809
RF	RF	525	0.999754	0.999677	0.999756	0.999754
RF	RF	530	0.999809	0.999749	0.999814	0.999809
RF	RF	535	0.999727	0.999641	0.999711	0.999727
RF	RF	540	0.999768	0.999695	0.99977	0.999768
RF	RF	545	0.999768	0.999695	0.999782	0.999768
RF	RF	550	0.999768	0.999695	0.999756	0.999768
RF	RF	555	0.99985	0.999803	0.999836	0.99985
RF	RF	560	0.999795	0.999731	0.999768	0.999795
RF	RF	565	0.999754	0.999677	0.999756	0.999754
RF	RF	570	0.999768	0.999695	0.999772	0.999768
RF	RF	575	0.999809	0.999749	0.999808	0.999809
RF	RF	580	0.999754	0.999677	0.999756	0.999754
RF	RF	585	0.999809	0.999749	0.999797	0.999809
RF	RF	590	0.999823	0.999767	0.999825	0.999823
RF	RF	595	0.999795	0.999731	0.999773	0.999795
RF	RF	600	0.999782	0.999713	0.99977	0.999782
RF	RF	605	0.999782	0.999713	0.999778	0.999782
RF	RF	610	0.999754	0.999677	0.999751	0.999754
RF	RF	615	0.999768	0.999695	0.999767	0.999768
RF	RF	620	0.999823	0.999767	0.999822	0.999823
RF	RF	625	0.999768	0.999695	0.999759	0.999768
RF	RF	630	0.999795	0.999731	0.999787	0.999795
RF	RF	635	0.999754	0.999677	0.999745	0.999754
RF	RF	640	0.999768	0.999695	0.999749	0.999768
RF	RF	645	0.999809	0.999749	0.999821	0.999809
RF	RF	650	0.999768	0.999695	0.999757	0.999768
RF	RF	655	0.999795	0.999731	0.999776	0.999795
RF	RF	660	0.999809	0.999749	0.999795	0.999809
RF	RF	665	0.999782	0.999713	0.99976	0.999782
RF	RF	670	0.99985	0.999803	0.999842	0.99985
RF	RF	675	0.999836	0.999785	0.999838	0.999836
RF	RF	680	0.999754	0.999677	0.999738	0.999754
RF	RF	685	0.999823	0.999767	0.999803	0.999823
RF	RF	690	0.999741	0.999659	0.999747	0.999741
RF	RF	695	0.999768	0.999695	0.999765	0.999768
RF	RF	700	0.999795	0.999731	0.999797	0.999795
RF	RF	705	0.999768	0.999695	0.999751	0.999768
RF	RF	710	0.999823	0.999767	0.999812	0.999823
RF	RF	715	0.999823	0.999767	0.999812	0.999823
RF	RF	720	0.999782	0.999713	0.999757	0.999782
RF	RF	725	0.999864	0.999821	0.999852	0.999864
RF	RF	730	0.999823	0.999767	0.999811	0.999823
RF	RF	735	0.999809	0.999749	0.999819	0.999809
RF	RF	740	0.999768	0.999695	0.999798	0.999768
RF	RF	745	0.999823	0.999767	0.999822	0.999823
RF	RF	750	0.999823	0.999767	0.999824	0.999823
RF	RF	755	0.999795	0.999731	0.999794	0.999795
RF	RF	760	0.999795	0.999731	0.999781	0.999795
RF	RF	765	0.999823	0.999767	0.999822	0.999823
RF	RF	770	0.999823	0.999767	0.999834	0.999823
RF	RF	775	0.999782	0.999713	0.999781	0.999782
RF	RF	780	0.999782	0.999713	0.999794	0.999782
RF	RF	785	0.999823	0.999767	0.999817	0.999823
RF	RF	790	0.999864	0.999821	0.999858	0.999864
RF	RF	795	0.999768	0.999695	0.999762	0.999768
RF	RF	800	0.999754	0.999677	0.999754	0.999754
RF	RF	805	0.999795	0.999731	0.999795	0.999795
RF	RF	810	0.999768	0.999695	0.999746	0.999768
RF	RF	815	0.999823	0.999767	0.999806	0.999823
RF	RF	820	0.999727	0.999641	0.999735	0.999727
RF	RF	825	0.999836	0.999785	0.99983	0.999836
RF	RF	830	0.999741	0.999659	0.99975	0.999741
RF	RF	835	0.999836	0.999785	0.999825	0.999836
RF	RF	840	0.99985	0.999803	0.999857	0.99985
RF	RF	845	0.999809	0.999749	0.99981	0.999809
RF	RF	850	0.999809	0.999749	0.999803	0.999809
RF	RF	855	0.999795	0.999731	0.999789	0.999795
RF	RF	860	0.999823	0.999767	0.99985	0.999823
RF	RF	865	0.999727	0.999641	0.999708	0.999727
RF	RF	870	0.999836	0.999785	0.999839	0.999836
RF	RF	875	0.999809	0.999749	0.999821	0.999809
RF	RF	880	0.999809	0.999749	0.999817	0.999809
RF	RF	885	0.999782	0.999713	0.999762	0.999782
RF	RF	890	0.999795	0.999731	0.999803	0.999795
RF	RF	895	0.999809	0.999749	0.999801	0.999809
RF	RF	900	0.999727	0.999641	0.999726	0.999727
RF	RF	905	0.999795	0.999731	0.999796	0.999795
RF	RF	910	0.999754	0.999677	0.99975	0.999754
RF	RF	915	0.999768	0.999695	0.999773	0.999768
RF	RF	920	0.999809	0.999749	0.999821	0.999809
RF	RF	925	0.999795	0.999731	0.999795	0.999795
RF	RF	930	0.999836	0.999785	0.999836	0.999836
RF	RF	935	0.999768	0.999695	0.999744	0.999768
RF	RF	940	0.999782	0.999713	0.999765	0.999782
RF	RF	945	0.999795	0.999731	0.999797	0.999795
RF	RF	950	0.999795	0.999731	0.999771	0.999795
RF	RF	955	0.999782	0.999713	0.999778	0.999782
RF	RF	960	0.999864	0.999821	0.99986	0.999864
RF	RF	965	0.999795	0.999731	0.999797	0.999795
RF	RF	970	0.999768	0.999695	0.999772	0.999768
RF	RF	975	0.999741	0.999659	0.999737	0.999741
RF	RF	980	0.999877	0.999838	0.999866	0.999877
RF	RF	985	0.999795	0.999731	0.99981	0.999795
RF	RF	990	0.999809	0.999749	0.999826	0.999809
RF	RF	995	0.999754	0.999677	0.999754	0.999754
[truncated: 401 more rows]

## Sheet: Endo
Feature ranking algorithm	Classification algorithm	Number of features	ACC	MCC	Macro F1	Weighted F1
CatBoost	DT	5	0.920865	0.898717	0.900433	0.921644
CatBoost	DT	10	0.974827	0.967613	0.972294	0.974851
CatBoost	DT	15	0.976817	0.970178	0.97525	0.976833
CatBoost	DT	20	0.976761	0.970105	0.976515	0.976765
CatBoost	DT	25	0.978191	0.971945	0.978035	0.978203
CatBoost	DT	30	0.977602	0.971187	0.977944	0.977608
CatBoost	DT	35	0.976593	0.969887	0.976844	0.976603
CatBoost	DT	40	0.978303	0.972087	0.977999	0.978309
CatBoost	DT	45	0.977154	0.970608	0.978274	0.977157
CatBoost	DT	50	0.978275	0.972052	0.979028	0.97828
CatBoost	DT	55	0.976957	0.970356	0.97773	0.976964
CatBoost	DT	60	0.977602	0.971181	0.978894	0.977608
CatBoost	DT	65	0.977098	0.970534	0.977895	0.977099
CatBoost	DT	70	0.97749	0.97104	0.978586	0.977497
CatBoost	DT	75	0.976257	0.969457	0.97699	0.976264
CatBoost	DT	80	0.977069	0.970504	0.978305	0.977077
CatBoost	DT	85	0.976929	0.970316	0.978347	0.976929
CatBoost	DT	90	0.978051	0.971761	0.978979	0.97806
CatBoost	DT	95	0.978163	0.971906	0.979549	0.97817
CatBoost	DT	100	0.97721	0.970682	0.978998	0.977219
CatBoost	DT	105	0.976369	0.969601	0.977567	0.976377
CatBoost	DT	110	0.977182	0.97064	0.978608	0.977187
CatBoost	DT	115	0.9755	0.968486	0.97678	0.975511
CatBoost	DT	120	0.977041	0.970463	0.977837	0.977049
CatBoost	DT	125	0.976229	0.969423	0.977195	0.976235
CatBoost	DT	130	0.977294	0.970786	0.977242	0.977301
CatBoost	DT	135	0.978135	0.971877	0.978714	0.978147
CatBoost	DT	140	0.975864	0.968954	0.977595	0.975867
CatBoost	DT	145	0.976621	0.969928	0.977295	0.976631
CatBoost	DT	150	0.977602	0.971187	0.977688	0.977609
CatBoost	DT	155	0.976032	0.969167	0.977539	0.976041
CatBoost	DT	160	0.977714	0.971332	0.978104	0.977721
CatBoost	DT	165	0.9762	0.969383	0.977383	0.976207
CatBoost	DT	170	0.976621	0.969925	0.977103	0.976627
CatBoost	DT	175	0.976369	0.969608	0.976843	0.976375
CatBoost	DT	180	0.975864	0.968953	0.977882	0.975869
CatBoost	DT	185	0.976985	0.970395	0.977466	0.976996
CatBoost	DT	190	0.978275	0.972054	0.978076	0.978292
CatBoost	DT	195	0.979088	0.973101	0.979458	0.979096
CatBoost	DT	200	0.977406	0.970936	0.978343	0.977413
CatBoost	DT	205	0.977041	0.97047	0.978019	0.97704
CatBoost	DT	210	0.975584	0.968587	0.977717	0.975594
CatBoost	DT	215	0.977069	0.970506	0.977013	0.97708
CatBoost	DT	220	0.97777	0.971408	0.978657	0.977774
CatBoost	DT	225	0.9762	0.96939	0.976493	0.976211
CatBoost	DT	230	0.975163	0.968053	0.975508	0.975177
CatBoost	DT	235	0.976453	0.969708	0.976711	0.976463
CatBoost	DT	240	0.976537	0.969816	0.977684	0.976543
CatBoost	DT	245	0.975892	0.968981	0.977565	0.975898
CatBoost	DT	250	0.977238	0.970721	0.977963	0.977249
CatBoost	DT	255	0.975668	0.968696	0.977385	0.975667
CatBoost	DT	260	0.976929	0.97032	0.977451	0.976936
CatBoost	DT	265	0.976593	0.969889	0.977293	0.976603
CatBoost	DT	270	0.978527	0.972374	0.979315	0.978531
CatBoost	DT	275	0.976453	0.969704	0.978284	0.976453
CatBoost	DT	280	0.976761	0.9701	0.977896	0.976769
CatBoost	DT	285	0.976004	0.969131	0.976768	0.976011
CatBoost	DT	290	0.978023	0.971726	0.978631	0.978023
CatBoost	DT	295	0.977434	0.970968	0.978133	0.977441
CatBoost	DT	300	0.975892	0.968991	0.977444	0.9759
CatBoost	DT	305	0.974378	0.967033	0.975656	0.974379
CatBoost	DT	310	0.97564	0.968669	0.976302	0.975643
CatBoost	DT	315	0.976677	0.969992	0.978161	0.976678
CatBoost	DT	320	0.975696	0.968736	0.975817	0.975703
CatBoost	DT	325	0.975163	0.968046	0.976538	0.975169
CatBoost	DT	330	0.973734	0.966216	0.975055	0.973742
CatBoost	DT	335	0.977686	0.971297	0.979366	0.977696
CatBoost	DT	340	0.97592	0.969018	0.977755	0.975924
CatBoost	DT	345	0.976817	0.970174	0.977398	0.976826
CatBoost	DT	350	0.975976	0.969095	0.976732	0.975986
CatBoost	DT	355	0.976649	0.969965	0.977666	0.976655
CatBoost	DT	360	0.975976	0.969098	0.977014	0.975983
CatBoost	DT	365	0.976088	0.969242	0.977194	0.976097
CatBoost	DT	370	0.976509	0.969781	0.976928	0.976515
CatBoost	DT	375	0.975976	0.969097	0.976754	0.975988
CatBoost	DT	380	0.977854	0.971518	0.97801	0.977867
CatBoost	DT	385	0.976004	0.969131	0.976426	0.976011
CatBoost	DT	390	0.976004	0.969132	0.977239	0.976011
CatBoost	DT	395	0.978387	0.972195	0.979045	0.978396
CatBoost	DT	400	0.976088	0.969238	0.978124	0.976093
CatBoost	DT	405	0.974827	0.967616	0.975415	0.974836
CatBoost	DT	410	0.975051	0.967903	0.976345	0.975054
CatBoost	DT	415	0.975724	0.968767	0.977307	0.975728
CatBoost	DT	420	0.975948	0.969058	0.977469	0.975956
CatBoost	DT	425	0.976285	0.969489	0.976902	0.976294
CatBoost	DT	430	0.977238	0.970712	0.978451	0.97724
CatBoost	DT	435	0.973958	0.966501	0.975546	0.973964
CatBoost	DT	440	0.976172	0.969348	0.976708	0.976176
CatBoost	DT	445	0.97791	0.971579	0.97842	0.977913
CatBoost	DT	450	0.9755	0.96848	0.977114	0.975509
CatBoost	DT	455	0.97578	0.968849	0.97616	0.975792
CatBoost	DT	460	0.976621	0.969924	0.977388	0.976629
CatBoost	DT	465	0.974771	0.967545	0.976469	0.974776
CatBoost	DT	470	0.974659	0.967407	0.975516	0.974668
CatBoost	DT	475	0.975752	0.968802	0.976924	0.97576
CatBoost	DT	480	0.974911	0.967729	0.97564	0.974925
CatBoost	DT	485	0.974799	0.967581	0.976585	0.974805
CatBoost	DT	490	0.973902	0.966426	0.975725	0.973904
CatBoost	DT	495	0.978499	0.972341	0.97939	0.978505
CatBoost	DT	500	0.973986	0.966538	0.974977	0.973991
CatBoost	DT	505	0.976144	0.969315	0.977371	0.976154
CatBoost	DT	510	0.976481	0.969739	0.97789	0.976484
CatBoost	DT	515	0.976341	0.969565	0.977646	0.976342
CatBoost	DT	520	0.975724	0.968765	0.977378	0.975727
CatBoost	DT	525	0.97536	0.968305	0.976236	0.975363
CatBoost	DT	530	0.975948	0.969058	0.977297	0.975951
CatBoost	DT	535	0.976705	0.970026	0.977703	0.976714
CatBoost	DT	540	0.976621	0.969925	0.978061	0.976634
CatBoost	DT	545	0.975107	0.967975	0.97703	0.975107
CatBoost	DT	550	0.976229	0.969418	0.978204	0.976231
CatBoost	DT	555	0.974799	0.967571	0.97658	0.9748
CatBoost	DT	560	0.974603	0.96733	0.976064	0.974607
CatBoost	DT	565	0.974883	0.967696	0.975763	0.974888
CatBoost	DT	570	0.975275	0.968192	0.975919	0.975281
CatBoost	DT	575	0.974659	0.967395	0.976145	0.974666
CatBoost	DT	580	0.975331	0.968268	0.97624	0.975341
CatBoost	DT	585	0.9755	0.968487	0.976595	0.975507
CatBoost	DT	590	0.976873	0.970251	0.977705	0.976888
CatBoost	DT	595	0.976705	0.97003	0.978191	0.976712
CatBoost	DT	600	0.975472	0.968444	0.976446	0.975475
CatBoost	DT	605	0.974855	0.967657	0.976068	0.974855
CatBoost	DT	610	0.9755	0.968486	0.977017	0.9755
CatBoost	DT	615	0.97564	0.968661	0.976128	0.975642
CatBoost	DT	620	0.975472	0.968446	0.977161	0.975473
CatBoost	DT	625	0.975191	0.968082	0.976641	0.975198
CatBoost	DT	630	0.975275	0.968196	0.976593	0.975279
CatBoost	DT	635	0.977182	0.970642	0.978241	0.977192
CatBoost	DT	640	0.973874	0.966391	0.974533	0.973879
CatBoost	DT	645	0.974883	0.967692	0.975931	0.974888
CatBoost	DT	650	0.977462	0.971004	0.977994	0.977471
CatBoost	DT	655	0.976761	0.970105	0.977833	0.976768
CatBoost	DT	660	0.976341	0.969561	0.977254	0.976347
CatBoost	DT	665	0.976649	0.96996	0.977942	0.976656
CatBoost	DT	670	0.973453	0.96585	0.975156	0.973458
CatBoost	DT	675	0.975416	0.968368	0.977134	0.975418
CatBoost	DT	680	0.976313	0.96953	0.977398	0.976322
CatBoost	DT	685	0.977013	0.970429	0.978167	0.977017
CatBoost	DT	690	0.974519	0.967227	0.975627	0.974522
CatBoost	DT	695	0.977098	0.970537	0.977675	0.977102
CatBoost	DT	700	0.975472	0.96845	0.97614	0.975483
CatBoost	DT	705	0.976397	0.969643	0.97782	0.976411
CatBoost	DT	710	0.975556	0.968557	0.97704	0.975564
CatBoost	DT	715	0.975247	0.968153	0.976301	0.975245
CatBoost	DT	720	0.975892	0.968988	0.976998	0.975895
CatBoost	DT	725	0.976537	0.969818	0.977591	0.976552
CatBoost	DT	730	0.974378	0.967045	0.975522	0.974388
CatBoost	DT	735	0.977182	0.970647	0.977688	0.977193
CatBoost	DT	740	0.975303	0.96823	0.976212	0.975313
CatBoost	DT	745	0.97536	0.968297	0.976519	0.975366
CatBoost	DT	750	0.97578	0.968843	0.977246	0.975799
CatBoost	DT	755	0.975976	0.969088	0.977661	0.975977
CatBoost	DT	760	0.975836	0.968911	0.977192	0.97584
CatBoost	DT	765	0.975724	0.968777	0.97708	0.97573
CatBoost	DT	770	0.975724	0.968771	0.976656	0.97573
CatBoost	DT	775	0.974434	0.967112	0.975929	0.97443
CatBoost	DT	780	0.975331	0.968268	0.976261	0.975342
CatBoost	DT	785	0.977294	0.970789	0.978187	0.977299
CatBoost	DT	790	0.976032	0.969168	0.976211	0.976041
CatBoost	DT	795	0.976144	0.969306	0.977786	0.976149
CatBoost	DT	800	0.974182	0.966791	0.975758	0.97419
CatBoost	DT	805	0.974154	0.966755	0.97511	0.974159
CatBoost	DT	810	0.97407	0.966654	0.974446	0.974081
CatBoost	DT	815	0.978527	0.972376	0.978332	0.978533
CatBoost	DT	820	0.975696	0.968739	0.976987	0.975702
CatBoost	DT	825	0.974799	0.967581	0.976376	0.974803
CatBoost	DT	830	0.976537	0.969814	0.978003	0.976539
CatBoost	DT	835	0.975752	0.968808	0.977655	0.975772
CatBoost	DT	840	0.974995	0.967831	0.976732	0.975003
CatBoost	DT	845	0.975275	0.968197	0.976881	0.975284
CatBoost	DT	850	0.974519	0.967229	0.976433	0.974531
CatBoost	DT	855	0.975444	0.968414	0.976864	0.97545
CatBoost	DT	860	0.975191	0.968086	0.977287	0.9752
CatBoost	DT	865	0.976172	0.969344	0.977931	0.976179
CatBoost	DT	870	0.975023	0.967869	0.975965	0.975031
CatBoost	DT	875	0.973762	0.966252	0.974874	0.973777
CatBoost	DT	880	0.97592	0.969027	0.977831	0.975928
CatBoost	DT	885	0.974322	0.96697	0.975748	0.974325
CatBoost	DT	890	0.976481	0.969741	0.977411	0.976485
CatBoost	DT	895	0.975191	0.968091	0.976409	0.975202
CatBoost	DT	900	0.975668	0.968697	0.977696	0.975673
CatBoost	DT	905	0.976257	0.969455	0.977341	0.976264
CatBoost	DT	910	0.97578	0.968842	0.977292	0.975792
CatBoost	DT	915	0.974743	0.96751	0.975508	0.974749
CatBoost	DT	920	0.974519	0.967213	0.975255	0.97452
CatBoost	DT	925	0.974266	0.966891	0.975788	0.97427
CatBoost	DT	930	0.97421	0.966822	0.975689	0.974218
CatBoost	DT	935	0.976565	0.969849	0.977069	0.976568
CatBoost	DT	940	0.97421	0.966823	0.975177	0.974214
CatBoost	DT	945	0.976929	0.970315	0.978621	0.976925
CatBoost	DT	950	0.975388	0.968335	0.975928	0.975394
CatBoost	DT	955	0.975612	0.968632	0.977408	0.975619
CatBoost	DT	960	0.975668	0.968701	0.977252	0.975676
CatBoost	DT	965	0.977069	0.9705	0.977819	0.977083
CatBoost	DT	970	0.974883	0.967691	0.976405	0.974889
CatBoost	DT	975	0.974855	0.967648	0.976893	0.97487
CatBoost	DT	980	0.975584	0.968587	0.977082	0.975586
CatBoost	DT	985	0.977378	0.970894	0.978671	0.977379
CatBoost	DT	990	0.974547	0.96726	0.975932	0.974556
CatBoost	DT	995	0.974799	0.967579	0.976369	0.974806
CatBoost	DT	1000	0.975976	0.969097	0.977349	0.97598
CatBoost	RF	5	0.933591	0.914966	0.922878	0.933971
CatBoost	RF	10	0.98419	0.979656	0.984087	0.984193
CatBoost	RF	15	0.989852	0.986947	0.990557	0.989855
CatBoost	RF	20	0.992067	0.989801	0.992687	0.992073
CatBoost	RF	25	0.993216	0.991276	0.993951	0.99322
CatBoost	RF	30	0.993889	0.992144	0.994557	0.993894
CatBoost	RF	35	0.994926	0.993477	0.995575	0.99493
CatBoost	RF	40	0.994057	0.992367	0.995044	0.994064
CatBoost	RF	45	0.995319	0.993983	0.996291	0.995323
CatBoost	RF	50	0.995711	0.994487	0.996551	0.995715
CatBoost	RF	55	0.995991	0.994849	0.996649	0.995996
CatBoost	RF	60	0.9963	0.995243	0.997178	0.996303
CatBoost	RF	65	0.996916	0.996035	0.997487	0.996918
CatBoost	RF	70	0.996188	0.995101	0.996929	0.996191
CatBoost	RF	75	0.997225	0.996432	0.997865	0.997226
CatBoost	RF	80	0.996888	0.996	0.997723	0.99689
CatBoost	RF	85	0.997225	0.996432	0.997817	0.997226
CatBoost	RF	90	0.997225	0.996431	0.997868	0.997226
CatBoost	RF	95	0.996776	0.995857	0.997646	0.996778
CatBoost	RF	100	0.997421	0.996684	0.997988	0.997423
CatBoost	RF	105	0.997141	0.996324	0.997856	0.997142
CatBoost	RF	110	0.997169	0.99636	0.997795	0.99717
CatBoost	RF	115	0.997057	0.996216	0.997824	0.997058
CatBoost	RF	120	0.996888	0.996	0.99772	0.99689
CatBoost	RF	125	0.997617	0.996935	0.998174	0.997618
CatBoost	RF	130	0.997309	0.99654	0.99804	0.997311
CatBoost	RF	135	0.997421	0.996684	0.998055	0.997422
CatBoost	RF	140	0.997393	0.996648	0.998084	0.997394
CatBoost	RF	145	0.997281	0.996504	0.997951	0.997282
CatBoost	RF	150	0.997141	0.996324	0.997862	0.997142
CatBoost	RF	155	0.99686	0.995965	0.997649	0.996862
CatBoost	RF	160	0.997113	0.996289	0.997895	0.997114
CatBoost	RF	165	0.997365	0.996613	0.998085	0.997366
CatBoost	RF	170	0.997365	0.996612	0.997977	0.997366
CatBoost	RF	175	0.997393	0.996648	0.998074	0.997394
CatBoost	RF	180	0.997281	0.996505	0.997942	0.997282
CatBoost	RF	185	0.997281	0.996504	0.99797	0.997282
CatBoost	RF	190	0.997645	0.996972	0.998324	0.997646
CatBoost	RF	195	0.997169	0.996361	0.997971	0.99717
CatBoost	RF	200	0.997169	0.99636	0.997927	0.99717
CatBoost	RF	205	0.997281	0.996503	0.998018	0.997282
CatBoost	RF	210	0.997001	0.996145	0.997835	0.997002
CatBoost	RF	215	0.997197	0.996397	0.99791	0.997198
CatBoost	RF	220	0.996944	0.996074	0.997734	0.996946
CatBoost	RF	225	0.997309	0.99654	0.99798	0.99731
CatBoost	RF	230	0.997477	0.996756	0.998042	0.997478
CatBoost	RF	235	0.996944	0.996074	0.997769	0.996946
CatBoost	RF	240	0.997141	0.996325	0.997872	0.997142
CatBoost	RF	245	0.997169	0.99636	0.997946	0.99717
CatBoost	RF	250	0.99686	0.995964	0.997708	0.996862
CatBoost	RF	255	0.997393	0.996649	0.998185	0.997394
CatBoost	RF	260	0.997449	0.99672	0.998151	0.99745
CatBoost	RF	265	0.997141	0.996325	0.997852	0.997142
CatBoost	RF	270	0.997533	0.996829	0.998227	0.997534
CatBoost	RF	275	0.997141	0.996325	0.997966	0.997142
CatBoost	RF	280	0.996973	0.996109	0.997798	0.996974
CatBoost	RF	285	0.997085	0.996254	0.997871	0.997086
CatBoost	RF	290	0.996636	0.995678	0.997569	0.996638
CatBoost	RF	295	0.997169	0.996362	0.998003	0.997171
CatBoost	RF	300	0.996692	0.99575	0.997616	0.996694
CatBoost	RF	305	0.996916	0.996038	0.997813	0.996918
CatBoost	RF	310	0.997029	0.996181	0.997896	0.99703
CatBoost	RF	315	0.996776	0.995858	0.997723	0.996778
CatBoost	RF	320	0.996636	0.99568	0.997636	0.996638
CatBoost	RF	325	0.996973	0.996108	0.9978	0.996974
CatBoost	RF	330	0.997281	0.996505	0.998013	0.997282
CatBoost	RF	335	0.997141	0.996325	0.997979	0.997142
CatBoost	RF	340	0.997141	0.996325	0.997926	0.997142
CatBoost	RF	345	0.997309	0.996541	0.998073	0.99731
CatBoost	RF	350	0.997085	0.996253	0.997894	0.997086
CatBoost	RF	355	0.996552	0.995571	0.99749	0.996554
CatBoost	RF	360	0.997029	0.996181	0.997803	0.99703
CatBoost	RF	365	0.996973	0.996109	0.99781	0.996974
CatBoost	RF	370	0.996664	0.995714	0.9976	0.996666
CatBoost	RF	375	0.996664	0.995714	0.99761	0.996666
CatBoost	RF	380	0.997141	0.996325	0.997968	0.997142
CatBoost	RF	385	0.997029	0.996181	0.997901	0.99703
CatBoost	RF	390	0.996636	0.995679	0.997655	0.996638
CatBoost	RF	395	0.996944	0.996074	0.997846	0.996946
CatBoost	RF	400	0.996524	0.995534	0.997503	0.996525
CatBoost	RF	405	0.99658	0.995606	0.997578	0.996582
CatBoost	RF	410	0.997197	0.996397	0.997978	0.997198
CatBoost	RF	415	0.996608	0.995642	0.997626	0.99661
CatBoost	RF	420	0.996552	0.995571	0.997459	0.996554
CatBoost	RF	425	0.996272	0.995212	0.997355	0.996274
CatBoost	RF	430	0.99644	0.995427	0.997461	0.996441
CatBoost	RF	435	0.996692	0.99575	0.997687	0.996693
CatBoost	RF	440	0.996272	0.99521	0.997315	0.996274
CatBoost	RF	445	0.996916	0.996038	0.997784	0.996918
CatBoost	RF	450	0.996776	0.995859	0.997649	0.996778
CatBoost	RF	455	0.996552	0.995569	0.997579	0.996554
CatBoost	RF	460	0.996552	0.995571	0.997568	0.996554
CatBoost	RF	465	0.996916	0.996039	0.997831	0.996918
CatBoost	RF	470	0.996412	0.995391	0.997468	0.996414
CatBoost	RF	475	0.996664	0.995714	0.997548	0.996665
CatBoost	RF	480	0.996496	0.995498	0.997532	0.996498
CatBoost	RF	485	0.997197	0.996397	0.998005	0.997198
CatBoost	RF	490	0.996524	0.995535	0.997559	0.996525
CatBoost	RF	495	0.996916	0.996039	0.997777	0.996918
CatBoost	RF	500	0.996384	0.995355	0.997472	0.996386
CatBoost	RF	505	0.996776	0.995858	0.997688	0.996778
CatBoost	RF	510	0.99616	0.995066	0.997298	0.996161
CatBoost	RF	515	0.996132	0.99503	0.997198	0.996134
CatBoost	RF	520	0.995963	0.994816	0.997046	0.995966
CatBoost	RF	525	0.996132	0.995032	0.997216	0.996133
CatBoost	RF	530	0.996636	0.995679	0.99759	0.996638
CatBoost	RF	535	0.996973	0.996109	0.997811	0.996974
CatBoost	RF	540	0.99672	0.995786	0.997697	0.996721
CatBoost	RF	545	0.995543	0.99428	0.996887	0.995546
CatBoost	RF	550	0.99658	0.995607	0.997514	0.996582
CatBoost	RF	555	0.996496	0.995501	0.997547	0.996497
CatBoost	RF	560	0.996047	0.994925	0.997182	0.99605
CatBoost	RF	565	0.995851	0.994673	0.997099	0.995854
CatBoost	RF	570	0.996916	0.996038	0.997788	0.996918
CatBoost	RF	575	0.995935	0.99478	0.997093	0.995938
CatBoost	RF	580	0.996552	0.99557	0.997563	0.996554
CatBoost	RF	585	0.99672	0.995786	0.997666	0.996722
CatBoost	RF	590	0.996832	0.995929	0.997758	0.996834
CatBoost	RF	595	0.996216	0.99514	0.997304	0.996217
CatBoost	RF	600	0.996552	0.99557	0.997527	0.996553
CatBoost	RF	605	0.99672	0.995785	0.997593	0.996722
CatBoost	RF	610	0.996047	0.994924	0.99715	0.996049
CatBoost	RF	615	0.996132	0.995032	0.997272	0.996133
CatBoost	RF	620	0.995963	0.994815	0.99707	0.995965
CatBoost	RF	625	0.996188	0.995104	0.99723	0.996189
CatBoost	RF	630	0.99658	0.995606	0.997548	0.996581
CatBoost	RF	635	0.996244	0.995177	0.99741	0.996245
CatBoost	RF	640	0.996384	0.995355	0.997369	0.996385
CatBoost	RF	645	0.995739	0.994531	0.997031	0.995742
CatBoost	RF	650	0.996328	0.995284	0.997418	0.996329
CatBoost	RF	655	0.996384	0.995354	0.997381	0.996385
CatBoost	RF	660	0.996188	0.995105	0.99734	0.996189
CatBoost	RF	665	0.996356	0.995319	0.997458	0.996358
CatBoost	RF	670	0.995823	0.994636	0.996987	0.995825
CatBoost	RF	675	0.996916	0.996037	0.997768	0.996917
CatBoost	RF	680	0.996468	0.995462	0.997482	0.996469
CatBoost	RF	685	0.996188	0.995103	0.997349	0.99619
CatBoost	RF	690	0.996103	0.994997	0.997157	0.996106
CatBoost	RF	695	0.996608	0.995643	0.997655	0.99661
CatBoost	RF	700	0.996244	0.995176	0.997278	0.996245
CatBoost	RF	705	0.9963	0.995247	0.997379	0.996301
CatBoost	RF	710	0.996356	0.995318	0.99742	0.996357
CatBoost	RF	715	0.995935	0.99478	0.997044	0.995938
CatBoost	RF	720	0.996075	0.994961	0.997232	0.996078
CatBoost	RF	725	0.996103	0.994995	0.997191	0.996104
CatBoost	RF	730	0.996328	0.995283	0.997384	0.996329
CatBoost	RF	735	0.996103	0.994996	0.997213	0.996105
CatBoost	RF	740	0.99644	0.995426	0.9974	0.996441
CatBoost	RF	745	0.996132	0.995032	0.997211	0.996133
CatBoost	RF	750	0.996384	0.995354	0.997438	0.996384
CatBoost	RF	755	0.99658	0.995606	0.997499	0.996581
CatBoost	RF	760	0.996524	0.995534	0.997558	0.996526
CatBoost	RF	765	0.996075	0.99496	0.997207	0.996077
CatBoost	RF	770	0.996132	0.995032	0.997258	0.996134
CatBoost	RF	775	0.995907	0.994743	0.997073	0.99591
CatBoost	RF	780	0.995571	0.994317	0.996922	0.995574
CatBoost	RF	785	0.99644	0.995427	0.997503	0.996442
CatBoost	RF	790	0.996748	0.995822	0.997675	0.99675
CatBoost	RF	795	0.995935	0.994781	0.99711	0.995938
CatBoost	RF	800	0.995823	0.994637	0.997036	0.995825
CatBoost	RF	805	0.996047	0.994925	0.997184	0.996049
CatBoost	RF	810	0.996075	0.994958	0.99718	0.996077
CatBoost	RF	815	0.995543	0.99428	0.9968	0.995545
CatBoost	RF	820	0.995543	0.994281	0.996877	0.995545
CatBoost	RF	825	0.995627	0.994386	0.996943	0.99563
CatBoost	RF	830	0.995851	0.994673	0.997018	0.995854
CatBoost	RF	835	0.996468	0.995462	0.9975	0.99647
CatBoost	RF	840	0.995991	0.994852	0.997164	0.995994
CatBoost	RF	845	0.995991	0.994852	0.997193	0.995993
CatBoost	RF	850	0.996748	0.995823	0.997697	0.996749
CatBoost	RF	855	0.996075	0.99496	0.997232	0.996077
CatBoost	RF	860	0.995627	0.994387	0.996921	0.995631
CatBoost	RF	865	0.996356	0.995321	0.997441	0.996358
CatBoost	RF	870	0.995879	0.99471	0.997089	0.995881
CatBoost	RF	875	0.996103	0.994996	0.997261	0.996105
CatBoost	RF	880	0.995935	0.994782	0.997082	0.995937
CatBoost	RF	885	0.995963	0.994818	0.997055	0.995965
CatBoost	RF	890	0.995543	0.994279	0.996678	0.995544
CatBoost	RF	895	0.995823	0.994636	0.997051	0.995826
CatBoost	RF	900	0.995963	0.994817	0.997207	0.995965
CatBoost	RF	905	0.99644	0.995427	0.997423	0.996441
CatBoost	RF	910	0.995571	0.994314	0.99689	0.995571
CatBoost	RF	915	0.996468	0.995463	0.997424	0.99647
CatBoost	RF	920	0.995431	0.994133	0.996684	0.995433
CatBoost	RF	925	0.995627	0.994387	0.996908	0.995629
CatBoost	RF	930	0.996468	0.995464	0.997521	0.996469
CatBoost	RF	935	0.996664	0.995714	0.997662	0.996665
CatBoost	RF	940	0.996272	0.99521	0.997325	0.996273
CatBoost	RF	945	0.996103	0.994996	0.997119	0.996105
CatBoost	RF	950	0.995963	0.994816	0.997191	0.995965
CatBoost	RF	955	0.995963	0.994815	0.997069	0.995965
CatBoost	RF	960	0.996216	0.995139	0.997325	0.996217
CatBoost	RF	965	0.995907	0.994745	0.997134	0.99591
CatBoost	RF	970	0.995795	0.994601	0.997044	0.995797
CatBoost	RF	975	0.995851	0.994673	0.996984	0.995852
CatBoost	RF	980	0.995515	0.994244	0.996906	0.995517
CatBoost	RF	985	0.996188	0.995104	0.997286	0.99619
CatBoost	RF	990	0.996019	0.994888	0.997042	0.996021
CatBoost	RF	995	0.99616	0.995067	0.997239	0.996161
CatBoost	RF	1000	0.995543	0.994279	0.996882	0.995544
LASSO	DT	5	0.743139	0.671775	0.777173	0.741178
LASSO	DT	10	0.885432	0.852826	0.912819	0.885384
LASSO	DT	15	0.903709	0.876257	0.924926	0.903572
LASSO	DT	20	0.932806	0.913683	0.944906	0.932755
LASSO	DT	25	0.9346	0.915917	0.948009	0.934566
LASSO	DT	30	0.936899	0.918866	0.950178	0.936872
LASSO	DT	35	0.946514	0.931227	0.957368	0.946504
LASSO	DT	40	0.945113	0.929443	0.955729	0.945087
LASSO	DT	45	0.946346	0.93099	0.957835	0.946343
LASSO	DT	50	0.947439	0.932388	0.955756	0.947438
LASSO	DT	55	0.945785	0.930296	0.955442	0.945798
LASSO	DT	60	0.948336	0.933566	0.956673	0.94831
LASSO	DT	65	0.945925	0.930458	0.954122	0.945895
LASSO	DT	70	0.945056	0.929326	0.954508	0.945047
LASSO	DT	75	0.946766	0.931548	0.956144	0.94672
LASSO	DT	80	0.947579	0.932574	0.956304	0.947601
LASSO	DT	85	0.946682	0.931449	0.955829	0.946649
LASSO	DT	90	0.948476	0.933751	0.957077	0.948443
LASSO	DT	95	0.948224	0.933406	0.95619	0.948231
LASSO	DT	100	0.951336	0.937427	0.957467	0.951306
LASSO	DT	105	0.94828	0.933502	0.955736	0.948252
LASSO	DT	110	0.950074	0.935783	0.958495	0.950078
LASSO	DT	115	0.948673	0.93399	0.957182	0.948655
LASSO	DT	120	0.948336	0.933564	0.956539	0.948333
LASSO	DT	125	0.946598	0.93131	0.955836	0.946592
LASSO	DT	130	0.949598	0.935174	0.958008	0.949591
LASSO	DT	135	0.946598	0.931319	0.955821	0.946591
LASSO	DT	140	0.949458	0.934999	0.957639	0.949448
LASSO	DT	145	0.948112	0.933264	0.956284	0.948091
LASSO	DT	150	0.946682	0.931419	0.955763	0.946665
LASSO	DT	155	0.947131	0.932001	0.95571	0.947118
LASSO	DT	160	0.946206	0.930808	0.955319	0.946211
LASSO	DT	165	0.948252	0.933459	0.956177	0.948236
LASSO	DT	170	0.949149	0.934591	0.958083	0.94915
LASSO	DT	175	0.94601	0.930563	0.954713	0.946008
LASSO	DT	180	0.948841	0.934201	0.957265	0.948851
LASSO	DT	185	0.948252	0.933436	0.957694	0.948256
LASSO	DT	190	0.94629	0.93092	0.955734	0.946266
LASSO	DT	195	0.947103	0.931974	0.955868	0.947077
LASSO	DT	200	0.947916	0.933003	0.957355	0.947924
LASSO	DT	205	0.945982	0.930519	0.954159	0.945971
LASSO	DT	210	0.94772	0.932764	0.957035	0.947731
LASSO	DT	215	0.945	0.929262	0.954589	0.944976
LASSO	DT	220	0.947748	0.93279	0.956944	0.947747
LASSO	DT	225	0.94814	0.933282	0.957867	0.948146
LASSO	DT	230	0.946514	0.931204	0.956446	0.946519
LASSO	DT	235	0.947299	0.932219	0.955269	0.947298
LASSO	DT	240	0.946654	0.931386	0.955788	0.946657
LASSO	DT	245	0.94814	0.9333	0.956323	0.948152
LASSO	DT	250	0.947748	0.932798	0.956598	0.947752
LASSO	DT	255	0.947888	0.932976	0.957085	0.947908
LASSO	DT	260	0.946486	0.931164	0.955095	0.946486
LASSO	DT	265	0.948056	0.933208	0.957001	0.948063
LASSO	DT	270	0.949037	0.934454	0.958052	0.949022
LASSO	DT	275	0.950691	0.93657	0.958866	0.950685
LASSO	DT	280	0.951027	0.937012	0.957708	0.951007
LASSO	DT	285	0.949458	0.934988	0.957164	0.949462
LASSO	DT	290	0.950327	0.936137	0.957408	0.950326
LASSO	DT	295	0.949177	0.934613	0.956072	0.949158
LASSO	DT	300	0.951168	0.937185	0.958483	0.951181
LASSO	DT	305	0.950915	0.936867	0.956799	0.950905
LASSO	DT	310	0.951868	0.938098	0.958798	0.951871
LASSO	DT	315	0.95128	0.937346	0.958515	0.951269
LASSO	DT	320	0.949093	0.934525	0.956164	0.949069
LASSO	DT	325	0.950971	0.936939	0.959117	0.95096
LASSO	DT	330	0.949654	0.935257	0.956396	0.949633
LASSO	DT	335	0.952401	0.938775	0.95996	0.952387
LASSO	DT	340	0.949486	0.935025	0.957295	0.949498
LASSO	DT	345	0.946738	0.931504	0.954356	0.946742
LASSO	DT	350	0.950663	0.936546	0.957924	0.950651
LASSO	DT	355	0.950186	0.935945	0.95767	0.950158
LASSO	DT	360	0.949205	0.934667	0.957686	0.949219
LASSO	DT	365	0.949009	0.934413	0.955532	0.948987
LASSO	DT	370	0.949626	0.935204	0.957698	0.949615
LASSO	DT	375	0.947888	0.932962	0.957707	0.947884
LASSO	DT	380	0.947663	0.9327	0.955344	0.947682
LASSO	DT	385	0.949402	0.93491	0.958372	0.949401
LASSO	DT	390	0.947972	0.933084	0.957102	0.947954
LASSO	DT	395	0.950299	0.936064	0.957668	0.950287
LASSO	DT	400	0.950495	0.936318	0.955538	0.950488
LASSO	DT	405	0.950607	0.936486	0.957562	0.950612
LASSO	DT	410	0.948392	0.933607	0.957117	0.948407
LASSO	DT	415	0.950439	0.936261	0.956746	0.950442
LASSO	DT	420	0.948308	0.933519	0.95622	0.948277
LASSO	DT	425	0.947972	0.933073	0.95463	0.947965
LASSO	DT	430	0.949738	0.935358	0.957103	0.949744
LASSO	DT	435	0.947327	0.932242	0.957016	0.947336
LASSO	DT	440	0.949121	0.934546	0.958759	0.949107
LASSO	DT	445	0.948056	0.933194	0.956771	0.948029
LASSO	DT	450	0.949654	0.935237	0.957382	0.949631
LASSO	DT	455	0.949037	0.934435	0.95751	0.949019
LASSO	DT	460	0.950803	0.93672	0.956974	0.950794
LASSO	DT	465	0.949794	0.935442	0.95646	0.949773
LASSO	DT	470	0.949514	0.935072	0.956555	0.949503
LASSO	DT	475	0.948645	0.93395	0.956284	0.948642
LASSO	DT	480	0.949878	0.935543	0.956616	0.949854
LASSO	DT	485	0.94943	0.934954	0.956542	0.949416
LASSO	DT	490	0.951224	0.93726	0.958697	0.951232
LASSO	DT	495	0.949261	0.934751	0.956839	0.949246
LASSO	DT	500	0.951756	0.937947	0.958804	0.951755
LASSO	DT	505	0.947944	0.933058	0.954766	0.947941
LASSO	DT	510	0.948336	0.933558	0.95538	0.948326
LASSO	DT	515	0.948476	0.93373	0.956566	0.948485
LASSO	DT	520	0.948729	0.934056	0.95764	0.948717
LASSO	DT	525	0.948673	0.933968	0.957004	0.948682
LASSO	DT	530	0.948028	0.93315	0.955684	0.948032
LASSO	DT	535	0.948196	0.933377	0.95538	0.94819
LASSO	DT	540	0.947579	0.932581	0.955501	0.947568
LASSO	DT	545	0.949121	0.934556	0.955917	0.949097
LASSO	DT	550	0.945477	0.929875	0.954544	0.945468
LASSO	DT	555	0.948953	0.934347	0.95658	0.948949
LASSO	DT	560	0.948729	0.934063	0.957008	0.948716
LASSO	DT	565	0.948448	0.933707	0.955529	0.948432
LASSO	DT	570	0.949402	0.934945	0.955735	0.949388
LASSO	DT	575	0.948841	0.934205	0.956873	0.948834
LASSO	DT	580	0.947327	0.932253	0.955881	0.94733
LASSO	DT	585	0.946262	0.930874	0.956504	0.946256
LASSO	DT	590	0.951252	0.937303	0.960045	0.951248
LASSO	DT	595	0.947635	0.93266	0.955245	0.947613
LASSO	DT	600	0.947972	0.933079	0.953908	0.947956
LASSO	DT	605	0.948056	0.933186	0.955048	0.948065
LASSO	DT	610	0.951111	0.937112	0.958275	0.951085
LASSO	DT	615	0.949065	0.934484	0.95614	0.949076
LASSO	DT	620	0.948589	0.933881	0.954878	0.948582
LASSO	DT	625	0.948757	0.934089	0.955649	0.948774
LASSO	DT	630	0.94971	0.935332	0.956406	0.949707
LASSO	DT	635	0.948476	0.933733	0.95633	0.948481
LASSO	DT	640	0.947832	0.932911	0.955386	0.947823
LASSO	DT	645	0.949626	0.935215	0.956582	0.949606
LASSO	DT	650	0.947243	0.932135	0.956299	0.947232
LASSO	DT	655	0.948841	0.934199	0.955607	0.948831
LASSO	DT	660	0.946542	0.931231	0.955783	0.946536
LASSO	DT	665	0.949542	0.935109	0.956482	0.949528
LASSO	DT	670	0.946514	0.931199	0.954967	0.946483
LASSO	DT	675	0.94786	0.932931	0.956789	0.947847
LASSO	DT	680	0.948813	0.934181	0.954901	0.948793
LASSO	DT	685	0.949514	0.935066	0.955471	0.949495
LASSO	DT	690	0.951812	0.93803	0.95788	0.951812
LASSO	DT	695	0.950999	0.936973	0.958208	0.950998
LASSO	DT	700	0.949458	0.934978	0.958293	0.949452
LASSO	DT	705	0.948476	0.933735	0.956331	0.948445
LASSO	DT	710	0.948729	0.934058	0.954712	0.948726
LASSO	DT	715	0.947355	0.932285	0.955414	0.947351
LASSO	DT	720	0.948757	0.934094	0.957301	0.948744
LASSO	DT	725	0.948841	0.934202	0.956282	0.948842
LASSO	DT	730	0.948196	0.933367	0.95571	0.948191
LASSO	DT	735	0.948925	0.934302	0.956445	0.948909
LASSO	DT	740	0.949486	0.935062	0.95667	0.949493
LASSO	DT	745	0.948645	0.933946	0.956943	0.948652
LASSO	DT	750	0.949514	0.935073	0.956261	0.949487
LASSO	DT	755	0.948981	0.9344	0.95524	0.948968
LASSO	DT	760	0.947383	0.932337	0.954783	0.947373
LASSO	DT	765	0.948533	0.933812	0.955311	0.948503
LASSO	DT	770	0.949542	0.935109	0.956291	0.949527
LASSO	DT	775	0.946935	0.931734	0.955197	0.946941
LASSO	DT	780	0.94957	0.935129	0.956686	0.949563
LASSO	DT	785	0.948645	0.933952	0.956085	0.948631
LASSO	DT	790	0.949177	0.934633	0.956593	0.949178
LASSO	DT	795	0.950551	0.936404	0.957487	0.950557
LASSO	DT	800	0.947523	0.932524	0.954053	0.947507
LASSO	DT	805	0.948981	0.934382	0.9563	0.948974
LASSO	DT	810	0.948729	0.934063	0.957401	0.948728
LASSO	DT	815	0.947944	0.933069	0.954514	0.947925
LASSO	DT	820	0.946823	0.931607	0.955364	0.946815
LASSO	DT	825	0.948701	0.934009	0.955815	0.948689
LASSO	DT	830	0.948	0.933125	0.955522	0.947998
LASSO	DT	835	0.948	0.933148	0.955508	0.948005
LASSO	DT	840	0.948813	0.934155	0.955693	0.948802
LASSO	DT	845	0.948476	0.933727	0.956219	0.948481
LASSO	DT	850	0.949514	0.935081	0.956114	0.949524
LASSO	DT	855	0.948112	0.933269	0.957009	0.948111
LASSO	DT	860	0.948196	0.933381	0.954008	0.948202
LASSO	DT	865	0.948168	0.933335	0.956	0.948146
LASSO	DT	870	0.946486	0.931198	0.953789	0.946483
LASSO	DT	875	0.947523	0.932495	0.955625	0.947518
LASSO	DT	880	0.947692	0.932735	0.955461	0.94768
LASSO	DT	885	0.94615	0.930731	0.954965	0.946146
LASSO	DT	890	0.948	0.933135	0.954863	0.948011
LASSO	DT	895	0.947299	0.932223	0.954441	0.947293
LASSO	DT	900	0.945505	0.929903	0.952548	0.945504
LASSO	DT	905	0.949402	0.93491	0.957508	0.949383
LASSO	DT	910	0.946598	0.931331	0.953536	0.94659
LASSO	DT	915	0.949402	0.934932	0.955405	0.949398
LASSO	DT	920	0.947972	0.933073	0.954948	0.947964
LASSO	DT	925	0.949794	0.935414	0.957122	0.94979
LASSO	DT	930	0.947411	0.932365	0.955745	0.947416
LASSO	DT	935	0.946794	0.931591	0.952975	0.94678
LASSO	DT	940	0.949261	0.934732	0.956695	0.949275
LASSO	DT	945	0.948336	0.933547	0.957446	0.948314
LASSO	DT	950	0.946346	0.930996	0.952885	0.946314
LASSO	DT	955	0.94643	0.931078	0.957003	0.946464
LASSO	DT	960	0.947299	0.932215	0.954985	0.947287
LASSO	DT	965	0.948364	0.933597	0.955594	0.948357
LASSO	DT	970	0.948028	0.933158	0.956398	0.948026
LASSO	DT	975	0.947299	0.932213	0.954937	0.947291
LASSO	DT	980	0.945729	0.93021	0.953012	0.945703
LASSO	DT	985	0.947692	0.932719	0.957019	0.947709
LASSO	DT	990	0.948028	0.933153	0.954462	0.94801
LASSO	DT	995	0.946851	0.931636	0.953644	0.946821
LASSO	DT	1000	0.946374	0.931038	0.953399	0.946365
LASSO	RF	5	0.735767	0.663818	0.773753	0.732358
LASSO	RF	10	0.891963	0.862141	0.923745	0.89196
LASSO	RF	15	0.925125	0.904253	0.947357	0.925234
LASSO	RF	20	0.945	0.929551	0.960823	0.94511
LASSO	RF	25	0.954391	0.941562	0.967673	0.95447
LASSO	RF	30	0.960895	0.949923	0.97248	0.960966
LASSO	RF	35	0.96852	0.95968	0.977793	0.968622
LASSO	RF	40	0.967258	0.958076	0.977079	0.96738
LASSO	RF	45	0.972304	0.964502	0.980501	0.972387
LASSO	RF	50	0.972108	0.964251	0.980377	0.972201
LASSO	RF	55	0.973397	0.965884	0.981161	0.973483
LASSO	RF	60	0.973622	0.966173	0.981606	0.973697
LASSO	RF	65	0.974715	0.967559	0.982284	0.974785
LASSO	RF	70	0.974827	0.967718	0.982169	0.974892
LASSO	RF	75	0.974939	0.967874	0.982503	0.975013
LASSO	RF	80	0.975528	0.968613	0.982888	0.975597
LASSO	RF	85	0.975219	0.968204	0.982717	0.975288
LASSO	RF	90	0.97749	0.971122	0.984325	0.977539
LASSO	RF	95	0.978163	0.971972	0.984729	0.978212
LASSO	RF	100	0.977798	0.971524	0.984515	0.977848
LASSO	RF	105	0.9792	0.97331	0.985651	0.979249
LASSO	RF	110	0.9792	0.973304	0.985538	0.979246
LASSO	RF	115	0.979536	0.973749	0.985741	0.979583
LASSO	RF	120	0.979873	0.974176	0.986078	0.97991
LASSO	RF	125	0.978751	0.97277	0.98542	0.978792
LASSO	RF	130	0.980938	0.975534	0.986823	0.980975
LASSO	RF	135	0.980125	0.974512	0.986246	0.980169
LASSO	RF	140	0.980237	0.97466	0.986463	0.98027
LASSO	RF	145	0.980826	0.975393	0.986756	0.980857
LASSO	RF	150	0.980237	0.974632	0.98647	0.980268
LASSO	RF	155	0.98119	0.975847	0.987099	0.981226
LASSO	RF	160	0.980489	0.974975	0.986582	0.980521
LASSO	RF	165	0.980938	0.975523	0.986929	0.980962
LASSO	RF	170	0.979424	0.973596	0.985795	0.979462
LASSO	RF	175	0.980405	0.974867	0.986562	0.980441
LASSO	RF	180	0.980349	0.974797	0.986436	0.980378
LASSO	RF	185	0.980405	0.974867	0.986489	0.980436
LASSO	RF	190	0.980013	0.974361	0.986302	0.98005
LASSO	RF	195	0.979144	0.973262	0.985674	0.979184
LASSO	RF	200	0.979284	0.973412	0.985572	0.979323
LASSO	RF	205	0.980097	0.974463	0.986209	0.980126
LASSO	RF	210	0.980097	0.974459	0.986316	0.980133
LASSO	RF	215	0.979845	0.974131	0.98613	0.979886
LASSO	RF	220	0.979789	0.974057	0.986072	0.979825
LASSO	RF	225	0.980686	0.975206	0.98667	0.980712
LASSO	RF	230	0.98077	0.975315	0.986774	0.980799
LASSO	RF	235	0.979761	0.974032	0.986044	0.979792
LASSO	RF	240	0.979312	0.973464	0.985753	0.979341
LASSO	RF	245	0.979004	0.97305	0.98554	0.979046
LASSO	RF	250	0.980209	0.974584	0.986353	0.980244
LASSO	RF	255	0.980153	0.974535	0.986425	0.980178
LASSO	RF	260	0.979564	0.973774	0.985979	0.979601
LASSO	RF	265	0.979172	0.973278	0.985625	0.979207
LASSO	RF	270	0.978779	0.972779	0.985487	0.978815
LASSO	RF	275	0.981106	0.97575	0.987011	0.981131
LASSO	RF	280	0.978751	0.972772	0.985408	0.978793
LASSO	RF	285	0.980097	0.974477	0.986341	0.980133
LASSO	RF	290	0.980994	0.975604	0.986991	0.981025
LASSO	RF	295	0.979873	0.974194	0.986232	0.979905
LASSO	RF	300	0.979648	0.973889	0.986	0.979689
LASSO	RF	305	0.980097	0.974473	0.98632	0.980133
LASSO	RF	310	0.980574	0.975089	0.986629	0.9806
LASSO	RF	315	0.980153	0.974565	0.986246	0.980185
LASSO	RF	320	0.980209	0.97462	0.986398	0.980243
LASSO	RF	325	0.980658	0.975178	0.986648	0.980694
LASSO	RF	330	0.980209	0.974606	0.986295	0.98024
LASSO	RF	335	0.9792	0.973324	0.985713	0.979239
LASSO	RF	340	0.979256	0.973416	0.985768	0.979294
LASSO	RF	345	0.979929	0.974255	0.986183	0.979962
LASSO	RF	350	0.980265	0.97469	0.986488	0.980298
LASSO	RF	355	0.979677	0.973947	0.985944	0.979704
LASSO	RF	360	0.979004	0.973068	0.985467	0.979035
LASSO	RF	365	0.980349	0.974793	0.986475	0.980381
LASSO	RF	370	0.979564	0.973787	0.98591	0.9796
LASSO	RF	375	0.979817	0.974114	0.986144	0.979843
LASSO	RF	380	0.979424	0.973625	0.985932	0.979456
LASSO	RF	385	0.979508	0.973712	0.985944	0.979542
LASSO	RF	390	0.979817	0.974126	0.986123	0.979849
LASSO	RF	395	0.979256	0.973407	0.985727	0.979287
LASSO	RF	400	0.979452	0.973653	0.985919	0.97949
LASSO	RF	405	0.97906	0.973143	0.985644	0.979102
LASSO	RF	410	0.980209	0.974616	0.986477	0.980249
LASSO	RF	415	0.979648	0.973884	0.985991	0.97968
LASSO	RF	420	0.980125	0.974511	0.986397	0.980147
LASSO	RF	425	0.979452	0.973648	0.985812	0.97949
LASSO	RF	430	0.979508	0.973721	0.985877	0.979543
LASSO	RF	435	0.980265	0.97469	0.986448	0.980296
LASSO	RF	440	0.978667	0.972645	0.985423	0.978697
LASSO	RF	445	0.979957	0.974294	0.986197	0.979997
LASSO	RF	450	0.980714	0.975261	0.98674	0.980746
LASSO	RF	455	0.979648	0.973888	0.986064	0.979685
LASSO	RF	460	0.979424	0.973622	0.985843	0.979445
LASSO	RF	465	0.98091	0.975519	0.986847	0.980933
LASSO	RF	470	0.978723	0.972714	0.985285	0.97875
LASSO	RF	475	0.979284	0.973434	0.985789	0.979309
LASSO	RF	480	0.979761	0.974053	0.986075	0.979785
LASSO	RF	485	0.979536	0.973755	0.985815	0.979565
LASSO	RF	490	0.978723	0.972735	0.98536	0.978752
LASSO	RF	495	0.97948	0.97368	0.985916	0.97951
LASSO	RF	500	0.978976	0.973048	0.985625	0.97901
LASSO	RF	505	0.97948	0.973693	0.985906	0.979516
LASSO	RF	510	0.979761	0.974037	0.986077	0.9798
LASSO	RF	515	0.978471	0.972407	0.985236	0.978507
LASSO	RF	520	0.979088	0.973203	0.985679	0.979116
LASSO	RF	525	0.979088	0.973186	0.985648	0.979124
LASSO	RF	530	0.980517	0.975001	0.986574	0.980544
LASSO	RF	535	0.980209	0.974605	0.986407	0.980229
LASSO	RF	540	0.978695	0.972701	0.985298	0.978728
LASSO	RF	545	0.979396	0.973589	0.985851	0.979423
LASSO	RF	550	0.978667	0.972665	0.98538	0.978706
LASSO	RF	555	0.979256	0.973396	0.985715	0.979291
LASSO	RF	560	0.9792	0.973324	0.985706	0.979232
LASSO	RF	565	0.978219	0.97209	0.985026	0.978243
LASSO	RF	570	0.978723	0.972709	0.985276	0.978753
LASSO	RF	575	0.979172	0.97328	0.985627	0.979202
LASSO	RF	580	0.979733	0.973999	0.986065	0.979769
LASSO	RF	585	0.97934	0.973515	0.985824	0.979377
LASSO	RF	590	0.978611	0.972596	0.98517	0.97864
LASSO	RF	595	0.978247	0.972126	0.985053	0.97828
LASSO	RF	600	0.978247	0.972116	0.985092	0.978282
LASSO	RF	605	0.979004	0.973103	0.985588	0.979033
LASSO	RF	610	0.977826	0.97159	0.984782	0.977849
LASSO	RF	615	0.978219	0.972107	0.985026	0.978252
LASSO	RF	620	0.978219	0.972093	0.985051	0.978245
LASSO	RF	625	0.978527	0.972464	0.985237	0.97856
LASSO	RF	630	0.977995	0.971805	0.984892	0.978041
LASSO	RF	635	0.978611	0.972584	0.985269	0.978643
LASSO	RF	640	0.978864	0.972895	0.98538	0.978893
LASSO	RF	645	0.978808	0.972829	0.98543	0.978826
LASSO	RF	650	0.97791	0.971694	0.984817	0.97794
LASSO	RF	655	0.978051	0.971894	0.984753	0.978075
LASSO	RF	660	0.977742	0.971486	0.984767	0.977774
LASSO	RF	665	0.978023	0.971833	0.984923	0.978053
LASSO	RF	670	0.978275	0.972153	0.985091	0.978299
LASSO	RF	675	0.977995	0.971794	0.98486	0.978026
LASSO	RF	680	0.976985	0.970527	0.984276	0.977024
LASSO	RF	685	0.977322	0.97094	0.984338	0.977355
LASSO	RF	690	0.978555	0.972506	0.98529	0.978581
LASSO	RF	695	0.978275	0.97215	0.984982	0.978299
LASSO	RF	700	0.978471	0.972394	0.985155	0.978503
LASSO	RF	705	0.977658	0.971372	0.984747	0.977693
LASSO	RF	710	0.978135	0.971975	0.984937	0.978171
LASSO	RF	715	0.977658	0.971359	0.984559	0.977689
LASSO	RF	720	0.978303	0.972186	0.98511	0.978337
LASSO	RF	725	0.978359	0.972267	0.985152	0.978375
LASSO	RF	730	0.978275	0.972141	0.985093	0.978309
LASSO	RF	735	0.978415	0.972338	0.985028	0.978432
LASSO	RF	740	0.979256	0.973414	0.985738	0.979272
LASSO	RF	745	0.978471	0.972405	0.985226	0.978501
LASSO	RF	750	0.978471	0.972406	0.985175	0.978492
LASSO	RF	755	0.977686	0.971405	0.984573	0.977721
LASSO	RF	760	0.977995	0.971787	0.984839	0.978018
LASSO	RF	765	0.977938	0.971711	0.984851	0.977961
LASSO	RF	770	0.977518	0.971194	0.984403	0.977518
LASSO	RF	775	0.977995	0.971797	0.984929	0.978028
LASSO	RF	780	0.97892	0.972973	0.985492	0.978941
LASSO	RF	785	0.978023	0.971823	0.984758	0.978052
LASSO	RF	790	0.977041	0.970625	0.984187	0.977069
LASSO	RF	795	0.97749	0.971145	0.984512	0.977503
LASSO	RF	800	0.978107	0.971939	0.984932	0.978129
LASSO	RF	805	0.978247	0.972132	0.985073	0.978277
LASSO	RF	810	0.977967	0.971776	0.984779	0.977991
LASSO	RF	815	0.97777	0.971513	0.984602	0.977789
LASSO	RF	820	0.978415	0.972328	0.985067	0.978432
LASSO	RF	825	0.977826	0.971601	0.984706	0.977857
LASSO	RF	830	0.977854	0.971636	0.984714	0.977874
LASSO	RF	835	0.977686	0.9714	0.984711	0.977715
LASSO	RF	840	0.977742	0.971495	0.984725	0.977767
LASSO	RF	845	0.977434	0.971103	0.984524	0.977472
LASSO	RF	850	0.97791	0.971713	0.984857	0.977939
LASSO	RF	855	0.978303	0.972173	0.984945	0.978318
LASSO	RF	860	0.977574	0.971261	0.984508	0.97759
LASSO	RF	865	0.978976	0.97305	0.985494	0.978989
LASSO	RF	870	0.977154	0.970728	0.98419	0.977178
LASSO	RF	875	0.977742	0.971473	0.98452	0.977759
LASSO	RF	880	0.977742	0.971459	0.984609	0.97776
LASSO	RF	885	0.977742	0.971471	0.984596	0.97777
LASSO	RF	890	0.976369	0.969741	0.983704	0.976408
LASSO	RF	895	0.977658	0.971374	0.984482	0.977666
LASSO	RF	900	0.978415	0.972328	0.985121	0.978423
LASSO	RF	905	0.977294	0.970912	0.984325	0.977321
LASSO	RF	910	0.977546	0.971226	0.984487	0.97756
LASSO	RF	915	0.977518	0.971187	0.984375	0.977535
LASSO	RF	920	0.97777	0.971517	0.984674	0.9778
LASSO	RF	925	0.977266	0.970863	0.984306	0.977287
LASSO	RF	930	0.978331	0.972246	0.985063	0.978359
LASSO	RF	935	0.976901	0.970409	0.984059	0.976922
LASSO	RF	940	0.977574	0.971283	0.984512	0.97759
LASSO	RF	945	0.976901	0.970416	0.984089	0.976935
LASSO	RF	950	0.976845	0.970342	0.984031	0.976853
LASSO	RF	955	0.976116	0.969404	0.98339	0.97614
LASSO	RF	960	0.977798	0.971544	0.9848	0.97783
LASSO	RF	965	0.977602	0.971288	0.984642	0.977617
LASSO	RF	970	0.97791	0.971678	0.984845	0.977941
LASSO	RF	975	0.976509	0.969905	0.983699	0.976518
LASSO	RF	980	0.976565	0.969993	0.983871	0.976577
LASSO	RF	985	0.976397	0.969785	0.983619	0.976419
LASSO	RF	990	0.976509	0.969905	0.983877	0.976539
LASSO	RF	995	0.976481	0.969862	0.983657	0.976513
LASSO	RF	1000	0.977041	0.970576	0.984164	0.977057
LightGBM	DT	5	0.920836	0.898587	0.912723	0.920848
LightGBM	DT	10	0.972724	0.964915	0.972175	0.972742
LightGBM	DT	15	0.977798	0.971439	0.977262	0.977814
LightGBM	DT	20	0.978892	0.972847	0.978581	0.9789
LightGBM	DT	25	0.979256	0.973308	0.97976	0.979261
LightGBM	DT	30	0.980433	0.974828	0.981309	0.98044
LightGBM	DT	35	0.980854	0.975362	0.981362	0.980861
LightGBM	DT	40	0.980405	0.97479	0.980657	0.98041
LightGBM	DT	45	0.981022	0.975582	0.981587	0.981028
LightGBM	DT	50	0.98119	0.9758	0.981842	0.981199
LightGBM	DT	55	0.980405	0.974786	0.981297	0.980408
LightGBM	DT	60	0.979789	0.974003	0.980375	0.979798
LightGBM	DT	65	0.978359	0.972158	0.978904	0.978364
LightGBM	DT	70	0.977518	0.971077	0.97868	0.977523
LightGBM	DT	75	0.97791	0.971584	0.978452	0.977915
LightGBM	DT	80	0.977742	0.971366	0.979264	0.977747
LightGBM	DT	85	0.977266	0.970751	0.978553	0.977272
LightGBM	DT	90	0.978976	0.972952	0.979781	0.97898
LightGBM	DT	95	0.977854	0.971509	0.979026	0.977863
LightGBM	DT	100	0.978051	0.971765	0.979206	0.978058
LightGBM	DT	105	0.978443	0.972268	0.979835	0.978449
LightGBM	DT	110	0.978415	0.97223	0.978777	0.978425
LightGBM	DT	115	0.976873	0.970248	0.97796	0.976883
LightGBM	DT	120	0.976677	0.969997	0.978212	0.976681
LightGBM	DT	125	0.977041	0.970463	0.977998	0.977046
LightGBM	DT	130	0.978079	0.971802	0.979082	0.978084
LightGBM	DT	135	0.977938	0.971621	0.979262	0.977945
LightGBM	DT	140	0.978107	0.971833	0.978789	0.978113
LightGBM	DT	145	0.976677	0.969999	0.977882	0.97668
LightGBM	DT	150	0.976369	0.969598	0.977602	0.976368
LightGBM	DT	155	0.977658	0.971259	0.978749	0.977667
LightGBM	DT	160	0.9792	0.973242	0.979876	0.979208
LightGBM	DT	165	0.976509	0.969784	0.977545	0.976515
LightGBM	DT	170	0.977546	0.971117	0.978642	0.977551
LightGBM	DT	175	0.977798	0.971439	0.978669	0.977802
LightGBM	DT	180	0.976929	0.970321	0.978115	0.976933
LightGBM	DT	185	0.977826	0.971473	0.979746	0.977829
LightGBM	DT	190	0.97763	0.971226	0.978291	0.977633
LightGBM	DT	195	0.977322	0.970823	0.978188	0.977323
LightGBM	DT	200	0.977126	0.970576	0.978372	0.977133
LightGBM	DT	205	0.97791	0.971582	0.978776	0.977913
LightGBM	DT	210	0.976565	0.969848	0.977627	0.976559
LightGBM	DT	215	0.976509	0.96978	0.978853	0.976515
LightGBM	DT	220	0.974939	0.96776	0.97619	0.974947
LightGBM	DT	225	0.978303	0.972087	0.979104	0.978307
LightGBM	DT	230	0.976537	0.969817	0.977692	0.976543
LightGBM	DT	235	0.975808	0.968873	0.977149	0.975805
LightGBM	DT	240	0.977967	0.971654	0.978952	0.977972
LightGBM	DT	245	0.978779	0.972696	0.98019	0.978782
LightGBM	DT	250	0.97791	0.971588	0.978778	0.977919
LightGBM	DT	255	0.976313	0.969524	0.978225	0.976316
LightGBM	DT	260	0.976285	0.969495	0.97784	0.976287
LightGBM	DT	265	0.976537	0.969814	0.977639	0.97654
LightGBM	DT	270	0.977462	0.971004	0.978931	0.977472
LightGBM	DT	275	0.976817	0.970182	0.978397	0.976826
LightGBM	DT	280	0.976565	0.969852	0.977831	0.976574
LightGBM	DT	285	0.977938	0.971617	0.979023	0.977945
LightGBM	DT	290	0.976901	0.970284	0.977976	0.976911
LightGBM	DT	295	0.975948	0.969064	0.97737	0.975953
LightGBM	DT	300	0.978667	0.972556	0.979806	0.978676
LightGBM	DT	305	0.976649	0.969958	0.97775	0.976653
LightGBM	DT	310	0.977013	0.970426	0.977738	0.977021
LightGBM	DT	315	0.974995	0.967832	0.976847	0.974996
LightGBM	DT	320	0.976649	0.969961	0.977912	0.976654
LightGBM	DT	325	0.9762	0.969386	0.977188	0.976215
LightGBM	DT	330	0.977126	0.970573	0.978129	0.977131
LightGBM	DT	335	0.975892	0.968994	0.976809	0.975907
LightGBM	DT	340	0.977154	0.970603	0.978411	0.97716
LightGBM	DT	345	0.976257	0.96945	0.977698	0.976259
LightGBM	DT	350	0.97578	0.968844	0.977231	0.975787
LightGBM	DT	355	0.974855	0.967655	0.97637	0.974862
LightGBM	DT	360	0.976593	0.969891	0.977746	0.976599
LightGBM	DT	365	0.976172	0.969352	0.978121	0.976193
LightGBM	DT	370	0.976313	0.969523	0.978151	0.97632
LightGBM	DT	375	0.974603	0.967326	0.975643	0.974607
LightGBM	DT	380	0.975808	0.968882	0.97688	0.975814
LightGBM	DT	385	0.978079	0.971804	0.978786	0.978089
LightGBM	DT	390	0.977322	0.970827	0.977738	0.977337
LightGBM	DT	395	0.975948	0.969062	0.976976	0.975954
LightGBM	DT	400	0.975528	0.968521	0.977166	0.975541
LightGBM	DT	405	0.976004	0.969136	0.977314	0.97602
LightGBM	DT	410	0.975948	0.969058	0.97739	0.975952
LightGBM	DT	415	0.975976	0.969095	0.977186	0.975984
LightGBM	DT	420	0.97578	0.968838	0.976623	0.975783
LightGBM	DT	425	0.975976	0.969092	0.977284	0.975978
LightGBM	DT	430	0.975808	0.968878	0.976847	0.975813
LightGBM	DT	435	0.976032	0.969167	0.976773	0.976045
LightGBM	DT	440	0.977658	0.971254	0.978447	0.977662
LightGBM	DT	445	0.978443	0.972269	0.978493	0.978452
LightGBM	DT	450	0.977378	0.970898	0.978879	0.977392
LightGBM	DT	455	0.975528	0.968519	0.976425	0.975543
LightGBM	DT	460	0.975528	0.968523	0.976233	0.975538
LightGBM	DT	465	0.976901	0.970282	0.978468	0.976903
LightGBM	DT	470	0.974631	0.967374	0.976362	0.974641
LightGBM	DT	475	0.976397	0.969635	0.978389	0.976405
LightGBM	DT	480	0.975612	0.968625	0.976481	0.975617
LightGBM	DT	485	0.977518	0.971079	0.977705	0.977522
LightGBM	DT	490	0.975023	0.967867	0.976262	0.975025
LightGBM	DT	495	0.976397	0.969635	0.976842	0.976398
LightGBM	DT	500	0.974547	0.967254	0.97555	0.974549
LightGBM	DT	505	0.974659	0.967404	0.975989	0.974674
LightGBM	DT	510	0.974659	0.9674	0.976714	0.97466
LightGBM	DT	515	0.976116	0.96927	0.977376	0.976122
LightGBM	DT	520	0.974491	0.967191	0.975398	0.974505
LightGBM	DT	525	0.976873	0.970244	0.978359	0.976875
LightGBM	DT	530	0.975107	0.967978	0.975923	0.97511
LightGBM	DT	535	0.975275	0.968193	0.976623	0.975282
LightGBM	DT	540	0.975528	0.968518	0.977115	0.975543
LightGBM	DT	545	0.974519	0.96723	0.976089	0.974521
LightGBM	DT	550	0.975303	0.96823	0.976245	0.975313
LightGBM	DT	555	0.975696	0.968734	0.977709	0.97571
LightGBM	DT	560	0.97435	0.967003	0.976109	0.974361
LightGBM	DT	565	0.978079	0.9718	0.979587	0.978085
LightGBM	DT	570	0.97578	0.968844	0.976161	0.975788
LightGBM	DT	575	0.975948	0.969052	0.97852	0.975958
LightGBM	DT	580	0.973874	0.966389	0.975294	0.973876
LightGBM	DT	585	0.97777	0.971403	0.979292	0.977777
LightGBM	DT	590	0.977995	0.971692	0.979088	0.978006
LightGBM	DT	595	0.975668	0.968699	0.976428	0.975674
LightGBM	DT	600	0.974827	0.967618	0.976485	0.974833
LightGBM	DT	605	0.977069	0.970502	0.978492	0.977083
LightGBM	DT	610	0.976789	0.970148	0.977943	0.976793
LightGBM	DT	615	0.974126	0.966716	0.976393	0.97414
LightGBM	DT	620	0.977686	0.971294	0.97777	0.97769
LightGBM	DT	625	0.978555	0.97241	0.979866	0.978559
LightGBM	DT	630	0.97421	0.966825	0.975922	0.974222
LightGBM	DT	635	0.975864	0.968952	0.977697	0.975869
LightGBM	DT	640	0.974098	0.966686	0.975656	0.974106
LightGBM	DT	645	0.976509	0.969776	0.977803	0.976524
LightGBM	DT	650	0.97435	0.967009	0.975883	0.974359
LightGBM	DT	655	0.974967	0.967797	0.976866	0.97497
LightGBM	DT	660	0.973762	0.966248	0.975041	0.973759
LightGBM	DT	665	0.975191	0.968087	0.975819	0.975203
LightGBM	DT	670	0.974855	0.967651	0.976316	0.974859
LightGBM	DT	675	0.975191	0.968082	0.977403	0.975195
LightGBM	DT	680	0.975584	0.968591	0.976591	0.975599
LightGBM	DT	685	0.976929	0.970322	0.977937	0.976933
LightGBM	DT	690	0.976369	0.969597	0.977817	0.97637
LightGBM	DT	695	0.974743	0.967505	0.976549	0.974749
LightGBM	DT	700	0.977182	0.970644	0.978646	0.977186
LightGBM	DT	705	0.9755	0.968482	0.976412	0.975509
LightGBM	DT	710	0.972865	0.965097	0.974306	0.972877
LightGBM	DT	715	0.974519	0.967214	0.975658	0.974525
LightGBM	DT	720	0.974519	0.967215	0.977032	0.974525
LightGBM	DT	725	0.976144	0.969313	0.976833	0.976152
LightGBM	DT	730	0.974743	0.967505	0.976204	0.97474
LightGBM	DT	735	0.975331	0.968262	0.976448	0.975338
LightGBM	DT	740	0.975668	0.968701	0.976682	0.975679
LightGBM	DT	745	0.974771	0.967541	0.976705	0.974776
LightGBM	DT	750	0.976397	0.969633	0.977327	0.976402
LightGBM	DT	755	0.973986	0.966533	0.975535	0.974
LightGBM	DT	760	0.973369	0.965735	0.975281	0.973371
LightGBM	DT	765	0.975892	0.96898	0.977414	0.975894
LightGBM	DT	770	0.975528	0.968517	0.97713	0.975538
LightGBM	DT	775	0.975948	0.969055	0.977079	0.975951
LightGBM	DT	780	0.977742	0.971368	0.978601	0.977746
LightGBM	DT	785	0.975388	0.968337	0.976859	0.975389
LightGBM	DT	790	0.977041	0.970466	0.976559	0.977046
LightGBM	DT	795	0.974855	0.967655	0.975331	0.974862
LightGBM	DT	800	0.974378	0.967039	0.975957	0.974387
LightGBM	DT	805	0.974434	0.967114	0.975576	0.974451
LightGBM	DT	810	0.975584	0.968592	0.978053	0.975595
LightGBM	DT	815	0.976341	0.969561	0.977097	0.976346
LightGBM	DT	820	0.975556	0.968549	0.977044	0.975555
LightGBM	DT	825	0.974462	0.967146	0.976021	0.974468
LightGBM	DT	830	0.975023	0.967864	0.976245	0.975026
LightGBM	DT	835	0.974799	0.967576	0.97617	0.974797
LightGBM	DT	840	0.973285	0.965629	0.975489	0.973285
LightGBM	DT	845	0.976032	0.969165	0.976735	0.97603
LightGBM	DT	850	0.975892	0.968984	0.977557	0.975896
LightGBM	DT	855	0.975107	0.967973	0.975906	0.975121
LightGBM	DT	860	0.976957	0.970355	0.97852	0.97696
LightGBM	DT	865	0.9762	0.969382	0.977287	0.976209
LightGBM	DT	870	0.97421	0.966826	0.976172	0.974219
LightGBM	DT	875	0.974743	0.967508	0.976255	0.974747
LightGBM	DT	880	0.973818	0.966314	0.975481	0.973819
LightGBM	DT	885	0.974182	0.966786	0.976104	0.974189
LightGBM	DT	890	0.974659	0.967399	0.976204	0.974673
LightGBM	DT	895	0.975836	0.968909	0.976857	0.975839
LightGBM	DT	900	0.974491	0.967185	0.975335	0.974496
LightGBM	DT	905	0.974182	0.966786	0.976159	0.974189
LightGBM	DT	910	0.974631	0.967369	0.976369	0.974642
LightGBM	DT	915	0.975303	0.968233	0.976402	0.975319
LightGBM	DT	920	0.973986	0.96654	0.975737	0.974001
LightGBM	DT	925	0.97393	0.966468	0.975475	0.973935
LightGBM	DT	930	0.976369	0.969596	0.977613	0.97638
LightGBM	DT	935	0.97536	0.968306	0.976688	0.975371
LightGBM	DT	940	0.974042	0.966615	0.975568	0.974049
LightGBM	DT	945	0.974182	0.966797	0.975584	0.974198
LightGBM	DT	950	0.974014	0.966577	0.974658	0.974023
LightGBM	DT	955	0.97435	0.967	0.97618	0.974353
LightGBM	DT	960	0.974322	0.96697	0.975994	0.974336
LightGBM	DT	965	0.973986	0.966536	0.974994	0.973993
LightGBM	DT	970	0.975303	0.968235	0.975913	0.975316
LightGBM	DT	975	0.973958	0.966502	0.975759	0.973965
LightGBM	DT	980	0.974491	0.967179	0.977032	0.974507
LightGBM	DT	985	0.974098	0.966684	0.975831	0.974112
LightGBM	DT	990	0.9755	0.968481	0.976556	0.975515
LightGBM	DT	995	0.976313	0.96953	0.977917	0.976315
LightGBM	DT	1000	0.975584	0.968585	0.976734	0.975593
LightGBM	RF	5	0.93062	0.911269	0.923769	0.930768
LightGBM	RF	10	0.980714	0.975216	0.983331	0.980742
LightGBM	RF	15	0.990273	0.987489	0.991351	0.990277
LightGBM	RF	20	0.991815	0.989476	0.993042	0.991819
LightGBM	RF	25	0.993104	0.991134	0.994044	0.99311
LightGBM	RF	30	0.99459	0.993044	0.995506	0.994594
LightGBM	RF	35	0.995403	0.994089	0.996326	0.995406
LightGBM	RF	40	0.995823	0.994631	0.996596	0.995826
LightGBM	RF	45	0.996692	0.995746	0.997422	0.996694
LightGBM	RF	50	0.996384	0.995351	0.997169	0.996387
LightGBM	RF	55	0.996075	0.994957	0.997187	0.996079
LightGBM	RF	60	0.996216	0.995137	0.997265	0.996219
LightGBM	RF	65	0.996272	0.99521	0.997241	0.996275
LightGBM	RF	70	0.996804	0.995893	0.997732	0.996806
LightGBM	RF	75	0.996916	0.996037	0.997777	0.996918
LightGBM	RF	80	0.996524	0.995533	0.997503	0.996526
LightGBM	RF	85	0.997197	0.996396	0.997931	0.997198
LightGBM	RF	90	0.997057	0.996216	0.997865	0.997058
LightGBM	RF	95	0.996888	0.996001	0.997691	0.99689
LightGBM	RF	100	0.996832	0.995929	0.997639	0.996834
LightGBM	RF	105	0.996664	0.995715	0.997618	0.996667
LightGBM	RF	110	0.997169	0.996361	0.99794	0.99717
LightGBM	RF	115	0.997421	0.996684	0.998111	0.997422
LightGBM	RF	120	0.996888	0.996001	0.997719	0.99689
LightGBM	RF	125	0.997141	0.996325	0.997936	0.997142
LightGBM	RF	130	0.997141	0.996325	0.997841	0.997142
LightGBM	RF	135	0.99672	0.995788	0.997671	0.996723
LightGBM	RF	140	0.997085	0.996253	0.997826	0.997087
LightGBM	RF	145	0.997337	0.996577	0.998112	0.997338
LightGBM	RF	150	0.996636	0.995678	0.997569	0.996639
LightGBM	RF	155	0.997169	0.99636	0.997876	0.99717
LightGBM	RF	160	0.997169	0.99636	0.997899	0.99717
LightGBM	RF	165	0.997645	0.996973	0.998271	0.997646
LightGBM	RF	170	0.997029	0.996181	0.997834	0.99703
LightGBM	RF	175	0.99644	0.995427	0.997426	0.996442
LightGBM	RF	180	0.996804	0.995894	0.997728	0.996806
LightGBM	RF	185	0.996804	0.995894	0.99771	0.996806
LightGBM	RF	190	0.997309	0.99654	0.998035	0.99731
LightGBM	RF	195	0.997281	0.996505	0.998023	0.997283
LightGBM	RF	200	0.997365	0.996613	0.998136	0.997366
LightGBM	RF	205	0.996496	0.9955	0.997482	0.996498
LightGBM	RF	210	0.997169	0.996362	0.997909	0.99717
LightGBM	RF	215	0.997085	0.996254	0.997917	0.997086
LightGBM	RF	220	0.996973	0.996109	0.997815	0.996974
LightGBM	RF	225	0.996944	0.996074	0.997803	0.996946
LightGBM	RF	230	0.997141	0.996325	0.997843	0.997142
LightGBM	RF	235	0.996356	0.995319	0.997393	0.996359
LightGBM	RF	240	0.997085	0.996253	0.997885	0.997086
LightGBM	RF	245	0.996888	0.996002	0.997728	0.99689
LightGBM	RF	250	0.997253	0.996469	0.998056	0.997254
LightGBM	RF	255	0.99686	0.995965	0.997804	0.996862
LightGBM	RF	260	0.996804	0.995893	0.99756	0.996805
LightGBM	RF	265	0.997057	0.996217	0.997871	0.997058
LightGBM	RF	270	0.997085	0.996253	0.997838	0.997086
LightGBM	RF	275	0.996832	0.995929	0.997638	0.996834
LightGBM	RF	280	0.996888	0.996003	0.99781	0.99689
LightGBM	RF	285	0.996973	0.99611	0.997793	0.996974
LightGBM	RF	290	0.99658	0.995607	0.99759	0.996581
LightGBM	RF	295	0.9963	0.995246	0.997322	0.996301
LightGBM	RF	300	0.997057	0.996217	0.997886	0.997058
LightGBM	RF	305	0.995935	0.994782	0.997125	0.995939
LightGBM	RF	310	0.996888	0.996002	0.997825	0.99689
LightGBM	RF	315	0.996692	0.995752	0.997573	0.996694
LightGBM	RF	320	0.996468	0.995465	0.997456	0.99647
LightGBM	RF	325	0.996692	0.995752	0.997651	0.996694
LightGBM	RF	330	0.996356	0.99532	0.997413	0.996358
LightGBM	RF	335	0.99672	0.995787	0.997654	0.996722
LightGBM	RF	340	0.995991	0.994853	0.997197	0.995994
LightGBM	RF	345	0.9963	0.995247	0.997363	0.996302
LightGBM	RF	350	0.996496	0.995499	0.997494	0.996498
LightGBM	RF	355	0.99644	0.995427	0.997383	0.996442
LightGBM	RF	360	0.996608	0.995644	0.997609	0.99661
LightGBM	RF	365	0.996384	0.995357	0.997383	0.996386
LightGBM	RF	370	0.996188	0.995106	0.997345	0.99619
LightGBM	RF	375	0.995851	0.994673	0.99706	0.995854
LightGBM	RF	380	0.996636	0.995678	0.997603	0.996638
LightGBM	RF	385	0.99658	0.995607	0.997578	0.996582
LightGBM	RF	390	0.996664	0.995715	0.99767	0.996666
LightGBM	RF	395	0.99672	0.995785	0.997602	0.996722
LightGBM	RF	400	0.996748	0.995822	0.997679	0.99675
LightGBM	RF	405	0.996776	0.995859	0.997744	0.996778
LightGBM	RF	410	0.996692	0.99575	0.997627	0.996694
LightGBM	RF	415	0.995767	0.994566	0.997045	0.99577
LightGBM	RF	420	0.996356	0.995319	0.997403	0.996358
LightGBM	RF	425	0.995935	0.994781	0.99709	0.995937
LightGBM	RF	430	0.99672	0.995786	0.997658	0.996721
LightGBM	RF	435	0.995907	0.994748	0.997121	0.99591
LightGBM	RF	440	0.996244	0.995177	0.997393	0.996247
LightGBM	RF	445	0.996496	0.995499	0.997476	0.996498
LightGBM	RF	450	0.995823	0.994639	0.99707	0.995826
LightGBM	RF	455	0.996103	0.994996	0.997166	0.996106
LightGBM	RF	460	0.996356	0.995319	0.997402	0.996358
LightGBM	RF	465	0.995543	0.994282	0.99695	0.995546
LightGBM	RF	470	0.996356	0.995319	0.997413	0.996357
LightGBM	RF	475	0.995823	0.994637	0.997021	0.995825
LightGBM	RF	480	0.995823	0.994636	0.997003	0.995826
LightGBM	RF	485	0.996047	0.994925	0.997175	0.99605
LightGBM	RF	490	0.996075	0.994961	0.997104	0.996077
LightGBM	RF	495	0.996132	0.995033	0.997302	0.996134
LightGBM	RF	500	0.995907	0.994746	0.997131	0.995909
LightGBM	RF	505	0.995879	0.994711	0.997117	0.995882
LightGBM	RF	510	0.995795	0.994601	0.997017	0.995798
LightGBM	RF	515	0.996047	0.994926	0.997232	0.99605
LightGBM	RF	520	0.996356	0.995318	0.99738	0.996358
LightGBM	RF	525	0.995991	0.994853	0.997174	0.995994
LightGBM	RF	530	0.995907	0.994747	0.997204	0.99591
LightGBM	RF	535	0.995935	0.99478	0.997184	0.995937
LightGBM	RF	540	0.995795	0.994602	0.997036	0.995798
LightGBM	RF	545	0.99658	0.995606	0.99755	0.996581
LightGBM	RF	550	0.994534	0.99299	0.996149	0.994539
LightGBM	RF	555	0.995711	0.994493	0.996892	0.995714
LightGBM	RF	560	0.995066	0.99367	0.996535	0.99507
LightGBM	RF	565	0.995543	0.99428	0.996941	0.995545
LightGBM	RF	570	0.995767	0.994566	0.996951	0.995769
LightGBM	RF	575	0.995739	0.99453	0.996903	0.995742
LightGBM	RF	580	0.995627	0.994387	0.996925	0.99563
LightGBM	RF	585	0.995627	0.994386	0.996833	0.99563
LightGBM	RF	590	0.996384	0.995353	0.997441	0.996385
LightGBM	RF	595	0.995823	0.994638	0.997099	0.995826
LightGBM	RF	600	0.996468	0.995463	0.997494	0.996469
LightGBM	RF	605	0.996075	0.994961	0.997249	0.996078
LightGBM	RF	610	0.994954	0.993528	0.996532	0.994958
LightGBM	RF	615	0.995879	0.994707	0.997068	0.995882
LightGBM	RF	620	0.995935	0.994782	0.997077	0.995937
LightGBM	RF	625	0.995963	0.994817	0.997136	0.995966
LightGBM	RF	630	0.995515	0.994244	0.996882	0.995519
LightGBM	RF	635	0.996132	0.995032	0.997224	0.996134
LightGBM	RF	640	0.995599	0.99435	0.996899	0.995601
LightGBM	RF	645	0.995767	0.994566	0.997058	0.99577
LightGBM	RF	650	0.995991	0.994853	0.997199	0.995993
LightGBM	RF	655	0.995683	0.994458	0.996936	0.995686
LightGBM	RF	660	0.994562	0.993025	0.996198	0.994566
LightGBM	RF	665	0.995739	0.994531	0.996965	0.995742
LightGBM	RF	670	0.995683	0.994457	0.996998	0.995685
LightGBM	RF	675	0.996132	0.995032	0.997275	0.996134
LightGBM	RF	680	0.996216	0.99514	0.997373	0.996217
LightGBM	RF	685	0.995907	0.994744	0.99713	0.995909
LightGBM	RF	690	0.995431	0.994135	0.996783	0.995435
LightGBM	RF	695	0.995795	0.994603	0.997132	0.995797
LightGBM	RF	700	0.996047	0.994924	0.997158	0.996049
LightGBM	RF	705	0.995094	0.993707	0.996567	0.995098
LightGBM	RF	710	0.994954	0.993527	0.996453	0.994958
LightGBM	RF	715	0.995795	0.994601	0.996984	0.995798
LightGBM	RF	720	0.995122	0.993741	0.996519	0.995125
LightGBM	RF	725	0.995206	0.99385	0.996562	0.995209
LightGBM	RF	730	0.995655	0.994422	0.996939	0.995657
LightGBM	RF	735	0.99501	0.993598	0.996452	0.995013
LightGBM	RF	740	0.996019	0.994888	0.997217	0.996021
LightGBM	RF	745	0.995347	0.99403	0.996832	0.995351
LightGBM	RF	750	0.995823	0.994637	0.997116	0.995825
LightGBM	RF	755	0.99515	0.993777	0.996549	0.995155
LightGBM	RF	760	0.995627	0.994387	0.9968	0.99563
LightGBM	RF	765	0.995206	0.993849	0.996672	0.995209
LightGBM	RF	770	0.995571	0.994315	0.996843	0.995573
LightGBM	RF	775	0.995038	0.993634	0.996488	0.995043
LightGBM	RF	780	0.995711	0.994494	0.99701	0.995714
LightGBM	RF	785	0.99501	0.993598	0.996481	0.995015
LightGBM	RF	790	0.99616	0.995069	0.997365	0.996161
LightGBM	RF	795	0.995122	0.993739	0.996562	0.995125
LightGBM	RF	800	0.995122	0.993738	0.996513	0.995125
LightGBM	RF	805	0.995711	0.994493	0.997009	0.995713
LightGBM	RF	810	0.995851	0.994674	0.997073	0.995854
LightGBM	RF	815	0.995234	0.993885	0.996676	0.995236
LightGBM	RF	820	0.99501	0.993597	0.996565	0.995014
LightGBM	RF	825	0.994758	0.99328	0.996376	0.994763
LightGBM	RF	830	0.995851	0.994674	0.997071	0.995853
LightGBM	RF	835	0.996019	0.994888	0.997154	0.996021
LightGBM	RF	840	0.995515	0.99424	0.99681	0.995517
LightGBM	RF	845	0.995206	0.993848	0.99668	0.99521
LightGBM	RF	850	0.994926	0.993493	0.996513	0.994929
LightGBM	RF	855	0.996075	0.994961	0.997301	0.996077
LightGBM	RF	860	0.995291	0.993957	0.996737	0.995294
LightGBM	RF	865	0.995627	0.994386	0.996892	0.995629
LightGBM	RF	870	0.995459	0.994171	0.996789	0.995461
LightGBM	RF	875	0.995178	0.993808	0.996554	0.99518
LightGBM	RF	880	0.99459	0.993062	0.996138	0.994594
LightGBM	RF	885	0.994506	0.992955	0.996158	0.99451
LightGBM	RF	890	0.995347	0.994027	0.996674	0.995349
LightGBM	RF	895	0.994758	0.993276	0.996364	0.994762
LightGBM	RF	900	0.995263	0.993922	0.996709	0.995265
LightGBM	RF	905	0.995627	0.994386	0.996917	0.99563
LightGBM	RF	910	0.994954	0.993526	0.996441	0.994957
LightGBM	RF	915	0.994758	0.993275	0.99629	0.994762
LightGBM	RF	920	0.995038	0.993631	0.996546	0.995041
LightGBM	RF	925	0.995571	0.994315	0.996837	0.995573
LightGBM	RF	930	0.994814	0.993348	0.996418	0.994818
LightGBM	RF	935	0.995431	0.994135	0.996759	0.995433
LightGBM	RF	940	0.995739	0.994528	0.996977	0.995741
LightGBM	RF	945	0.995234	0.993888	0.996599	0.995237
LightGBM	RF	950	0.994113	0.992451	0.995877	0.994119
LightGBM	RF	955	0.995178	0.993812	0.996558	0.995181
LightGBM	RF	960	0.994926	0.993491	0.996388	0.99493
LightGBM	RF	965	0.99487	0.993419	0.996397	0.994875
LightGBM	RF	970	0.994982	0.993562	0.996388	0.994985
LightGBM	RF	975	0.995178	0.993812	0.996572	0.995182
LightGBM	RF	980	0.994982	0.993562	0.996469	0.994985
LightGBM	RF	985	0.994954	0.993528	0.996504	0.994958
LightGBM	RF	990	0.995767	0.994566	0.996988	0.99577
LightGBM	RF	995	0.995599	0.994351	0.996807	0.995601
LightGBM	RF	1000	0.994786	0.993307	0.99629	0.994788
MCFS	DT	5	0.884254	0.85145	0.909133	0.884248
MCFS	DT	10	0.945925	0.930455	0.955978	0.946007
MCFS	DT	15	0.963614	0.9532	0.96893	0.963655
MCFS	DT	20	0.963698	0.953316	0.968146	0.963744
MCFS	DT	25	0.977434	0.970965	0.977521	0.977444
MCFS	DT	30	0.976929	0.970326	0.977201	0.976945
MCFS	DT	35	0.979817	0.97404	0.979052	0.979828
MCFS	DT	40	0.980742	0.975225	0.98082	0.980752
MCFS	DT	45	0.980433	0.974827	0.980508	0.980439
MCFS	DT	50	0.979116	0.973132	0.979725	0.97912
MCFS	DT	55	0.979592	0.973746	0.980645	0.9796
MCFS	DT	60	0.97892	0.972879	0.979683	0.97893
MCFS	DT	65	0.978583	0.972444	0.979154	0.978588
MCFS	DT	70	0.978583	0.972448	0.978999	0.97859
MCFS	DT	75	0.978779	0.97271	0.979206	0.978783
MCFS	DT	80	0.978864	0.972805	0.979213	0.978861
MCFS	DT	85	0.978639	0.972522	0.97961	0.978647
MCFS	DT	90	0.978555	0.972415	0.978773	0.978566
MCFS	DT	95	0.978247	0.97201	0.978479	0.978253
MCFS	DT	100	0.97791	0.971582	0.978622	0.977919
MCFS	DT	105	0.978499	0.972336	0.979627	0.978508
MCFS	DT	110	0.978667	0.972555	0.979185	0.97867
MCFS	DT	115	0.979312	0.973386	0.980053	0.979318
MCFS	DT	120	0.978163	0.971905	0.979161	0.978168
MCFS	DT	125	0.978471	0.972304	0.979214	0.978478
MCFS	DT	130	0.979733	0.973929	0.979811	0.97974
MCFS	DT	135	0.97763	0.971226	0.978604	0.977637
MCFS	DT	140	0.975948	0.969064	0.9767	0.97596
MCFS	DT	145	0.977967	0.971661	0.978342	0.977972
MCFS	DT	150	0.97791	0.971583	0.97827	0.977912
MCFS	DT	155	0.978135	0.971871	0.978103	0.978142
MCFS	DT	160	0.977378	0.970896	0.977964	0.977385
MCFS	DT	165	0.978751	0.972667	0.97918	0.978756
MCFS	DT	170	0.977154	0.970616	0.978214	0.977169
MCFS	DT	175	0.977406	0.970937	0.978099	0.977414
MCFS	DT	180	0.978976	0.972953	0.979601	0.978979
MCFS	DT	185	0.978331	0.972121	0.978986	0.978336
MCFS	DT	190	0.978415	0.972228	0.978781	0.978415
MCFS	DT	195	0.975416	0.968382	0.975661	0.975423
MCFS	DT	200	0.975107	0.967978	0.97634	0.975114
MCFS	DT	205	0.975191	0.968083	0.9767	0.975191
MCFS	DT	210	0.974462	0.967147	0.975423	0.974471
MCFS	DT	215	0.976509	0.969778	0.977364	0.976514
MCFS	DT	220	0.976004	0.969136	0.97773	0.97601
MCFS	DT	225	0.975331	0.968266	0.97601	0.975336
MCFS	DT	230	0.975668	0.968704	0.976835	0.975677
MCFS	DT	235	0.975976	0.969098	0.977464	0.975985
MCFS	DT	240	0.975331	0.968267	0.976962	0.975346
MCFS	DT	245	0.975892	0.968988	0.976815	0.975893
MCFS	DT	250	0.976144	0.969315	0.977502	0.976148
MCFS	DT	255	0.97721	0.970687	0.978172	0.977216
MCFS	DT	260	0.976285	0.969491	0.977781	0.976292
MCFS	DT	265	0.97606	0.969205	0.977126	0.976068
MCFS	DT	270	0.976481	0.969745	0.977677	0.97649
MCFS	DT	275	0.978723	0.972626	0.979529	0.978725
MCFS	DT	280	0.976369	0.969601	0.97815	0.976373
MCFS	DT	285	0.97536	0.968298	0.977678	0.975362
MCFS	DT	290	0.975836	0.968918	0.977657	0.97585
MCFS	DT	295	0.977798	0.971441	0.978668	0.977801
MCFS	DT	300	0.975556	0.968558	0.97708	0.975558
MCFS	DT	305	0.976229	0.969426	0.976875	0.97624
MCFS	DT	310	0.975444	0.968406	0.977073	0.975454
MCFS	DT	315	0.975191	0.968089	0.97692	0.975198
MCFS	DT	320	0.976004	0.969134	0.97657	0.976011
MCFS	DT	325	0.974434	0.967117	0.977181	0.974436
MCFS	DT	330	0.975051	0.967911	0.976948	0.975056
MCFS	DT	335	0.975051	0.967901	0.976165	0.975052
MCFS	DT	340	0.97578	0.968843	0.976942	0.975775
MCFS	DT	345	0.975948	0.969064	0.977436	0.975954
MCFS	DT	350	0.975948	0.969065	0.977834	0.975957
MCFS	DT	355	0.974799	0.967586	0.976846	0.974803
MCFS	DT	360	0.977154	0.970605	0.978507	0.977147
MCFS	DT	365	0.975051	0.967905	0.977513	0.975055
MCFS	DT	370	0.975219	0.968123	0.977169	0.975226
MCFS	DT	375	0.97421	0.966823	0.975252	0.974213
MCFS	DT	380	0.975528	0.968517	0.97735	0.975525
MCFS	DT	385	0.975135	0.968022	0.976424	0.975147
MCFS	DT	390	0.975444	0.968419	0.976885	0.975444
MCFS	DT	395	0.975219	0.968126	0.976765	0.975231
MCFS	DT	400	0.976705	0.970032	0.977931	0.976711
MCFS	DT	405	0.975275	0.96819	0.976941	0.975279
MCFS	DT	410	0.97564	0.968661	0.977068	0.975649
MCFS	DT	415	0.976285	0.969489	0.978137	0.976286
MCFS	DT	420	0.976032	0.969167	0.977978	0.976037
MCFS	DT	425	0.975416	0.96837	0.976502	0.975412
MCFS	DT	430	0.975808	0.968874	0.977649	0.975814
MCFS	DT	435	0.975444	0.968406	0.977958	0.975456
MCFS	DT	440	0.975275	0.968198	0.97731	0.975285
MCFS	DT	445	0.975079	0.967941	0.976905	0.975086
MCFS	DT	450	0.9755	0.968485	0.977022	0.975507
MCFS	DT	455	0.97592	0.96902	0.977494	0.975924
MCFS	DT	460	0.975107	0.967978	0.976404	0.975107
MCFS	DT	465	0.973173	0.965485	0.975662	0.973172
MCFS	DT	470	0.975219	0.968118	0.977007	0.975219
MCFS	DT	475	0.977098	0.970539	0.978515	0.977101
MCFS	DT	480	0.975051	0.967907	0.976985	0.975054
MCFS	DT	485	0.975219	0.968121	0.977062	0.975227
MCFS	DT	490	0.97393	0.966464	0.976123	0.973944
MCFS	DT	495	0.974967	0.967791	0.976279	0.974972
MCFS	DT	500	0.977518	0.971077	0.97849	0.977524
MCFS	DT	505	0.974154	0.966749	0.975758	0.97416
MCFS	DT	510	0.97393	0.966479	0.976039	0.973948
MCFS	DT	515	0.976341	0.969567	0.977355	0.976345
MCFS	DT	520	0.973762	0.966249	0.975557	0.973775
MCFS	DT	525	0.975303	0.968229	0.976754	0.975308
MCFS	DT	530	0.973958	0.9665	0.975504	0.973959
MCFS	DT	535	0.974406	0.967074	0.976004	0.974407
MCFS	DT	540	0.973958	0.966507	0.976046	0.973967
MCFS	DT	545	0.974406	0.967075	0.976168	0.974414
MCFS	DT	550	0.974687	0.967438	0.976629	0.974702
MCFS	DT	555	0.974434	0.967114	0.976493	0.974436
MCFS	DT	560	0.974911	0.967718	0.977076	0.974915
MCFS	DT	565	0.974995	0.967833	0.976643	0.975
MCFS	DT	570	0.975388	0.968344	0.977232	0.975409
MCFS	DT	575	0.975668	0.968691	0.977506	0.975667
MCFS	DT	580	0.975892	0.96899	0.976998	0.975906
MCFS	DT	585	0.974995	0.967837	0.976718	0.975003
MCFS	DT	590	0.974014	0.96657	0.976485	0.974017
MCFS	DT	595	0.976649	0.969956	0.978095	0.976653
MCFS	DT	600	0.974014	0.966574	0.975502	0.974018
MCFS	DT	605	0.975416	0.968376	0.976242	0.975429
MCFS	DT	610	0.974519	0.967219	0.9767	0.974528
MCFS	DT	615	0.974603	0.967326	0.976026	0.974604
MCFS	DT	620	0.975247	0.968152	0.976945	0.975251
MCFS	DT	625	0.974462	0.967144	0.977055	0.974459
MCFS	DT	630	0.974687	0.967437	0.976093	0.974692
MCFS	DT	635	0.974014	0.966567	0.975259	0.974026
MCFS	DT	640	0.974743	0.967509	0.975965	0.974746
MCFS	DT	645	0.974491	0.967182	0.97641	0.974494
MCFS	DT	650	0.974995	0.967839	0.976326	0.975003
MCFS	DT	655	0.975416	0.96837	0.977091	0.975413
MCFS	DT	660	0.974995	0.967836	0.977733	0.974998
MCFS	DT	665	0.975247	0.968156	0.977105	0.975257
MCFS	DT	670	0.973089	0.965381	0.974349	0.973103
MCFS	DT	675	0.973593	0.966024	0.975838	0.973603
MCFS	DT	680	0.975584	0.968588	0.978061	0.975594
MCFS	DT	685	0.972556	0.964698	0.974599	0.972556
MCFS	DT	690	0.973005	0.965273	0.974777	0.973011
MCFS	DT	695	0.973341	0.965706	0.975733	0.973348
MCFS	DT	700	0.973846	0.966361	0.975834	0.973857
MCFS	DT	705	0.97407	0.96664	0.976023	0.974073
MCFS	DT	710	0.973818	0.966317	0.974744	0.97382
MCFS	DT	715	0.974154	0.966748	0.976267	0.974161
MCFS	DT	720	0.975612	0.968627	0.976717	0.97562
MCFS	DT	725	0.975836	0.968913	0.977535	0.975842
MCFS	DT	730	0.97536	0.968304	0.976313	0.97536
MCFS	DT	735	0.973593	0.96603	0.975583	0.973594
MCFS	DT	740	0.977154	0.970608	0.978025	0.977158
MCFS	DT	745	0.976144	0.969314	0.976763	0.976155
MCFS	DT	750	0.975163	0.968054	0.975803	0.975178
MCFS	DT	755	0.973369	0.965743	0.974293	0.973375
MCFS	DT	760	0.974575	0.967289	0.976843	0.974589
MCFS	DT	765	0.976957	0.970353	0.978037	0.976973
MCFS	DT	770	0.974098	0.966682	0.975382	0.97411
MCFS	DT	775	0.976285	0.969485	0.977664	0.976283
MCFS	DT	780	0.973509	0.965921	0.975441	0.973516
MCFS	DT	785	0.975584	0.968584	0.977009	0.975592
MCFS	DT	790	0.974631	0.967367	0.976881	0.97464
MCFS	DT	795	0.974995	0.967833	0.97684	0.974997
MCFS	DT	800	0.974042	0.966606	0.975022	0.974049
MCFS	DT	805	0.973874	0.96639	0.975467	0.973886
MCFS	DT	810	0.973678	0.966138	0.974977	0.973691
MCFS	DT	815	0.976004	0.969132	0.977309	0.976013
MCFS	DT	820	0.975976	0.969092	0.978	0.975984
MCFS	DT	825	0.973593	0.966035	0.975647	0.973611
MCFS	DT	830	0.975107	0.967978	0.976894	0.975111
MCFS	DT	835	0.973425	0.965814	0.975751	0.973439
MCFS	DT	840	0.974855	0.96765	0.976699	0.974867
MCFS	DT	845	0.976565	0.969849	0.977652	0.97657
MCFS	DT	850	0.975135	0.968008	0.976963	0.975145
MCFS	DT	855	0.975247	0.968161	0.976579	0.975259
MCFS	DT	860	0.976341	0.969559	0.977158	0.976351
MCFS	DT	865	0.976285	0.969491	0.977889	0.976293
MCFS	DT	870	0.974042	0.966609	0.975318	0.974054
MCFS	DT	875	0.974967	0.96779	0.976541	0.974972
MCFS	DT	880	0.973874	0.966398	0.975158	0.973883
MCFS	DT	885	0.973509	0.965923	0.9752	0.973515
MCFS	DT	890	0.974855	0.967655	0.976175	0.974866
MCFS	DT	895	0.97365	0.966106	0.974384	0.973663
MCFS	DT	900	0.973622	0.966071	0.975893	0.973627
MCFS	DT	905	0.975808	0.968879	0.977187	0.975818
MCFS	DT	910	0.974238	0.966861	0.97553	0.974248
MCFS	DT	915	0.974294	0.966933	0.975266	0.974307
MCFS	DT	920	0.972528	0.964664	0.973778	0.972534
MCFS	DT	925	0.973341	0.965705	0.975615	0.973343
MCFS	DT	930	0.973706	0.966172	0.975929	0.973718
MCFS	DT	935	0.976705	0.970024	0.978073	0.976711
MCFS	DT	940	0.974967	0.967796	0.977417	0.974978
MCFS	DT	945	0.97407	0.966642	0.975439	0.974077
MCFS	DT	950	0.975219	0.96812	0.976993	0.975224
MCFS	DT	955	0.977154	0.970612	0.97757	0.977167
MCFS	DT	960	0.975836	0.96891	0.97745	0.975839
MCFS	DT	965	0.973958	0.966494	0.976219	0.973977
MCFS	DT	970	0.973902	0.966421	0.974927	0.973907
MCFS	DT	975	0.974378	0.967035	0.975875	0.974389
MCFS	DT	980	0.975163	0.968056	0.976253	0.975183
MCFS	DT	985	0.974575	0.967291	0.976635	0.974581
MCFS	DT	990	0.976537	0.969819	0.976511	0.976548
MCFS	DT	995	0.974715	0.96747	0.976185	0.974721
MCFS	DT	1000	0.974238	0.966857	0.976488	0.974252
MCFS	RF	5	0.884254	0.851811	0.910576	0.884538
MCFS	RF	10	0.949878	0.935965	0.962569	0.950154
MCFS	RF	15	0.967623	0.958638	0.975899	0.967772
MCFS	RF	20	0.971323	0.963366	0.978794	0.971451
MCFS	RF	25	0.988339	0.985024	0.99062	0.988364
MCFS	RF	30	0.989796	0.9869	0.99179	0.98982
MCFS	RF	35	0.99173	0.989371	0.993437	0.991742
MCFS	RF	40	0.992403	0.990239	0.99392	0.992417
MCFS	RF	45	0.993104	0.991138	0.994377	0.993112
MCFS	RF	50	0.99288	0.99085	0.994383	0.99289
MCFS	RF	55	0.993216	0.991282	0.994531	0.993225
MCFS	RF	60	0.993693	0.991895	0.994786	0.993701
MCFS	RF	65	0.993356	0.991461	0.994665	0.993365
MCFS	RF	70	0.993749	0.991967	0.99516	0.993756
MCFS	RF	75	0.994534	0.992975	0.995813	0.99454
MCFS	RF	80	0.994169	0.992509	0.995543	0.994177
MCFS	RF	85	0.99459	0.993048	0.995844	0.994598
MCFS	RF	90	0.99459	0.993049	0.995789	0.994597
MCFS	RF	95	0.994169	0.992509	0.9955	0.994177
MCFS	RF	100	0.994646	0.993122	0.995873	0.994653
MCFS	RF	105	0.994337	0.992728	0.995721	0.994346
MCFS	RF	110	0.994057	0.992367	0.995363	0.994067
MCFS	RF	115	0.994337	0.992729	0.99569	0.994346
MCFS	RF	120	0.994562	0.993017	0.995807	0.994569
MCFS	RF	125	0.994786	0.993307	0.996171	0.994794
MCFS	RF	130	0.994674	0.993161	0.995996	0.994681
MCFS	RF	135	0.994758	0.99327	0.99592	0.994767
MCFS	RF	140	0.995515	0.994238	0.996458	0.99552
MCFS	RF	145	0.995627	0.994381	0.996681	0.995631
MCFS	RF	150	0.995543	0.994275	0.996746	0.995548
MCFS	RF	155	0.995459	0.994167	0.996601	0.995462
MCFS	RF	160	0.995178	0.993809	0.996342	0.995183
MCFS	RF	165	0.995655	0.994419	0.996552	0.995658
MCFS	RF	170	0.995683	0.994455	0.996694	0.995687
MCFS	RF	175	0.995935	0.994779	0.996973	0.995938
MCFS	RF	180	0.995571	0.994311	0.996865	0.995575
MCFS	RF	185	0.995795	0.9946	0.996923	0.995798
MCFS	RF	190	0.995851	0.99467	0.997	0.995855
MCFS	RF	195	0.996075	0.994959	0.997179	0.996078
MCFS	RF	200	0.995963	0.994816	0.996994	0.995967
MCFS	RF	205	0.995879	0.994708	0.997082	0.995883
MCFS	RF	210	0.995879	0.994708	0.997064	0.995882
MCFS	RF	215	0.995234	0.99388	0.996603	0.995239
MCFS	RF	220	0.995543	0.994275	0.996618	0.995546
MCFS	RF	225	0.994898	0.993453	0.996352	0.994903
MCFS	RF	230	0.995459	0.994168	0.996741	0.995463
MCFS	RF	235	0.995515	0.994239	0.996694	0.995519
MCFS	RF	240	0.995234	0.993886	0.996709	0.995239
MCFS	RF	245	0.994926	0.993489	0.996413	0.994931
MCFS	RF	250	0.995263	0.993918	0.996486	0.995267
MCFS	RF	255	0.995767	0.994562	0.996901	0.99577
MCFS	RF	260	0.995767	0.994565	0.997034	0.99577
MCFS	RF	265	0.995571	0.994312	0.996772	0.995573
MCFS	RF	270	0.995739	0.994529	0.996969	0.995742
MCFS	RF	275	0.995234	0.993882	0.996542	0.995238
MCFS	RF	280	0.995291	0.993953	0.996552	0.995294
MCFS	RF	285	0.995206	0.993845	0.996556	0.99521
MCFS	RF	290	0.995094	0.993705	0.996539	0.995099
MCFS	RF	295	0.995571	0.994314	0.996778	0.995573
MCFS	RF	300	0.996075	0.994959	0.997049	0.996077
MCFS	RF	305	0.995851	0.994672	0.997002	0.995854
MCFS	RF	310	0.995234	0.993882	0.996582	0.995238
MCFS	RF	315	0.995879	0.994706	0.997027	0.995882
MCFS	RF	320	0.99473	0.993239	0.996263	0.994734
MCFS	RF	325	0.995711	0.994491	0.996923	0.995714
MCFS	RF	330	0.996047	0.994923	0.997197	0.99605
MCFS	RF	335	0.995963	0.994814	0.997057	0.995967
MCFS	RF	340	0.995739	0.994528	0.996842	0.995742
MCFS	RF	345	0.995851	0.994671	0.996993	0.995854
MCFS	RF	350	0.995823	0.994634	0.996974	0.995826
MCFS	RF	355	0.995347	0.994027	0.996659	0.99535
MCFS	RF	360	0.995403	0.994099	0.996689	0.995405
MCFS	RF	365	0.995655	0.994423	0.99689	0.995658
MCFS	RF	370	0.995823	0.994637	0.997092	0.995825
MCFS	RF	375	0.995907	0.994744	0.997071	0.99591
MCFS	RF	380	0.995739	0.994529	0.996901	0.995742
MCFS	RF	385	0.995403	0.994099	0.996726	0.995406
MCFS	RF	390	0.995627	0.994385	0.996852	0.99563
MCFS	RF	395	0.995291	0.993954	0.996611	0.995295
MCFS	RF	400	0.995459	0.99417	0.996834	0.995462
MCFS	RF	405	0.996075	0.994958	0.99722	0.996078
MCFS	RF	410	0.995823	0.994637	0.997006	0.995826
MCFS	RF	415	0.995515	0.994242	0.996773	0.995517
MCFS	RF	420	0.995627	0.994381	0.996894	0.995628
MCFS	RF	425	0.996496	0.995498	0.997407	0.996497
MCFS	RF	430	0.995431	0.994135	0.996782	0.995432
MCFS	RF	435	0.995935	0.994781	0.997102	0.995938
MCFS	RF	440	0.995599	0.994351	0.996838	0.995601
MCFS	RF	445	0.99616	0.995068	0.99722	0.996161
MCFS	RF	450	0.995879	0.994708	0.997056	0.995882
MCFS	RF	455	0.995599	0.994347	0.996764	0.995603
MCFS	RF	460	0.995851	0.994673	0.996945	0.995853
MCFS	RF	465	0.996384	0.995353	0.997378	0.996385
MCFS	RF	470	0.996019	0.994889	0.997221	0.996021
MCFS	RF	475	0.995655	0.99442	0.996801	0.995656
MCFS	RF	480	0.995178	0.993811	0.996608	0.995181
MCFS	RF	485	0.995851	0.994672	0.997001	0.995853
MCFS	RF	490	0.995347	0.994026	0.996632	0.995348
MCFS	RF	495	0.995851	0.994671	0.997013	0.995853
MCFS	RF	500	0.995739	0.99453	0.996958	0.995742
MCFS	RF	505	0.995963	0.994815	0.997148	0.995964
MCFS	RF	510	0.995739	0.994528	0.99686	0.99574
MCFS	RF	515	0.995795	0.9946	0.997013	0.995796
MCFS	RF	520	0.995403	0.994097	0.99667	0.995405
MCFS	RF	525	0.995403	0.994097	0.99672	0.995405
MCFS	RF	530	0.994954	0.993523	0.996418	0.994957
MCFS	RF	535	0.995487	0.994206	0.996811	0.995489
MCFS	RF	540	0.995122	0.993741	0.996571	0.995126
MCFS	RF	545	0.995711	0.994492	0.996996	0.995713
MCFS	RF	550	0.995487	0.994205	0.996786	0.99549
MCFS	RF	555	0.995319	0.993992	0.996616	0.995321
MCFS	RF	560	0.995094	0.993705	0.996519	0.995097
MCFS	RF	565	0.99515	0.993778	0.996593	0.995154
MCFS	RF	570	0.995319	0.993989	0.996662	0.995321
MCFS	RF	575	0.995431	0.994134	0.996795	0.995433
MCFS	RF	580	0.995767	0.994564	0.997025	0.995769
MCFS	RF	585	0.995403	0.994099	0.996655	0.995406
MCFS	RF	590	0.995066	0.993667	0.996442	0.995068
MCFS	RF	595	0.995711	0.994494	0.99701	0.995714
MCFS	RF	600	0.995319	0.993989	0.996639	0.995321
MCFS	RF	605	0.995571	0.994312	0.996843	0.995573
MCFS	RF	610	0.995991	0.994852	0.997184	0.995994
MCFS	RF	615	0.995851	0.994672	0.996997	0.995854
MCFS	RF	620	0.994337	0.992737	0.995955	0.994342
MCFS	RF	625	0.995711	0.994492	0.996971	0.995714
MCFS	RF	630	0.995599	0.994347	0.996807	0.9956
MCFS	RF	635	0.995711	0.994493	0.997012	0.995714
MCFS	RF	640	0.995907	0.994745	0.997045	0.99591
MCFS	RF	645	0.994422	0.992844	0.996053	0.994425
MCFS	RF	650	0.995431	0.994132	0.99659	0.995432
MCFS	RF	655	0.995879	0.994709	0.99707	0.99588
MCFS	RF	660	0.995375	0.994062	0.996698	0.995377
MCFS	RF	665	0.995431	0.994134	0.996711	0.995433
MCFS	RF	670	0.995094	0.993705	0.996391	0.995096
MCFS	RF	675	0.995347	0.994028	0.996682	0.995349
MCFS	RF	680	0.995795	0.994598	0.996977	0.995797
MCFS	RF	685	0.994982	0.993561	0.996367	0.994985
MCFS	RF	690	0.995767	0.994563	0.99697	0.995769
MCFS	RF	695	0.995879	0.994708	0.996952	0.995881
MCFS	RF	700	0.995571	0.994315	0.996716	0.995573
MCFS	RF	705	0.99515	0.993775	0.996556	0.995154
MCFS	RF	710	0.995178	0.993813	0.996594	0.995181
MCFS	RF	715	0.995543	0.994276	0.996813	0.995545
MCFS	RF	720	0.995627	0.994386	0.996907	0.995629
MCFS	RF	725	0.995291	0.993956	0.996642	0.995293
MCFS	RF	730	0.995347	0.994028	0.996733	0.995349
MCFS	RF	735	0.995094	0.993705	0.996549	0.995097
MCFS	RF	740	0.995795	0.994601	0.997029	0.995796
MCFS	RF	745	0.994506	0.992956	0.996189	0.994511
MCFS	RF	750	0.99515	0.993776	0.996442	0.995154
MCFS	RF	755	0.995739	0.994529	0.99698	0.995742
MCFS	RF	760	0.99515	0.993776	0.996573	0.995154
MCFS	RF	765	0.995599	0.994349	0.996819	0.995601
MCFS	RF	770	0.995431	0.994134	0.996697	0.995433
MCFS	RF	775	0.995543	0.994276	0.996765	0.995546
MCFS	RF	780	0.995571	0.994313	0.996742	0.995572
MCFS	RF	785	0.995122	0.99374	0.996551	0.995126
MCFS	RF	790	0.995627	0.994386	0.99692	0.995629
MCFS	RF	795	0.995935	0.99478	0.997128	0.995937
MCFS	RF	800	0.995038	0.993633	0.996412	0.995042
MCFS	RF	805	0.994085	0.992416	0.995923	0.99409
MCFS	RF	810	0.995767	0.994565	0.99701	0.99577
MCFS	RF	815	0.994674	0.993165	0.996105	0.994677
MCFS	RF	820	0.994365	0.992775	0.996075	0.99437
MCFS	RF	825	0.995655	0.994421	0.996898	0.995658
MCFS	RF	830	0.99501	0.993598	0.996363	0.995013
MCFS	RF	835	0.995263	0.993918	0.996658	0.995265
MCFS	RF	840	0.995487	0.994206	0.996793	0.995489
MCFS	RF	845	0.995122	0.99374	0.996535	0.995126
MCFS	RF	850	0.995291	0.993956	0.996622	0.995294
MCFS	RF	855	0.994758	0.993277	0.996321	0.994762
MCFS	RF	860	0.994842	0.99338	0.996279	0.994846
MCFS	RF	865	0.995234	0.99388	0.996515	0.995236
MCFS	RF	870	0.994898	0.993452	0.996298	0.994901
MCFS	RF	875	0.995347	0.994028	0.996667	0.995349
MCFS	RF	880	0.994422	0.992846	0.996009	0.994426
MCFS	RF	885	0.995206	0.993847	0.99663	0.99521
MCFS	RF	890	0.994926	0.993492	0.996437	0.99493
MCFS	RF	895	0.994646	0.993131	0.996231	0.994649
MCFS	RF	900	0.995178	0.993812	0.996636	0.995181
MCFS	RF	905	0.994786	0.993313	0.996305	0.994789
MCFS	RF	910	0.99459	0.993059	0.996196	0.994594
MCFS	RF	915	0.994562	0.993024	0.99615	0.994567
MCFS	RF	920	0.995122	0.99374	0.996448	0.995125
MCFS	RF	925	0.994758	0.993275	0.996312	0.994761
MCFS	RF	930	0.994758	0.993277	0.996293	0.994762
MCFS	RF	935	0.995234	0.993884	0.996524	0.995238
MCFS	RF	940	0.994814	0.993347	0.996358	0.994819
MCFS	RF	945	0.995066	0.993669	0.996587	0.99507
MCFS	RF	950	0.995375	0.994063	0.996755	0.995377
MCFS	RF	955	0.994842	0.993383	0.996331	0.994846
MCFS	RF	960	0.994814	0.993346	0.996412	0.994818
MCFS	RF	965	0.995094	0.993705	0.996335	0.995097
MCFS	RF	970	0.995038	0.993632	0.996514	0.995041
MCFS	RF	975	0.99473	0.993238	0.996197	0.994732
MCFS	RF	980	0.995038	0.993631	0.996428	0.99504
MCFS	RF	985	0.995263	0.993917	0.99658	0.995264
MCFS	RF	990	0.994001	0.992308	0.995787	0.994005
MCFS	RF	995	0.99473	0.993239	0.996259	0.994733
MCFS	RF	1000	0.993917	0.992202	0.995614	0.99392
RF	DT	5	0.829759	0.782571	0.837089	0.829465
RF	DT	10	0.957643	0.945651	0.946491	0.957829
RF	DT	15	0.972977	0.965265	0.969437	0.973004
RF	DT	20	0.975864	0.968963	0.973542	0.975879
RF	DT	25	0.976257	0.969471	0.974262	0.976276
RF	DT	30	0.97606	0.96922	0.973372	0.97609
RF	DT	35	0.976621	0.969929	0.976095	0.976634
RF	DT	40	0.975696	0.968748	0.974108	0.975715
RF	DT	45	0.976509	0.969785	0.976453	0.97652
RF	DT	50	0.976229	0.969425	0.97606	0.976243
RF	DT	55	0.976285	0.9695	0.975459	0.976296
RF	DT	60	0.977967	0.971651	0.978752	0.977969
RF	DT	65	0.977686	0.971299	0.977742	0.977696
RF	DT	70	0.977462	0.971007	0.978147	0.977466
RF	DT	75	0.978836	0.972778	0.978511	0.978843
RF	DT	80	0.977041	0.970471	0.977445	0.977045
RF	DT	85	0.976957	0.970356	0.976947	0.976966
RF	DT	90	0.978808	0.972743	0.979221	0.978814
RF	DT	95	0.976593	0.969892	0.97707	0.976604
RF	DT	100	0.976985	0.970391	0.978519	0.976991
RF	DT	105	0.979733	0.973929	0.979037	0.979743
RF	DT	110	0.976677	0.969994	0.977649	0.976678
RF	DT	115	0.977406	0.970936	0.97809	0.977415
RF	DT	120	0.976677	0.970001	0.976461	0.976685
RF	DT	125	0.977154	0.970612	0.977519	0.977155
RF	DT	130	0.976957	0.970365	0.977937	0.976965
RF	DT	135	0.97735	0.970866	0.977674	0.977357
RF	DT	140	0.976901	0.970286	0.977865	0.976915
RF	DT	145	0.97791	0.971588	0.979158	0.977916
RF	DT	150	0.978135	0.971872	0.978143	0.978141
RF	DT	155	0.97564	0.968668	0.974811	0.975657
RF	DT	160	0.976677	0.969996	0.976891	0.976682
RF	DT	165	0.977742	0.971368	0.978072	0.977756
RF	DT	170	0.97749	0.971047	0.977118	0.977507
RF	DT	175	0.976789	0.970142	0.977417	0.976802
RF	DT	180	0.977069	0.970503	0.977096	0.977076
RF	DT	185	0.976817	0.970177	0.977743	0.976825
RF	DT	190	0.976537	0.96981	0.976674	0.976544
RF	DT	195	0.976172	0.969354	0.97669	0.976178
RF	DT	200	0.976257	0.969459	0.976163	0.976267
RF	DT	205	0.977546	0.97112	0.977411	0.977554
RF	DT	210	0.976733	0.970066	0.978067	0.976739
RF	DT	215	0.976004	0.96913	0.977577	0.976012
RF	DT	220	0.978415	0.972233	0.979485	0.97842
RF	DT	225	0.976817	0.970175	0.978518	0.976827
RF	DT	230	0.976677	0.969995	0.97785	0.97668
RF	DT	235	0.976845	0.970215	0.977563	0.976849
RF	DT	240	0.975472	0.968448	0.976296	0.97548
RF	DT	245	0.977882	0.97155	0.978899	0.977891
RF	DT	250	0.976985	0.970396	0.977361	0.976996
RF	DT	255	0.975416	0.968388	0.976866	0.975424
RF	DT	260	0.976116	0.969278	0.977174	0.976126
RF	DT	265	0.976369	0.9696	0.977418	0.976378
RF	DT	270	0.976257	0.969459	0.976785	0.976262
RF	DT	275	0.97735	0.970862	0.977872	0.977359
RF	DT	280	0.976901	0.970288	0.977924	0.976901
RF	DT	285	0.975303	0.968237	0.976647	0.975317
RF	DT	290	0.975892	0.968989	0.977084	0.975897
RF	DT	295	0.975219	0.968126	0.976139	0.975234
RF	DT	300	0.975331	0.96827	0.976482	0.975333
RF	DT	305	0.977154	0.970612	0.978308	0.977162
RF	DT	310	0.975528	0.968516	0.977146	0.97553
RF	DT	315	0.975892	0.968989	0.977485	0.975904
RF	DT	320	0.974743	0.967514	0.976062	0.974758
RF	DT	325	0.975472	0.968451	0.976703	0.975477
RF	DT	330	0.976285	0.969492	0.977087	0.976289
RF	DT	335	0.976004	0.969132	0.978325	0.976005
RF	DT	340	0.9762	0.969387	0.976698	0.976207
RF	DT	345	0.977069	0.970505	0.978207	0.977072
RF	DT	350	0.976705	0.970031	0.977981	0.976705
RF	DT	355	0.97578	0.968838	0.977934	0.97578
RF	DT	360	0.974491	0.967187	0.975745	0.974496
RF	DT	365	0.976088	0.969237	0.976988	0.976094
RF	DT	370	0.97721	0.970684	0.97839	0.97722
RF	DT	375	0.975079	0.967949	0.976642	0.975092
RF	DT	380	0.977518	0.971076	0.979174	0.977525
RF	DT	385	0.977322	0.970821	0.978917	0.977329
RF	DT	390	0.975976	0.969088	0.977988	0.975984
RF	DT	395	0.976957	0.97036	0.977284	0.976966
RF	DT	400	0.976369	0.969602	0.977075	0.976377
RF	DT	405	0.974322	0.966967	0.97581	0.974326
RF	DT	410	0.976313	0.969528	0.977447	0.976319
RF	DT	415	0.974743	0.967507	0.975884	0.974746
RF	DT	420	0.9755	0.968488	0.97705	0.975503
RF	DT	425	0.976229	0.969423	0.978058	0.976236
RF	DT	430	0.975444	0.968406	0.976502	0.975451
RF	DT	435	0.976229	0.969428	0.976541	0.97624
RF	DT	440	0.976004	0.969134	0.976944	0.976011
RF	DT	445	0.975892	0.968987	0.977006	0.975897
RF	DT	450	0.976565	0.969856	0.976516	0.976574
RF	DT	455	0.975976	0.969096	0.977471	0.975981
RF	DT	460	0.97564	0.968662	0.976352	0.975649
RF	DT	465	0.976229	0.96942	0.977276	0.976238
RF	DT	470	0.976257	0.969453	0.978389	0.976269
RF	DT	475	0.975948	0.969064	0.976631	0.975954
RF	DT	480	0.975556	0.968553	0.976834	0.975565
RF	DT	485	0.97592	0.969022	0.977125	0.975928
RF	DT	490	0.975584	0.96859	0.976999	0.975595
RF	DT	495	0.977013	0.970426	0.977599	0.97702
RF	DT	500	0.977995	0.971696	0.978091	0.978008
RF	DT	505	0.976116	0.969275	0.976856	0.976117
RF	DT	510	0.97578	0.968841	0.977515	0.975791
RF	DT	515	0.976116	0.96927	0.977478	0.976118
RF	DT	520	0.976257	0.969454	0.97753	0.976258
RF	DT	525	0.978415	0.972234	0.978438	0.978423
RF	DT	530	0.974182	0.966789	0.975735	0.974197
RF	DT	535	0.974855	0.967656	0.975801	0.974866
RF	DT	540	0.975163	0.968049	0.976793	0.975171
RF	DT	545	0.974743	0.967515	0.976411	0.974756
RF	DT	550	0.975191	0.968082	0.977449	0.975202
RF	DT	555	0.974967	0.967802	0.975719	0.974973
RF	DT	560	0.975696	0.968729	0.976953	0.975706
RF	DT	565	0.974603	0.967327	0.976464	0.974605
RF	DT	570	0.975191	0.968082	0.976955	0.975192
RF	DT	575	0.975388	0.968331	0.976546	0.975389
RF	DT	580	0.974939	0.967762	0.976534	0.974948
RF	DT	585	0.974827	0.96762	0.976312	0.974832
RF	DT	590	0.974378	0.967039	0.975764	0.974382
RF	DT	595	0.975079	0.967941	0.976598	0.975088
RF	DT	600	0.976705	0.970031	0.978667	0.976701
RF	DT	605	0.975023	0.967866	0.976522	0.975025
RF	DT	610	0.975331	0.968266	0.976612	0.975334
RF	DT	615	0.976873	0.970251	0.97756	0.976872
RF	DT	620	0.974098	0.966684	0.975495	0.974103
RF	DT	625	0.97435	0.967009	0.975625	0.974354
RF	DT	630	0.975864	0.968953	0.977461	0.975877
RF	DT	635	0.976985	0.970401	0.978132	0.976996
RF	DT	640	0.976537	0.969813	0.978441	0.976544
RF	DT	645	0.97592	0.969019	0.97709	0.975923
RF	DT	650	0.97735	0.970862	0.979106	0.977354
RF	DT	655	0.976901	0.970285	0.977229	0.97691
RF	DT	660	0.977126	0.970574	0.978253	0.977136
RF	DT	665	0.977322	0.970825	0.977333	0.977328
RF	DT	670	0.974238	0.966866	0.976001	0.97425
RF	DT	675	0.975836	0.968913	0.977239	0.975833
RF	DT	680	0.973986	0.966537	0.975138	0.973993
RF	DT	685	0.976257	0.969451	0.97818	0.976264
RF	DT	690	0.976172	0.969345	0.977766	0.976174
RF	DT	695	0.976144	0.969313	0.975882	0.976153
RF	DT	700	0.974462	0.967146	0.976404	0.974471
RF	DT	705	0.976621	0.969924	0.977193	0.976628
RF	DT	710	0.974715	0.967474	0.976039	0.974719
RF	DT	715	0.974238	0.966855	0.976912	0.974247
RF	DT	720	0.974967	0.9678	0.975986	0.974975
RF	DT	725	0.973537	0.965952	0.975123	0.973546
RF	DT	730	0.976425	0.969666	0.977611	0.976427
RF	DT	735	0.974491	0.967183	0.975719	0.9745
RF	DT	740	0.974154	0.966757	0.975585	0.974162
RF	DT	745	0.975612	0.96862	0.976862	0.97561
RF	DT	750	0.9755	0.968482	0.976935	0.975505
RF	DT	755	0.975556	0.96855	0.977589	0.975564
RF	DT	760	0.97777	0.971399	0.97841	0.977778
RF	DT	765	0.975051	0.967905	0.976719	0.975064
RF	DT	770	0.974519	0.967218	0.976128	0.974519
RF	DT	775	0.974911	0.967727	0.976477	0.974914
RF	DT	780	0.974995	0.967835	0.977039	0.975009
RF	DT	785	0.97606	0.969196	0.977829	0.976069
RF	DT	790	0.975388	0.968339	0.976457	0.975394
RF	DT	795	0.974575	0.967296	0.975131	0.974584
RF	DT	800	0.973846	0.966356	0.975581	0.973844
RF	DT	805	0.975191	0.968081	0.976787	0.97519
RF	DT	810	0.976032	0.969175	0.977402	0.976044
RF	DT	815	0.977126	0.970569	0.976863	0.977133
RF	DT	820	0.975472	0.968445	0.976768	0.975476
RF	DT	825	0.973117	0.965422	0.974936	0.973128
RF	DT	830	0.976649	0.969962	0.977775	0.976656
RF	DT	835	0.974743	0.967505	0.976206	0.974747
RF	DT	840	0.974799	0.967587	0.976207	0.974809
RF	DT	845	0.974827	0.967611	0.976455	0.974837
RF	DT	850	0.973818	0.966319	0.975592	0.973824
RF	DT	855	0.974294	0.966938	0.975582	0.974291
RF	DT	860	0.974771	0.967547	0.976048	0.974783
RF	DT	865	0.974238	0.966863	0.975219	0.974251
RF	DT	870	0.97365	0.966096	0.97594	0.973653
RF	DT	875	0.974378	0.967036	0.976476	0.974393
RF	DT	880	0.973201	0.965517	0.974948	0.973202
RF	DT	885	0.974883	0.967696	0.975891	0.974891
RF	DT	890	0.973706	0.966179	0.974858	0.973714
RF	DT	895	0.973874	0.966395	0.975444	0.97388
RF	DT	900	0.974995	0.967835	0.976502	0.975006
RF	DT	905	0.974378	0.96704	0.975778	0.974387
RF	DT	910	0.97393	0.966461	0.975847	0.973932
RF	DT	915	0.974687	0.967436	0.97501	0.974688
RF	DT	920	0.974743	0.967512	0.975706	0.974754
RF	DT	925	0.972893	0.965127	0.974386	0.97289
RF	DT	930	0.973734	0.966207	0.975453	0.97374
RF	DT	935	0.976621	0.969924	0.978014	0.976629
RF	DT	940	0.974154	0.966753	0.975381	0.974164
RF	DT	945	0.974294	0.966933	0.974996	0.974305
RF	DT	950	0.973678	0.966134	0.975901	0.973687
RF	DT	955	0.9755	0.968485	0.976223	0.975516
RF	DT	960	0.971743	0.963662	0.973396	0.97176
RF	DT	965	0.973089	0.96539	0.974863	0.973094
RF	DT	970	0.973734	0.966208	0.975754	0.973737
RF	DT	975	0.974182	0.966787	0.975882	0.974186
RF	DT	980	0.977742	0.971367	0.978608	0.977748
RF	DT	985	0.972865	0.965094	0.975626	0.972876
RF	DT	990	0.972472	0.964588	0.973818	0.972484
RF	DT	995	0.97379	0.96628	0.975133	0.973795
RF	DT	1000	0.974827	0.967615	0.976775	0.974839
RF	RF	5	0.834805	0.78923	0.850154	0.834429
RF	RF	10	0.970902	0.962634	0.970799	0.970887
RF	RF	15	0.985928	0.981927	0.987297	0.985943
RF	RF	20	0.990357	0.987607	0.991479	0.990367
RF	RF	25	0.99145	0.989016	0.99274	0.991465
RF	RF	30	0.992684	0.990598	0.993506	0.992694
RF	RF	35	0.993216	0.991281	0.994327	0.993222
RF	RF	40	0.993188	0.991248	0.994099	0.993196
RF	RF	45	0.99445	0.992867	0.99566	0.994455
RF	RF	50	0.99445	0.992868	0.99555	0.994454
RF	RF	55	0.995206	0.993839	0.99628	0.99521
RF	RF	60	0.995178	0.993802	0.996211	0.995183
RF	RF	65	0.994814	0.993333	0.995752	0.994819
RF	RF	70	0.994646	0.993119	0.995623	0.994651
RF	RF	75	0.995234	0.993876	0.996196	0.995238
RF	RF	80	0.995487	0.9942	0.996394	0.995491
RF	RF	85	0.995347	0.994019	0.996238	0.995351
RF	RF	90	0.995347	0.994022	0.996334	0.995352
RF	RF	95	0.995935	0.994779	0.996858	0.995939
RF	RF	100	0.996132	0.995028	0.996932	0.996134
RF	RF	105	0.996776	0.995856	0.997404	0.996779
RF	RF	110	0.995823	0.994633	0.996813	0.995826
RF	RF	115	0.996328	0.995282	0.997292	0.996329
RF	RF	120	0.996188	0.995102	0.997153	0.99619
RF	RF	125	0.996664	0.995713	0.997497	0.996666
RF	RF	130	0.996496	0.995497	0.997377	0.996498
RF	RF	135	0.995879	0.994707	0.996868	0.995883
RF	RF	140	0.996188	0.995104	0.997236	0.996191
RF	RF	145	0.996384	0.995354	0.99736	0.996386
RF	RF	150	0.996356	0.995317	0.997336	0.996358
RF	RF	155	0.99644	0.995426	0.997259	0.996442
RF	RF	160	0.99686	0.995965	0.997728	0.996862
RF	RF	165	0.996384	0.995354	0.997395	0.996386
RF	RF	170	0.996748	0.995823	0.997705	0.99675
RF	RF	175	0.996888	0.996002	0.997735	0.99689
RF	RF	180	0.996047	0.994923	0.997196	0.996051
RF	RF	185	0.996888	0.996001	0.99773	0.99689
RF	RF	190	0.996804	0.995893	0.997652	0.996806
RF	RF	195	0.99686	0.995966	0.9978	0.996862
RF	RF	200	0.996832	0.995927	0.997708	0.996833
RF	RF	205	0.996636	0.995679	0.997501	0.996638
RF	RF	210	0.99658	0.995607	0.997527	0.996582
RF	RF	215	0.996496	0.9955	0.997507	0.996498
RF	RF	220	0.99672	0.995785	0.99756	0.996721
RF	RF	225	0.996664	0.995713	0.997514	0.996666
RF	RF	230	0.996973	0.996109	0.997781	0.996974
RF	RF	235	0.996608	0.995642	0.997512	0.99661
RF	RF	240	0.996524	0.995535	0.99745	0.996525
RF	RF	245	0.996832	0.995929	0.997601	0.996833
RF	RF	250	0.997057	0.996216	0.99779	0.997058
RF	RF	255	0.996384	0.995354	0.997273	0.996385
RF	RF	260	0.996468	0.995463	0.997279	0.996469
RF	RF	265	0.996916	0.996038	0.997744	0.996918
RF	RF	270	0.9963	0.995247	0.997405	0.996301
RF	RF	275	0.996047	0.994924	0.997144	0.99605
RF	RF	280	0.996552	0.995569	0.997504	0.996554
RF	RF	285	0.996244	0.995175	0.997338	0.996246
RF	RF	290	0.996552	0.995569	0.997443	0.996553
RF	RF	295	0.996776	0.995859	0.997658	0.996779
RF	RF	300	0.996216	0.99514	0.997298	0.996217
RF	RF	305	0.99644	0.995429	0.99744	0.996442
RF	RF	310	0.995963	0.994816	0.996989	0.995966
RF	RF	315	0.99644	0.995427	0.997464	0.996442
RF	RF	320	0.996356	0.995319	0.997367	0.996357
RF	RF	325	0.996832	0.99593	0.997714	0.996834
RF	RF	330	0.996328	0.995283	0.997383	0.996329
RF	RF	335	0.996356	0.995319	0.997397	0.996358
RF	RF	340	0.99644	0.995427	0.997353	0.996442
RF	RF	345	0.996412	0.99539	0.997319	0.996413
RF	RF	350	0.995739	0.99453	0.996997	0.995742
RF	RF	355	0.996216	0.99514	0.997244	0.996219
RF	RF	360	0.996132	0.99503	0.997274	0.996134
RF	RF	365	0.9963	0.995248	0.997393	0.996302
RF	RF	370	0.995767	0.994566	0.996948	0.995769
RF	RF	375	0.995459	0.994171	0.996739	0.995462
RF	RF	380	0.996328	0.995283	0.997315	0.99633
RF	RF	385	0.996075	0.994959	0.997101	0.996077
RF	RF	390	0.996047	0.994923	0.997201	0.996049
RF	RF	395	0.996075	0.99496	0.99716	0.996077
RF	RF	400	0.996047	0.994923	0.997093	0.996049
RF	RF	405	0.996664	0.995714	0.997554	0.996666
RF	RF	410	0.996216	0.995141	0.997213	0.996217
RF	RF	415	0.996468	0.995462	0.997386	0.996469
RF	RF	420	0.996608	0.995642	0.99756	0.99661
RF	RF	425	0.996216	0.99514	0.997305	0.996218
RF	RF	430	0.996272	0.995212	0.997387	0.996274
RF	RF	435	0.996496	0.995498	0.997338	0.996498
RF	RF	440	0.995655	0.994424	0.996952	0.995658
RF	RF	445	0.996132	0.995033	0.997059	0.996134
RF	RF	450	0.996412	0.995392	0.99742	0.996414
RF	RF	455	0.996216	0.99514	0.997311	0.996217
RF	RF	460	0.99644	0.995428	0.997549	0.996441
RF	RF	465	0.996356	0.995319	0.997378	0.996357
RF	RF	470	0.996132	0.995033	0.99731	0.996134
RF	RF	475	0.995487	0.994206	0.996746	0.99549
RF	RF	480	0.996244	0.995177	0.997381	0.996246
RF	RF	485	0.996328	0.995283	0.997341	0.99633
RF	RF	490	0.996524	0.995535	0.997477	0.996525
RF	RF	495	0.996188	0.995105	0.997256	0.99619
RF	RF	500	0.996384	0.995354	0.997328	0.996385
RF	RF	505	0.996188	0.995102	0.997206	0.996189
RF	RF	510	0.996328	0.995284	0.997421	0.996331
RF	RF	515	0.996019	0.994887	0.997115	0.996021
RF	RF	520	0.995431	0.994135	0.996827	0.995432
RF	RF	525	0.996047	0.994923	0.997147	0.996049
RF	RF	530	0.99644	0.995426	0.997491	0.996441
RF	RF	535	0.996019	0.994888	0.997159	0.996022
RF	RF	540	0.996019	0.994888	0.997208	0.996022
RF	RF	545	0.995935	0.994779	0.997107	0.995938
RF	RF	550	0.996047	0.994925	0.997271	0.996049
RF	RF	555	0.995851	0.994674	0.997057	0.995853
RF	RF	560	0.995823	0.994638	0.997089	0.995825
RF	RF	565	0.995571	0.994314	0.996849	0.995574
RF	RF	570	0.996244	0.995176	0.997219	0.996246
RF	RF	575	0.996132	0.995032	0.997206	0.996133
RF	RF	580	0.996019	0.994888	0.99721	0.996021
RF	RF	585	0.996132	0.995033	0.997246	0.996134
RF	RF	590	0.995599	0.994352	0.996767	0.995602
RF	RF	595	0.996356	0.995319	0.997434	0.996357
RF	RF	600	0.995767	0.994566	0.996878	0.99577
RF	RF	605	0.995795	0.994602	0.997068	0.995797
RF	RF	610	0.995767	0.994566	0.997002	0.99577
RF	RF	615	0.995963	0.994816	0.99713	0.995965
RF	RF	620	0.995263	0.993919	0.996538	0.995265
RF	RF	625	0.995319	0.99399	0.996646	0.995321
RF	RF	630	0.996075	0.994961	0.997198	0.996077
RF	RF	635	0.996272	0.995209	0.997292	0.996273
RF	RF	640	0.995571	0.994314	0.996807	0.995574
RF	RF	645	0.995543	0.994279	0.996847	0.995546
RF	RF	650	0.995431	0.994132	0.996694	0.995432
RF	RF	655	0.996103	0.994997	0.997185	0.996105
RF	RF	660	0.995375	0.994062	0.996757	0.995377
RF	RF	665	0.995291	0.993955	0.996611	0.995294
RF	RF	670	0.995487	0.994207	0.996821	0.995489
RF	RF	675	0.995375	0.994064	0.996779	0.995378
RF	RF	680	0.995767	0.994565	0.996962	0.995769
RF	RF	685	0.995739	0.99453	0.996911	0.995742
RF	RF	690	0.995122	0.993741	0.996616	0.995126
RF	RF	695	0.99501	0.993595	0.996382	0.995012
RF	RF	700	0.9963	0.995246	0.997367	0.996302
RF	RF	705	0.995459	0.99417	0.996818	0.99546
RF	RF	710	0.995711	0.994494	0.996955	0.995713
RF	RF	715	0.995459	0.994171	0.996752	0.995461
RF	RF	720	0.994786	0.993311	0.996165	0.994789
RF	RF	725	0.995459	0.99417	0.996727	0.995462
RF	RF	730	0.995178	0.993814	0.996651	0.995182
RF	RF	735	0.995627	0.994386	0.9969	0.995629
RF	RF	740	0.995066	0.993668	0.996559	0.99507
RF	RF	745	0.995206	0.993849	0.996617	0.99521
RF	RF	750	0.995683	0.994458	0.996962	0.995686
RF	RF	755	0.995627	0.994383	0.996825	0.995628
RF	RF	760	0.995375	0.994062	0.996711	0.995377
RF	RF	765	0.995543	0.994281	0.996875	0.995546
RF	RF	770	0.995599	0.994349	0.99686	0.995602
RF	RF	775	0.995066	0.993671	0.996579	0.995069
RF	RF	780	0.995375	0.994064	0.996778	0.995377
RF	RF	785	0.995711	0.994493	0.996988	0.995714
RF	RF	790	0.995627	0.994385	0.996922	0.99563
RF	RF	795	0.995431	0.994134	0.9967	0.995433
RF	RF	800	0.99501	0.993597	0.996535	0.995014
RF	RF	805	0.99501	0.993595	0.996404	0.995014
RF	RF	810	0.994478	0.992915	0.996043	0.99448
RF	RF	815	0.996019	0.994888	0.997213	0.996021
RF	RF	820	0.99501	0.993599	0.996419	0.995013
RF	RF	825	0.995767	0.994565	0.99703	0.995769
RF	RF	830	0.994618	0.993095	0.996073	0.994621
RF	RF	835	0.995122	0.993739	0.996542	0.995125
RF	RF	840	0.994898	0.993452	0.996441	0.994902
RF	RF	845	0.995963	0.994815	0.997087	0.995964
RF	RF	850	0.995263	0.99392	0.996669	0.995266
RF	RF	855	0.995403	0.994099	0.996763	0.995405
RF	RF	860	0.995515	0.994243	0.996852	0.995517
RF	RF	865	0.994674	0.993168	0.996181	0.994677
RF	RF	870	0.995543	0.994275	0.996737	0.995545
RF	RF	875	0.995094	0.993704	0.996475	0.995098
RF	RF	880	0.994534	0.992988	0.996118	0.994537
RF	RF	885	0.995234	0.993881	0.996665	0.995236
RF	RF	890	0.994814	0.993347	0.996374	0.994818
RF	RF	895	0.99473	0.993236	0.996184	0.994733
RF	RF	900	0.995234	0.993884	0.996648	0.995237
RF	RF	905	0.995066	0.993668	0.996536	0.99507
RF	RF	910	0.995459	0.994169	0.996748	0.995461
RF	RF	915	0.995627	0.994385	0.996876	0.995629
RF	RF	920	0.994898	0.993453	0.996343	0.9949
RF	RF	925	0.994506	0.992952	0.996026	0.994509
RF	RF	930	0.995627	0.994389	0.996951	0.99563
RF	RF	935	0.995234	0.993887	0.996563	0.995238
RF	RF	940	0.994085	0.992414	0.995675	0.994088
RF	RF	945	0.995375	0.994064	0.996686	0.995377
RF	RF	950	0.995038	0.993632	0.996501	0.995041
RF	RF	955	0.995263	0.993917	0.996646	0.995264
RF	RF	960	0.994337	0.992739	0.995897	0.994341
RF	RF	965	0.99487	0.993418	0.996341	0.994872
RF	RF	970	0.99459	0.99306	0.996154	0.994594
RF	RF	975	0.994954	0.993527	0.996411	0.994957
RF	RF	980	0.994814	0.993347	0.996319	0.994818
RF	RF	985	0.994562	0.993024	0.996143	0.994566
RF	RF	990	0.994562	0.993025	0.996174	0.994566
RF	RF	995	0.994337	0.99274	0.996061	0.994343
[truncated: 401 more rows]
