# Supplementary material for: Machine Learning in Identifying Marker Genes for Congenital Heart Diseases of Different Cardiac Cell Types
Source: Life (Basel). 2024 Aug 19;14(8):1032. doi: 10.3390/life14081032 (PMC11355424; doi:10.3390/life14081032)
Supplement: Supplementary file 1 [file life-14-01032-s001.zip › Table S3.xlsx]

## Sheet: CF
Genes in six sets	Genes in five sets	Genes in four sets	Genes in three sets	Genes in two sets	Genes in one set
XIST	BAI3	LINC00478	AFF3	CCDC102B	EBF1
	ARL15	MYO1D	FKBP5	RP11-64D24.2	ZBTB20
	LINC01088	NEAT1	FOXO3	ZBTB16	COL4A2
		MALAT1	NFIB	COL21A1	NPPA
		CFH	SNX29P2	PCSK6	ZFAND5
		USP53	TBX20	CELF2	ABI3BP
			ZEB1	IGF1	FNIP2
			GAS7	ZFAND3	ZFPM2
			TTTY14	PLCB1	PAPPA
			COL4A3	ELN	DCLK1
			ARHGAP10	MED13L	LINC-PINT
			PTEN	PTPN13	CUX1
			IL1RAPL1	JMJD1C	FNDC3B
				PRR16	TIMP3
				SPARCL1	KLF12
				LRRC16A	ZNF385D
				FGF14	COL6A2
				UTRN	PRKG1
				PLXDC2	CACNA1C
				FBN1	FHL2
				RORA	STK17B
				HIF3A	PCDH9
				AC007319.1	TSC22D3
				AKT3	SSBP2
				PBX1	ZFHX3
				LAMB1	ELF2
				SPRED2	ASAP1
					CCDC80
					PDE1C
					EGFR
					VCAN
					PPM1B
					UST
					PSD3
					SVEP1
					GLUL
					NCOA1
					LPP
					DST
					PLEKHA5
					ITGBL1
					GAB1
					RBFOX1
					CATSPERB
					MYH7
					MB21D2
					SASH1
					BTG2
					SERPINE1
					SLC38A2
					PNISR
					AGAP1
					COBLL1
					2023-03-03
					FIGN
					TSHZ2
					ADH1B
					C1orf21
					AKAP13
					SF1
					PTPRT
					GPHN
					CTGF
					LAMA2
					LINGO1
					PEAK1
					TMEM108
					PLSCR4
					ATP10D
					UTY
					LHFP
					RERE
					GPM6B
					FBXL7
					PTPRG
					TTN
					RBPMS

## Sheet: CM
Genes in six sets	Genes in five sets	Genes in four sets	Genes in three sets	Genes in two sets	Genes in one set
	ARHGAP24	PCDH9-AS2	PDK4	SOS1	EDNRA
	FKBP5		FNDC3B	TMEM178B	PDE7A
			ELL2	XIST	NPPA
			PDZD2	LINC-PINT	DMD
			PCDH9	ZBTB16	IPO9-AS1
			FGF12	PSD3	CDH13
			LHFP	TTTY14	MAML2
				TMTC1	KLHL24
				CBLB	RP11-280O1.2
				LDLRAD4	LTBP1
				PIK3R1	TRPM7
					RP11-223C24.1
					RP11-793A3.2
					MBOAT2
					C4orf45
					PPAP2B
					PLEKHA5
					PLCXD3
					FGF12-AS1
					PRELID2
					IL1RAPL1
					SLC6A6
					RP11-10L7.1
					CPEB4
					CORIN
					AKAP6
					C6
					EDA
					C4orf29
					NEXN
					TRDN
					MEF2A
					DOCK5
					SLC8A1
					MARK3
					VCL
					PPM1K
					CFLAR
					FRMD5
					MAST4
					LINGO1
					GHR
					GAB1
					SORBS1
					RBMS3
					MYL4
					RASGEF1B
					LINC00969
					PBX1
					RP11-886D15.1
					GPHN
					PLCL1
					SLC26A3
					WWOX
					PLCE1
					CTNND2
					L3MBTL4
					SLC25A4

## Sheet: Endo
Genes in six sets	Genes in five sets	Genes in four sets	Genes in three sets	Genes in two sets	Genes in one set
XIST	COL25A1	WWTR1	MECOM	EMP1	MEG3
	EMCN	ST6GALNAC3	LIMCH1	TTN	ENG
	SYNE1	ZBTB16	ARHGAP26	NFIB	FGD4
	TACC1	MALAT1	ID1	A2M	AKT3
	SNX29P2	FKBP5	FOXN3	TMTC1	MBNL1
			INSR	DPYD	NEAT1
			GRB10	SMAD6	NCOA3
				FRYL	PDE4D
				DOCK9	LDB2
				RPS6KA2	CAPN12
				DACH1	SPC25
					ANO2
					STARD13
					PRSS23
					SULT1B1
					PSD3
					FCHSD2
					RP11-736K20.5
					CNTN4
					ID3
					ASAP1
					PTPRG
					PTPRM
					ELMO1
					MB
					MEF2A
					LDLRAD4
					PCSK5
					ZBTB46
					MYO1D
					MYH7
					FOXO3
					FRMD4A
					EPB41L4A
					SIK2
					DCLK1
					SLC26A3
					PIK3R3
					KALRN
					GALNT18
					EXT1
					DDX5
					SYNE2
					CD36
					PDE10A
					XAF1
					ADAMTS9-AS2
					C10orf11
					MAGI1
					ABCC4
					CDK14
					GFOD1
					LIFR
					TTC28
					RNF115
					JMJD1C
					HIPK2
					CNKSR3
					NETO1
					WNK1
					PXN
					CA4
					AUTS2
					NCALD
					MAST2
					LINGO1
					LTBP1
					NAIP
					MYL2
					RP11-317J19.1
					PTPRB
