# Supplementary material for: Machine Learning in Identifying Marker Genes for Congenital Heart Diseases of Different Cardiac Cell Types
Source: Life (Basel). 2024 Aug 19;14(8):1032. doi: 10.3390/life14081032 (PMC11355424; doi:10.3390/life14081032)
Supplement: Supplementary file 1 [file life-14-01032-s001.zip › Table S4.xlsx]

## Sheet: CatBoost
Rules_0	passed counts:5776
node_0: feature_name=ARL15	feature_id[1].value <= threshold=938.2843322753906
node_1: feature_name=PBX1	feature_id[142].value > threshold=321.0790252685547
node_27: feature_name=SERPINE1	feature_id[74].value <= threshold=675.4512634277344
node_28: feature_name=ELF2	feature_id[77].value <= threshold=908.5750122070312
node_29: feature_name=UTRN	feature_id[32].value <= threshold=844.3932495117188
node_30: feature_name=COL21A1	feature_id[148].value <= threshold=686.7439575195312
node_31: feature_name=FKBP5	feature_id[26].value <= threshold=2509.1287841796875
node_32: feature_name=TM4SF2	feature_id[149].value <= threshold=952.3749084472656
node_33: feature_name=SNX29P2	feature_id[7].value > threshold=258.28956604003906
node_37: feature_name=SGIP1	feature_id[125].value <= threshold=1210.7783813476562
node_38: feature_name=FBXL7	feature_id[69].value > threshold=230.19357299804688
Class: Donor
Rules_1	passed counts:5540
node_0: feature_name=ARL15	feature_id[1].value > threshold=938.2843322753906
node_64: feature_name=USP53	feature_id[5].value > threshold=517.2413940429688
node_176: feature_name=RORA	feature_id[25].value > threshold=2799.596435546875
node_214: feature_name=COL6A3	feature_id[78].value > threshold=751.6401062011719
node_238: feature_name=XIST	feature_id[0].value <= threshold=440.3392333984375
node_239: feature_name=NAA11	feature_id[93].value <= threshold=505.77037048339844
node_240: feature_name=MYO1D	feature_id[15].value > threshold=177.20508575439453
node_248: feature_name=LINC00969	feature_id[51].value <= threshold=584.4537353515625
node_249: feature_name=DPYD	feature_id[121].value <= threshold=1483.8994750976562
node_250: feature_name=FBN1	feature_id[100].value > threshold=97.4848861694336
node_254: feature_name=THBS1	feature_id[109].value <= threshold=756.9423217773438
node_255: feature_name=LINC01088	feature_id[13].value <= threshold=1447.8794555664062
Class: DCM
Rules_2	passed counts:2340
node_0: feature_name=ARL15	feature_id[1].value > threshold=938.2843322753906
node_64: feature_name=USP53	feature_id[5].value <= threshold=517.2413940429688
node_65: feature_name=LINC01088	feature_id[13].value > threshold=594.0299987792969
node_141: feature_name=PTEN	feature_id[52].value <= threshold=601.1499938964844
node_142: feature_name=AC007319.1	feature_id[45].value > threshold=487.63031005859375
node_150: feature_name=AKAP12	feature_id[70].value <= threshold=696.3371276855469
node_151: feature_name=SPARCL1	feature_id[20].value <= threshold=892.2671508789062
node_152: feature_name=UTRN	feature_id[32].value <= threshold=742.6662902832031
node_153: feature_name=TGFBR3	feature_id[47].value > threshold=90.7276382446289
node_155: feature_name=SNX29P2	feature_id[7].value > threshold=320.9217529296875
Class: HF_HLHS
Rules_3	passed counts:1571
node_0: feature_name=ARL15	feature_id[1].value > threshold=938.2843322753906
node_64: feature_name=USP53	feature_id[5].value <= threshold=517.2413940429688
node_65: feature_name=LINC01088	feature_id[13].value <= threshold=594.0299987792969
node_66: feature_name=AKT3	feature_id[28].value > threshold=1224.8023071289062
node_120: feature_name=BAI3	feature_id[3].value > threshold=563.5661315917969
node_134: feature_name=SPRED2	feature_id[73].value > threshold=246.53941345214844
node_138: feature_name=EGFR	feature_id[67].value > threshold=417.5505065917969
Class: TOF
Rules_4	passed counts:994
node_0: feature_name=ARL15	feature_id[1].value > threshold=938.2843322753906
node_64: feature_name=USP53	feature_id[5].value <= threshold=517.2413940429688
node_65: feature_name=LINC01088	feature_id[13].value <= threshold=594.0299987792969
node_66: feature_name=AKT3	feature_id[28].value <= threshold=1224.8023071289062
node_67: feature_name=MALAT1	feature_id[16].value > threshold=39655.357421875
node_75: feature_name=XIST	feature_id[0].value > threshold=98.99029541015625
node_107: feature_name=MALAT1	feature_id[16].value > threshold=354772.1875
node_117: feature_name=C7	feature_id[71].value <= threshold=1445.5741577148438
Class: HCM
Rules_5	passed counts:930
node_0: feature_name=ARL15	feature_id[1].value > threshold=938.2843322753906
node_64: feature_name=USP53	feature_id[5].value <= threshold=517.2413940429688
node_65: feature_name=LINC01088	feature_id[13].value <= threshold=594.0299987792969
node_66: feature_name=AKT3	feature_id[28].value <= threshold=1224.8023071289062
node_67: feature_name=MALAT1	feature_id[16].value <= threshold=39655.357421875
node_68: feature_name=XIST	feature_id[0].value <= threshold=686.8475189208984
node_69: feature_name=RNF115	feature_id[34].value <= threshold=727.1416931152344
Class: Neo_HLHS
Rules_6	passed counts:756
node_0: feature_name=ARL15	feature_id[1].value <= threshold=938.2843322753906
node_1: feature_name=PBX1	feature_id[142].value <= threshold=321.0790252685547
node_2: feature_name=XIST	feature_id[0].value > threshold=77.0060043334961
node_16: feature_name=MALAT1	feature_id[16].value > threshold=400384.96875
node_22: feature_name=COL6A2	feature_id[87].value <= threshold=405.83392333984375
node_23: feature_name=LAMA2	feature_id[137].value > threshold=506.463134765625
Class: HCM
Rules_7	passed counts:472
node_0: feature_name=ARL15	feature_id[1].value <= threshold=938.2843322753906
node_1: feature_name=PBX1	feature_id[142].value <= threshold=321.0790252685547
node_2: feature_name=XIST	feature_id[0].value <= threshold=77.0060043334961
node_3: feature_name=MALAT1	feature_id[16].value > threshold=54247.7939453125
node_5: feature_name=PAPPA	feature_id[48].value > threshold=189.05813598632812
node_13: feature_name=SNX29P2	feature_id[7].value > threshold=195.69364166259766
Class: HF_HLHS
Rules_8	passed counts:353
node_0: feature_name=ARL15	feature_id[1].value > threshold=938.2843322753906
node_64: feature_name=USP53	feature_id[5].value <= threshold=517.2413940429688
node_65: feature_name=LINC01088	feature_id[13].value <= threshold=594.0299987792969
node_66: feature_name=AKT3	feature_id[28].value <= threshold=1224.8023071289062
node_67: feature_name=MALAT1	feature_id[16].value > threshold=39655.357421875
node_75: feature_name=XIST	feature_id[0].value <= threshold=98.99029541015625
node_76: feature_name=PTPRT	feature_id[111].value <= threshold=556.0887756347656
node_77: feature_name=GPC6	feature_id[50].value > threshold=233.2361831665039
node_83: feature_name=MYO1D	feature_id[15].value > threshold=224.43870544433594
node_91: feature_name=UBE2E2	feature_id[92].value > threshold=292.4878234863281
node_97: feature_name=TRPS1	feature_id[113].value > threshold=84.31703186035156
node_99: feature_name=GPHN	feature_id[90].value <= threshold=525.7823791503906
node_100: feature_name=DCLK1	feature_id[128].value <= threshold=1368.6517333984375
Class: DCM
Rules_9	passed counts:261
node_0: feature_name=ARL15	feature_id[1].value > threshold=938.2843322753906
node_64: feature_name=USP53	feature_id[5].value > threshold=517.2413940429688
node_176: feature_name=RORA	feature_id[25].value <= threshold=2799.596435546875
node_177: feature_name=ABCA6	feature_id[33].value > threshold=1342.283447265625
node_195: feature_name=PLCB1	feature_id[2].value <= threshold=387.74253845214844
node_196: feature_name=XIST	feature_id[0].value <= threshold=401.465576171875
node_197: feature_name=PBX1	feature_id[142].value <= threshold=1036.9186706542969
node_198: feature_name=CFH	feature_id[8].value > threshold=565.69189453125
Class: HF_HLHS
Rules_10	passed counts:206
node_0: feature_name=ARL15	feature_id[1].value > threshold=938.2843322753906
node_64: feature_name=USP53	feature_id[5].value > threshold=517.2413940429688
node_176: feature_name=RORA	feature_id[25].value <= threshold=2799.596435546875
node_177: feature_name=ABCA6	feature_id[33].value <= threshold=1342.283447265625
node_178: feature_name=XIST	feature_id[0].value <= threshold=236.93115234375
node_179: feature_name=MALAT1	feature_id[16].value > threshold=69972.13671875
node_181: feature_name=ADH1B	feature_id[96].value <= threshold=179.74615478515625
node_182: feature_name=PCDH9	feature_id[136].value > threshold=211.33792877197266
Class: DCM
Rules_11	passed counts:172
node_0: feature_name=ARL15	feature_id[1].value <= threshold=938.2843322753906
node_1: feature_name=PBX1	feature_id[142].value <= threshold=321.0790252685547
node_2: feature_name=XIST	feature_id[0].value > threshold=77.0060043334961
node_16: feature_name=MALAT1	feature_id[16].value <= threshold=400384.96875
node_17: feature_name=CDK14	feature_id[143].value <= threshold=1147.2934265136719
node_18: feature_name=ELF1	feature_id[75].value <= threshold=830.7306213378906
Class: Donor
Rules_12	passed counts:151
node_0: feature_name=ARL15	feature_id[1].value > threshold=938.2843322753906
node_64: feature_name=USP53	feature_id[5].value > threshold=517.2413940429688
node_176: feature_name=RORA	feature_id[25].value <= threshold=2799.596435546875
node_177: feature_name=ABCA6	feature_id[33].value <= threshold=1342.283447265625
node_178: feature_name=XIST	feature_id[0].value > threshold=236.93115234375
node_190: feature_name=MALAT1	feature_id[16].value > threshold=215212.328125
Class: HCM
Rules_13	passed counts:148
node_0: feature_name=ARL15	feature_id[1].value > threshold=938.2843322753906
node_64: feature_name=USP53	feature_id[5].value <= threshold=517.2413940429688
node_65: feature_name=LINC01088	feature_id[13].value > threshold=594.0299987792969
node_141: feature_name=PTEN	feature_id[52].value > threshold=601.1499938964844
node_167: feature_name=NEAT1	feature_id[10].value <= threshold=3410.2120361328125
node_168: feature_name=USP53	feature_id[5].value <= threshold=388.8177185058594
node_169: feature_name=CRISPLD2	feature_id[62].value <= threshold=1539.8980102539062
Class: TOF
Rules_14	passed counts:144
node_0: feature_name=ARL15	feature_id[1].value > threshold=938.2843322753906
node_64: feature_name=USP53	feature_id[5].value > threshold=517.2413940429688
node_176: feature_name=RORA	feature_id[25].value <= threshold=2799.596435546875
node_177: feature_name=ABCA6	feature_id[33].value <= threshold=1342.283447265625
node_178: feature_name=XIST	feature_id[0].value <= threshold=236.93115234375
node_179: feature_name=MALAT1	feature_id[16].value <= threshold=69972.13671875
Class: Neo_HLHS
Rules_15	passed counts:125
node_0: feature_name=ARL15	feature_id[1].value > threshold=938.2843322753906
node_64: feature_name=USP53	feature_id[5].value <= threshold=517.2413940429688
node_65: feature_name=LINC01088	feature_id[13].value <= threshold=594.0299987792969
node_66: feature_name=AKT3	feature_id[28].value <= threshold=1224.8023071289062
node_67: feature_name=MALAT1	feature_id[16].value > threshold=39655.357421875
node_75: feature_name=XIST	feature_id[0].value <= threshold=98.99029541015625
node_76: feature_name=PTPRT	feature_id[111].value <= threshold=556.0887756347656
node_77: feature_name=GPC6	feature_id[50].value <= threshold=233.2361831665039
node_78: feature_name=ZEB1	feature_id[11].value <= threshold=695.8945617675781
Class: HF_HLHS
Rules_16	passed counts:123
node_0: feature_name=ARL15	feature_id[1].value > threshold=938.2843322753906
node_64: feature_name=USP53	feature_id[5].value <= threshold=517.2413940429688
node_65: feature_name=LINC01088	feature_id[13].value <= threshold=594.0299987792969
node_66: feature_name=AKT3	feature_id[28].value <= threshold=1224.8023071289062
node_67: feature_name=MALAT1	feature_id[16].value > threshold=39655.357421875
node_75: feature_name=XIST	feature_id[0].value <= threshold=98.99029541015625
node_76: feature_name=PTPRT	feature_id[111].value > threshold=556.0887756347656
Class: TOF
Rules_17	passed counts:92
node_0: feature_name=ARL15	feature_id[1].value > threshold=938.2843322753906
node_64: feature_name=USP53	feature_id[5].value > threshold=517.2413940429688
node_176: feature_name=RORA	feature_id[25].value > threshold=2799.596435546875
node_214: feature_name=COL6A3	feature_id[78].value <= threshold=751.6401062011719
node_215: feature_name=RP11-219B17.1	feature_id[120].value > threshold=118.31425857543945
node_221: feature_name=PLCB1	feature_id[2].value <= threshold=372.31402587890625
node_222: feature_name=ABCA6	feature_id[33].value > threshold=1245.7606201171875
node_226: feature_name=SPARCL1	feature_id[20].value <= threshold=740.3901977539062
Class: HF_HLHS
Rules_18	passed counts:87
node_0: feature_name=ARL15	feature_id[1].value <= threshold=938.2843322753906
node_1: feature_name=PBX1	feature_id[142].value > threshold=321.0790252685547
node_27: feature_name=SERPINE1	feature_id[74].value > threshold=675.4512634277344
node_55: feature_name=AC005237.4	feature_id[129].value > threshold=152.92230606079102
node_61: feature_name=COL6A3	feature_id[78].value > threshold=568.1590118408203
Class: HF_HLHS
Rules_19	passed counts:82
node_0: feature_name=ARL15	feature_id[1].value > threshold=938.2843322753906
node_64: feature_name=USP53	feature_id[5].value <= threshold=517.2413940429688
node_65: feature_name=LINC01088	feature_id[13].value <= threshold=594.0299987792969
node_66: feature_name=AKT3	feature_id[28].value <= threshold=1224.8023071289062
node_67: feature_name=MALAT1	feature_id[16].value > threshold=39655.357421875
node_75: feature_name=XIST	feature_id[0].value > threshold=98.99029541015625
node_107: feature_name=MALAT1	feature_id[16].value <= threshold=354772.1875
node_108: feature_name=PTPRG	feature_id[27].value > threshold=1702.986572265625
node_110: feature_name=SPRED2	feature_id[73].value > threshold=451.1722869873047
node_114: feature_name=BAI3	feature_id[3].value <= threshold=2168.2935791015625
Class: TOF
Rules_20	passed counts:77
node_0: feature_name=ARL15	feature_id[1].value > threshold=938.2843322753906
node_64: feature_name=USP53	feature_id[5].value <= threshold=517.2413940429688
node_65: feature_name=LINC01088	feature_id[13].value <= threshold=594.0299987792969
node_66: feature_name=AKT3	feature_id[28].value > threshold=1224.8023071289062
node_120: feature_name=BAI3	feature_id[3].value <= threshold=563.5661315917969
node_121: feature_name=ZEB1	feature_id[11].value > threshold=591.3640441894531
node_129: feature_name=EBF1	feature_id[66].value > threshold=500.3136444091797
Class: DCM
Rules_21	passed counts:45
node_0: feature_name=ARL15	feature_id[1].value > threshold=938.2843322753906
node_64: feature_name=USP53	feature_id[5].value <= threshold=517.2413940429688
node_65: feature_name=LINC01088	feature_id[13].value <= threshold=594.0299987792969
node_66: feature_name=AKT3	feature_id[28].value <= threshold=1224.8023071289062
node_67: feature_name=MALAT1	feature_id[16].value > threshold=39655.357421875
node_75: feature_name=XIST	feature_id[0].value > threshold=98.99029541015625
node_107: feature_name=MALAT1	feature_id[16].value <= threshold=354772.1875
node_108: feature_name=PTPRG	feature_id[27].value <= threshold=1702.986572265625
Class: Donor
Rules_22	passed counts:40
node_0: feature_name=ARL15	feature_id[1].value > threshold=938.2843322753906
node_64: feature_name=USP53	feature_id[5].value > threshold=517.2413940429688
node_176: feature_name=RORA	feature_id[25].value > threshold=2799.596435546875
node_214: feature_name=COL6A3	feature_id[78].value <= threshold=751.6401062011719
node_215: feature_name=RP11-219B17.1	feature_id[120].value <= threshold=118.31425857543945
node_216: feature_name=PREX2	feature_id[80].value <= threshold=667.8245239257812
Class: DCM
Rules_23	passed counts:35
node_0: feature_name=ARL15	feature_id[1].value > threshold=938.2843322753906
node_64: feature_name=USP53	feature_id[5].value <= threshold=517.2413940429688
node_65: feature_name=LINC01088	feature_id[13].value > threshold=594.0299987792969
node_141: feature_name=PTEN	feature_id[52].value > threshold=601.1499938964844
node_167: feature_name=NEAT1	feature_id[10].value > threshold=3410.2120361328125
Class: Neo_HLHS
Rules_24	passed counts:30
node_0: feature_name=ARL15	feature_id[1].value > threshold=938.2843322753906
node_64: feature_name=USP53	feature_id[5].value > threshold=517.2413940429688
node_176: feature_name=RORA	feature_id[25].value > threshold=2799.596435546875
node_214: feature_name=COL6A3	feature_id[78].value > threshold=751.6401062011719
node_238: feature_name=XIST	feature_id[0].value > threshold=440.3392333984375
node_266: feature_name=LINC00478	feature_id[14].value > threshold=831.626708984375
Class: TOF
Rules_25	passed counts:27
node_0: feature_name=ARL15	feature_id[1].value > threshold=938.2843322753906
node_64: feature_name=USP53	feature_id[5].value <= threshold=517.2413940429688
node_65: feature_name=LINC01088	feature_id[13].value <= threshold=594.0299987792969
node_66: feature_name=AKT3	feature_id[28].value > threshold=1224.8023071289062
node_120: feature_name=BAI3	feature_id[3].value <= threshold=563.5661315917969
node_121: feature_name=ZEB1	feature_id[11].value <= threshold=591.3640441894531
node_122: feature_name=PRKG1	feature_id[132].value <= threshold=2564.343505859375
Class: HF_HLHS
Rules_26	passed counts:20
node_0: feature_name=ARL15	feature_id[1].value > threshold=938.2843322753906
node_64: feature_name=USP53	feature_id[5].value <= threshold=517.2413940429688
node_65: feature_name=LINC01088	feature_id[13].value > threshold=594.0299987792969
node_141: feature_name=PTEN	feature_id[52].value <= threshold=601.1499938964844
node_142: feature_name=AC007319.1	feature_id[45].value <= threshold=487.63031005859375
node_143: feature_name=DST	feature_id[86].value > threshold=566.0528259277344
Class: DCM
Rules_27	passed counts:19
node_0: feature_name=ARL15	feature_id[1].value > threshold=938.2843322753906
node_64: feature_name=USP53	feature_id[5].value > threshold=517.2413940429688
node_176: feature_name=RORA	feature_id[25].value <= threshold=2799.596435546875
node_177: feature_name=ABCA6	feature_id[33].value <= threshold=1342.283447265625
node_178: feature_name=XIST	feature_id[0].value <= threshold=236.93115234375
node_179: feature_name=MALAT1	feature_id[16].value > threshold=69972.13671875
node_181: feature_name=ADH1B	feature_id[96].value > threshold=179.74615478515625
node_185: feature_name=FOXO3	feature_id[4].value > threshold=904.7564086914062
Class: HF_HLHS
Rules_28	passed counts:18
node_0: feature_name=ARL15	feature_id[1].value <= threshold=938.2843322753906
node_1: feature_name=PBX1	feature_id[142].value <= threshold=321.0790252685547
node_2: feature_name=XIST	feature_id[0].value <= threshold=77.0060043334961
node_3: feature_name=MALAT1	feature_id[16].value <= threshold=54247.7939453125
Class: Neo_HLHS
Rules_29	passed counts:17
node_0: feature_name=ARL15	feature_id[1].value > threshold=938.2843322753906
node_64: feature_name=USP53	feature_id[5].value > threshold=517.2413940429688
node_176: feature_name=RORA	feature_id[25].value > threshold=2799.596435546875
node_214: feature_name=COL6A3	feature_id[78].value <= threshold=751.6401062011719
node_215: feature_name=RP11-219B17.1	feature_id[120].value > threshold=118.31425857543945
node_221: feature_name=PLCB1	feature_id[2].value > threshold=372.31402587890625
node_231: feature_name=EBF1	feature_id[66].value <= threshold=830.350830078125
Class: TOF
Rules_30	passed counts:17
node_0: feature_name=ARL15	feature_id[1].value > threshold=938.2843322753906
node_64: feature_name=USP53	feature_id[5].value <= threshold=517.2413940429688
node_65: feature_name=LINC01088	feature_id[13].value <= threshold=594.0299987792969
node_66: feature_name=AKT3	feature_id[28].value <= threshold=1224.8023071289062
node_67: feature_name=MALAT1	feature_id[16].value > threshold=39655.357421875
node_75: feature_name=XIST	feature_id[0].value <= threshold=98.99029541015625
node_76: feature_name=PTPRT	feature_id[111].value <= threshold=556.0887756347656
node_77: feature_name=GPC6	feature_id[50].value <= threshold=233.2361831665039
node_78: feature_name=ZEB1	feature_id[11].value > threshold=695.8945617675781
node_80: feature_name=FGD4	feature_id[49].value > threshold=59.77286148071289
Class: DCM
Rules_31	passed counts:15
node_0: feature_name=ARL15	feature_id[1].value > threshold=938.2843322753906
node_64: feature_name=USP53	feature_id[5].value <= threshold=517.2413940429688
node_65: feature_name=LINC01088	feature_id[13].value <= threshold=594.0299987792969
node_66: feature_name=AKT3	feature_id[28].value <= threshold=1224.8023071289062
node_67: feature_name=MALAT1	feature_id[16].value <= threshold=39655.357421875
node_68: feature_name=XIST	feature_id[0].value > threshold=686.8475189208984
node_72: feature_name=MYO1D	feature_id[15].value > threshold=254.12960815429688
Class: Donor
Rules_32	passed counts:14
node_0: feature_name=ARL15	feature_id[1].value > threshold=938.2843322753906
node_64: feature_name=USP53	feature_id[5].value <= threshold=517.2413940429688
node_65: feature_name=LINC01088	feature_id[13].value > threshold=594.0299987792969
node_141: feature_name=PTEN	feature_id[52].value <= threshold=601.1499938964844
node_142: feature_name=AC007319.1	feature_id[45].value <= threshold=487.63031005859375
node_143: feature_name=DST	feature_id[86].value <= threshold=566.0528259277344
node_144: feature_name=FGF14	feature_id[135].value <= threshold=758.544921875
Class: HF_HLHS
Rules_33	passed counts:13
node_0: feature_name=ARL15	feature_id[1].value > threshold=938.2843322753906
node_64: feature_name=USP53	feature_id[5].value <= threshold=517.2413940429688
node_65: feature_name=LINC01088	feature_id[13].value > threshold=594.0299987792969
node_141: feature_name=PTEN	feature_id[52].value <= threshold=601.1499938964844
node_142: feature_name=AC007319.1	feature_id[45].value <= threshold=487.63031005859375
node_143: feature_name=DST	feature_id[86].value <= threshold=566.0528259277344
node_144: feature_name=FGF14	feature_id[135].value > threshold=758.544921875
node_146: feature_name=TACC1	feature_id[88].value <= threshold=958.514892578125
Class: HCM
Rules_34	passed counts:12
node_0: feature_name=ARL15	feature_id[1].value > threshold=938.2843322753906
node_64: feature_name=USP53	feature_id[5].value > threshold=517.2413940429688
node_176: feature_name=RORA	feature_id[25].value > threshold=2799.596435546875
node_214: feature_name=COL6A3	feature_id[78].value > threshold=751.6401062011719
node_238: feature_name=XIST	feature_id[0].value <= threshold=440.3392333984375
node_239: feature_name=NAA11	feature_id[93].value > threshold=505.77037048339844
Class: HF_HLHS
Rules_35	passed counts:12
node_0: feature_name=ARL15	feature_id[1].value > threshold=938.2843322753906
node_64: feature_name=USP53	feature_id[5].value > threshold=517.2413940429688
node_176: feature_name=RORA	feature_id[25].value <= threshold=2799.596435546875
node_177: feature_name=ABCA6	feature_id[33].value > threshold=1342.283447265625
node_195: feature_name=PLCB1	feature_id[2].value > threshold=387.74253845214844
node_203: feature_name=AFF3	feature_id[23].value > threshold=182.7418212890625
node_205: feature_name=CCDC102B	feature_id[60].value <= threshold=215.8389129638672
node_206: feature_name=SMOC2	feature_id[147].value <= threshold=363.75115966796875
Class: DCM
Rules_36	passed counts:12
node_0: feature_name=ARL15	feature_id[1].value <= threshold=938.2843322753906
node_1: feature_name=PBX1	feature_id[142].value <= threshold=321.0790252685547
node_2: feature_name=XIST	feature_id[0].value > threshold=77.0060043334961
node_16: feature_name=MALAT1	feature_id[16].value <= threshold=400384.96875
node_17: feature_name=CDK14	feature_id[143].value > threshold=1147.2934265136719
Class: TOF
Rules_37	passed counts:11
node_0: feature_name=ARL15	feature_id[1].value > threshold=938.2843322753906
node_64: feature_name=USP53	feature_id[5].value > threshold=517.2413940429688
node_176: feature_name=RORA	feature_id[25].value <= threshold=2799.596435546875
node_177: feature_name=ABCA6	feature_id[33].value > threshold=1342.283447265625
node_195: feature_name=PLCB1	feature_id[2].value > threshold=387.74253845214844
node_203: feature_name=AFF3	feature_id[23].value <= threshold=182.7418212890625
Class: Donor
Rules_38	passed counts:11
node_0: feature_name=ARL15	feature_id[1].value > threshold=938.2843322753906
node_64: feature_name=USP53	feature_id[5].value <= threshold=517.2413940429688
node_65: feature_name=LINC01088	feature_id[13].value <= threshold=594.0299987792969
node_66: feature_name=AKT3	feature_id[28].value <= threshold=1224.8023071289062
node_67: feature_name=MALAT1	feature_id[16].value > threshold=39655.357421875
node_75: feature_name=XIST	feature_id[0].value <= threshold=98.99029541015625
node_76: feature_name=PTPRT	feature_id[111].value <= threshold=556.0887756347656
node_77: feature_name=GPC6	feature_id[50].value > threshold=233.2361831665039
node_83: feature_name=MYO1D	feature_id[15].value <= threshold=224.43870544433594
node_84: feature_name=ZFAND3	feature_id[18].value <= threshold=768.4815673828125
node_85: feature_name=LSAMP	feature_id[118].value <= threshold=246.57230377197266
Class: HF_HLHS
Rules_39	passed counts:10
node_0: feature_name=ARL15	feature_id[1].value <= threshold=938.2843322753906
node_1: feature_name=PBX1	feature_id[142].value > threshold=321.0790252685547
node_27: feature_name=SERPINE1	feature_id[74].value <= threshold=675.4512634277344
node_28: feature_name=ELF2	feature_id[77].value > threshold=908.5750122070312
node_52: feature_name=PLCB1	feature_id[2].value <= threshold=684.8380126953125
Class: HF_HLHS
Rules_40	passed counts:9
node_0: feature_name=ARL15	feature_id[1].value > threshold=938.2843322753906
node_64: feature_name=USP53	feature_id[5].value > threshold=517.2413940429688
node_176: feature_name=RORA	feature_id[25].value <= threshold=2799.596435546875
node_177: feature_name=ABCA6	feature_id[33].value <= threshold=1342.283447265625
node_178: feature_name=XIST	feature_id[0].value <= threshold=236.93115234375
node_179: feature_name=MALAT1	feature_id[16].value > threshold=69972.13671875
node_181: feature_name=ADH1B	feature_id[96].value > threshold=179.74615478515625
node_185: feature_name=FOXO3	feature_id[4].value <= threshold=904.7564086914062
node_186: feature_name=IGF1	feature_id[42].value <= threshold=175.11353302001953
Class: Donor
Rules_41	passed counts:9
node_0: feature_name=ARL15	feature_id[1].value > threshold=938.2843322753906
node_64: feature_name=USP53	feature_id[5].value <= threshold=517.2413940429688
node_65: feature_name=LINC01088	feature_id[13].value <= threshold=594.0299987792969
node_66: feature_name=AKT3	feature_id[28].value > threshold=1224.8023071289062
node_120: feature_name=BAI3	feature_id[3].value <= threshold=563.5661315917969
node_121: feature_name=ZEB1	feature_id[11].value <= threshold=591.3640441894531
node_122: feature_name=PRKG1	feature_id[132].value > threshold=2564.343505859375
node_124: feature_name=MYO1D	feature_id[15].value <= threshold=393.04969787597656
Class: TOF
Rules_42	passed counts:9
node_0: feature_name=ARL15	feature_id[1].value > threshold=938.2843322753906
node_64: feature_name=USP53	feature_id[5].value <= threshold=517.2413940429688
node_65: feature_name=LINC01088	feature_id[13].value <= threshold=594.0299987792969
node_66: feature_name=AKT3	feature_id[28].value <= threshold=1224.8023071289062
node_67: feature_name=MALAT1	feature_id[16].value > threshold=39655.357421875
node_75: feature_name=XIST	feature_id[0].value <= threshold=98.99029541015625
node_76: feature_name=PTPRT	feature_id[111].value <= threshold=556.0887756347656
node_77: feature_name=GPC6	feature_id[50].value > threshold=233.2361831665039
node_83: feature_name=MYO1D	feature_id[15].value <= threshold=224.43870544433594
node_84: feature_name=ZFAND3	feature_id[18].value > threshold=768.4815673828125
Class: Neo_HLHS
Rules_43	passed counts:9
node_0: feature_name=ARL15	feature_id[1].value <= threshold=938.2843322753906
node_1: feature_name=PBX1	feature_id[142].value > threshold=321.0790252685547
node_27: feature_name=SERPINE1	feature_id[74].value > threshold=675.4512634277344
node_55: feature_name=AC005237.4	feature_id[129].value <= threshold=152.92230606079102
node_56: feature_name=ABCA6	feature_id[33].value <= threshold=552.5548858642578
Class: Neo_HLHS
Rules_44	passed counts:8
node_0: feature_name=ARL15	feature_id[1].value > threshold=938.2843322753906
node_64: feature_name=USP53	feature_id[5].value <= threshold=517.2413940429688
node_65: feature_name=LINC01088	feature_id[13].value <= threshold=594.0299987792969
node_66: feature_name=AKT3	feature_id[28].value <= threshold=1224.8023071289062
node_67: feature_name=MALAT1	feature_id[16].value > threshold=39655.357421875
node_75: feature_name=XIST	feature_id[0].value <= threshold=98.99029541015625
node_76: feature_name=PTPRT	feature_id[111].value <= threshold=556.0887756347656
node_77: feature_name=GPC6	feature_id[50].value > threshold=233.2361831665039
node_83: feature_name=MYO1D	feature_id[15].value <= threshold=224.43870544433594
node_84: feature_name=ZFAND3	feature_id[18].value <= threshold=768.4815673828125
node_85: feature_name=LSAMP	feature_id[118].value > threshold=246.57230377197266
node_87: feature_name=TBX20	feature_id[9].value > threshold=454.81568908691406
Class: Donor
Rules_45	passed counts:8
node_0: feature_name=ARL15	feature_id[1].value <= threshold=938.2843322753906
node_1: feature_name=PBX1	feature_id[142].value <= threshold=321.0790252685547
node_2: feature_name=XIST	feature_id[0].value > threshold=77.0060043334961
node_16: feature_name=MALAT1	feature_id[16].value > threshold=400384.96875
node_22: feature_name=COL6A2	feature_id[87].value > threshold=405.83392333984375
Class: Donor
Rules_46	passed counts:7
node_0: feature_name=ARL15	feature_id[1].value > threshold=938.2843322753906
node_64: feature_name=USP53	feature_id[5].value > threshold=517.2413940429688
node_176: feature_name=RORA	feature_id[25].value > threshold=2799.596435546875
node_214: feature_name=COL6A3	feature_id[78].value > threshold=751.6401062011719
node_238: feature_name=XIST	feature_id[0].value > threshold=440.3392333984375
node_266: feature_name=LINC00478	feature_id[14].value <= threshold=831.626708984375
Class: HCM
Rules_47	passed counts:7
node_0: feature_name=ARL15	feature_id[1].value > threshold=938.2843322753906
node_64: feature_name=USP53	feature_id[5].value > threshold=517.2413940429688
node_176: feature_name=RORA	feature_id[25].value <= threshold=2799.596435546875
node_177: feature_name=ABCA6	feature_id[33].value > threshold=1342.283447265625
node_195: feature_name=PLCB1	feature_id[2].value > threshold=387.74253845214844
node_203: feature_name=AFF3	feature_id[23].value > threshold=182.7418212890625
node_205: feature_name=CCDC102B	feature_id[60].value > threshold=215.8389129638672
node_209: feature_name=UTRN	feature_id[32].value > threshold=464.25299072265625
Class: TOF
Rules_48	passed counts:6
node_0: feature_name=ARL15	feature_id[1].value <= threshold=938.2843322753906
node_1: feature_name=PBX1	feature_id[142].value > threshold=321.0790252685547
node_27: feature_name=SERPINE1	feature_id[74].value <= threshold=675.4512634277344
node_28: feature_name=ELF2	feature_id[77].value <= threshold=908.5750122070312
node_29: feature_name=UTRN	feature_id[32].value > threshold=844.3932495117188
Class: DCM
Rules_49	passed counts:5
node_0: feature_name=ARL15	feature_id[1].value > threshold=938.2843322753906
node_64: feature_name=USP53	feature_id[5].value > threshold=517.2413940429688
node_176: feature_name=RORA	feature_id[25].value > threshold=2799.596435546875
node_214: feature_name=COL6A3	feature_id[78].value > threshold=751.6401062011719
node_238: feature_name=XIST	feature_id[0].value <= threshold=440.3392333984375
node_239: feature_name=NAA11	feature_id[93].value <= threshold=505.77037048339844
node_240: feature_name=MYO1D	feature_id[15].value <= threshold=177.20508575439453
node_241: feature_name=AFF3	feature_id[23].value > threshold=199.09445190429688
node_243: feature_name=COL6A3	feature_id[78].value <= threshold=1088.8631286621094
Class: HF_HLHS
Rules_50	passed counts:5
node_0: feature_name=ARL15	feature_id[1].value > threshold=938.2843322753906
node_64: feature_name=USP53	feature_id[5].value > threshold=517.2413940429688
node_176: feature_name=RORA	feature_id[25].value > threshold=2799.596435546875
node_214: feature_name=COL6A3	feature_id[78].value > threshold=751.6401062011719
node_238: feature_name=XIST	feature_id[0].value <= threshold=440.3392333984375
node_239: feature_name=NAA11	feature_id[93].value <= threshold=505.77037048339844
node_240: feature_name=MYO1D	feature_id[15].value <= threshold=177.20508575439453
node_241: feature_name=AFF3	feature_id[23].value <= threshold=199.09445190429688
Class: Donor
Rules_51	passed counts:5
node_0: feature_name=ARL15	feature_id[1].value > threshold=938.2843322753906
node_64: feature_name=USP53	feature_id[5].value > threshold=517.2413940429688
node_176: feature_name=RORA	feature_id[25].value > threshold=2799.596435546875
node_214: feature_name=COL6A3	feature_id[78].value <= threshold=751.6401062011719
node_215: feature_name=RP11-219B17.1	feature_id[120].value > threshold=118.31425857543945
node_221: feature_name=PLCB1	feature_id[2].value > threshold=372.31402587890625
node_231: feature_name=EBF1	feature_id[66].value > threshold=830.350830078125
node_233: feature_name=PCSK6	feature_id[19].value > threshold=500.27256774902344
Class: DCM
Rules_52	passed counts:5
node_0: feature_name=ARL15	feature_id[1].value > threshold=938.2843322753906
node_64: feature_name=USP53	feature_id[5].value <= threshold=517.2413940429688
node_65: feature_name=LINC01088	feature_id[13].value > threshold=594.0299987792969
node_141: feature_name=PTEN	feature_id[52].value <= threshold=601.1499938964844
node_142: feature_name=AC007319.1	feature_id[45].value > threshold=487.63031005859375
node_150: feature_name=AKAP12	feature_id[70].value > threshold=696.3371276855469
node_162: feature_name=PTPRG	feature_id[27].value > threshold=4640.6083984375
Class: Neo_HLHS
Rules_53	passed counts:5
node_0: feature_name=ARL15	feature_id[1].value > threshold=938.2843322753906
node_64: feature_name=USP53	feature_id[5].value <= threshold=517.2413940429688
node_65: feature_name=LINC01088	feature_id[13].value <= threshold=594.0299987792969
node_66: feature_name=AKT3	feature_id[28].value <= threshold=1224.8023071289062
node_67: feature_name=MALAT1	feature_id[16].value > threshold=39655.357421875
node_75: feature_name=XIST	feature_id[0].value <= threshold=98.99029541015625
node_76: feature_name=PTPRT	feature_id[111].value <= threshold=556.0887756347656
node_77: feature_name=GPC6	feature_id[50].value > threshold=233.2361831665039
node_83: feature_name=MYO1D	feature_id[15].value > threshold=224.43870544433594
node_91: feature_name=UBE2E2	feature_id[92].value <= threshold=292.4878234863281
node_92: feature_name=AKAP12	feature_id[70].value <= threshold=275.6747283935547
Class: HF_HLHS
Rules_54	passed counts:5
node_0: feature_name=ARL15	feature_id[1].value > threshold=938.2843322753906
node_64: feature_name=USP53	feature_id[5].value <= threshold=517.2413940429688
node_65: feature_name=LINC01088	feature_id[13].value <= threshold=594.0299987792969
node_66: feature_name=AKT3	feature_id[28].value <= threshold=1224.8023071289062
node_67: feature_name=MALAT1	feature_id[16].value > threshold=39655.357421875
node_75: feature_name=XIST	feature_id[0].value <= threshold=98.99029541015625
node_76: feature_name=PTPRT	feature_id[111].value <= threshold=556.0887756347656
node_77: feature_name=GPC6	feature_id[50].value <= threshold=233.2361831665039
node_78: feature_name=ZEB1	feature_id[11].value > threshold=695.8945617675781
node_80: feature_name=FGD4	feature_id[49].value <= threshold=59.77286148071289
Class: HF_HLHS
Rules_55	passed counts:5
node_0: feature_name=ARL15	feature_id[1].value > threshold=938.2843322753906
node_64: feature_name=USP53	feature_id[5].value <= threshold=517.2413940429688
node_65: feature_name=LINC01088	feature_id[13].value <= threshold=594.0299987792969
node_66: feature_name=AKT3	feature_id[28].value <= threshold=1224.8023071289062
node_67: feature_name=MALAT1	feature_id[16].value <= threshold=39655.357421875
node_68: feature_name=XIST	feature_id[0].value > threshold=686.8475189208984
node_72: feature_name=MYO1D	feature_id[15].value <= threshold=254.12960815429688
Class: TOF
Rules_56	passed counts:5
node_0: feature_name=ARL15	feature_id[1].value <= threshold=938.2843322753906
node_1: feature_name=PBX1	feature_id[142].value > threshold=321.0790252685547
node_27: feature_name=SERPINE1	feature_id[74].value > threshold=675.4512634277344
node_55: feature_name=AC005237.4	feature_id[129].value <= threshold=152.92230606079102
node_56: feature_name=ABCA6	feature_id[33].value > threshold=552.5548858642578
node_58: feature_name=PLCB1	feature_id[2].value <= threshold=552.0050201416016
Class: DCM
Rules_57	passed counts:5
node_0: feature_name=ARL15	feature_id[1].value <= threshold=938.2843322753906
node_1: feature_name=PBX1	feature_id[142].value > threshold=321.0790252685547
node_27: feature_name=SERPINE1	feature_id[74].value <= threshold=675.4512634277344
node_28: feature_name=ELF2	feature_id[77].value <= threshold=908.5750122070312
node_29: feature_name=UTRN	feature_id[32].value <= threshold=844.3932495117188
node_30: feature_name=COL21A1	feature_id[148].value > threshold=686.7439575195312
node_44: feature_name=TTTY14	feature_id[12].value > threshold=69.08940124511719
Class: TOF
Rules_58	passed counts:4
node_0: feature_name=ARL15	feature_id[1].value > threshold=938.2843322753906
node_64: feature_name=USP53	feature_id[5].value > threshold=517.2413940429688
node_176: feature_name=RORA	feature_id[25].value > threshold=2799.596435546875
node_214: feature_name=COL6A3	feature_id[78].value > threshold=751.6401062011719
node_238: feature_name=XIST	feature_id[0].value <= threshold=440.3392333984375
node_239: feature_name=NAA11	feature_id[93].value <= threshold=505.77037048339844
node_240: feature_name=MYO1D	feature_id[15].value > threshold=177.20508575439453
node_248: feature_name=LINC00969	feature_id[51].value > threshold=584.4537353515625
node_260: feature_name=STARD13	feature_id[116].value <= threshold=594.3300476074219
Class: HF_HLHS
Rules_59	passed counts:4
node_0: feature_name=ARL15	feature_id[1].value > threshold=938.2843322753906
node_64: feature_name=USP53	feature_id[5].value > threshold=517.2413940429688
node_176: feature_name=RORA	feature_id[25].value <= threshold=2799.596435546875
node_177: feature_name=ABCA6	feature_id[33].value > threshold=1342.283447265625
node_195: feature_name=PLCB1	feature_id[2].value <= threshold=387.74253845214844
node_196: feature_name=XIST	feature_id[0].value > threshold=401.465576171875
Class: HCM
Rules_60	passed counts:4
node_0: feature_name=ARL15	feature_id[1].value > threshold=938.2843322753906
node_64: feature_name=USP53	feature_id[5].value <= threshold=517.2413940429688
node_65: feature_name=LINC01088	feature_id[13].value > threshold=594.0299987792969
node_141: feature_name=PTEN	feature_id[52].value > threshold=601.1499938964844
node_167: feature_name=NEAT1	feature_id[10].value <= threshold=3410.2120361328125
node_168: feature_name=USP53	feature_id[5].value > threshold=388.8177185058594
node_172: feature_name=CLMN	feature_id[61].value <= threshold=277.9840545654297
Class: Donor
Rules_61	passed counts:4
node_0: feature_name=ARL15	feature_id[1].value > threshold=938.2843322753906
node_64: feature_name=USP53	feature_id[5].value <= threshold=517.2413940429688
node_65: feature_name=LINC01088	feature_id[13].value <= threshold=594.0299987792969
node_66: feature_name=AKT3	feature_id[28].value <= threshold=1224.8023071289062
node_67: feature_name=MALAT1	feature_id[16].value > threshold=39655.357421875
node_75: feature_name=XIST	feature_id[0].value > threshold=98.99029541015625
node_107: feature_name=MALAT1	feature_id[16].value > threshold=354772.1875
node_117: feature_name=C7	feature_id[71].value > threshold=1445.5741577148438
Class: TOF
Rules_62	passed counts:4
node_0: feature_name=ARL15	feature_id[1].value > threshold=938.2843322753906
node_64: feature_name=USP53	feature_id[5].value <= threshold=517.2413940429688
node_65: feature_name=LINC01088	feature_id[13].value <= threshold=594.0299987792969
node_66: feature_name=AKT3	feature_id[28].value <= threshold=1224.8023071289062
node_67: feature_name=MALAT1	feature_id[16].value > threshold=39655.357421875
node_75: feature_name=XIST	feature_id[0].value > threshold=98.99029541015625
node_107: feature_name=MALAT1	feature_id[16].value <= threshold=354772.1875
node_108: feature_name=PTPRG	feature_id[27].value > threshold=1702.986572265625
node_110: feature_name=SPRED2	feature_id[73].value <= threshold=451.1722869873047
node_111: feature_name=TGFBR3	feature_id[47].value <= threshold=685.8272247314453
Class: HCM
Rules_63	passed counts:4
node_0: feature_name=ARL15	feature_id[1].value > threshold=938.2843322753906
node_64: feature_name=USP53	feature_id[5].value <= threshold=517.2413940429688
node_65: feature_name=LINC01088	feature_id[13].value <= threshold=594.0299987792969
node_66: feature_name=AKT3	feature_id[28].value <= threshold=1224.8023071289062
node_67: feature_name=MALAT1	feature_id[16].value > threshold=39655.357421875
node_75: feature_name=XIST	feature_id[0].value <= threshold=98.99029541015625
node_76: feature_name=PTPRT	feature_id[111].value <= threshold=556.0887756347656
node_77: feature_name=GPC6	feature_id[50].value > threshold=233.2361831665039
node_83: feature_name=MYO1D	feature_id[15].value <= threshold=224.43870544433594
node_84: feature_name=ZFAND3	feature_id[18].value <= threshold=768.4815673828125
node_85: feature_name=LSAMP	feature_id[118].value > threshold=246.57230377197266
node_87: feature_name=TBX20	feature_id[9].value <= threshold=454.81568908691406
Class: TOF
Rules_64	passed counts:4
node_0: feature_name=ARL15	feature_id[1].value <= threshold=938.2843322753906
node_1: feature_name=PBX1	feature_id[142].value > threshold=321.0790252685547
node_27: feature_name=SERPINE1	feature_id[74].value > threshold=675.4512634277344
node_55: feature_name=AC005237.4	feature_id[129].value <= threshold=152.92230606079102
node_56: feature_name=ABCA6	feature_id[33].value > threshold=552.5548858642578
node_58: feature_name=PLCB1	feature_id[2].value > threshold=552.0050201416016
Class: Donor
Rules_65	passed counts:4
node_0: feature_name=ARL15	feature_id[1].value <= threshold=938.2843322753906
node_1: feature_name=PBX1	feature_id[142].value > threshold=321.0790252685547
node_27: feature_name=SERPINE1	feature_id[74].value <= threshold=675.4512634277344
node_28: feature_name=ELF2	feature_id[77].value <= threshold=908.5750122070312
node_29: feature_name=UTRN	feature_id[32].value <= threshold=844.3932495117188
node_30: feature_name=COL21A1	feature_id[148].value > threshold=686.7439575195312
node_44: feature_name=TTTY14	feature_id[12].value <= threshold=69.08940124511719
node_45: feature_name=MALAT1	feature_id[16].value <= threshold=184902.8359375
Class: Donor
Rules_66	passed counts:4
node_0: feature_name=ARL15	feature_id[1].value <= threshold=938.2843322753906
node_1: feature_name=PBX1	feature_id[142].value <= threshold=321.0790252685547
node_2: feature_name=XIST	feature_id[0].value <= threshold=77.0060043334961
node_3: feature_name=MALAT1	feature_id[16].value > threshold=54247.7939453125
node_5: feature_name=PAPPA	feature_id[48].value <= threshold=189.05813598632812
node_6: feature_name=TTN	feature_id[30].value > threshold=67.91632843017578
Class: DCM
Rules_67	passed counts:4
node_0: feature_name=ARL15	feature_id[1].value <= threshold=938.2843322753906
node_1: feature_name=PBX1	feature_id[142].value <= threshold=321.0790252685547
node_2: feature_name=XIST	feature_id[0].value <= threshold=77.0060043334961
node_3: feature_name=MALAT1	feature_id[16].value > threshold=54247.7939453125
node_5: feature_name=PAPPA	feature_id[48].value <= threshold=189.05813598632812
node_6: feature_name=TTN	feature_id[30].value <= threshold=67.91632843017578
node_7: feature_name=PLXDC2	feature_id[138].value <= threshold=1776.1102294921875
Class: Donor
Rules_68	passed counts:3
node_0: feature_name=ARL15	feature_id[1].value > threshold=938.2843322753906
node_64: feature_name=USP53	feature_id[5].value > threshold=517.2413940429688
node_176: feature_name=RORA	feature_id[25].value > threshold=2799.596435546875
node_214: feature_name=COL6A3	feature_id[78].value <= threshold=751.6401062011719
node_215: feature_name=RP11-219B17.1	feature_id[120].value > threshold=118.31425857543945
node_221: feature_name=PLCB1	feature_id[2].value > threshold=372.31402587890625
node_231: feature_name=EBF1	feature_id[66].value > threshold=830.350830078125
node_233: feature_name=PCSK6	feature_id[19].value <= threshold=500.27256774902344
node_234: feature_name=UBE2E2	feature_id[92].value <= threshold=434.19903564453125
Class: Donor
Rules_69	passed counts:3
node_0: feature_name=ARL15	feature_id[1].value > threshold=938.2843322753906
node_64: feature_name=USP53	feature_id[5].value > threshold=517.2413940429688
node_176: feature_name=RORA	feature_id[25].value > threshold=2799.596435546875
node_214: feature_name=COL6A3	feature_id[78].value <= threshold=751.6401062011719
node_215: feature_name=RP11-219B17.1	feature_id[120].value > threshold=118.31425857543945
node_221: feature_name=PLCB1	feature_id[2].value <= threshold=372.31402587890625
node_222: feature_name=ABCA6	feature_id[33].value <= threshold=1245.7606201171875
node_223: feature_name=LSAMP	feature_id[118].value <= threshold=169.5777587890625
Class: DCM
Rules_70	passed counts:3
node_0: feature_name=ARL15	feature_id[1].value > threshold=938.2843322753906
node_64: feature_name=USP53	feature_id[5].value > threshold=517.2413940429688
node_176: feature_name=RORA	feature_id[25].value <= threshold=2799.596435546875
node_177: feature_name=ABCA6	feature_id[33].value <= threshold=1342.283447265625
node_178: feature_name=XIST	feature_id[0].value <= threshold=236.93115234375
node_179: feature_name=MALAT1	feature_id[16].value > threshold=69972.13671875
node_181: feature_name=ADH1B	feature_id[96].value > threshold=179.74615478515625
node_185: feature_name=FOXO3	feature_id[4].value <= threshold=904.7564086914062
node_186: feature_name=IGF1	feature_id[42].value > threshold=175.11353302001953
Class: DCM
Rules_71	passed counts:3
node_0: feature_name=ARL15	feature_id[1].value > threshold=938.2843322753906
node_64: feature_name=USP53	feature_id[5].value <= threshold=517.2413940429688
node_65: feature_name=LINC01088	feature_id[13].value > threshold=594.0299987792969
node_141: feature_name=PTEN	feature_id[52].value <= threshold=601.1499938964844
node_142: feature_name=AC007319.1	feature_id[45].value > threshold=487.63031005859375
node_150: feature_name=AKAP12	feature_id[70].value <= threshold=696.3371276855469
node_151: feature_name=SPARCL1	feature_id[20].value > threshold=892.2671508789062
Class: DCM
Rules_72	passed counts:3
node_0: feature_name=ARL15	feature_id[1].value > threshold=938.2843322753906
node_64: feature_name=USP53	feature_id[5].value <= threshold=517.2413940429688
node_65: feature_name=LINC01088	feature_id[13].value <= threshold=594.0299987792969
node_66: feature_name=AKT3	feature_id[28].value <= threshold=1224.8023071289062
node_67: feature_name=MALAT1	feature_id[16].value > threshold=39655.357421875
node_75: feature_name=XIST	feature_id[0].value <= threshold=98.99029541015625
node_76: feature_name=PTPRT	feature_id[111].value <= threshold=556.0887756347656
node_77: feature_name=GPC6	feature_id[50].value > threshold=233.2361831665039
node_83: feature_name=MYO1D	feature_id[15].value > threshold=224.43870544433594
node_91: feature_name=UBE2E2	feature_id[92].value > threshold=292.4878234863281
node_97: feature_name=TRPS1	feature_id[113].value <= threshold=84.31703186035156
Class: HF_HLHS
Rules_73	passed counts:3
node_0: feature_name=ARL15	feature_id[1].value <= threshold=938.2843322753906
node_1: feature_name=PBX1	feature_id[142].value > threshold=321.0790252685547
node_27: feature_name=SERPINE1	feature_id[74].value > threshold=675.4512634277344
node_55: feature_name=AC005237.4	feature_id[129].value > threshold=152.92230606079102
node_61: feature_name=COL6A3	feature_id[78].value <= threshold=568.1590118408203
Class: Donor
Rules_74	passed counts:3
node_0: feature_name=ARL15	feature_id[1].value <= threshold=938.2843322753906
node_1: feature_name=PBX1	feature_id[142].value <= threshold=321.0790252685547
node_2: feature_name=XIST	feature_id[0].value > threshold=77.0060043334961
node_16: feature_name=MALAT1	feature_id[16].value <= threshold=400384.96875
node_17: feature_name=CDK14	feature_id[143].value <= threshold=1147.2934265136719
node_18: feature_name=ELF1	feature_id[75].value > threshold=830.7306213378906
Class: HCM
Rules_75	passed counts:2
node_0: feature_name=ARL15	feature_id[1].value > threshold=938.2843322753906
node_64: feature_name=USP53	feature_id[5].value > threshold=517.2413940429688
node_176: feature_name=RORA	feature_id[25].value > threshold=2799.596435546875
node_214: feature_name=COL6A3	feature_id[78].value > threshold=751.6401062011719
node_238: feature_name=XIST	feature_id[0].value <= threshold=440.3392333984375
node_239: feature_name=NAA11	feature_id[93].value <= threshold=505.77037048339844
node_240: feature_name=MYO1D	feature_id[15].value > threshold=177.20508575439453
node_248: feature_name=LINC00969	feature_id[51].value > threshold=584.4537353515625
node_260: feature_name=STARD13	feature_id[116].value > threshold=594.3300476074219
node_262: feature_name=UST	feature_id[110].value > threshold=737.2165832519531
Class: Neo_HLHS
Rules_76	passed counts:2
node_0: feature_name=ARL15	feature_id[1].value > threshold=938.2843322753906
node_64: feature_name=USP53	feature_id[5].value > threshold=517.2413940429688
node_176: feature_name=RORA	feature_id[25].value > threshold=2799.596435546875
node_214: feature_name=COL6A3	feature_id[78].value > threshold=751.6401062011719
node_238: feature_name=XIST	feature_id[0].value <= threshold=440.3392333984375
node_239: feature_name=NAA11	feature_id[93].value <= threshold=505.77037048339844
node_240: feature_name=MYO1D	feature_id[15].value > threshold=177.20508575439453
node_248: feature_name=LINC00969	feature_id[51].value > threshold=584.4537353515625
node_260: feature_name=STARD13	feature_id[116].value > threshold=594.3300476074219
node_262: feature_name=UST	feature_id[110].value <= threshold=737.2165832519531
Class: DCM
Rules_77	passed counts:2
node_0: feature_name=ARL15	feature_id[1].value > threshold=938.2843322753906
node_64: feature_name=USP53	feature_id[5].value > threshold=517.2413940429688
node_176: feature_name=RORA	feature_id[25].value > threshold=2799.596435546875
node_214: feature_name=COL6A3	feature_id[78].value > threshold=751.6401062011719
node_238: feature_name=XIST	feature_id[0].value <= threshold=440.3392333984375
node_239: feature_name=NAA11	feature_id[93].value <= threshold=505.77037048339844
node_240: feature_name=MYO1D	feature_id[15].value > threshold=177.20508575439453
node_248: feature_name=LINC00969	feature_id[51].value <= threshold=584.4537353515625
node_249: feature_name=DPYD	feature_id[121].value > threshold=1483.8994750976562
Class: HF_HLHS
Rules_78	passed counts:2
node_0: feature_name=ARL15	feature_id[1].value > threshold=938.2843322753906
node_64: feature_name=USP53	feature_id[5].value > threshold=517.2413940429688
node_176: feature_name=RORA	feature_id[25].value > threshold=2799.596435546875
node_214: feature_name=COL6A3	feature_id[78].value > threshold=751.6401062011719
node_238: feature_name=XIST	feature_id[0].value <= threshold=440.3392333984375
node_239: feature_name=NAA11	feature_id[93].value <= threshold=505.77037048339844
node_240: feature_name=MYO1D	feature_id[15].value > threshold=177.20508575439453
node_248: feature_name=LINC00969	feature_id[51].value <= threshold=584.4537353515625
node_249: feature_name=DPYD	feature_id[121].value <= threshold=1483.8994750976562
node_250: feature_name=FBN1	feature_id[100].value <= threshold=97.4848861694336
node_251: feature_name=SIK3	feature_id[98].value > threshold=132.83740234375
Class: HF_HLHS
Rules_79	passed counts:2
node_0: feature_name=ARL15	feature_id[1].value > threshold=938.2843322753906
node_64: feature_name=USP53	feature_id[5].value > threshold=517.2413940429688
node_176: feature_name=RORA	feature_id[25].value <= threshold=2799.596435546875
node_177: feature_name=ABCA6	feature_id[33].value > threshold=1342.283447265625
node_195: feature_name=PLCB1	feature_id[2].value > threshold=387.74253845214844
node_203: feature_name=AFF3	feature_id[23].value > threshold=182.7418212890625
node_205: feature_name=CCDC102B	feature_id[60].value > threshold=215.8389129638672
node_209: feature_name=UTRN	feature_id[32].value <= threshold=464.25299072265625
node_210: feature_name=PBX3	feature_id[85].value > threshold=112.23344421386719
Class: HF_HLHS
Rules_80	passed counts:2
node_0: feature_name=ARL15	feature_id[1].value > threshold=938.2843322753906
node_64: feature_name=USP53	feature_id[5].value > threshold=517.2413940429688
node_176: feature_name=RORA	feature_id[25].value <= threshold=2799.596435546875
node_177: feature_name=ABCA6	feature_id[33].value > threshold=1342.283447265625
node_195: feature_name=PLCB1	feature_id[2].value > threshold=387.74253845214844
node_203: feature_name=AFF3	feature_id[23].value > threshold=182.7418212890625
node_205: feature_name=CCDC102B	feature_id[60].value > threshold=215.8389129638672
node_209: feature_name=UTRN	feature_id[32].value <= threshold=464.25299072265625
node_210: feature_name=PBX3	feature_id[85].value <= threshold=112.23344421386719
Class: HCM
Rules_81	passed counts:2
node_0: feature_name=ARL15	feature_id[1].value > threshold=938.2843322753906
node_64: feature_name=USP53	feature_id[5].value > threshold=517.2413940429688
node_176: feature_name=RORA	feature_id[25].value <= threshold=2799.596435546875
node_177: feature_name=ABCA6	feature_id[33].value <= threshold=1342.283447265625
node_178: feature_name=XIST	feature_id[0].value > threshold=236.93115234375
node_190: feature_name=MALAT1	feature_id[16].value <= threshold=215212.328125
node_191: feature_name=ZEB1	feature_id[11].value <= threshold=713.3075866699219
Class: TOF
Rules_82	passed counts:2
node_0: feature_name=ARL15	feature_id[1].value > threshold=938.2843322753906
node_64: feature_name=USP53	feature_id[5].value > threshold=517.2413940429688
node_176: feature_name=RORA	feature_id[25].value <= threshold=2799.596435546875
node_177: feature_name=ABCA6	feature_id[33].value <= threshold=1342.283447265625
node_178: feature_name=XIST	feature_id[0].value <= threshold=236.93115234375
node_179: feature_name=MALAT1	feature_id[16].value > threshold=69972.13671875
node_181: feature_name=ADH1B	feature_id[96].value <= threshold=179.74615478515625
node_182: feature_name=PCDH9	feature_id[136].value <= threshold=211.33792877197266
Class: HF_HLHS
Rules_83	passed counts:2
node_0: feature_name=ARL15	feature_id[1].value > threshold=938.2843322753906
node_64: feature_name=USP53	feature_id[5].value <= threshold=517.2413940429688
node_65: feature_name=LINC01088	feature_id[13].value > threshold=594.0299987792969
node_141: feature_name=PTEN	feature_id[52].value > threshold=601.1499938964844
node_167: feature_name=NEAT1	feature_id[10].value <= threshold=3410.2120361328125
node_168: feature_name=USP53	feature_id[5].value > threshold=388.8177185058594
node_172: feature_name=CLMN	feature_id[61].value > threshold=277.9840545654297
Class: DCM
Rules_84	passed counts:2
node_0: feature_name=ARL15	feature_id[1].value > threshold=938.2843322753906
node_64: feature_name=USP53	feature_id[5].value <= threshold=517.2413940429688
node_65: feature_name=LINC01088	feature_id[13].value > threshold=594.0299987792969
node_141: feature_name=PTEN	feature_id[52].value <= threshold=601.1499938964844
node_142: feature_name=AC007319.1	feature_id[45].value > threshold=487.63031005859375
node_150: feature_name=AKAP12	feature_id[70].value <= threshold=696.3371276855469
node_151: feature_name=SPARCL1	feature_id[20].value <= threshold=892.2671508789062
node_152: feature_name=UTRN	feature_id[32].value > threshold=742.6662902832031
node_158: feature_name=NEGR1	feature_id[39].value <= threshold=3414.107421875
Class: DCM
Rules_85	passed counts:2
node_0: feature_name=ARL15	feature_id[1].value > threshold=938.2843322753906
node_64: feature_name=USP53	feature_id[5].value <= threshold=517.2413940429688
node_65: feature_name=LINC01088	feature_id[13].value <= threshold=594.0299987792969
node_66: feature_name=AKT3	feature_id[28].value > threshold=1224.8023071289062
node_120: feature_name=BAI3	feature_id[3].value > threshold=563.5661315917969
node_134: feature_name=SPRED2	feature_id[73].value <= threshold=246.53941345214844
node_135: feature_name=UTRN	feature_id[32].value > threshold=329.51427459716797
Class: DCM
Rules_86	passed counts:2
node_0: feature_name=ARL15	feature_id[1].value > threshold=938.2843322753906
node_64: feature_name=USP53	feature_id[5].value <= threshold=517.2413940429688
node_65: feature_name=LINC01088	feature_id[13].value <= threshold=594.0299987792969
node_66: feature_name=AKT3	feature_id[28].value > threshold=1224.8023071289062
node_120: feature_name=BAI3	feature_id[3].value <= threshold=563.5661315917969
node_121: feature_name=ZEB1	feature_id[11].value > threshold=591.3640441894531
node_129: feature_name=EBF1	feature_id[66].value <= threshold=500.3136444091797
node_130: feature_name=IGF1	feature_id[42].value <= threshold=461.6770477294922
Class: HF_HLHS
Rules_87	passed counts:2
node_0: feature_name=ARL15	feature_id[1].value > threshold=938.2843322753906
node_64: feature_name=USP53	feature_id[5].value <= threshold=517.2413940429688
node_65: feature_name=LINC01088	feature_id[13].value <= threshold=594.0299987792969
node_66: feature_name=AKT3	feature_id[28].value <= threshold=1224.8023071289062
node_67: feature_name=MALAT1	feature_id[16].value > threshold=39655.357421875
node_75: feature_name=XIST	feature_id[0].value <= threshold=98.99029541015625
node_76: feature_name=PTPRT	feature_id[111].value <= threshold=556.0887756347656
node_77: feature_name=GPC6	feature_id[50].value > threshold=233.2361831665039
node_83: feature_name=MYO1D	feature_id[15].value > threshold=224.43870544433594
node_91: feature_name=UBE2E2	feature_id[92].value > threshold=292.4878234863281
node_97: feature_name=TRPS1	feature_id[113].value > threshold=84.31703186035156
node_99: feature_name=GPHN	feature_id[90].value > threshold=525.7823791503906
node_103: feature_name=ABCA9	feature_id[35].value > threshold=434.42071533203125
Class: Neo_HLHS
Rules_88	passed counts:2
node_0: feature_name=ARL15	feature_id[1].value > threshold=938.2843322753906
node_64: feature_name=USP53	feature_id[5].value <= threshold=517.2413940429688
node_65: feature_name=LINC01088	feature_id[13].value <= threshold=594.0299987792969
node_66: feature_name=AKT3	feature_id[28].value <= threshold=1224.8023071289062
node_67: feature_name=MALAT1	feature_id[16].value > threshold=39655.357421875
node_75: feature_name=XIST	feature_id[0].value <= threshold=98.99029541015625
node_76: feature_name=PTPRT	feature_id[111].value <= threshold=556.0887756347656
node_77: feature_name=GPC6	feature_id[50].value > threshold=233.2361831665039
node_83: feature_name=MYO1D	feature_id[15].value > threshold=224.43870544433594
node_91: feature_name=UBE2E2	feature_id[92].value > threshold=292.4878234863281
node_97: feature_name=TRPS1	feature_id[113].value > threshold=84.31703186035156
node_99: feature_name=GPHN	feature_id[90].value > threshold=525.7823791503906
node_103: feature_name=ABCA9	feature_id[35].value <= threshold=434.42071533203125
Class: TOF
Rules_89	passed counts:2
node_0: feature_name=ARL15	feature_id[1].value <= threshold=938.2843322753906
node_1: feature_name=PBX1	feature_id[142].value > threshold=321.0790252685547
node_27: feature_name=SERPINE1	feature_id[74].value <= threshold=675.4512634277344
node_28: feature_name=ELF2	feature_id[77].value <= threshold=908.5750122070312
node_29: feature_name=UTRN	feature_id[32].value <= threshold=844.3932495117188
node_30: feature_name=COL21A1	feature_id[148].value <= threshold=686.7439575195312
node_31: feature_name=FKBP5	feature_id[26].value > threshold=2509.1287841796875
Class: DCM
Rules_90	passed counts:2
node_0: feature_name=ARL15	feature_id[1].value <= threshold=938.2843322753906
node_1: feature_name=PBX1	feature_id[142].value > threshold=321.0790252685547
node_27: feature_name=SERPINE1	feature_id[74].value <= threshold=675.4512634277344
node_28: feature_name=ELF2	feature_id[77].value <= threshold=908.5750122070312
node_29: feature_name=UTRN	feature_id[32].value <= threshold=844.3932495117188
node_30: feature_name=COL21A1	feature_id[148].value <= threshold=686.7439575195312
node_31: feature_name=FKBP5	feature_id[26].value <= threshold=2509.1287841796875
node_32: feature_name=TM4SF2	feature_id[149].value > threshold=952.3749084472656
Class: HF_HLHS
Rules_91	passed counts:2
node_0: feature_name=ARL15	feature_id[1].value <= threshold=938.2843322753906
node_1: feature_name=PBX1	feature_id[142].value <= threshold=321.0790252685547
node_2: feature_name=XIST	feature_id[0].value > threshold=77.0060043334961
node_16: feature_name=MALAT1	feature_id[16].value > threshold=400384.96875
node_22: feature_name=COL6A2	feature_id[87].value <= threshold=405.83392333984375
node_23: feature_name=LAMA2	feature_id[137].value <= threshold=506.463134765625
Class: Donor
Rules_92	passed counts:2
node_0: feature_name=ARL15	feature_id[1].value <= threshold=938.2843322753906
node_1: feature_name=PBX1	feature_id[142].value <= threshold=321.0790252685547
node_2: feature_name=XIST	feature_id[0].value <= threshold=77.0060043334961
node_3: feature_name=MALAT1	feature_id[16].value > threshold=54247.7939453125
node_5: feature_name=PAPPA	feature_id[48].value > threshold=189.05813598632812
node_13: feature_name=SNX29P2	feature_id[7].value <= threshold=195.69364166259766
Class: DCM
Rules_93	passed counts:1
node_0: feature_name=ARL15	feature_id[1].value > threshold=938.2843322753906
node_64: feature_name=USP53	feature_id[5].value > threshold=517.2413940429688
node_176: feature_name=RORA	feature_id[25].value > threshold=2799.596435546875
node_214: feature_name=COL6A3	feature_id[78].value > threshold=751.6401062011719
node_238: feature_name=XIST	feature_id[0].value <= threshold=440.3392333984375
node_239: feature_name=NAA11	feature_id[93].value <= threshold=505.77037048339844
node_240: feature_name=MYO1D	feature_id[15].value > threshold=177.20508575439453
node_248: feature_name=LINC00969	feature_id[51].value <= threshold=584.4537353515625
node_249: feature_name=DPYD	feature_id[121].value <= threshold=1483.8994750976562
node_250: feature_name=FBN1	feature_id[100].value > threshold=97.4848861694336
node_254: feature_name=THBS1	feature_id[109].value > threshold=756.9423217773438
Class: HF_HLHS
Rules_94	passed counts:1
node_0: feature_name=ARL15	feature_id[1].value > threshold=938.2843322753906
node_64: feature_name=USP53	feature_id[5].value > threshold=517.2413940429688
node_176: feature_name=RORA	feature_id[25].value > threshold=2799.596435546875
node_214: feature_name=COL6A3	feature_id[78].value > threshold=751.6401062011719
node_238: feature_name=XIST	feature_id[0].value <= threshold=440.3392333984375
node_239: feature_name=NAA11	feature_id[93].value <= threshold=505.77037048339844
node_240: feature_name=MYO1D	feature_id[15].value > threshold=177.20508575439453
node_248: feature_name=LINC00969	feature_id[51].value <= threshold=584.4537353515625
node_249: feature_name=DPYD	feature_id[121].value <= threshold=1483.8994750976562
node_250: feature_name=FBN1	feature_id[100].value > threshold=97.4848861694336
node_254: feature_name=THBS1	feature_id[109].value <= threshold=756.9423217773438
node_255: feature_name=LINC01088	feature_id[13].value > threshold=1447.8794555664062
Class: HF_HLHS
Rules_95	passed counts:1
node_0: feature_name=ARL15	feature_id[1].value > threshold=938.2843322753906
node_64: feature_name=USP53	feature_id[5].value > threshold=517.2413940429688
node_176: feature_name=RORA	feature_id[25].value > threshold=2799.596435546875
node_214: feature_name=COL6A3	feature_id[78].value > threshold=751.6401062011719
node_238: feature_name=XIST	feature_id[0].value <= threshold=440.3392333984375
node_239: feature_name=NAA11	feature_id[93].value <= threshold=505.77037048339844
node_240: feature_name=MYO1D	feature_id[15].value > threshold=177.20508575439453
node_248: feature_name=LINC00969	feature_id[51].value <= threshold=584.4537353515625
node_249: feature_name=DPYD	feature_id[121].value <= threshold=1483.8994750976562
node_250: feature_name=FBN1	feature_id[100].value <= threshold=97.4848861694336
node_251: feature_name=SIK3	feature_id[98].value <= threshold=132.83740234375
Class: DCM
Rules_96	passed counts:1
node_0: feature_name=ARL15	feature_id[1].value > threshold=938.2843322753906
node_64: feature_name=USP53	feature_id[5].value > threshold=517.2413940429688
node_176: feature_name=RORA	feature_id[25].value > threshold=2799.596435546875
node_214: feature_name=COL6A3	feature_id[78].value > threshold=751.6401062011719
node_238: feature_name=XIST	feature_id[0].value <= threshold=440.3392333984375
node_239: feature_name=NAA11	feature_id[93].value <= threshold=505.77037048339844
node_240: feature_name=MYO1D	feature_id[15].value <= threshold=177.20508575439453
node_241: feature_name=AFF3	feature_id[23].value > threshold=199.09445190429688
node_243: feature_name=COL6A3	feature_id[78].value > threshold=1088.8631286621094
node_245: feature_name=ARHGAP10	feature_id[38].value > threshold=1380.1565551757812
Class: DCM
Rules_97	passed counts:1
node_0: feature_name=ARL15	feature_id[1].value > threshold=938.2843322753906
node_64: feature_name=USP53	feature_id[5].value > threshold=517.2413940429688
node_176: feature_name=RORA	feature_id[25].value > threshold=2799.596435546875
node_214: feature_name=COL6A3	feature_id[78].value > threshold=751.6401062011719
node_238: feature_name=XIST	feature_id[0].value <= threshold=440.3392333984375
node_239: feature_name=NAA11	feature_id[93].value <= threshold=505.77037048339844
node_240: feature_name=MYO1D	feature_id[15].value <= threshold=177.20508575439453
node_241: feature_name=AFF3	feature_id[23].value > threshold=199.09445190429688
node_243: feature_name=COL6A3	feature_id[78].value > threshold=1088.8631286621094
node_245: feature_name=ARHGAP10	feature_id[38].value <= threshold=1380.1565551757812
Class: Neo_HLHS
Rules_98	passed counts:1
node_0: feature_name=ARL15	feature_id[1].value > threshold=938.2843322753906
node_64: feature_name=USP53	feature_id[5].value > threshold=517.2413940429688
node_176: feature_name=RORA	feature_id[25].value > threshold=2799.596435546875
node_214: feature_name=COL6A3	feature_id[78].value <= threshold=751.6401062011719
node_215: feature_name=RP11-219B17.1	feature_id[120].value > threshold=118.31425857543945
node_221: feature_name=PLCB1	feature_id[2].value > threshold=372.31402587890625
node_231: feature_name=EBF1	feature_id[66].value > threshold=830.350830078125
node_233: feature_name=PCSK6	feature_id[19].value <= threshold=500.27256774902344
node_234: feature_name=UBE2E2	feature_id[92].value > threshold=434.19903564453125
Class: HCM
Rules_99	passed counts:1
node_0: feature_name=ARL15	feature_id[1].value > threshold=938.2843322753906
node_64: feature_name=USP53	feature_id[5].value > threshold=517.2413940429688
node_176: feature_name=RORA	feature_id[25].value > threshold=2799.596435546875
node_214: feature_name=COL6A3	feature_id[78].value <= threshold=751.6401062011719
node_215: feature_name=RP11-219B17.1	feature_id[120].value > threshold=118.31425857543945
node_221: feature_name=PLCB1	feature_id[2].value <= threshold=372.31402587890625
node_222: feature_name=ABCA6	feature_id[33].value > threshold=1245.7606201171875
node_226: feature_name=SPARCL1	feature_id[20].value > threshold=740.3901977539062
node_228: feature_name=RP11-219B17.1	feature_id[120].value > threshold=485.87139892578125
Class: TOF
Rules_100	passed counts:1
node_0: feature_name=ARL15	feature_id[1].value > threshold=938.2843322753906
node_64: feature_name=USP53	feature_id[5].value > threshold=517.2413940429688
node_176: feature_name=RORA	feature_id[25].value > threshold=2799.596435546875
node_214: feature_name=COL6A3	feature_id[78].value <= threshold=751.6401062011719
node_215: feature_name=RP11-219B17.1	feature_id[120].value > threshold=118.31425857543945
node_221: feature_name=PLCB1	feature_id[2].value <= threshold=372.31402587890625
node_222: feature_name=ABCA6	feature_id[33].value > threshold=1245.7606201171875
node_226: feature_name=SPARCL1	feature_id[20].value > threshold=740.3901977539062
node_228: feature_name=RP11-219B17.1	feature_id[120].value <= threshold=485.87139892578125
Class: HCM
Rules_101	passed counts:1
node_0: feature_name=ARL15	feature_id[1].value > threshold=938.2843322753906
node_64: feature_name=USP53	feature_id[5].value > threshold=517.2413940429688
node_176: feature_name=RORA	feature_id[25].value > threshold=2799.596435546875
node_214: feature_name=COL6A3	feature_id[78].value <= threshold=751.6401062011719
node_215: feature_name=RP11-219B17.1	feature_id[120].value > threshold=118.31425857543945
node_221: feature_name=PLCB1	feature_id[2].value <= threshold=372.31402587890625
node_222: feature_name=ABCA6	feature_id[33].value <= threshold=1245.7606201171875
node_223: feature_name=LSAMP	feature_id[118].value > threshold=169.5777587890625
Class: HCM
Rules_102	passed counts:1
node_0: feature_name=ARL15	feature_id[1].value > threshold=938.2843322753906
node_64: feature_name=USP53	feature_id[5].value > threshold=517.2413940429688
node_176: feature_name=RORA	feature_id[25].value > threshold=2799.596435546875
node_214: feature_name=COL6A3	feature_id[78].value <= threshold=751.6401062011719
node_215: feature_name=RP11-219B17.1	feature_id[120].value <= threshold=118.31425857543945
node_216: feature_name=PREX2	feature_id[80].value > threshold=667.8245239257812
node_218: feature_name=SIK3	feature_id[98].value > threshold=506.65350341796875
Class: TOF
Rules_103	passed counts:1
node_0: feature_name=ARL15	feature_id[1].value > threshold=938.2843322753906
node_64: feature_name=USP53	feature_id[5].value > threshold=517.2413940429688
node_176: feature_name=RORA	feature_id[25].value > threshold=2799.596435546875
node_214: feature_name=COL6A3	feature_id[78].value <= threshold=751.6401062011719
node_215: feature_name=RP11-219B17.1	feature_id[120].value <= threshold=118.31425857543945
node_216: feature_name=PREX2	feature_id[80].value > threshold=667.8245239257812
node_218: feature_name=SIK3	feature_id[98].value <= threshold=506.65350341796875
Class: HF_HLHS
Rules_104	passed counts:1
node_0: feature_name=ARL15	feature_id[1].value > threshold=938.2843322753906
node_64: feature_name=USP53	feature_id[5].value > threshold=517.2413940429688
node_176: feature_name=RORA	feature_id[25].value <= threshold=2799.596435546875
node_177: feature_name=ABCA6	feature_id[33].value > threshold=1342.283447265625
node_195: feature_name=PLCB1	feature_id[2].value > threshold=387.74253845214844
node_203: feature_name=AFF3	feature_id[23].value > threshold=182.7418212890625
node_205: feature_name=CCDC102B	feature_id[60].value <= threshold=215.8389129638672
node_206: feature_name=SMOC2	feature_id[147].value > threshold=363.75115966796875
Class: HF_HLHS
Rules_105	passed counts:1
node_0: feature_name=ARL15	feature_id[1].value > threshold=938.2843322753906
node_64: feature_name=USP53	feature_id[5].value > threshold=517.2413940429688
node_176: feature_name=RORA	feature_id[25].value <= threshold=2799.596435546875
node_177: feature_name=ABCA6	feature_id[33].value > threshold=1342.283447265625
node_195: feature_name=PLCB1	feature_id[2].value <= threshold=387.74253845214844
node_196: feature_name=XIST	feature_id[0].value <= threshold=401.465576171875
node_197: feature_name=PBX1	feature_id[142].value > threshold=1036.9186706542969
Class: DCM
Rules_106	passed counts:1
node_0: feature_name=ARL15	feature_id[1].value > threshold=938.2843322753906
node_64: feature_name=USP53	feature_id[5].value > threshold=517.2413940429688
node_176: feature_name=RORA	feature_id[25].value <= threshold=2799.596435546875
node_177: feature_name=ABCA6	feature_id[33].value > threshold=1342.283447265625
node_195: feature_name=PLCB1	feature_id[2].value <= threshold=387.74253845214844
node_196: feature_name=XIST	feature_id[0].value <= threshold=401.465576171875
node_197: feature_name=PBX1	feature_id[142].value <= threshold=1036.9186706542969
node_198: feature_name=CFH	feature_id[8].value <= threshold=565.69189453125
Class: DCM
Rules_107	passed counts:1
node_0: feature_name=ARL15	feature_id[1].value > threshold=938.2843322753906
node_64: feature_name=USP53	feature_id[5].value > threshold=517.2413940429688
node_176: feature_name=RORA	feature_id[25].value <= threshold=2799.596435546875
node_177: feature_name=ABCA6	feature_id[33].value <= threshold=1342.283447265625
node_178: feature_name=XIST	feature_id[0].value > threshold=236.93115234375
node_190: feature_name=MALAT1	feature_id[16].value <= threshold=215212.328125
node_191: feature_name=ZEB1	feature_id[11].value > threshold=713.3075866699219
Class: Neo_HLHS
Rules_108	passed counts:1
node_0: feature_name=ARL15	feature_id[1].value > threshold=938.2843322753906
node_64: feature_name=USP53	feature_id[5].value <= threshold=517.2413940429688
node_65: feature_name=LINC01088	feature_id[13].value > threshold=594.0299987792969
node_141: feature_name=PTEN	feature_id[52].value > threshold=601.1499938964844
node_167: feature_name=NEAT1	feature_id[10].value <= threshold=3410.2120361328125
node_168: feature_name=USP53	feature_id[5].value <= threshold=388.8177185058594
node_169: feature_name=CRISPLD2	feature_id[62].value > threshold=1539.8980102539062
Class: DCM
Rules_109	passed counts:1
node_0: feature_name=ARL15	feature_id[1].value > threshold=938.2843322753906
node_64: feature_name=USP53	feature_id[5].value <= threshold=517.2413940429688
node_65: feature_name=LINC01088	feature_id[13].value > threshold=594.0299987792969
node_141: feature_name=PTEN	feature_id[52].value <= threshold=601.1499938964844
node_142: feature_name=AC007319.1	feature_id[45].value > threshold=487.63031005859375
node_150: feature_name=AKAP12	feature_id[70].value > threshold=696.3371276855469
node_162: feature_name=PTPRG	feature_id[27].value <= threshold=4640.6083984375
node_163: feature_name=ANKRD44	feature_id[107].value > threshold=373.87835693359375
Class: DCM
Rules_110	passed counts:1
node_0: feature_name=ARL15	feature_id[1].value > threshold=938.2843322753906
node_64: feature_name=USP53	feature_id[5].value <= threshold=517.2413940429688
node_65: feature_name=LINC01088	feature_id[13].value > threshold=594.0299987792969
node_141: feature_name=PTEN	feature_id[52].value <= threshold=601.1499938964844
node_142: feature_name=AC007319.1	feature_id[45].value > threshold=487.63031005859375
node_150: feature_name=AKAP12	feature_id[70].value > threshold=696.3371276855469
node_162: feature_name=PTPRG	feature_id[27].value <= threshold=4640.6083984375
node_163: feature_name=ANKRD44	feature_id[107].value <= threshold=373.87835693359375
Class: TOF
Rules_111	passed counts:1
node_0: feature_name=ARL15	feature_id[1].value > threshold=938.2843322753906
node_64: feature_name=USP53	feature_id[5].value <= threshold=517.2413940429688
node_65: feature_name=LINC01088	feature_id[13].value > threshold=594.0299987792969
node_141: feature_name=PTEN	feature_id[52].value <= threshold=601.1499938964844
node_142: feature_name=AC007319.1	feature_id[45].value > threshold=487.63031005859375
node_150: feature_name=AKAP12	feature_id[70].value <= threshold=696.3371276855469
node_151: feature_name=SPARCL1	feature_id[20].value <= threshold=892.2671508789062
node_152: feature_name=UTRN	feature_id[32].value > threshold=742.6662902832031
node_158: feature_name=NEGR1	feature_id[39].value > threshold=3414.107421875
Class: HF_HLHS
Rules_112	passed counts:1
node_0: feature_name=ARL15	feature_id[1].value > threshold=938.2843322753906
node_64: feature_name=USP53	feature_id[5].value <= threshold=517.2413940429688
node_65: feature_name=LINC01088	feature_id[13].value > threshold=594.0299987792969
node_141: feature_name=PTEN	feature_id[52].value <= threshold=601.1499938964844
node_142: feature_name=AC007319.1	feature_id[45].value > threshold=487.63031005859375
node_150: feature_name=AKAP12	feature_id[70].value <= threshold=696.3371276855469
node_151: feature_name=SPARCL1	feature_id[20].value <= threshold=892.2671508789062
node_152: feature_name=UTRN	feature_id[32].value <= threshold=742.6662902832031
node_153: feature_name=TGFBR3	feature_id[47].value > threshold=90.7276382446289
node_155: feature_name=SNX29P2	feature_id[7].value <= threshold=320.9217529296875
Class: DCM
Rules_113	passed counts:1
node_0: feature_name=ARL15	feature_id[1].value > threshold=938.2843322753906
node_64: feature_name=USP53	feature_id[5].value <= threshold=517.2413940429688
node_65: feature_name=LINC01088	feature_id[13].value > threshold=594.0299987792969
node_141: feature_name=PTEN	feature_id[52].value <= threshold=601.1499938964844
node_142: feature_name=AC007319.1	feature_id[45].value > threshold=487.63031005859375
node_150: feature_name=AKAP12	feature_id[70].value <= threshold=696.3371276855469
node_151: feature_name=SPARCL1	feature_id[20].value <= threshold=892.2671508789062
node_152: feature_name=UTRN	feature_id[32].value <= threshold=742.6662902832031
node_153: feature_name=TGFBR3	feature_id[47].value <= threshold=90.7276382446289
Class: HCM
Rules_114	passed counts:1
node_0: feature_name=ARL15	feature_id[1].value > threshold=938.2843322753906
node_64: feature_name=USP53	feature_id[5].value <= threshold=517.2413940429688
node_65: feature_name=LINC01088	feature_id[13].value > threshold=594.0299987792969
node_141: feature_name=PTEN	feature_id[52].value <= threshold=601.1499938964844
node_142: feature_name=AC007319.1	feature_id[45].value <= threshold=487.63031005859375
node_143: feature_name=DST	feature_id[86].value <= threshold=566.0528259277344
node_144: feature_name=FGF14	feature_id[135].value > threshold=758.544921875
node_146: feature_name=TACC1	feature_id[88].value > threshold=958.514892578125
Class: DCM
Rules_115	passed counts:1
node_0: feature_name=ARL15	feature_id[1].value > threshold=938.2843322753906
node_64: feature_name=USP53	feature_id[5].value <= threshold=517.2413940429688
node_65: feature_name=LINC01088	feature_id[13].value <= threshold=594.0299987792969
node_66: feature_name=AKT3	feature_id[28].value > threshold=1224.8023071289062
node_120: feature_name=BAI3	feature_id[3].value > threshold=563.5661315917969
node_134: feature_name=SPRED2	feature_id[73].value > threshold=246.53941345214844
node_138: feature_name=EGFR	feature_id[67].value <= threshold=417.5505065917969
Class: HF_HLHS
Rules_116	passed counts:1
node_0: feature_name=ARL15	feature_id[1].value > threshold=938.2843322753906
node_64: feature_name=USP53	feature_id[5].value <= threshold=517.2413940429688
node_65: feature_name=LINC01088	feature_id[13].value <= threshold=594.0299987792969
node_66: feature_name=AKT3	feature_id[28].value > threshold=1224.8023071289062
node_120: feature_name=BAI3	feature_id[3].value > threshold=563.5661315917969
node_134: feature_name=SPRED2	feature_id[73].value <= threshold=246.53941345214844
node_135: feature_name=UTRN	feature_id[32].value <= threshold=329.51427459716797
Class: HF_HLHS
Rules_117	passed counts:1
node_0: feature_name=ARL15	feature_id[1].value > threshold=938.2843322753906
node_64: feature_name=USP53	feature_id[5].value <= threshold=517.2413940429688
node_65: feature_name=LINC01088	feature_id[13].value <= threshold=594.0299987792969
node_66: feature_name=AKT3	feature_id[28].value > threshold=1224.8023071289062
node_120: feature_name=BAI3	feature_id[3].value <= threshold=563.5661315917969
node_121: feature_name=ZEB1	feature_id[11].value > threshold=591.3640441894531
node_129: feature_name=EBF1	feature_id[66].value <= threshold=500.3136444091797
node_130: feature_name=IGF1	feature_id[42].value > threshold=461.6770477294922
Class: HCM
Rules_118	passed counts:1
node_0: feature_name=ARL15	feature_id[1].value > threshold=938.2843322753906
node_64: feature_name=USP53	feature_id[5].value <= threshold=517.2413940429688
node_65: feature_name=LINC01088	feature_id[13].value <= threshold=594.0299987792969
node_66: feature_name=AKT3	feature_id[28].value > threshold=1224.8023071289062
node_120: feature_name=BAI3	feature_id[3].value <= threshold=563.5661315917969
node_121: feature_name=ZEB1	feature_id[11].value <= threshold=591.3640441894531
node_122: feature_name=PRKG1	feature_id[132].value > threshold=2564.343505859375
node_124: feature_name=MYO1D	feature_id[15].value > threshold=393.04969787597656
node_126: feature_name=ZEB1	feature_id[11].value > threshold=349.2716979980469
Class: DCM
Rules_119	passed counts:1
node_0: feature_name=ARL15	feature_id[1].value > threshold=938.2843322753906
node_64: feature_name=USP53	feature_id[5].value <= threshold=517.2413940429688
node_65: feature_name=LINC01088	feature_id[13].value <= threshold=594.0299987792969
node_66: feature_name=AKT3	feature_id[28].value > threshold=1224.8023071289062
node_120: feature_name=BAI3	feature_id[3].value <= threshold=563.5661315917969
node_121: feature_name=ZEB1	feature_id[11].value <= threshold=591.3640441894531
node_122: feature_name=PRKG1	feature_id[132].value > threshold=2564.343505859375
node_124: feature_name=MYO1D	feature_id[15].value > threshold=393.04969787597656
node_126: feature_name=ZEB1	feature_id[11].value <= threshold=349.2716979980469
Class: Neo_HLHS
Rules_120	passed counts:1
node_0: feature_name=ARL15	feature_id[1].value > threshold=938.2843322753906
node_64: feature_name=USP53	feature_id[5].value <= threshold=517.2413940429688
node_65: feature_name=LINC01088	feature_id[13].value <= threshold=594.0299987792969
node_66: feature_name=AKT3	feature_id[28].value <= threshold=1224.8023071289062
node_67: feature_name=MALAT1	feature_id[16].value > threshold=39655.357421875
node_75: feature_name=XIST	feature_id[0].value > threshold=98.99029541015625
node_107: feature_name=MALAT1	feature_id[16].value <= threshold=354772.1875
node_108: feature_name=PTPRG	feature_id[27].value > threshold=1702.986572265625
node_110: feature_name=SPRED2	feature_id[73].value > threshold=451.1722869873047
node_114: feature_name=BAI3	feature_id[3].value > threshold=2168.2935791015625
Class: Neo_HLHS
Rules_121	passed counts:1
node_0: feature_name=ARL15	feature_id[1].value > threshold=938.2843322753906
node_64: feature_name=USP53	feature_id[5].value <= threshold=517.2413940429688
node_65: feature_name=LINC01088	feature_id[13].value <= threshold=594.0299987792969
node_66: feature_name=AKT3	feature_id[28].value <= threshold=1224.8023071289062
node_67: feature_name=MALAT1	feature_id[16].value > threshold=39655.357421875
node_75: feature_name=XIST	feature_id[0].value > threshold=98.99029541015625
node_107: feature_name=MALAT1	feature_id[16].value <= threshold=354772.1875
node_108: feature_name=PTPRG	feature_id[27].value > threshold=1702.986572265625
node_110: feature_name=SPRED2	feature_id[73].value <= threshold=451.1722869873047
node_111: feature_name=TGFBR3	feature_id[47].value > threshold=685.8272247314453
Class: Donor
Rules_122	passed counts:1
node_0: feature_name=ARL15	feature_id[1].value > threshold=938.2843322753906
node_64: feature_name=USP53	feature_id[5].value <= threshold=517.2413940429688
node_65: feature_name=LINC01088	feature_id[13].value <= threshold=594.0299987792969
node_66: feature_name=AKT3	feature_id[28].value <= threshold=1224.8023071289062
node_67: feature_name=MALAT1	feature_id[16].value > threshold=39655.357421875
node_75: feature_name=XIST	feature_id[0].value <= threshold=98.99029541015625
node_76: feature_name=PTPRT	feature_id[111].value <= threshold=556.0887756347656
node_77: feature_name=GPC6	feature_id[50].value > threshold=233.2361831665039
node_83: feature_name=MYO1D	feature_id[15].value > threshold=224.43870544433594
node_91: feature_name=UBE2E2	feature_id[92].value > threshold=292.4878234863281
node_97: feature_name=TRPS1	feature_id[113].value > threshold=84.31703186035156
node_99: feature_name=GPHN	feature_id[90].value <= threshold=525.7823791503906
node_100: feature_name=DCLK1	feature_id[128].value > threshold=1368.6517333984375
Class: Donor
Rules_123	passed counts:1
node_0: feature_name=ARL15	feature_id[1].value > threshold=938.2843322753906
node_64: feature_name=USP53	feature_id[5].value <= threshold=517.2413940429688
node_65: feature_name=LINC01088	feature_id[13].value <= threshold=594.0299987792969
node_66: feature_name=AKT3	feature_id[28].value <= threshold=1224.8023071289062
node_67: feature_name=MALAT1	feature_id[16].value > threshold=39655.357421875
node_75: feature_name=XIST	feature_id[0].value <= threshold=98.99029541015625
node_76: feature_name=PTPRT	feature_id[111].value <= threshold=556.0887756347656
node_77: feature_name=GPC6	feature_id[50].value > threshold=233.2361831665039
node_83: feature_name=MYO1D	feature_id[15].value > threshold=224.43870544433594
node_91: feature_name=UBE2E2	feature_id[92].value <= threshold=292.4878234863281
node_92: feature_name=AKAP12	feature_id[70].value > threshold=275.6747283935547
node_94: feature_name=FBXL7	feature_id[69].value > threshold=1278.8037414550781
Class: Donor
Rules_124	passed counts:1
node_0: feature_name=ARL15	feature_id[1].value > threshold=938.2843322753906
node_64: feature_name=USP53	feature_id[5].value <= threshold=517.2413940429688
node_65: feature_name=LINC01088	feature_id[13].value <= threshold=594.0299987792969
node_66: feature_name=AKT3	feature_id[28].value <= threshold=1224.8023071289062
node_67: feature_name=MALAT1	feature_id[16].value > threshold=39655.357421875
node_75: feature_name=XIST	feature_id[0].value <= threshold=98.99029541015625
node_76: feature_name=PTPRT	feature_id[111].value <= threshold=556.0887756347656
node_77: feature_name=GPC6	feature_id[50].value > threshold=233.2361831665039
node_83: feature_name=MYO1D	feature_id[15].value > threshold=224.43870544433594
node_91: feature_name=UBE2E2	feature_id[92].value <= threshold=292.4878234863281
node_92: feature_name=AKAP12	feature_id[70].value > threshold=275.6747283935547
node_94: feature_name=FBXL7	feature_id[69].value <= threshold=1278.8037414550781
Class: DCM
Rules_125	passed counts:1
node_0: feature_name=ARL15	feature_id[1].value > threshold=938.2843322753906
node_64: feature_name=USP53	feature_id[5].value <= threshold=517.2413940429688
node_65: feature_name=LINC01088	feature_id[13].value <= threshold=594.0299987792969
node_66: feature_name=AKT3	feature_id[28].value <= threshold=1224.8023071289062
node_67: feature_name=MALAT1	feature_id[16].value <= threshold=39655.357421875
node_68: feature_name=XIST	feature_id[0].value <= threshold=686.8475189208984
node_69: feature_name=RNF115	feature_id[34].value > threshold=727.1416931152344
Class: DCM
Rules_126	passed counts:1
node_0: feature_name=ARL15	feature_id[1].value <= threshold=938.2843322753906
node_1: feature_name=PBX1	feature_id[142].value > threshold=321.0790252685547
node_27: feature_name=SERPINE1	feature_id[74].value <= threshold=675.4512634277344
node_28: feature_name=ELF2	feature_id[77].value > threshold=908.5750122070312
node_52: feature_name=PLCB1	feature_id[2].value > threshold=684.8380126953125
Class: Donor
Rules_127	passed counts:1
node_0: feature_name=ARL15	feature_id[1].value <= threshold=938.2843322753906
node_1: feature_name=PBX1	feature_id[142].value > threshold=321.0790252685547
node_27: feature_name=SERPINE1	feature_id[74].value <= threshold=675.4512634277344
node_28: feature_name=ELF2	feature_id[77].value <= threshold=908.5750122070312
node_29: feature_name=UTRN	feature_id[32].value <= threshold=844.3932495117188
node_30: feature_name=COL21A1	feature_id[148].value > threshold=686.7439575195312
node_44: feature_name=TTTY14	feature_id[12].value <= threshold=69.08940124511719
node_45: feature_name=MALAT1	feature_id[16].value > threshold=184902.8359375
node_47: feature_name=VCAN	feature_id[54].value > threshold=203.15824127197266
Class: HF_HLHS
Rules_128	passed counts:1
node_0: feature_name=ARL15	feature_id[1].value <= threshold=938.2843322753906
node_1: feature_name=PBX1	feature_id[142].value > threshold=321.0790252685547
node_27: feature_name=SERPINE1	feature_id[74].value <= threshold=675.4512634277344
node_28: feature_name=ELF2	feature_id[77].value <= threshold=908.5750122070312
node_29: feature_name=UTRN	feature_id[32].value <= threshold=844.3932495117188
node_30: feature_name=COL21A1	feature_id[148].value > threshold=686.7439575195312
node_44: feature_name=TTTY14	feature_id[12].value <= threshold=69.08940124511719
node_45: feature_name=MALAT1	feature_id[16].value > threshold=184902.8359375
node_47: feature_name=VCAN	feature_id[54].value <= threshold=203.15824127197266
Class: HCM
Rules_129	passed counts:1
node_0: feature_name=ARL15	feature_id[1].value <= threshold=938.2843322753906
node_1: feature_name=PBX1	feature_id[142].value > threshold=321.0790252685547
node_27: feature_name=SERPINE1	feature_id[74].value <= threshold=675.4512634277344
node_28: feature_name=ELF2	feature_id[77].value <= threshold=908.5750122070312
node_29: feature_name=UTRN	feature_id[32].value <= threshold=844.3932495117188
node_30: feature_name=COL21A1	feature_id[148].value <= threshold=686.7439575195312
node_31: feature_name=FKBP5	feature_id[26].value <= threshold=2509.1287841796875
node_32: feature_name=TM4SF2	feature_id[149].value <= threshold=952.3749084472656
node_33: feature_name=SNX29P2	feature_id[7].value > threshold=258.28956604003906
node_37: feature_name=SGIP1	feature_id[125].value > threshold=1210.7783813476562
Class: HF_HLHS
Rules_130	passed counts:1
node_0: feature_name=ARL15	feature_id[1].value <= threshold=938.2843322753906
node_1: feature_name=PBX1	feature_id[142].value > threshold=321.0790252685547
node_27: feature_name=SERPINE1	feature_id[74].value <= threshold=675.4512634277344
node_28: feature_name=ELF2	feature_id[77].value <= threshold=908.5750122070312
node_29: feature_name=UTRN	feature_id[32].value <= threshold=844.3932495117188
node_30: feature_name=COL21A1	feature_id[148].value <= threshold=686.7439575195312
node_31: feature_name=FKBP5	feature_id[26].value <= threshold=2509.1287841796875
node_32: feature_name=TM4SF2	feature_id[149].value <= threshold=952.3749084472656
node_33: feature_name=SNX29P2	feature_id[7].value > threshold=258.28956604003906
node_37: feature_name=SGIP1	feature_id[125].value <= threshold=1210.7783813476562
node_38: feature_name=FBXL7	feature_id[69].value <= threshold=230.19357299804688
Class: HF_HLHS
Rules_131	passed counts:1
node_0: feature_name=ARL15	feature_id[1].value <= threshold=938.2843322753906
node_1: feature_name=PBX1	feature_id[142].value > threshold=321.0790252685547
node_27: feature_name=SERPINE1	feature_id[74].value <= threshold=675.4512634277344
node_28: feature_name=ELF2	feature_id[77].value <= threshold=908.5750122070312
node_29: feature_name=UTRN	feature_id[32].value <= threshold=844.3932495117188
node_30: feature_name=COL21A1	feature_id[148].value <= threshold=686.7439575195312
node_31: feature_name=FKBP5	feature_id[26].value <= threshold=2509.1287841796875
node_32: feature_name=TM4SF2	feature_id[149].value <= threshold=952.3749084472656
node_33: feature_name=SNX29P2	feature_id[7].value <= threshold=258.28956604003906
node_34: feature_name=NFIB	feature_id[6].value > threshold=393.55963134765625
Class: DCM
Rules_132	passed counts:1
node_0: feature_name=ARL15	feature_id[1].value <= threshold=938.2843322753906
node_1: feature_name=PBX1	feature_id[142].value > threshold=321.0790252685547
node_27: feature_name=SERPINE1	feature_id[74].value <= threshold=675.4512634277344
node_28: feature_name=ELF2	feature_id[77].value <= threshold=908.5750122070312
node_29: feature_name=UTRN	feature_id[32].value <= threshold=844.3932495117188
node_30: feature_name=COL21A1	feature_id[148].value <= threshold=686.7439575195312
node_31: feature_name=FKBP5	feature_id[26].value <= threshold=2509.1287841796875
node_32: feature_name=TM4SF2	feature_id[149].value <= threshold=952.3749084472656
node_33: feature_name=SNX29P2	feature_id[7].value <= threshold=258.28956604003906
node_34: feature_name=NFIB	feature_id[6].value <= threshold=393.55963134765625
Class: HCM
Rules_133	passed counts:1
node_0: feature_name=ARL15	feature_id[1].value <= threshold=938.2843322753906
node_1: feature_name=PBX1	feature_id[142].value <= threshold=321.0790252685547
node_2: feature_name=XIST	feature_id[0].value <= threshold=77.0060043334961
node_3: feature_name=MALAT1	feature_id[16].value > threshold=54247.7939453125
node_5: feature_name=PAPPA	feature_id[48].value <= threshold=189.05813598632812
node_6: feature_name=TTN	feature_id[30].value <= threshold=67.91632843017578
node_7: feature_name=PLXDC2	feature_id[138].value > threshold=1776.1102294921875
node_9: feature_name=SEMA6D	feature_id[146].value > threshold=300.6614685058594
Class: TOF
Rules_134	passed counts:1
node_0: feature_name=ARL15	feature_id[1].value <= threshold=938.2843322753906
node_1: feature_name=PBX1	feature_id[142].value <= threshold=321.0790252685547
node_2: feature_name=XIST	feature_id[0].value <= threshold=77.0060043334961
node_3: feature_name=MALAT1	feature_id[16].value > threshold=54247.7939453125
node_5: feature_name=PAPPA	feature_id[48].value <= threshold=189.05813598632812
node_6: feature_name=TTN	feature_id[30].value <= threshold=67.91632843017578
node_7: feature_name=PLXDC2	feature_id[138].value > threshold=1776.1102294921875
node_9: feature_name=SEMA6D	feature_id[146].value <= threshold=300.6614685058594
Class: HF_HLHS

## Sheet: LASSO
Rules_0	passed counts:5195
node_0: feature_name=FOXO3	feature_id[0].value <= threshold=573.5425109863281
node_1: feature_name=RNF115	feature_id[193].value <= threshold=357.2385711669922
node_2: feature_name=GAS7	feature_id[54].value > threshold=286.4111633300781
node_20: feature_name=PAPPA	feature_id[59].value <= threshold=680.1363830566406
node_21: feature_name=PEAK1	feature_id[13].value <= threshold=999.0311584472656
node_22: feature_name=TM4SF2	feature_id[92].value <= threshold=693.8065185546875
node_23: feature_name=KALRN	feature_id[65].value <= threshold=788.9547729492188
node_24: feature_name=MYL2	feature_id[35].value <= threshold=1140.9652709960938
node_25: feature_name=RAB11A	feature_id[124].value <= threshold=858.8241577148438
node_26: feature_name=BAI3	feature_id[6].value > threshold=45.54148864746094
node_38: feature_name=HIPK3	feature_id[162].value <= threshold=790.9773559570312
node_39: feature_name=CCDC102B	feature_id[2].value <= threshold=1448.152099609375
node_40: feature_name=SRPX	feature_id[229].value <= threshold=962.0059509277344
node_41: feature_name=PAPPA	feature_id[59].value <= threshold=611.5133056640625
node_42: feature_name=DDIT4	feature_id[75].value <= threshold=341.9842987060547
node_43: feature_name=ELN	feature_id[9].value <= threshold=3358.4349365234375
node_44: feature_name=CNTN4	feature_id[26].value <= threshold=658.0553894042969
node_45: feature_name=RNF115	feature_id[193].value <= threshold=355.9353332519531
node_46: feature_name=PTPRM	feature_id[39].value <= threshold=833.6441345214844
node_47: feature_name=TTC28	feature_id[25].value > threshold=262.7434844970703
node_51: feature_name=ARHGAP26	feature_id[31].value <= threshold=661.7531433105469
Class: Donor
Rules_1	passed counts:4854
node_0: feature_name=FOXO3	feature_id[0].value > threshold=573.5425109863281
node_134: feature_name=BAI3	feature_id[6].value <= threshold=865.9258117675781
node_135: feature_name=AGAP1	feature_id[140].value > threshold=399.9600067138672
node_305: feature_name=SHROOM3	feature_id[77].value > threshold=32.596649169921875
node_365: feature_name=XIST	feature_id[10].value <= threshold=234.9902801513672
node_366: feature_name=SRPX	feature_id[229].value <= threshold=606.0069580078125
node_367: feature_name=LINGO1	feature_id[14].value <= threshold=401.9324493408203
node_368: feature_name=PEAK1	feature_id[13].value <= threshold=1352.096435546875
node_369: feature_name=ERI2	feature_id[53].value <= threshold=423.72889709472656
node_370: feature_name=LINC01088	feature_id[16].value <= threshold=1030.2373046875
node_371: feature_name=RNF115	feature_id[193].value > threshold=209.3804702758789
node_383: feature_name=PDK4	feature_id[42].value <= threshold=380.08714294433594
node_384: feature_name=LINC00969	feature_id[29].value <= threshold=661.4634704589844
node_385: feature_name=SEMA6D	feature_id[46].value <= threshold=713.6393127441406
node_386: feature_name=ARHGAP26	feature_id[31].value > threshold=101.15314483642578
node_388: feature_name=HIPK3	feature_id[162].value <= threshold=838.6634521484375
node_389: feature_name=TM4SF2	feature_id[92].value <= threshold=583.7154693603516
node_390: feature_name=PTPRT	feature_id[17].value <= threshold=442.9378662109375
node_391: feature_name=SGCD	feature_id[37].value <= threshold=762.0322570800781
node_392: feature_name=DDR2	feature_id[134].value <= threshold=449.6908416748047
node_393: feature_name=SF1	feature_id[220].value <= threshold=386.99713134765625
node_394: feature_name=PEAK1	feature_id[13].value > threshold=70.18528747558594
node_398: feature_name=AGAP1	feature_id[140].value > threshold=401.8081512451172
node_402: feature_name=MAMDC2-AS1	feature_id[107].value <= threshold=619.8679504394531
Class: DCM
Rules_2	passed counts:1885
node_0: feature_name=FOXO3	feature_id[0].value > threshold=573.5425109863281
node_134: feature_name=BAI3	feature_id[6].value <= threshold=865.9258117675781
node_135: feature_name=AGAP1	feature_id[140].value <= threshold=399.9600067138672
node_136: feature_name=XIST	feature_id[10].value <= threshold=187.0405502319336
node_137: feature_name=BAI3	feature_id[6].value > threshold=318.31927490234375
node_189: feature_name=RP11-64D24.2	feature_id[1].value > threshold=397.1408386230469
node_215: feature_name=PTEN	feature_id[15].value <= threshold=552.9752502441406
node_216: feature_name=CFH	feature_id[5].value > threshold=749.2039794921875
node_228: feature_name=PPAP2B	feature_id[96].value <= threshold=2161.4649658203125
node_229: feature_name=OPHN1	feature_id[160].value <= threshold=660.0901489257812
node_230: feature_name=PTEN	feature_id[15].value <= threshold=512.5642700195312
node_231: feature_name=RP11-597D13.9	feature_id[236].value <= threshold=397.6935119628906
node_232: feature_name=SDK1	feature_id[57].value <= threshold=404.47264099121094
node_233: feature_name=LINC01088	feature_id[16].value > threshold=353.1456756591797
node_237: feature_name=OPHN1	feature_id[160].value <= threshold=546.0419616699219
node_238: feature_name=RP11-219B17.1	feature_id[191].value > threshold=163.49266815185547
node_246: feature_name=SPRED2	feature_id[86].value <= threshold=447.67767333984375
node_247: feature_name=RP11-597D13.9	feature_id[236].value <= threshold=380.9527282714844
Class: HF_HLHS
Rules_3	passed counts:1772
node_0: feature_name=FOXO3	feature_id[0].value > threshold=573.5425109863281
node_134: feature_name=BAI3	feature_id[6].value > threshold=865.9258117675781
node_474: feature_name=GAS7	feature_id[54].value <= threshold=1405.97607421875
node_475: feature_name=PTEN	feature_id[15].value > threshold=526.3194274902344
node_495: feature_name=MED13L	feature_id[3].value > threshold=759.8215637207031
node_503: feature_name=SPRED2	feature_id[86].value > threshold=261.475341796875
node_509: feature_name=ELN	feature_id[9].value <= threshold=1845.8733825683594
node_510: feature_name=CFH	feature_id[5].value <= threshold=2049.0003662109375
node_511: feature_name=TOP1	feature_id[64].value <= threshold=893.7705383300781
node_512: feature_name=ZBTB16	feature_id[11].value > threshold=589.9155578613281
node_514: feature_name=UST	feature_id[33].value > threshold=295.36155700683594
node_518: feature_name=PARD3	feature_id[52].value > threshold=302.91917419433594
Class: TOF
Rules_4	passed counts:964
node_0: feature_name=FOXO3	feature_id[0].value > threshold=573.5425109863281
node_134: feature_name=BAI3	feature_id[6].value > threshold=865.9258117675781
node_474: feature_name=GAS7	feature_id[54].value > threshold=1405.97607421875
node_528: feature_name=XIST	feature_id[10].value <= threshold=505.7645721435547
Class: Neo_HLHS
Rules_5	passed counts:811
node_0: feature_name=FOXO3	feature_id[0].value <= threshold=573.5425109863281
node_1: feature_name=RNF115	feature_id[193].value > threshold=357.2385711669922
node_105: feature_name=XIST	feature_id[10].value > threshold=77.0060043334961
node_121: feature_name=LINC00969	feature_id[29].value <= threshold=362.0633087158203
node_122: feature_name=TTC28	feature_id[25].value <= threshold=600.5940551757812
node_123: feature_name=RAF1	feature_id[82].value <= threshold=390.0171356201172
Class: HCM
Rules_6	passed counts:686
node_0: feature_name=FOXO3	feature_id[0].value > threshold=573.5425109863281
node_134: feature_name=BAI3	feature_id[6].value <= threshold=865.9258117675781
node_135: feature_name=AGAP1	feature_id[140].value <= threshold=399.9600067138672
node_136: feature_name=XIST	feature_id[10].value > threshold=187.0405502319336
node_280: feature_name=BAI3	feature_id[6].value <= threshold=575.6353759765625
node_281: feature_name=DDR2	feature_id[134].value <= threshold=311.8186492919922
node_282: feature_name=PDE10A	feature_id[103].value <= threshold=346.7927551269531
node_283: feature_name=FRAS1	feature_id[99].value <= threshold=337.45970153808594
node_284: feature_name=BTG2	feature_id[43].value <= threshold=360.9816436767578
node_285: feature_name=CTD-2216M2.1	feature_id[213].value <= threshold=304.8739318847656
Class: HCM
Rules_7	passed counts:543
node_0: feature_name=FOXO3	feature_id[0].value > threshold=573.5425109863281
node_134: feature_name=BAI3	feature_id[6].value <= threshold=865.9258117675781
node_135: feature_name=AGAP1	feature_id[140].value <= threshold=399.9600067138672
node_136: feature_name=XIST	feature_id[10].value <= threshold=187.0405502319336
node_137: feature_name=BAI3	feature_id[6].value <= threshold=318.31927490234375
node_138: feature_name=PAPPA	feature_id[59].value <= threshold=400.72979736328125
node_139: feature_name=PDK4	feature_id[42].value <= threshold=201.59526824951172
node_140: feature_name=RP11-64D24.2	feature_id[1].value <= threshold=1173.98681640625
node_141: feature_name=GLUL	feature_id[55].value <= threshold=338.0475769042969
node_142: feature_name=USP47	feature_id[114].value <= threshold=483.730712890625
node_143: feature_name=PHLDB1	feature_id[56].value > threshold=49.38271713256836
node_145: feature_name=SGCD	feature_id[37].value <= threshold=488.03248596191406
node_146: feature_name=ARHGAP26	feature_id[31].value > threshold=108.0613784790039
Class: DCM
Rules_8	passed counts:426
node_0: feature_name=FOXO3	feature_id[0].value > threshold=573.5425109863281
node_134: feature_name=BAI3	feature_id[6].value <= threshold=865.9258117675781
node_135: feature_name=AGAP1	feature_id[140].value > threshold=399.9600067138672
node_305: feature_name=SHROOM3	feature_id[77].value <= threshold=32.596649169921875
node_306: feature_name=XIST	feature_id[10].value <= threshold=132.1352996826172
node_307: feature_name=PAPPA	feature_id[59].value > threshold=396.1114196777344
node_331: feature_name=CRY1	feature_id[80].value <= threshold=710.7229614257812
node_332: feature_name=TGFBR3	feature_id[93].value > threshold=296.1918029785156
node_338: feature_name=MED13L	feature_id[3].value <= threshold=1160.7977294921875
node_339: feature_name=PDK4	feature_id[42].value <= threshold=739.5671997070312
node_340: feature_name=ARNTL	feature_id[154].value <= threshold=572.025634765625
node_341: feature_name=ITGA8	feature_id[128].value <= threshold=367.7568054199219
Class: HF_HLHS
Rules_9	passed counts:272
node_0: feature_name=FOXO3	feature_id[0].value <= threshold=573.5425109863281
node_1: feature_name=RNF115	feature_id[193].value > threshold=357.2385711669922
node_105: feature_name=XIST	feature_id[10].value <= threshold=77.0060043334961
node_106: feature_name=KALRN	feature_id[65].value > threshold=83.4097900390625
node_112: feature_name=STARD13	feature_id[38].value <= threshold=942.7847900390625
node_113: feature_name=AGAP1	feature_id[140].value > threshold=238.6849822998047
node_115: feature_name=RP11-119J18.1	feature_id[241].value <= threshold=104.29703521728516
node_116: feature_name=MYO1F	feature_id[208].value <= threshold=282.88563537597656
Class: DCM
Rules_10	passed counts:247
node_0: feature_name=FOXO3	feature_id[0].value > threshold=573.5425109863281
node_134: feature_name=BAI3	feature_id[6].value <= threshold=865.9258117675781
node_135: feature_name=AGAP1	feature_id[140].value <= threshold=399.9600067138672
node_136: feature_name=XIST	feature_id[10].value <= threshold=187.0405502319336
node_137: feature_name=BAI3	feature_id[6].value <= threshold=318.31927490234375
node_138: feature_name=PAPPA	feature_id[59].value > threshold=400.72979736328125
node_180: feature_name=PRR16	feature_id[240].value <= threshold=745.0700378417969
node_181: feature_name=CDC42EP4	feature_id[116].value <= threshold=436.5461120605469
node_182: feature_name=ELN	feature_id[9].value <= threshold=428.8789520263672
Class: HF_HLHS
Rules_11	passed counts:156
node_0: feature_name=FOXO3	feature_id[0].value <= threshold=573.5425109863281
node_1: feature_name=RNF115	feature_id[193].value <= threshold=357.2385711669922
node_2: feature_name=GAS7	feature_id[54].value <= threshold=286.4111633300781
node_3: feature_name=ZBTB16	feature_id[11].value > threshold=308.1416931152344
node_7: feature_name=XIST	feature_id[10].value > threshold=79.80845642089844
node_17: feature_name=GAB1	feature_id[173].value <= threshold=330.6733703613281
Class: HCM
Rules_12	passed counts:138
node_0: feature_name=FOXO3	feature_id[0].value > threshold=573.5425109863281
node_134: feature_name=BAI3	feature_id[6].value <= threshold=865.9258117675781
node_135: feature_name=AGAP1	feature_id[140].value <= threshold=399.9600067138672
node_136: feature_name=XIST	feature_id[10].value <= threshold=187.0405502319336
node_137: feature_name=BAI3	feature_id[6].value > threshold=318.31927490234375
node_189: feature_name=RP11-64D24.2	feature_id[1].value > threshold=397.1408386230469
node_215: feature_name=PTEN	feature_id[15].value <= threshold=552.9752502441406
node_216: feature_name=CFH	feature_id[5].value <= threshold=749.2039794921875
node_217: feature_name=PHC2	feature_id[94].value > threshold=192.2337875366211
node_225: feature_name=PRR16	feature_id[240].value <= threshold=762.9290771484375
Class: HF_HLHS
Rules_13	passed counts:127
node_0: feature_name=FOXO3	feature_id[0].value <= threshold=573.5425109863281
node_1: feature_name=RNF115	feature_id[193].value > threshold=357.2385711669922
node_105: feature_name=XIST	feature_id[10].value > threshold=77.0060043334961
node_121: feature_name=LINC00969	feature_id[29].value > threshold=362.0633087158203
node_131: feature_name=ADAMTS9-AS2	feature_id[30].value <= threshold=707.4776000976562
Class: Donor
Rules_14	passed counts:125
node_0: feature_name=FOXO3	feature_id[0].value > threshold=573.5425109863281
node_134: feature_name=BAI3	feature_id[6].value > threshold=865.9258117675781
node_474: feature_name=GAS7	feature_id[54].value <= threshold=1405.97607421875
node_475: feature_name=PTEN	feature_id[15].value <= threshold=526.3194274902344
node_476: feature_name=LINC01088	feature_id[16].value > threshold=693.50830078125
node_492: feature_name=RP11-597D13.9	feature_id[236].value <= threshold=554.4371490478516
Class: HF_HLHS
Rules_15	passed counts:123
node_0: feature_name=FOXO3	feature_id[0].value > threshold=573.5425109863281
node_134: feature_name=BAI3	feature_id[6].value <= threshold=865.9258117675781
node_135: feature_name=AGAP1	feature_id[140].value > threshold=399.9600067138672
node_305: feature_name=SHROOM3	feature_id[77].value <= threshold=32.596649169921875
node_306: feature_name=XIST	feature_id[10].value > threshold=132.1352996826172
node_352: feature_name=BAI3	feature_id[6].value > threshold=296.6327667236328
node_358: feature_name=ZBTB16	feature_id[11].value <= threshold=970.6072082519531
node_359: feature_name=AMOTL1	feature_id[102].value <= threshold=974.3136291503906
Class: Donor
Rules_16	passed counts:123
node_0: feature_name=FOXO3	feature_id[0].value > threshold=573.5425109863281
node_134: feature_name=BAI3	feature_id[6].value <= threshold=865.9258117675781
node_135: feature_name=AGAP1	feature_id[140].value > threshold=399.9600067138672
node_305: feature_name=SHROOM3	feature_id[77].value <= threshold=32.596649169921875
node_306: feature_name=XIST	feature_id[10].value > threshold=132.1352996826172
node_352: feature_name=BAI3	feature_id[6].value <= threshold=296.6327667236328
node_353: feature_name=ZBTB16	feature_id[11].value > threshold=256.57633209228516
node_355: feature_name=EGR1	feature_id[83].value <= threshold=377.34568786621094
Class: HCM
Rules_17	passed counts:122
node_0: feature_name=FOXO3	feature_id[0].value > threshold=573.5425109863281
node_134: feature_name=BAI3	feature_id[6].value <= threshold=865.9258117675781
node_135: feature_name=AGAP1	feature_id[140].value > threshold=399.9600067138672
node_305: feature_name=SHROOM3	feature_id[77].value <= threshold=32.596649169921875
node_306: feature_name=XIST	feature_id[10].value <= threshold=132.1352996826172
node_307: feature_name=PAPPA	feature_id[59].value <= threshold=396.1114196777344
node_308: feature_name=LINC01088	feature_id[16].value <= threshold=892.5615539550781
node_309: feature_name=CRY1	feature_id[80].value <= threshold=449.5299530029297
node_310: feature_name=SGIP1	feature_id[22].value <= threshold=373.0818634033203
node_311: feature_name=ZNF385D	feature_id[28].value > threshold=207.96994018554688
node_315: feature_name=CNTN4	feature_id[26].value <= threshold=457.3386535644531
node_316: feature_name=RHD	feature_id[72].value <= threshold=256.3519515991211
node_317: feature_name=MAMDC2-AS1	feature_id[107].value <= threshold=838.5877380371094
Class: DCM
Rules_18	passed counts:118
node_0: feature_name=FOXO3	feature_id[0].value > threshold=573.5425109863281
node_134: feature_name=BAI3	feature_id[6].value <= threshold=865.9258117675781
node_135: feature_name=AGAP1	feature_id[140].value > threshold=399.9600067138672
node_305: feature_name=SHROOM3	feature_id[77].value > threshold=32.596649169921875
node_365: feature_name=XIST	feature_id[10].value > threshold=234.9902801513672
node_459: feature_name=BAI3	feature_id[6].value <= threshold=431.4710235595703
node_460: feature_name=DDR2	feature_id[134].value <= threshold=297.7548828125
node_461: feature_name=PTPRM	feature_id[39].value <= threshold=494.404541015625
Class: HCM
Rules_19	passed counts:97
node_0: feature_name=FOXO3	feature_id[0].value > threshold=573.5425109863281
node_134: feature_name=BAI3	feature_id[6].value <= threshold=865.9258117675781
node_135: feature_name=AGAP1	feature_id[140].value > threshold=399.9600067138672
node_305: feature_name=SHROOM3	feature_id[77].value > threshold=32.596649169921875
node_365: feature_name=XIST	feature_id[10].value <= threshold=234.9902801513672
node_366: feature_name=SRPX	feature_id[229].value > threshold=606.0069580078125
node_450: feature_name=PPAP2B	feature_id[96].value <= threshold=2073.242431640625
node_451: feature_name=TM4SF2	feature_id[92].value > threshold=152.24346160888672
Class: HF_HLHS
Rules_20	passed counts:96
node_0: feature_name=FOXO3	feature_id[0].value > threshold=573.5425109863281
node_134: feature_name=BAI3	feature_id[6].value <= threshold=865.9258117675781
node_135: feature_name=AGAP1	feature_id[140].value > threshold=399.9600067138672
node_305: feature_name=SHROOM3	feature_id[77].value > threshold=32.596649169921875
node_365: feature_name=XIST	feature_id[10].value <= threshold=234.9902801513672
node_366: feature_name=SRPX	feature_id[229].value <= threshold=606.0069580078125
node_367: feature_name=LINGO1	feature_id[14].value <= threshold=401.9324493408203
node_368: feature_name=PEAK1	feature_id[13].value <= threshold=1352.096435546875
node_369: feature_name=ERI2	feature_id[53].value <= threshold=423.72889709472656
node_370: feature_name=LINC01088	feature_id[16].value <= threshold=1030.2373046875
node_371: feature_name=RNF115	feature_id[193].value > threshold=209.3804702758789
node_383: feature_name=PDK4	feature_id[42].value <= threshold=380.08714294433594
node_384: feature_name=LINC00969	feature_id[29].value <= threshold=661.4634704589844
node_385: feature_name=SEMA6D	feature_id[46].value <= threshold=713.6393127441406
node_386: feature_name=ARHGAP26	feature_id[31].value > threshold=101.15314483642578
node_388: feature_name=HIPK3	feature_id[162].value <= threshold=838.6634521484375
node_389: feature_name=TM4SF2	feature_id[92].value <= threshold=583.7154693603516
node_390: feature_name=PTPRT	feature_id[17].value <= threshold=442.9378662109375
node_391: feature_name=SGCD	feature_id[37].value <= threshold=762.0322570800781
node_392: feature_name=DDR2	feature_id[134].value > threshold=449.6908416748047
node_410: feature_name=RHD	feature_id[72].value <= threshold=154.63885498046875
node_411: feature_name=PAPPA	feature_id[59].value <= threshold=576.1976013183594
node_412: feature_name=SGCD	feature_id[37].value <= threshold=681.8924255371094
Class: DCM
Rules_21	passed counts:94
node_0: feature_name=FOXO3	feature_id[0].value <= threshold=573.5425109863281
node_1: feature_name=RNF115	feature_id[193].value <= threshold=357.2385711669922
node_2: feature_name=GAS7	feature_id[54].value > threshold=286.4111633300781
node_20: feature_name=PAPPA	feature_id[59].value <= threshold=680.1363830566406
node_21: feature_name=PEAK1	feature_id[13].value <= threshold=999.0311584472656
node_22: feature_name=TM4SF2	feature_id[92].value <= threshold=693.8065185546875
node_23: feature_name=KALRN	feature_id[65].value <= threshold=788.9547729492188
node_24: feature_name=MYL2	feature_id[35].value <= threshold=1140.9652709960938
node_25: feature_name=RAB11A	feature_id[124].value <= threshold=858.8241577148438
node_26: feature_name=BAI3	feature_id[6].value <= threshold=45.54148864746094
node_27: feature_name=ELN	feature_id[9].value <= threshold=525.7191009521484
node_28: feature_name=IL1RAPL1	feature_id[4].value <= threshold=473.22718811035156
node_29: feature_name=RP11-362K2.2	feature_id[205].value <= threshold=75.9416732788086
node_30: feature_name=RP11-6C14.1	feature_id[142].value <= threshold=88.63676452636719
Class: Donor
Rules_22	passed counts:92
node_0: feature_name=FOXO3	feature_id[0].value > threshold=573.5425109863281
node_134: feature_name=BAI3	feature_id[6].value <= threshold=865.9258117675781
node_135: feature_name=AGAP1	feature_id[140].value <= threshold=399.9600067138672
node_136: feature_name=XIST	feature_id[10].value <= threshold=187.0405502319336
node_137: feature_name=BAI3	feature_id[6].value > threshold=318.31927490234375
node_189: feature_name=RP11-64D24.2	feature_id[1].value <= threshold=397.1408386230469
node_190: feature_name=CCDC102B	feature_id[2].value <= threshold=261.74961853027344
node_191: feature_name=PHC2	feature_id[94].value <= threshold=310.6974334716797
node_192: feature_name=IGFBP3	feature_id[71].value <= threshold=192.42982482910156
node_193: feature_name=PTEN	feature_id[15].value > threshold=168.64653778076172
node_195: feature_name=PDK4	feature_id[42].value <= threshold=579.9253997802734
Class: DCM
Rules_23	passed counts:90
node_0: feature_name=FOXO3	feature_id[0].value > threshold=573.5425109863281
node_134: feature_name=BAI3	feature_id[6].value <= threshold=865.9258117675781
node_135: feature_name=AGAP1	feature_id[140].value <= threshold=399.9600067138672
node_136: feature_name=XIST	feature_id[10].value <= threshold=187.0405502319336
node_137: feature_name=BAI3	feature_id[6].value <= threshold=318.31927490234375
node_138: feature_name=PAPPA	feature_id[59].value <= threshold=400.72979736328125
node_139: feature_name=PDK4	feature_id[42].value > threshold=201.59526824951172
node_159: feature_name=CFH	feature_id[5].value > threshold=783.4123840332031
node_167: feature_name=RP11-64D24.2	feature_id[1].value > threshold=254.72760009765625
node_173: feature_name=RP11-64D24.2	feature_id[1].value <= threshold=2003.7322387695312
node_174: feature_name=MUSK	feature_id[84].value <= threshold=481.7262878417969
Class: HF_HLHS
Rules_24	passed counts:87
node_0: feature_name=FOXO3	feature_id[0].value > threshold=573.5425109863281
node_134: feature_name=BAI3	feature_id[6].value <= threshold=865.9258117675781
node_135: feature_name=AGAP1	feature_id[140].value <= threshold=399.9600067138672
node_136: feature_name=XIST	feature_id[10].value <= threshold=187.0405502319336
node_137: feature_name=BAI3	feature_id[6].value > threshold=318.31927490234375
node_189: feature_name=RP11-64D24.2	feature_id[1].value <= threshold=397.1408386230469
node_190: feature_name=CCDC102B	feature_id[2].value > threshold=261.74961853027344
node_204: feature_name=SGCD	feature_id[37].value > threshold=175.93541717529297
node_210: feature_name=ZNF609	feature_id[201].value <= threshold=378.0581359863281
node_211: feature_name=ZNF385D	feature_id[28].value > threshold=355.9003143310547
Class: HF_HLHS
Rules_25	passed counts:82
node_0: feature_name=FOXO3	feature_id[0].value <= threshold=573.5425109863281
node_1: feature_name=RNF115	feature_id[193].value <= threshold=357.2385711669922
node_2: feature_name=GAS7	feature_id[54].value <= threshold=286.4111633300781
node_3: feature_name=ZBTB16	feature_id[11].value <= threshold=308.1416931152344
node_4: feature_name=RP11-767I20.1	feature_id[125].value <= threshold=171.45233917236328
Class: Donor
Rules_26	passed counts:77
node_0: feature_name=FOXO3	feature_id[0].value > threshold=573.5425109863281
node_134: feature_name=BAI3	feature_id[6].value > threshold=865.9258117675781
node_474: feature_name=GAS7	feature_id[54].value <= threshold=1405.97607421875
node_475: feature_name=PTEN	feature_id[15].value <= threshold=526.3194274902344
node_476: feature_name=LINC01088	feature_id[16].value <= threshold=693.50830078125
node_477: feature_name=ZBTB16	feature_id[11].value <= threshold=812.6907043457031
node_478: feature_name=DIAPH2	feature_id[21].value <= threshold=702.8445129394531
Class: Donor
Rules_27	passed counts:68
node_0: feature_name=FOXO3	feature_id[0].value > threshold=573.5425109863281
node_134: feature_name=BAI3	feature_id[6].value > threshold=865.9258117675781
node_474: feature_name=GAS7	feature_id[54].value <= threshold=1405.97607421875
node_475: feature_name=PTEN	feature_id[15].value > threshold=526.3194274902344
node_495: feature_name=MED13L	feature_id[3].value <= threshold=759.8215637207031
node_496: feature_name=ARHGAP26	feature_id[31].value <= threshold=705.8408508300781
node_497: feature_name=ELN	feature_id[9].value <= threshold=3099.4063110351562
Class: Donor
Rules_28	passed counts:68
node_0: feature_name=FOXO3	feature_id[0].value > threshold=573.5425109863281
node_134: feature_name=BAI3	feature_id[6].value <= threshold=865.9258117675781
node_135: feature_name=AGAP1	feature_id[140].value > threshold=399.9600067138672
node_305: feature_name=SHROOM3	feature_id[77].value > threshold=32.596649169921875
node_365: feature_name=XIST	feature_id[10].value <= threshold=234.9902801513672
node_366: feature_name=SRPX	feature_id[229].value <= threshold=606.0069580078125
node_367: feature_name=LINGO1	feature_id[14].value <= threshold=401.9324493408203
node_368: feature_name=PEAK1	feature_id[13].value <= threshold=1352.096435546875
node_369: feature_name=ERI2	feature_id[53].value <= threshold=423.72889709472656
node_370: feature_name=LINC01088	feature_id[16].value <= threshold=1030.2373046875
node_371: feature_name=RNF115	feature_id[193].value > threshold=209.3804702758789
node_383: feature_name=PDK4	feature_id[42].value <= threshold=380.08714294433594
node_384: feature_name=LINC00969	feature_id[29].value <= threshold=661.4634704589844
node_385: feature_name=SEMA6D	feature_id[46].value <= threshold=713.6393127441406
node_386: feature_name=ARHGAP26	feature_id[31].value > threshold=101.15314483642578
node_388: feature_name=HIPK3	feature_id[162].value <= threshold=838.6634521484375
node_389: feature_name=TM4SF2	feature_id[92].value <= threshold=583.7154693603516
node_390: feature_name=PTPRT	feature_id[17].value <= threshold=442.9378662109375
node_391: feature_name=SGCD	feature_id[37].value <= threshold=762.0322570800781
node_392: feature_name=DDR2	feature_id[134].value <= threshold=449.6908416748047
node_393: feature_name=SF1	feature_id[220].value <= threshold=386.99713134765625
node_394: feature_name=PEAK1	feature_id[13].value > threshold=70.18528747558594
node_398: feature_name=AGAP1	feature_id[140].value > threshold=401.8081512451172
node_402: feature_name=MAMDC2-AS1	feature_id[107].value > threshold=619.8679504394531
node_404: feature_name=CLMP	feature_id[70].value > threshold=209.31461334228516
Class: DCM
Rules_29	passed counts:68
node_0: feature_name=FOXO3	feature_id[0].value <= threshold=573.5425109863281
node_1: feature_name=RNF115	feature_id[193].value <= threshold=357.2385711669922
node_2: feature_name=GAS7	feature_id[54].value > threshold=286.4111633300781
node_20: feature_name=PAPPA	feature_id[59].value <= threshold=680.1363830566406
node_21: feature_name=PEAK1	feature_id[13].value <= threshold=999.0311584472656
node_22: feature_name=TM4SF2	feature_id[92].value <= threshold=693.8065185546875
node_23: feature_name=KALRN	feature_id[65].value <= threshold=788.9547729492188
node_24: feature_name=MYL2	feature_id[35].value <= threshold=1140.9652709960938
node_25: feature_name=RAB11A	feature_id[124].value <= threshold=858.8241577148438
node_26: feature_name=BAI3	feature_id[6].value > threshold=45.54148864746094
node_38: feature_name=HIPK3	feature_id[162].value <= threshold=790.9773559570312
node_39: feature_name=CCDC102B	feature_id[2].value <= threshold=1448.152099609375
node_40: feature_name=SRPX	feature_id[229].value <= threshold=962.0059509277344
node_41: feature_name=PAPPA	feature_id[59].value <= threshold=611.5133056640625
node_42: feature_name=DDIT4	feature_id[75].value <= threshold=341.9842987060547
node_43: feature_name=ELN	feature_id[9].value <= threshold=3358.4349365234375
node_44: feature_name=CNTN4	feature_id[26].value <= threshold=658.0553894042969
node_45: feature_name=RNF115	feature_id[193].value <= threshold=355.9353332519531
node_46: feature_name=PTPRM	feature_id[39].value <= threshold=833.6441345214844
node_47: feature_name=TTC28	feature_id[25].value <= threshold=262.7434844970703
node_48: feature_name=IL1RAPL1	feature_id[4].value <= threshold=392.13365173339844
Class: Donor
Rules_30	passed counts:67
node_0: feature_name=FOXO3	feature_id[0].value > threshold=573.5425109863281
node_134: feature_name=BAI3	feature_id[6].value <= threshold=865.9258117675781
node_135: feature_name=AGAP1	feature_id[140].value > threshold=399.9600067138672
node_305: feature_name=SHROOM3	feature_id[77].value > threshold=32.596649169921875
node_365: feature_name=XIST	feature_id[10].value <= threshold=234.9902801513672
node_366: feature_name=SRPX	feature_id[229].value <= threshold=606.0069580078125
node_367: feature_name=LINGO1	feature_id[14].value > threshold=401.9324493408203
node_445: feature_name=ITGA8	feature_id[128].value > threshold=109.74539184570312
Class: TOF
Rules_31	passed counts:61
node_0: feature_name=FOXO3	feature_id[0].value > threshold=573.5425109863281
node_134: feature_name=BAI3	feature_id[6].value <= threshold=865.9258117675781
node_135: feature_name=AGAP1	feature_id[140].value > threshold=399.9600067138672
node_305: feature_name=SHROOM3	feature_id[77].value > threshold=32.596649169921875
node_365: feature_name=XIST	feature_id[10].value <= threshold=234.9902801513672
node_366: feature_name=SRPX	feature_id[229].value <= threshold=606.0069580078125
node_367: feature_name=LINGO1	feature_id[14].value <= threshold=401.9324493408203
node_368: feature_name=PEAK1	feature_id[13].value > threshold=1352.096435546875
node_442: feature_name=CCDC102B	feature_id[2].value <= threshold=623.6607360839844
Class: Neo_HLHS
Rules_32	passed counts:54
node_0: feature_name=FOXO3	feature_id[0].value > threshold=573.5425109863281
node_134: feature_name=BAI3	feature_id[6].value <= threshold=865.9258117675781
node_135: feature_name=AGAP1	feature_id[140].value <= threshold=399.9600067138672
node_136: feature_name=XIST	feature_id[10].value <= threshold=187.0405502319336
node_137: feature_name=BAI3	feature_id[6].value > threshold=318.31927490234375
node_189: feature_name=RP11-64D24.2	feature_id[1].value > threshold=397.1408386230469
node_215: feature_name=PTEN	feature_id[15].value <= threshold=552.9752502441406
node_216: feature_name=CFH	feature_id[5].value > threshold=749.2039794921875
node_228: feature_name=PPAP2B	feature_id[96].value <= threshold=2161.4649658203125
node_229: feature_name=OPHN1	feature_id[160].value <= threshold=660.0901489257812
node_230: feature_name=PTEN	feature_id[15].value <= threshold=512.5642700195312
node_231: feature_name=RP11-597D13.9	feature_id[236].value <= threshold=397.6935119628906
node_232: feature_name=SDK1	feature_id[57].value <= threshold=404.47264099121094
node_233: feature_name=LINC01088	feature_id[16].value > threshold=353.1456756591797
node_237: feature_name=OPHN1	feature_id[160].value <= threshold=546.0419616699219
node_238: feature_name=RP11-219B17.1	feature_id[191].value <= threshold=163.49266815185547
node_239: feature_name=SULF1	feature_id[88].value > threshold=196.98737335205078
node_241: feature_name=RP11-64D24.2	feature_id[1].value > threshold=443.6731414794922
Class: HF_HLHS
Rules_33	passed counts:47
node_0: feature_name=FOXO3	feature_id[0].value > threshold=573.5425109863281
node_134: feature_name=BAI3	feature_id[6].value <= threshold=865.9258117675781
node_135: feature_name=AGAP1	feature_id[140].value > threshold=399.9600067138672
node_305: feature_name=SHROOM3	feature_id[77].value > threshold=32.596649169921875
node_365: feature_name=XIST	feature_id[10].value > threshold=234.9902801513672
node_459: feature_name=BAI3	feature_id[6].value > threshold=431.4710235595703
node_465: feature_name=ZBTB16	feature_id[11].value <= threshold=805.4067687988281
Class: Donor
Rules_34	passed counts:45
node_0: feature_name=FOXO3	feature_id[0].value > threshold=573.5425109863281
node_134: feature_name=BAI3	feature_id[6].value <= threshold=865.9258117675781
node_135: feature_name=AGAP1	feature_id[140].value > threshold=399.9600067138672
node_305: feature_name=SHROOM3	feature_id[77].value <= threshold=32.596649169921875
node_306: feature_name=XIST	feature_id[10].value > threshold=132.1352996826172
node_352: feature_name=BAI3	feature_id[6].value > threshold=296.6327667236328
node_358: feature_name=ZBTB16	feature_id[11].value > threshold=970.6072082519531
node_362: feature_name=IRAK3	feature_id[60].value > threshold=242.23155975341797
Class: TOF
Rules_35	passed counts:41
node_0: feature_name=FOXO3	feature_id[0].value > threshold=573.5425109863281
node_134: feature_name=BAI3	feature_id[6].value <= threshold=865.9258117675781
node_135: feature_name=AGAP1	feature_id[140].value > threshold=399.9600067138672
node_305: feature_name=SHROOM3	feature_id[77].value <= threshold=32.596649169921875
node_306: feature_name=XIST	feature_id[10].value <= threshold=132.1352996826172
node_307: feature_name=PAPPA	feature_id[59].value <= threshold=396.1114196777344
node_308: feature_name=LINC01088	feature_id[16].value > threshold=892.5615539550781
Class: HF_HLHS
Rules_36	passed counts:41
node_0: feature_name=FOXO3	feature_id[0].value <= threshold=573.5425109863281
node_1: feature_name=RNF115	feature_id[193].value <= threshold=357.2385711669922
node_2: feature_name=GAS7	feature_id[54].value > threshold=286.4111633300781
node_20: feature_name=PAPPA	feature_id[59].value > threshold=680.1363830566406
node_98: feature_name=XIST	feature_id[10].value <= threshold=289.72669982910156
node_99: feature_name=SPRED2	feature_id[86].value <= threshold=450.9660339355469
Class: HF_HLHS
Rules_37	passed counts:39
node_0: feature_name=FOXO3	feature_id[0].value > threshold=573.5425109863281
node_134: feature_name=BAI3	feature_id[6].value <= threshold=865.9258117675781
node_135: feature_name=AGAP1	feature_id[140].value <= threshold=399.9600067138672
node_136: feature_name=XIST	feature_id[10].value > threshold=187.0405502319336
node_280: feature_name=BAI3	feature_id[6].value > threshold=575.6353759765625
node_296: feature_name=MED13L	feature_id[3].value <= threshold=929.3746337890625
node_297: feature_name=CFH	feature_id[5].value <= threshold=502.4923553466797
Class: Donor
Rules_38	passed counts:39
node_0: feature_name=FOXO3	feature_id[0].value > threshold=573.5425109863281
node_134: feature_name=BAI3	feature_id[6].value <= threshold=865.9258117675781
node_135: feature_name=AGAP1	feature_id[140].value <= threshold=399.9600067138672
node_136: feature_name=XIST	feature_id[10].value <= threshold=187.0405502319336
node_137: feature_name=BAI3	feature_id[6].value <= threshold=318.31927490234375
node_138: feature_name=PAPPA	feature_id[59].value <= threshold=400.72979736328125
node_139: feature_name=PDK4	feature_id[42].value > threshold=201.59526824951172
node_159: feature_name=CFH	feature_id[5].value <= threshold=783.4123840332031
node_160: feature_name=NNMT	feature_id[81].value <= threshold=598.5050354003906
node_161: feature_name=RAB11A	feature_id[124].value <= threshold=470.17234802246094
Class: DCM
Rules_39	passed counts:35
node_0: feature_name=FOXO3	feature_id[0].value > threshold=573.5425109863281
node_134: feature_name=BAI3	feature_id[6].value <= threshold=865.9258117675781
node_135: feature_name=AGAP1	feature_id[140].value > threshold=399.9600067138672
node_305: feature_name=SHROOM3	feature_id[77].value > threshold=32.596649169921875
node_365: feature_name=XIST	feature_id[10].value <= threshold=234.9902801513672
node_366: feature_name=SRPX	feature_id[229].value <= threshold=606.0069580078125
node_367: feature_name=LINGO1	feature_id[14].value <= threshold=401.9324493408203
node_368: feature_name=PEAK1	feature_id[13].value <= threshold=1352.096435546875
node_369: feature_name=ERI2	feature_id[53].value > threshold=423.72889709472656
node_439: feature_name=LINC01088	feature_id[16].value > threshold=543.9517517089844
Class: HF_HLHS
Rules_40	passed counts:33
node_0: feature_name=FOXO3	feature_id[0].value > threshold=573.5425109863281
node_134: feature_name=BAI3	feature_id[6].value <= threshold=865.9258117675781
node_135: feature_name=AGAP1	feature_id[140].value > threshold=399.9600067138672
node_305: feature_name=SHROOM3	feature_id[77].value > threshold=32.596649169921875
node_365: feature_name=XIST	feature_id[10].value > threshold=234.9902801513672
node_459: feature_name=BAI3	feature_id[6].value > threshold=431.4710235595703
node_465: feature_name=ZBTB16	feature_id[11].value > threshold=805.4067687988281
node_467: feature_name=IRAK3	feature_id[60].value > threshold=271.7455749511719
Class: TOF
Rules_41	passed counts:27
node_0: feature_name=FOXO3	feature_id[0].value > threshold=573.5425109863281
node_134: feature_name=BAI3	feature_id[6].value <= threshold=865.9258117675781
node_135: feature_name=AGAP1	feature_id[140].value <= threshold=399.9600067138672
node_136: feature_name=XIST	feature_id[10].value <= threshold=187.0405502319336
node_137: feature_name=BAI3	feature_id[6].value > threshold=318.31927490234375
node_189: feature_name=RP11-64D24.2	feature_id[1].value > threshold=397.1408386230469
node_215: feature_name=PTEN	feature_id[15].value <= threshold=552.9752502441406
node_216: feature_name=CFH	feature_id[5].value <= threshold=749.2039794921875
node_217: feature_name=PHC2	feature_id[94].value <= threshold=192.2337875366211
node_218: feature_name=RHD	feature_id[72].value <= threshold=182.90807342529297
node_219: feature_name=PTEN	feature_id[15].value > threshold=204.45378875732422
Class: DCM
Rules_42	passed counts:25
node_0: feature_name=FOXO3	feature_id[0].value > threshold=573.5425109863281
node_134: feature_name=BAI3	feature_id[6].value <= threshold=865.9258117675781
node_135: feature_name=AGAP1	feature_id[140].value <= threshold=399.9600067138672
node_136: feature_name=XIST	feature_id[10].value > threshold=187.0405502319336
node_280: feature_name=BAI3	feature_id[6].value > threshold=575.6353759765625
node_296: feature_name=MED13L	feature_id[3].value > threshold=929.3746337890625
Class: TOF
Rules_43	passed counts:24
node_0: feature_name=FOXO3	feature_id[0].value > threshold=573.5425109863281
node_134: feature_name=BAI3	feature_id[6].value > threshold=865.9258117675781
node_474: feature_name=GAS7	feature_id[54].value > threshold=1405.97607421875
node_528: feature_name=XIST	feature_id[10].value > threshold=505.7645721435547
node_530: feature_name=CFLAR	feature_id[110].value <= threshold=572.9718017578125
Class: TOF
Rules_44	passed counts:24
node_0: feature_name=FOXO3	feature_id[0].value > threshold=573.5425109863281
node_134: feature_name=BAI3	feature_id[6].value <= threshold=865.9258117675781
node_135: feature_name=AGAP1	feature_id[140].value > threshold=399.9600067138672
node_305: feature_name=SHROOM3	feature_id[77].value <= threshold=32.596649169921875
node_306: feature_name=XIST	feature_id[10].value <= threshold=132.1352996826172
node_307: feature_name=PAPPA	feature_id[59].value <= threshold=396.1114196777344
node_308: feature_name=LINC01088	feature_id[16].value <= threshold=892.5615539550781
node_309: feature_name=CRY1	feature_id[80].value > threshold=449.5299530029297
Class: Neo_HLHS
Rules_45	passed counts:22
node_0: feature_name=FOXO3	feature_id[0].value > threshold=573.5425109863281
node_134: feature_name=BAI3	feature_id[6].value > threshold=865.9258117675781
node_474: feature_name=GAS7	feature_id[54].value <= threshold=1405.97607421875
node_475: feature_name=PTEN	feature_id[15].value <= threshold=526.3194274902344
node_476: feature_name=LINC01088	feature_id[16].value <= threshold=693.50830078125
node_477: feature_name=ZBTB16	feature_id[11].value > threshold=812.6907043457031
node_481: feature_name=SEMA3C	feature_id[224].value > threshold=226.40604400634766
node_489: feature_name=AC007246.3	feature_id[89].value <= threshold=274.55421447753906
Class: Neo_HLHS
Rules_46	passed counts:22
node_0: feature_name=FOXO3	feature_id[0].value > threshold=573.5425109863281
node_134: feature_name=BAI3	feature_id[6].value <= threshold=865.9258117675781
node_135: feature_name=AGAP1	feature_id[140].value > threshold=399.9600067138672
node_305: feature_name=SHROOM3	feature_id[77].value > threshold=32.596649169921875
node_365: feature_name=XIST	feature_id[10].value <= threshold=234.9902801513672
node_366: feature_name=SRPX	feature_id[229].value <= threshold=606.0069580078125
node_367: feature_name=LINGO1	feature_id[14].value <= threshold=401.9324493408203
node_368: feature_name=PEAK1	feature_id[13].value <= threshold=1352.096435546875
node_369: feature_name=ERI2	feature_id[53].value <= threshold=423.72889709472656
node_370: feature_name=LINC01088	feature_id[16].value > threshold=1030.2373046875
node_434: feature_name=NAA11	feature_id[185].value > threshold=164.98917388916016
Class: HF_HLHS
Rules_47	passed counts:19
node_0: feature_name=FOXO3	feature_id[0].value > threshold=573.5425109863281
node_134: feature_name=BAI3	feature_id[6].value <= threshold=865.9258117675781
node_135: feature_name=AGAP1	feature_id[140].value > threshold=399.9600067138672
node_305: feature_name=SHROOM3	feature_id[77].value <= threshold=32.596649169921875
node_306: feature_name=XIST	feature_id[10].value <= threshold=132.1352996826172
node_307: feature_name=PAPPA	feature_id[59].value > threshold=396.1114196777344
node_331: feature_name=CRY1	feature_id[80].value > threshold=710.7229614257812
Class: Neo_HLHS
Rules_48	passed counts:18
node_0: feature_name=FOXO3	feature_id[0].value > threshold=573.5425109863281
node_134: feature_name=BAI3	feature_id[6].value <= threshold=865.9258117675781
node_135: feature_name=AGAP1	feature_id[140].value <= threshold=399.9600067138672
node_136: feature_name=XIST	feature_id[10].value <= threshold=187.0405502319336
node_137: feature_name=BAI3	feature_id[6].value > threshold=318.31927490234375
node_189: feature_name=RP11-64D24.2	feature_id[1].value > threshold=397.1408386230469
node_215: feature_name=PTEN	feature_id[15].value <= threshold=552.9752502441406
node_216: feature_name=CFH	feature_id[5].value > threshold=749.2039794921875
node_228: feature_name=PPAP2B	feature_id[96].value <= threshold=2161.4649658203125
node_229: feature_name=OPHN1	feature_id[160].value <= threshold=660.0901489257812
node_230: feature_name=PTEN	feature_id[15].value <= threshold=512.5642700195312
node_231: feature_name=RP11-597D13.9	feature_id[236].value <= threshold=397.6935119628906
node_232: feature_name=SDK1	feature_id[57].value <= threshold=404.47264099121094
node_233: feature_name=LINC01088	feature_id[16].value > threshold=353.1456756591797
node_237: feature_name=OPHN1	feature_id[160].value <= threshold=546.0419616699219
node_238: feature_name=RP11-219B17.1	feature_id[191].value > threshold=163.49266815185547
node_246: feature_name=SPRED2	feature_id[86].value <= threshold=447.67767333984375
node_247: feature_name=RP11-597D13.9	feature_id[236].value > threshold=380.9527282714844
node_249: feature_name=RP11-64D24.2	feature_id[1].value > threshold=1049.0541687011719
Class: HF_HLHS
Rules_49	passed counts:17
node_0: feature_name=FOXO3	feature_id[0].value > threshold=573.5425109863281
node_134: feature_name=BAI3	feature_id[6].value > threshold=865.9258117675781
node_474: feature_name=GAS7	feature_id[54].value <= threshold=1405.97607421875
node_475: feature_name=PTEN	feature_id[15].value > threshold=526.3194274902344
node_495: feature_name=MED13L	feature_id[3].value > threshold=759.8215637207031
node_503: feature_name=SPRED2	feature_id[86].value <= threshold=261.475341796875
node_504: feature_name=COL21A1	feature_id[8].value <= threshold=418.9613494873047
Class: DCM
Rules_50	passed counts:15
node_0: feature_name=FOXO3	feature_id[0].value > threshold=573.5425109863281
node_134: feature_name=BAI3	feature_id[6].value <= threshold=865.9258117675781
node_135: feature_name=AGAP1	feature_id[140].value <= threshold=399.9600067138672
node_136: feature_name=XIST	feature_id[10].value <= threshold=187.0405502319336
node_137: feature_name=BAI3	feature_id[6].value > threshold=318.31927490234375
node_189: feature_name=RP11-64D24.2	feature_id[1].value > threshold=397.1408386230469
node_215: feature_name=PTEN	feature_id[15].value <= threshold=552.9752502441406
node_216: feature_name=CFH	feature_id[5].value > threshold=749.2039794921875
node_228: feature_name=PPAP2B	feature_id[96].value <= threshold=2161.4649658203125
node_229: feature_name=OPHN1	feature_id[160].value <= threshold=660.0901489257812
node_230: feature_name=PTEN	feature_id[15].value <= threshold=512.5642700195312
node_231: feature_name=RP11-597D13.9	feature_id[236].value <= threshold=397.6935119628906
node_232: feature_name=SDK1	feature_id[57].value <= threshold=404.47264099121094
node_233: feature_name=LINC01088	feature_id[16].value > threshold=353.1456756591797
node_237: feature_name=OPHN1	feature_id[160].value <= threshold=546.0419616699219
node_238: feature_name=RP11-219B17.1	feature_id[191].value > threshold=163.49266815185547
node_246: feature_name=SPRED2	feature_id[86].value > threshold=447.67767333984375
node_252: feature_name=CFH	feature_id[5].value > threshold=1126.3695678710938
Class: HF_HLHS
Rules_51	passed counts:15
node_0: feature_name=FOXO3	feature_id[0].value > threshold=573.5425109863281
node_134: feature_name=BAI3	feature_id[6].value <= threshold=865.9258117675781
node_135: feature_name=AGAP1	feature_id[140].value <= threshold=399.9600067138672
node_136: feature_name=XIST	feature_id[10].value <= threshold=187.0405502319336
node_137: feature_name=BAI3	feature_id[6].value <= threshold=318.31927490234375
node_138: feature_name=PAPPA	feature_id[59].value <= threshold=400.72979736328125
node_139: feature_name=PDK4	feature_id[42].value <= threshold=201.59526824951172
node_140: feature_name=RP11-64D24.2	feature_id[1].value > threshold=1173.98681640625
Class: HF_HLHS
Rules_52	passed counts:15
node_0: feature_name=FOXO3	feature_id[0].value <= threshold=573.5425109863281
node_1: feature_name=RNF115	feature_id[193].value <= threshold=357.2385711669922
node_2: feature_name=GAS7	feature_id[54].value <= threshold=286.4111633300781
node_3: feature_name=ZBTB16	feature_id[11].value > threshold=308.1416931152344
node_7: feature_name=XIST	feature_id[10].value <= threshold=79.80845642089844
node_8: feature_name=CFLAR	feature_id[110].value <= threshold=172.79547119140625
node_9: feature_name=SULF1	feature_id[88].value <= threshold=400.77288818359375
Class: Donor
Rules_53	passed counts:14
node_0: feature_name=FOXO3	feature_id[0].value > threshold=573.5425109863281
node_134: feature_name=BAI3	feature_id[6].value <= threshold=865.9258117675781
node_135: feature_name=AGAP1	feature_id[140].value > threshold=399.9600067138672
node_305: feature_name=SHROOM3	feature_id[77].value > threshold=32.596649169921875
node_365: feature_name=XIST	feature_id[10].value <= threshold=234.9902801513672
node_366: feature_name=SRPX	feature_id[229].value <= threshold=606.0069580078125
node_367: feature_name=LINGO1	feature_id[14].value <= threshold=401.9324493408203
node_368: feature_name=PEAK1	feature_id[13].value <= threshold=1352.096435546875
node_369: feature_name=ERI2	feature_id[53].value <= threshold=423.72889709472656
node_370: feature_name=LINC01088	feature_id[16].value <= threshold=1030.2373046875
node_371: feature_name=RNF115	feature_id[193].value > threshold=209.3804702758789
node_383: feature_name=PDK4	feature_id[42].value <= threshold=380.08714294433594
node_384: feature_name=LINC00969	feature_id[29].value <= threshold=661.4634704589844
node_385: feature_name=SEMA6D	feature_id[46].value <= threshold=713.6393127441406
node_386: feature_name=ARHGAP26	feature_id[31].value > threshold=101.15314483642578
node_388: feature_name=HIPK3	feature_id[162].value <= threshold=838.6634521484375
node_389: feature_name=TM4SF2	feature_id[92].value <= threshold=583.7154693603516
node_390: feature_name=PTPRT	feature_id[17].value <= threshold=442.9378662109375
node_391: feature_name=SGCD	feature_id[37].value <= threshold=762.0322570800781
node_392: feature_name=DDR2	feature_id[134].value <= threshold=449.6908416748047
node_393: feature_name=SF1	feature_id[220].value <= threshold=386.99713134765625
node_394: feature_name=PEAK1	feature_id[13].value > threshold=70.18528747558594
node_398: feature_name=AGAP1	feature_id[140].value <= threshold=401.8081512451172
node_399: feature_name=SMC5-AS1	feature_id[143].value <= threshold=200.56209564208984
Class: DCM
Rules_54	passed counts:14
node_0: feature_name=FOXO3	feature_id[0].value > threshold=573.5425109863281
node_134: feature_name=BAI3	feature_id[6].value <= threshold=865.9258117675781
node_135: feature_name=AGAP1	feature_id[140].value <= threshold=399.9600067138672
node_136: feature_name=XIST	feature_id[10].value <= threshold=187.0405502319336
node_137: feature_name=BAI3	feature_id[6].value > threshold=318.31927490234375
node_189: feature_name=RP11-64D24.2	feature_id[1].value > threshold=397.1408386230469
node_215: feature_name=PTEN	feature_id[15].value <= threshold=552.9752502441406
node_216: feature_name=CFH	feature_id[5].value > threshold=749.2039794921875
node_228: feature_name=PPAP2B	feature_id[96].value <= threshold=2161.4649658203125
node_229: feature_name=OPHN1	feature_id[160].value <= threshold=660.0901489257812
node_230: feature_name=PTEN	feature_id[15].value <= threshold=512.5642700195312
node_231: feature_name=RP11-597D13.9	feature_id[236].value > threshold=397.6935119628906
node_261: feature_name=SGIP1	feature_id[22].value > threshold=203.69277954101562
Class: HF_HLHS
Rules_55	passed counts:13
node_0: feature_name=FOXO3	feature_id[0].value > threshold=573.5425109863281
node_134: feature_name=BAI3	feature_id[6].value <= threshold=865.9258117675781
node_135: feature_name=AGAP1	feature_id[140].value > threshold=399.9600067138672
node_305: feature_name=SHROOM3	feature_id[77].value > threshold=32.596649169921875
node_365: feature_name=XIST	feature_id[10].value <= threshold=234.9902801513672
node_366: feature_name=SRPX	feature_id[229].value <= threshold=606.0069580078125
node_367: feature_name=LINGO1	feature_id[14].value <= threshold=401.9324493408203
node_368: feature_name=PEAK1	feature_id[13].value <= threshold=1352.096435546875
node_369: feature_name=ERI2	feature_id[53].value <= threshold=423.72889709472656
node_370: feature_name=LINC01088	feature_id[16].value > threshold=1030.2373046875
node_434: feature_name=NAA11	feature_id[185].value <= threshold=164.98917388916016
node_435: feature_name=PPAP2B	feature_id[96].value > threshold=60.88650894165039
Class: DCM
Rules_56	passed counts:13
node_0: feature_name=FOXO3	feature_id[0].value <= threshold=573.5425109863281
node_1: feature_name=RNF115	feature_id[193].value <= threshold=357.2385711669922
node_2: feature_name=GAS7	feature_id[54].value > threshold=286.4111633300781
node_20: feature_name=PAPPA	feature_id[59].value <= threshold=680.1363830566406
node_21: feature_name=PEAK1	feature_id[13].value <= threshold=999.0311584472656
node_22: feature_name=TM4SF2	feature_id[92].value <= threshold=693.8065185546875
node_23: feature_name=KALRN	feature_id[65].value > threshold=788.9547729492188
node_83: feature_name=STARD13	feature_id[38].value > threshold=642.8357391357422
Class: Donor
Rules_57	passed counts:13
node_0: feature_name=FOXO3	feature_id[0].value <= threshold=573.5425109863281
node_1: feature_name=RNF115	feature_id[193].value <= threshold=357.2385711669922
node_2: feature_name=GAS7	feature_id[54].value <= threshold=286.4111633300781
node_3: feature_name=ZBTB16	feature_id[11].value > threshold=308.1416931152344
node_7: feature_name=XIST	feature_id[10].value <= threshold=79.80845642089844
node_8: feature_name=CFLAR	feature_id[110].value > threshold=172.79547119140625
Class: HF_HLHS
Rules_58	passed counts:12
node_0: feature_name=FOXO3	feature_id[0].value > threshold=573.5425109863281
node_134: feature_name=BAI3	feature_id[6].value > threshold=865.9258117675781
node_474: feature_name=GAS7	feature_id[54].value <= threshold=1405.97607421875
node_475: feature_name=PTEN	feature_id[15].value > threshold=526.3194274902344
node_495: feature_name=MED13L	feature_id[3].value > threshold=759.8215637207031
node_503: feature_name=SPRED2	feature_id[86].value > threshold=261.475341796875
node_509: feature_name=ELN	feature_id[9].value > threshold=1845.8733825683594
Class: Neo_HLHS
Rules_59	passed counts:12
node_0: feature_name=FOXO3	feature_id[0].value <= threshold=573.5425109863281
node_1: feature_name=RNF115	feature_id[193].value <= threshold=357.2385711669922
node_2: feature_name=GAS7	feature_id[54].value > threshold=286.4111633300781
node_20: feature_name=PAPPA	feature_id[59].value > threshold=680.1363830566406
node_98: feature_name=XIST	feature_id[10].value > threshold=289.72669982910156
node_102: feature_name=WRN	feature_id[196].value <= threshold=303.7085876464844
Class: Donor
Rules_60	passed counts:12
node_0: feature_name=FOXO3	feature_id[0].value <= threshold=573.5425109863281
node_1: feature_name=RNF115	feature_id[193].value <= threshold=357.2385711669922
node_2: feature_name=GAS7	feature_id[54].value > threshold=286.4111633300781
node_20: feature_name=PAPPA	feature_id[59].value <= threshold=680.1363830566406
node_21: feature_name=PEAK1	feature_id[13].value > threshold=999.0311584472656
node_91: feature_name=XIST	feature_id[10].value <= threshold=252.14321899414062
node_92: feature_name=KCNT2	feature_id[48].value > threshold=137.7410430908203
Class: Neo_HLHS
Rules_61	passed counts:12
node_0: feature_name=FOXO3	feature_id[0].value <= threshold=573.5425109863281
node_1: feature_name=RNF115	feature_id[193].value <= threshold=357.2385711669922
node_2: feature_name=GAS7	feature_id[54].value > threshold=286.4111633300781
node_20: feature_name=PAPPA	feature_id[59].value <= threshold=680.1363830566406
node_21: feature_name=PEAK1	feature_id[13].value <= threshold=999.0311584472656
node_22: feature_name=TM4SF2	feature_id[92].value <= threshold=693.8065185546875
node_23: feature_name=KALRN	feature_id[65].value <= threshold=788.9547729492188
node_24: feature_name=MYL2	feature_id[35].value <= threshold=1140.9652709960938
node_25: feature_name=RAB11A	feature_id[124].value <= threshold=858.8241577148438
node_26: feature_name=BAI3	feature_id[6].value > threshold=45.54148864746094
node_38: feature_name=HIPK3	feature_id[162].value <= threshold=790.9773559570312
node_39: feature_name=CCDC102B	feature_id[2].value <= threshold=1448.152099609375
node_40: feature_name=SRPX	feature_id[229].value <= threshold=962.0059509277344
node_41: feature_name=PAPPA	feature_id[59].value <= threshold=611.5133056640625
node_42: feature_name=DDIT4	feature_id[75].value <= threshold=341.9842987060547
node_43: feature_name=ELN	feature_id[9].value <= threshold=3358.4349365234375
node_44: feature_name=CNTN4	feature_id[26].value <= threshold=658.0553894042969
node_45: feature_name=RNF115	feature_id[193].value <= threshold=355.9353332519531
node_46: feature_name=PTPRM	feature_id[39].value <= threshold=833.6441345214844
node_47: feature_name=TTC28	feature_id[25].value > threshold=262.7434844970703
node_51: feature_name=ARHGAP26	feature_id[31].value > threshold=661.7531433105469
node_53: feature_name=TTC28	feature_id[25].value > threshold=570.3496398925781
Class: Donor
Rules_62	passed counts:11
node_0: feature_name=FOXO3	feature_id[0].value > threshold=573.5425109863281
node_134: feature_name=BAI3	feature_id[6].value <= threshold=865.9258117675781
node_135: feature_name=AGAP1	feature_id[140].value <= threshold=399.9600067138672
node_136: feature_name=XIST	feature_id[10].value <= threshold=187.0405502319336
node_137: feature_name=BAI3	feature_id[6].value > threshold=318.31927490234375
node_189: feature_name=RP11-64D24.2	feature_id[1].value > threshold=397.1408386230469
node_215: feature_name=PTEN	feature_id[15].value <= threshold=552.9752502441406
node_216: feature_name=CFH	feature_id[5].value > threshold=749.2039794921875
node_228: feature_name=PPAP2B	feature_id[96].value <= threshold=2161.4649658203125
node_229: feature_name=OPHN1	feature_id[160].value <= threshold=660.0901489257812
node_230: feature_name=PTEN	feature_id[15].value > threshold=512.5642700195312
node_264: feature_name=ARHGAP26	feature_id[31].value > threshold=539.7877502441406
Class: HF_HLHS
Rules_63	passed counts:11
node_0: feature_name=FOXO3	feature_id[0].value <= threshold=573.5425109863281
node_1: feature_name=RNF115	feature_id[193].value > threshold=357.2385711669922
node_105: feature_name=XIST	feature_id[10].value > threshold=77.0060043334961
node_121: feature_name=LINC00969	feature_id[29].value <= threshold=362.0633087158203
node_122: feature_name=TTC28	feature_id[25].value > threshold=600.5940551757812
node_126: feature_name=ZBTB16	feature_id[11].value <= threshold=588.8324890136719
Class: Donor
Rules_64	passed counts:10
node_0: feature_name=FOXO3	feature_id[0].value > threshold=573.5425109863281
node_134: feature_name=BAI3	feature_id[6].value > threshold=865.9258117675781
node_474: feature_name=GAS7	feature_id[54].value <= threshold=1405.97607421875
node_475: feature_name=PTEN	feature_id[15].value <= threshold=526.3194274902344
node_476: feature_name=LINC01088	feature_id[16].value <= threshold=693.50830078125
node_477: feature_name=ZBTB16	feature_id[11].value > threshold=812.6907043457031
node_481: feature_name=SEMA3C	feature_id[224].value <= threshold=226.40604400634766
node_482: feature_name=SPRED2	feature_id[86].value > threshold=435.5793762207031
node_486: feature_name=KANSL1L	feature_id[100].value <= threshold=726.3757629394531
Class: TOF
Rules_65	passed counts:10
node_0: feature_name=FOXO3	feature_id[0].value > threshold=573.5425109863281
node_134: feature_name=BAI3	feature_id[6].value > threshold=865.9258117675781
node_474: feature_name=GAS7	feature_id[54].value <= threshold=1405.97607421875
node_475: feature_name=PTEN	feature_id[15].value <= threshold=526.3194274902344
node_476: feature_name=LINC01088	feature_id[16].value <= threshold=693.50830078125
node_477: feature_name=ZBTB16	feature_id[11].value > threshold=812.6907043457031
node_481: feature_name=SEMA3C	feature_id[224].value <= threshold=226.40604400634766
node_482: feature_name=SPRED2	feature_id[86].value <= threshold=435.5793762207031
node_483: feature_name=GAREM	feature_id[90].value <= threshold=325.81773376464844
Class: DCM
Rules_66	passed counts:10
node_0: feature_name=FOXO3	feature_id[0].value > threshold=573.5425109863281
node_134: feature_name=BAI3	feature_id[6].value <= threshold=865.9258117675781
node_135: feature_name=AGAP1	feature_id[140].value > threshold=399.9600067138672
node_305: feature_name=SHROOM3	feature_id[77].value > threshold=32.596649169921875
node_365: feature_name=XIST	feature_id[10].value <= threshold=234.9902801513672
node_366: feature_name=SRPX	feature_id[229].value <= threshold=606.0069580078125
node_367: feature_name=LINGO1	feature_id[14].value <= threshold=401.9324493408203
node_368: feature_name=PEAK1	feature_id[13].value <= threshold=1352.096435546875
node_369: feature_name=ERI2	feature_id[53].value <= threshold=423.72889709472656
node_370: feature_name=LINC01088	feature_id[16].value <= threshold=1030.2373046875
node_371: feature_name=RNF115	feature_id[193].value > threshold=209.3804702758789
node_383: feature_name=PDK4	feature_id[42].value > threshold=380.08714294433594
node_429: feature_name=SHROOM3	feature_id[77].value > threshold=387.86009216308594
node_431: feature_name=PTEN	feature_id[15].value <= threshold=1163.2873229980469
Class: DCM
Rules_67	passed counts:10
node_0: feature_name=FOXO3	feature_id[0].value > threshold=573.5425109863281
node_134: feature_name=BAI3	feature_id[6].value <= threshold=865.9258117675781
node_135: feature_name=AGAP1	feature_id[140].value > threshold=399.9600067138672
node_305: feature_name=SHROOM3	feature_id[77].value <= threshold=32.596649169921875
node_306: feature_name=XIST	feature_id[10].value > threshold=132.1352996826172
node_352: feature_name=BAI3	feature_id[6].value <= threshold=296.6327667236328
node_353: feature_name=ZBTB16	feature_id[11].value <= threshold=256.57633209228516
Class: Donor
Rules_68	passed counts:10
node_0: feature_name=FOXO3	feature_id[0].value > threshold=573.5425109863281
node_134: feature_name=BAI3	feature_id[6].value <= threshold=865.9258117675781
node_135: feature_name=AGAP1	feature_id[140].value > threshold=399.9600067138672
node_305: feature_name=SHROOM3	feature_id[77].value <= threshold=32.596649169921875
node_306: feature_name=XIST	feature_id[10].value <= threshold=132.1352996826172
node_307: feature_name=PAPPA	feature_id[59].value > threshold=396.1114196777344
node_331: feature_name=CRY1	feature_id[80].value <= threshold=710.7229614257812
node_332: feature_name=TGFBR3	feature_id[93].value <= threshold=296.1918029785156
node_333: feature_name=ARHGAP26	feature_id[31].value > threshold=436.3024139404297
Class: DCM
Rules_69	passed counts:10
node_0: feature_name=FOXO3	feature_id[0].value > threshold=573.5425109863281
node_134: feature_name=BAI3	feature_id[6].value <= threshold=865.9258117675781
node_135: feature_name=AGAP1	feature_id[140].value <= threshold=399.9600067138672
node_136: feature_name=XIST	feature_id[10].value > threshold=187.0405502319336
node_280: feature_name=BAI3	feature_id[6].value <= threshold=575.6353759765625
node_281: feature_name=DDR2	feature_id[134].value > threshold=311.8186492919922
node_291: feature_name=MED13L	feature_id[3].value <= threshold=946.5264892578125
Class: Donor
Rules_70	passed counts:9
node_0: feature_name=FOXO3	feature_id[0].value > threshold=573.5425109863281
node_134: feature_name=BAI3	feature_id[6].value <= threshold=865.9258117675781
node_135: feature_name=AGAP1	feature_id[140].value > threshold=399.9600067138672
node_305: feature_name=SHROOM3	feature_id[77].value > threshold=32.596649169921875
node_365: feature_name=XIST	feature_id[10].value <= threshold=234.9902801513672
node_366: feature_name=SRPX	feature_id[229].value <= threshold=606.0069580078125
node_367: feature_name=LINGO1	feature_id[14].value <= threshold=401.9324493408203
node_368: feature_name=PEAK1	feature_id[13].value <= threshold=1352.096435546875
node_369: feature_name=ERI2	feature_id[53].value <= threshold=423.72889709472656
node_370: feature_name=LINC01088	feature_id[16].value <= threshold=1030.2373046875
node_371: feature_name=RNF115	feature_id[193].value <= threshold=209.3804702758789
node_372: feature_name=PPAP2B	feature_id[96].value > threshold=202.67552185058594
node_376: feature_name=ATP10D	feature_id[232].value > threshold=91.64222717285156
node_380: feature_name=KALRN	feature_id[65].value <= threshold=518.9506072998047
Class: HF_HLHS
Rules_71	passed counts:9
node_0: feature_name=FOXO3	feature_id[0].value > threshold=573.5425109863281
node_134: feature_name=BAI3	feature_id[6].value <= threshold=865.9258117675781
node_135: feature_name=AGAP1	feature_id[140].value > threshold=399.9600067138672
node_305: feature_name=SHROOM3	feature_id[77].value > threshold=32.596649169921875
node_365: feature_name=XIST	feature_id[10].value <= threshold=234.9902801513672
node_366: feature_name=SRPX	feature_id[229].value <= threshold=606.0069580078125
node_367: feature_name=LINGO1	feature_id[14].value <= threshold=401.9324493408203
node_368: feature_name=PEAK1	feature_id[13].value <= threshold=1352.096435546875
node_369: feature_name=ERI2	feature_id[53].value <= threshold=423.72889709472656
node_370: feature_name=LINC01088	feature_id[16].value <= threshold=1030.2373046875
node_371: feature_name=RNF115	feature_id[193].value <= threshold=209.3804702758789
node_372: feature_name=PPAP2B	feature_id[96].value <= threshold=202.67552185058594
node_373: feature_name=NAA11	feature_id[185].value <= threshold=101.52284240722656
Class: DCM
Rules_72	passed counts:9
node_0: feature_name=FOXO3	feature_id[0].value > threshold=573.5425109863281
node_134: feature_name=BAI3	feature_id[6].value <= threshold=865.9258117675781
node_135: feature_name=AGAP1	feature_id[140].value > threshold=399.9600067138672
node_305: feature_name=SHROOM3	feature_id[77].value <= threshold=32.596649169921875
node_306: feature_name=XIST	feature_id[10].value <= threshold=132.1352996826172
node_307: feature_name=PAPPA	feature_id[59].value <= threshold=396.1114196777344
node_308: feature_name=LINC01088	feature_id[16].value <= threshold=892.5615539550781
node_309: feature_name=CRY1	feature_id[80].value <= threshold=449.5299530029297
node_310: feature_name=SGIP1	feature_id[22].value > threshold=373.0818634033203
node_322: feature_name=ABCA6	feature_id[20].value > threshold=1386.3749389648438
Class: HF_HLHS
Rules_73	passed counts:9
node_0: feature_name=FOXO3	feature_id[0].value > threshold=573.5425109863281
node_134: feature_name=BAI3	feature_id[6].value <= threshold=865.9258117675781
node_135: feature_name=AGAP1	feature_id[140].value <= threshold=399.9600067138672
node_136: feature_name=XIST	feature_id[10].value <= threshold=187.0405502319336
node_137: feature_name=BAI3	feature_id[6].value > threshold=318.31927490234375
node_189: feature_name=RP11-64D24.2	feature_id[1].value > threshold=397.1408386230469
node_215: feature_name=PTEN	feature_id[15].value <= threshold=552.9752502441406
node_216: feature_name=CFH	feature_id[5].value > threshold=749.2039794921875
node_228: feature_name=PPAP2B	feature_id[96].value <= threshold=2161.4649658203125
node_229: feature_name=OPHN1	feature_id[160].value <= threshold=660.0901489257812
node_230: feature_name=PTEN	feature_id[15].value <= threshold=512.5642700195312
node_231: feature_name=RP11-597D13.9	feature_id[236].value <= threshold=397.6935119628906
node_232: feature_name=SDK1	feature_id[57].value <= threshold=404.47264099121094
node_233: feature_name=LINC01088	feature_id[16].value <= threshold=353.1456756591797
node_234: feature_name=FIP1L1	feature_id[106].value > threshold=87.5043716430664
Class: HF_HLHS
Rules_74	passed counts:9
node_0: feature_name=FOXO3	feature_id[0].value <= threshold=573.5425109863281
node_1: feature_name=RNF115	feature_id[193].value <= threshold=357.2385711669922
node_2: feature_name=GAS7	feature_id[54].value > threshold=286.4111633300781
node_20: feature_name=PAPPA	feature_id[59].value <= threshold=680.1363830566406
node_21: feature_name=PEAK1	feature_id[13].value <= threshold=999.0311584472656
node_22: feature_name=TM4SF2	feature_id[92].value <= threshold=693.8065185546875
node_23: feature_name=KALRN	feature_id[65].value <= threshold=788.9547729492188
node_24: feature_name=MYL2	feature_id[35].value <= threshold=1140.9652709960938
node_25: feature_name=RAB11A	feature_id[124].value <= threshold=858.8241577148438
node_26: feature_name=BAI3	feature_id[6].value <= threshold=45.54148864746094
node_27: feature_name=ELN	feature_id[9].value > threshold=525.7191009521484
node_35: feature_name=LHFP	feature_id[7].value <= threshold=1685.9967041015625
Class: DCM
Rules_75	passed counts:8
node_0: feature_name=FOXO3	feature_id[0].value > threshold=573.5425109863281
node_134: feature_name=BAI3	feature_id[6].value <= threshold=865.9258117675781
node_135: feature_name=AGAP1	feature_id[140].value > threshold=399.9600067138672
node_305: feature_name=SHROOM3	feature_id[77].value > threshold=32.596649169921875
node_365: feature_name=XIST	feature_id[10].value <= threshold=234.9902801513672
node_366: feature_name=SRPX	feature_id[229].value > threshold=606.0069580078125
node_450: feature_name=PPAP2B	feature_id[96].value > threshold=2073.242431640625
Class: Neo_HLHS
Rules_76	passed counts:8
node_0: feature_name=FOXO3	feature_id[0].value > threshold=573.5425109863281
node_134: feature_name=BAI3	feature_id[6].value <= threshold=865.9258117675781
node_135: feature_name=AGAP1	feature_id[140].value > threshold=399.9600067138672
node_305: feature_name=SHROOM3	feature_id[77].value > threshold=32.596649169921875
node_365: feature_name=XIST	feature_id[10].value <= threshold=234.9902801513672
node_366: feature_name=SRPX	feature_id[229].value <= threshold=606.0069580078125
node_367: feature_name=LINGO1	feature_id[14].value > threshold=401.9324493408203
node_445: feature_name=ITGA8	feature_id[128].value <= threshold=109.74539184570312
node_446: feature_name=C1orf21	feature_id[87].value <= threshold=782.809326171875
Class: Neo_HLHS
Rules_77	passed counts:8
node_0: feature_name=FOXO3	feature_id[0].value > threshold=573.5425109863281
node_134: feature_name=BAI3	feature_id[6].value <= threshold=865.9258117675781
node_135: feature_name=AGAP1	feature_id[140].value > threshold=399.9600067138672
node_305: feature_name=SHROOM3	feature_id[77].value > threshold=32.596649169921875
node_365: feature_name=XIST	feature_id[10].value <= threshold=234.9902801513672
node_366: feature_name=SRPX	feature_id[229].value <= threshold=606.0069580078125
node_367: feature_name=LINGO1	feature_id[14].value <= threshold=401.9324493408203
node_368: feature_name=PEAK1	feature_id[13].value <= threshold=1352.096435546875
node_369: feature_name=ERI2	feature_id[53].value <= threshold=423.72889709472656
node_370: feature_name=LINC01088	feature_id[16].value <= threshold=1030.2373046875
node_371: feature_name=RNF115	feature_id[193].value > threshold=209.3804702758789
node_383: feature_name=PDK4	feature_id[42].value > threshold=380.08714294433594
node_429: feature_name=SHROOM3	feature_id[77].value <= threshold=387.86009216308594
Class: HF_HLHS
Rules_78	passed counts:8
node_0: feature_name=FOXO3	feature_id[0].value > threshold=573.5425109863281
node_134: feature_name=BAI3	feature_id[6].value <= threshold=865.9258117675781
node_135: feature_name=AGAP1	feature_id[140].value > threshold=399.9600067138672
node_305: feature_name=SHROOM3	feature_id[77].value > threshold=32.596649169921875
node_365: feature_name=XIST	feature_id[10].value <= threshold=234.9902801513672
node_366: feature_name=SRPX	feature_id[229].value <= threshold=606.0069580078125
node_367: feature_name=LINGO1	feature_id[14].value <= threshold=401.9324493408203
node_368: feature_name=PEAK1	feature_id[13].value <= threshold=1352.096435546875
node_369: feature_name=ERI2	feature_id[53].value <= threshold=423.72889709472656
node_370: feature_name=LINC01088	feature_id[16].value <= threshold=1030.2373046875
node_371: feature_name=RNF115	feature_id[193].value > threshold=209.3804702758789
node_383: feature_name=PDK4	feature_id[42].value <= threshold=380.08714294433594
node_384: feature_name=LINC00969	feature_id[29].value <= threshold=661.4634704589844
node_385: feature_name=SEMA6D	feature_id[46].value <= threshold=713.6393127441406
node_386: feature_name=ARHGAP26	feature_id[31].value > threshold=101.15314483642578
node_388: feature_name=HIPK3	feature_id[162].value <= threshold=838.6634521484375
node_389: feature_name=TM4SF2	feature_id[92].value <= threshold=583.7154693603516
node_390: feature_name=PTPRT	feature_id[17].value <= threshold=442.9378662109375
node_391: feature_name=SGCD	feature_id[37].value <= threshold=762.0322570800781
node_392: feature_name=DDR2	feature_id[134].value <= threshold=449.6908416748047
node_393: feature_name=SF1	feature_id[220].value <= threshold=386.99713134765625
node_394: feature_name=PEAK1	feature_id[13].value <= threshold=70.18528747558594
node_395: feature_name=PRR16	feature_id[240].value <= threshold=899.7888793945312
Class: DCM
Rules_79	passed counts:8
node_0: feature_name=FOXO3	feature_id[0].value > threshold=573.5425109863281
node_134: feature_name=BAI3	feature_id[6].value <= threshold=865.9258117675781
node_135: feature_name=AGAP1	feature_id[140].value <= threshold=399.9600067138672
node_136: feature_name=XIST	feature_id[10].value <= threshold=187.0405502319336
node_137: feature_name=BAI3	feature_id[6].value > threshold=318.31927490234375
node_189: feature_name=RP11-64D24.2	feature_id[1].value <= threshold=397.1408386230469
node_190: feature_name=CCDC102B	feature_id[2].value > threshold=261.74961853027344
node_204: feature_name=SGCD	feature_id[37].value <= threshold=175.93541717529297
node_205: feature_name=ATP1A1	feature_id[78].value <= threshold=176.04857635498047
node_206: feature_name=PDK4	feature_id[42].value <= threshold=337.260009765625
Class: DCM
Rules_80	passed counts:8
node_0: feature_name=FOXO3	feature_id[0].value <= threshold=573.5425109863281
node_1: feature_name=RNF115	feature_id[193].value > threshold=357.2385711669922
node_105: feature_name=XIST	feature_id[10].value <= threshold=77.0060043334961
node_106: feature_name=KALRN	feature_id[65].value <= threshold=83.4097900390625
node_107: feature_name=TTN	feature_id[23].value <= threshold=2171.84228515625
Class: Donor
Rules_81	passed counts:7
node_0: feature_name=FOXO3	feature_id[0].value > threshold=573.5425109863281
node_134: feature_name=BAI3	feature_id[6].value <= threshold=865.9258117675781
node_135: feature_name=AGAP1	feature_id[140].value > threshold=399.9600067138672
node_305: feature_name=SHROOM3	feature_id[77].value > threshold=32.596649169921875
node_365: feature_name=XIST	feature_id[10].value > threshold=234.9902801513672
node_459: feature_name=BAI3	feature_id[6].value <= threshold=431.4710235595703
node_460: feature_name=DDR2	feature_id[134].value > threshold=297.7548828125
Class: Donor
Rules_82	passed counts:7
node_0: feature_name=FOXO3	feature_id[0].value > threshold=573.5425109863281
node_134: feature_name=BAI3	feature_id[6].value <= threshold=865.9258117675781
node_135: feature_name=AGAP1	feature_id[140].value <= threshold=399.9600067138672
node_136: feature_name=XIST	feature_id[10].value > threshold=187.0405502319336
node_280: feature_name=BAI3	feature_id[6].value > threshold=575.6353759765625
node_296: feature_name=MED13L	feature_id[3].value <= threshold=929.3746337890625
node_297: feature_name=CFH	feature_id[5].value > threshold=502.4923553466797
node_299: feature_name=ZNF385D	feature_id[28].value <= threshold=658.7686767578125
Class: HCM
Rules_83	passed counts:7
node_0: feature_name=FOXO3	feature_id[0].value > threshold=573.5425109863281
node_134: feature_name=BAI3	feature_id[6].value <= threshold=865.9258117675781
node_135: feature_name=AGAP1	feature_id[140].value <= threshold=399.9600067138672
node_136: feature_name=XIST	feature_id[10].value <= threshold=187.0405502319336
node_137: feature_name=BAI3	feature_id[6].value > threshold=318.31927490234375
node_189: feature_name=RP11-64D24.2	feature_id[1].value > threshold=397.1408386230469
node_215: feature_name=PTEN	feature_id[15].value > threshold=552.9752502441406
node_273: feature_name=ZNF385D	feature_id[28].value <= threshold=297.5303726196289
Class: Donor
Rules_84	passed counts:7
node_0: feature_name=FOXO3	feature_id[0].value > threshold=573.5425109863281
node_134: feature_name=BAI3	feature_id[6].value <= threshold=865.9258117675781
node_135: feature_name=AGAP1	feature_id[140].value <= threshold=399.9600067138672
node_136: feature_name=XIST	feature_id[10].value <= threshold=187.0405502319336
node_137: feature_name=BAI3	feature_id[6].value > threshold=318.31927490234375
node_189: feature_name=RP11-64D24.2	feature_id[1].value > threshold=397.1408386230469
node_215: feature_name=PTEN	feature_id[15].value <= threshold=552.9752502441406
node_216: feature_name=CFH	feature_id[5].value <= threshold=749.2039794921875
node_217: feature_name=PHC2	feature_id[94].value <= threshold=192.2337875366211
node_218: feature_name=RHD	feature_id[72].value > threshold=182.90807342529297
node_222: feature_name=PRDM2	feature_id[169].value > threshold=99.36406707763672
Class: HF_HLHS
Rules_85	passed counts:7
node_0: feature_name=FOXO3	feature_id[0].value > threshold=573.5425109863281
node_134: feature_name=BAI3	feature_id[6].value <= threshold=865.9258117675781
node_135: feature_name=AGAP1	feature_id[140].value <= threshold=399.9600067138672
node_136: feature_name=XIST	feature_id[10].value <= threshold=187.0405502319336
node_137: feature_name=BAI3	feature_id[6].value > threshold=318.31927490234375
node_189: feature_name=RP11-64D24.2	feature_id[1].value <= threshold=397.1408386230469
node_190: feature_name=CCDC102B	feature_id[2].value <= threshold=261.74961853027344
node_191: feature_name=PHC2	feature_id[94].value > threshold=310.6974334716797
node_199: feature_name=STARD13	feature_id[38].value <= threshold=579.4271545410156
Class: HF_HLHS
Rules_86	passed counts:7
node_0: feature_name=FOXO3	feature_id[0].value > threshold=573.5425109863281
node_134: feature_name=BAI3	feature_id[6].value <= threshold=865.9258117675781
node_135: feature_name=AGAP1	feature_id[140].value <= threshold=399.9600067138672
node_136: feature_name=XIST	feature_id[10].value <= threshold=187.0405502319336
node_137: feature_name=BAI3	feature_id[6].value <= threshold=318.31927490234375
node_138: feature_name=PAPPA	feature_id[59].value <= threshold=400.72979736328125
node_139: feature_name=PDK4	feature_id[42].value > threshold=201.59526824951172
node_159: feature_name=CFH	feature_id[5].value <= threshold=783.4123840332031
node_160: feature_name=NNMT	feature_id[81].value > threshold=598.5050354003906
node_164: feature_name=ELN	feature_id[9].value <= threshold=180.29691314697266
Class: Donor
Rules_87	passed counts:7
node_0: feature_name=FOXO3	feature_id[0].value > threshold=573.5425109863281
node_134: feature_name=BAI3	feature_id[6].value <= threshold=865.9258117675781
node_135: feature_name=AGAP1	feature_id[140].value <= threshold=399.9600067138672
node_136: feature_name=XIST	feature_id[10].value <= threshold=187.0405502319336
node_137: feature_name=BAI3	feature_id[6].value <= threshold=318.31927490234375
node_138: feature_name=PAPPA	feature_id[59].value <= threshold=400.72979736328125
node_139: feature_name=PDK4	feature_id[42].value <= threshold=201.59526824951172
node_140: feature_name=RP11-64D24.2	feature_id[1].value <= threshold=1173.98681640625
node_141: feature_name=GLUL	feature_id[55].value > threshold=338.0475769042969
node_153: feature_name=TM4SF2	feature_id[92].value > threshold=74.01924133300781
Class: HF_HLHS
Rules_88	passed counts:7
node_0: feature_name=FOXO3	feature_id[0].value <= threshold=573.5425109863281
node_1: feature_name=RNF115	feature_id[193].value <= threshold=357.2385711669922
node_2: feature_name=GAS7	feature_id[54].value > threshold=286.4111633300781
node_20: feature_name=PAPPA	feature_id[59].value <= threshold=680.1363830566406
node_21: feature_name=PEAK1	feature_id[13].value <= threshold=999.0311584472656
node_22: feature_name=TM4SF2	feature_id[92].value > threshold=693.8065185546875
Class: HF_HLHS
Rules_89	passed counts:7
node_0: feature_name=FOXO3	feature_id[0].value <= threshold=573.5425109863281
node_1: feature_name=RNF115	feature_id[193].value <= threshold=357.2385711669922
node_2: feature_name=GAS7	feature_id[54].value > threshold=286.4111633300781
node_20: feature_name=PAPPA	feature_id[59].value <= threshold=680.1363830566406
node_21: feature_name=PEAK1	feature_id[13].value <= threshold=999.0311584472656
node_22: feature_name=TM4SF2	feature_id[92].value <= threshold=693.8065185546875
node_23: feature_name=KALRN	feature_id[65].value > threshold=788.9547729492188
node_83: feature_name=STARD13	feature_id[38].value <= threshold=642.8357391357422
node_84: feature_name=ZBTB16	feature_id[11].value > threshold=944.4706726074219
node_86: feature_name=FOXO3	feature_id[0].value > threshold=325.01502990722656
Class: DCM
Rules_90	passed counts:7
node_0: feature_name=FOXO3	feature_id[0].value <= threshold=573.5425109863281
node_1: feature_name=RNF115	feature_id[193].value <= threshold=357.2385711669922
node_2: feature_name=GAS7	feature_id[54].value > threshold=286.4111633300781
node_20: feature_name=PAPPA	feature_id[59].value <= threshold=680.1363830566406
node_21: feature_name=PEAK1	feature_id[13].value <= threshold=999.0311584472656
node_22: feature_name=TM4SF2	feature_id[92].value <= threshold=693.8065185546875
node_23: feature_name=KALRN	feature_id[65].value > threshold=788.9547729492188
node_83: feature_name=STARD13	feature_id[38].value <= threshold=642.8357391357422
node_84: feature_name=ZBTB16	feature_id[11].value <= threshold=944.4706726074219
Class: HCM
Rules_91	passed counts:6
node_0: feature_name=FOXO3	feature_id[0].value <= threshold=573.5425109863281
node_1: feature_name=RNF115	feature_id[193].value > threshold=357.2385711669922
node_105: feature_name=XIST	feature_id[10].value > threshold=77.0060043334961
node_121: feature_name=LINC00969	feature_id[29].value <= threshold=362.0633087158203
node_122: feature_name=TTC28	feature_id[25].value > threshold=600.5940551757812
node_126: feature_name=ZBTB16	feature_id[11].value > threshold=588.8324890136719
node_128: feature_name=LTBP1	feature_id[24].value > threshold=798.7979888916016
Class: TOF
Rules_92	passed counts:6
node_0: feature_name=FOXO3	feature_id[0].value <= threshold=573.5425109863281
node_1: feature_name=RNF115	feature_id[193].value <= threshold=357.2385711669922
node_2: feature_name=GAS7	feature_id[54].value <= threshold=286.4111633300781
node_3: feature_name=ZBTB16	feature_id[11].value > threshold=308.1416931152344
node_7: feature_name=XIST	feature_id[10].value > threshold=79.80845642089844
node_17: feature_name=GAB1	feature_id[173].value > threshold=330.6733703613281
Class: Donor
Rules_93	passed counts:5
node_0: feature_name=FOXO3	feature_id[0].value > threshold=573.5425109863281
node_134: feature_name=BAI3	feature_id[6].value > threshold=865.9258117675781
node_474: feature_name=GAS7	feature_id[54].value <= threshold=1405.97607421875
node_475: feature_name=PTEN	feature_id[15].value > threshold=526.3194274902344
node_495: feature_name=MED13L	feature_id[3].value <= threshold=759.8215637207031
node_496: feature_name=ARHGAP26	feature_id[31].value > threshold=705.8408508300781
node_500: feature_name=DDX24	feature_id[207].value <= threshold=88.24567413330078
Class: TOF
Rules_94	passed counts:5
node_0: feature_name=FOXO3	feature_id[0].value > threshold=573.5425109863281
node_134: feature_name=BAI3	feature_id[6].value <= threshold=865.9258117675781
node_135: feature_name=AGAP1	feature_id[140].value > threshold=399.9600067138672
node_305: feature_name=SHROOM3	feature_id[77].value <= threshold=32.596649169921875
node_306: feature_name=XIST	feature_id[10].value <= threshold=132.1352996826172
node_307: feature_name=PAPPA	feature_id[59].value <= threshold=396.1114196777344
node_308: feature_name=LINC01088	feature_id[16].value <= threshold=892.5615539550781
node_309: feature_name=CRY1	feature_id[80].value <= threshold=449.5299530029297
node_310: feature_name=SGIP1	feature_id[22].value > threshold=373.0818634033203
node_322: feature_name=ABCA6	feature_id[20].value <= threshold=1386.3749389648438
node_323: feature_name=ARHGAP26	feature_id[31].value > threshold=304.23895263671875
Class: DCM
Rules_95	passed counts:5
node_0: feature_name=FOXO3	feature_id[0].value > threshold=573.5425109863281
node_134: feature_name=BAI3	feature_id[6].value <= threshold=865.9258117675781
node_135: feature_name=AGAP1	feature_id[140].value <= threshold=399.9600067138672
node_136: feature_name=XIST	feature_id[10].value > threshold=187.0405502319336
node_280: feature_name=BAI3	feature_id[6].value <= threshold=575.6353759765625
node_281: feature_name=DDR2	feature_id[134].value > threshold=311.8186492919922
node_291: feature_name=MED13L	feature_id[3].value > threshold=946.5264892578125
node_293: feature_name=PAPPA	feature_id[59].value > threshold=257.931396484375
Class: TOF
Rules_96	passed counts:5
node_0: feature_name=FOXO3	feature_id[0].value > threshold=573.5425109863281
node_134: feature_name=BAI3	feature_id[6].value <= threshold=865.9258117675781
node_135: feature_name=AGAP1	feature_id[140].value <= threshold=399.9600067138672
node_136: feature_name=XIST	feature_id[10].value <= threshold=187.0405502319336
node_137: feature_name=BAI3	feature_id[6].value > threshold=318.31927490234375
node_189: feature_name=RP11-64D24.2	feature_id[1].value > threshold=397.1408386230469
node_215: feature_name=PTEN	feature_id[15].value > threshold=552.9752502441406
node_273: feature_name=ZNF385D	feature_id[28].value > threshold=297.5303726196289
node_275: feature_name=SPRED1	feature_id[221].value <= threshold=194.3102035522461
Class: DCM
Rules_97	passed counts:5
node_0: feature_name=FOXO3	feature_id[0].value > threshold=573.5425109863281
node_134: feature_name=BAI3	feature_id[6].value <= threshold=865.9258117675781
node_135: feature_name=AGAP1	feature_id[140].value <= threshold=399.9600067138672
node_136: feature_name=XIST	feature_id[10].value <= threshold=187.0405502319336
node_137: feature_name=BAI3	feature_id[6].value > threshold=318.31927490234375
node_189: feature_name=RP11-64D24.2	feature_id[1].value <= threshold=397.1408386230469
node_190: feature_name=CCDC102B	feature_id[2].value > threshold=261.74961853027344
node_204: feature_name=SGCD	feature_id[37].value <= threshold=175.93541717529297
node_205: feature_name=ATP1A1	feature_id[78].value > threshold=176.04857635498047
Class: HF_HLHS
Rules_98	passed counts:5
node_0: feature_name=FOXO3	feature_id[0].value > threshold=573.5425109863281
node_134: feature_name=BAI3	feature_id[6].value <= threshold=865.9258117675781
node_135: feature_name=AGAP1	feature_id[140].value <= threshold=399.9600067138672
node_136: feature_name=XIST	feature_id[10].value <= threshold=187.0405502319336
node_137: feature_name=BAI3	feature_id[6].value <= threshold=318.31927490234375
node_138: feature_name=PAPPA	feature_id[59].value <= threshold=400.72979736328125
node_139: feature_name=PDK4	feature_id[42].value > threshold=201.59526824951172
node_159: feature_name=CFH	feature_id[5].value > threshold=783.4123840332031
node_167: feature_name=RP11-64D24.2	feature_id[1].value <= threshold=254.72760009765625
node_168: feature_name=CHST7	feature_id[123].value > threshold=109.72130584716797
Class: DCM
Rules_99	passed counts:5
node_0: feature_name=FOXO3	feature_id[0].value <= threshold=573.5425109863281
node_1: feature_name=RNF115	feature_id[193].value > threshold=357.2385711669922
node_105: feature_name=XIST	feature_id[10].value <= threshold=77.0060043334961
node_106: feature_name=KALRN	feature_id[65].value <= threshold=83.4097900390625
node_107: feature_name=TTN	feature_id[23].value > threshold=2171.84228515625
node_109: feature_name=IRAK3	feature_id[60].value > threshold=217.3913116455078
Class: Neo_HLHS
Rules_100	passed counts:5
node_0: feature_name=FOXO3	feature_id[0].value <= threshold=573.5425109863281
node_1: feature_name=RNF115	feature_id[193].value <= threshold=357.2385711669922
node_2: feature_name=GAS7	feature_id[54].value > threshold=286.4111633300781
node_20: feature_name=PAPPA	feature_id[59].value > threshold=680.1363830566406
node_98: feature_name=XIST	feature_id[10].value <= threshold=289.72669982910156
node_99: feature_name=SPRED2	feature_id[86].value > threshold=450.9660339355469
Class: Neo_HLHS
Rules_101	passed counts:5
node_0: feature_name=FOXO3	feature_id[0].value <= threshold=573.5425109863281
node_1: feature_name=RNF115	feature_id[193].value <= threshold=357.2385711669922
node_2: feature_name=GAS7	feature_id[54].value > threshold=286.4111633300781
node_20: feature_name=PAPPA	feature_id[59].value <= threshold=680.1363830566406
node_21: feature_name=PEAK1	feature_id[13].value <= threshold=999.0311584472656
node_22: feature_name=TM4SF2	feature_id[92].value <= threshold=693.8065185546875
node_23: feature_name=KALRN	feature_id[65].value <= threshold=788.9547729492188
node_24: feature_name=MYL2	feature_id[35].value > threshold=1140.9652709960938
node_80: feature_name=XIST	feature_id[10].value > threshold=109.52902221679688
Class: HCM
Rules_102	passed counts:5
node_0: feature_name=FOXO3	feature_id[0].value <= threshold=573.5425109863281
node_1: feature_name=RNF115	feature_id[193].value <= threshold=357.2385711669922
node_2: feature_name=GAS7	feature_id[54].value > threshold=286.4111633300781
node_20: feature_name=PAPPA	feature_id[59].value <= threshold=680.1363830566406
node_21: feature_name=PEAK1	feature_id[13].value <= threshold=999.0311584472656
node_22: feature_name=TM4SF2	feature_id[92].value <= threshold=693.8065185546875
node_23: feature_name=KALRN	feature_id[65].value <= threshold=788.9547729492188
node_24: feature_name=MYL2	feature_id[35].value <= threshold=1140.9652709960938
node_25: feature_name=RAB11A	feature_id[124].value <= threshold=858.8241577148438
node_26: feature_name=BAI3	feature_id[6].value > threshold=45.54148864746094
node_38: feature_name=HIPK3	feature_id[162].value <= threshold=790.9773559570312
node_39: feature_name=CCDC102B	feature_id[2].value <= threshold=1448.152099609375
node_40: feature_name=SRPX	feature_id[229].value <= threshold=962.0059509277344
node_41: feature_name=PAPPA	feature_id[59].value > threshold=611.5133056640625
node_71: feature_name=FOXO3	feature_id[0].value <= threshold=390.2863006591797
Class: Donor
Rules_103	passed counts:4
node_0: feature_name=FOXO3	feature_id[0].value > threshold=573.5425109863281
node_134: feature_name=BAI3	feature_id[6].value > threshold=865.9258117675781
node_474: feature_name=GAS7	feature_id[54].value <= threshold=1405.97607421875
node_475: feature_name=PTEN	feature_id[15].value > threshold=526.3194274902344
node_495: feature_name=MED13L	feature_id[3].value > threshold=759.8215637207031
node_503: feature_name=SPRED2	feature_id[86].value > threshold=261.475341796875
node_509: feature_name=ELN	feature_id[9].value <= threshold=1845.8733825683594
node_510: feature_name=CFH	feature_id[5].value > threshold=2049.0003662109375
node_524: feature_name=ROCK2	feature_id[187].value > threshold=209.26612854003906
Class: TOF
Rules_104	passed counts:4
node_0: feature_name=FOXO3	feature_id[0].value > threshold=573.5425109863281
node_134: feature_name=BAI3	feature_id[6].value <= threshold=865.9258117675781
node_135: feature_name=AGAP1	feature_id[140].value > threshold=399.9600067138672
node_305: feature_name=SHROOM3	feature_id[77].value > threshold=32.596649169921875
node_365: feature_name=XIST	feature_id[10].value <= threshold=234.9902801513672
node_366: feature_name=SRPX	feature_id[229].value <= threshold=606.0069580078125
node_367: feature_name=LINGO1	feature_id[14].value <= threshold=401.9324493408203
node_368: feature_name=PEAK1	feature_id[13].value <= threshold=1352.096435546875
node_369: feature_name=ERI2	feature_id[53].value > threshold=423.72889709472656
node_439: feature_name=LINC01088	feature_id[16].value <= threshold=543.9517517089844
Class: DCM
Rules_105	passed counts:4
node_0: feature_name=FOXO3	feature_id[0].value > threshold=573.5425109863281
node_134: feature_name=BAI3	feature_id[6].value <= threshold=865.9258117675781
node_135: feature_name=AGAP1	feature_id[140].value > threshold=399.9600067138672
node_305: feature_name=SHROOM3	feature_id[77].value > threshold=32.596649169921875
node_365: feature_name=XIST	feature_id[10].value <= threshold=234.9902801513672
node_366: feature_name=SRPX	feature_id[229].value <= threshold=606.0069580078125
node_367: feature_name=LINGO1	feature_id[14].value <= threshold=401.9324493408203
node_368: feature_name=PEAK1	feature_id[13].value <= threshold=1352.096435546875
node_369: feature_name=ERI2	feature_id[53].value <= threshold=423.72889709472656
node_370: feature_name=LINC01088	feature_id[16].value <= threshold=1030.2373046875
node_371: feature_name=RNF115	feature_id[193].value > threshold=209.3804702758789
node_383: feature_name=PDK4	feature_id[42].value <= threshold=380.08714294433594
node_384: feature_name=LINC00969	feature_id[29].value <= threshold=661.4634704589844
node_385: feature_name=SEMA6D	feature_id[46].value <= threshold=713.6393127441406
node_386: feature_name=ARHGAP26	feature_id[31].value > threshold=101.15314483642578
node_388: feature_name=HIPK3	feature_id[162].value <= threshold=838.6634521484375
node_389: feature_name=TM4SF2	feature_id[92].value <= threshold=583.7154693603516
node_390: feature_name=PTPRT	feature_id[17].value <= threshold=442.9378662109375
node_391: feature_name=SGCD	feature_id[37].value <= threshold=762.0322570800781
node_392: feature_name=DDR2	feature_id[134].value > threshold=449.6908416748047
node_410: feature_name=RHD	feature_id[72].value > threshold=154.63885498046875
node_416: feature_name=TOP1	feature_id[64].value <= threshold=236.36691284179688
Class: HF_HLHS
Rules_106	passed counts:4
node_0: feature_name=FOXO3	feature_id[0].value > threshold=573.5425109863281
node_134: feature_name=BAI3	feature_id[6].value <= threshold=865.9258117675781
node_135: feature_name=AGAP1	feature_id[140].value > threshold=399.9600067138672
node_305: feature_name=SHROOM3	feature_id[77].value > threshold=32.596649169921875
node_365: feature_name=XIST	feature_id[10].value <= threshold=234.9902801513672
node_366: feature_name=SRPX	feature_id[229].value <= threshold=606.0069580078125
node_367: feature_name=LINGO1	feature_id[14].value <= threshold=401.9324493408203
node_368: feature_name=PEAK1	feature_id[13].value <= threshold=1352.096435546875
node_369: feature_name=ERI2	feature_id[53].value <= threshold=423.72889709472656
node_370: feature_name=LINC01088	feature_id[16].value <= threshold=1030.2373046875
node_371: feature_name=RNF115	feature_id[193].value <= threshold=209.3804702758789
node_372: feature_name=PPAP2B	feature_id[96].value > threshold=202.67552185058594
node_376: feature_name=ATP10D	feature_id[232].value <= threshold=91.64222717285156
node_377: feature_name=SLC44A1	feature_id[50].value > threshold=163.23175430297852
Class: Neo_HLHS
Rules_107	passed counts:4
node_0: feature_name=FOXO3	feature_id[0].value > threshold=573.5425109863281
node_134: feature_name=BAI3	feature_id[6].value <= threshold=865.9258117675781
node_135: feature_name=AGAP1	feature_id[140].value > threshold=399.9600067138672
node_305: feature_name=SHROOM3	feature_id[77].value <= threshold=32.596649169921875
node_306: feature_name=XIST	feature_id[10].value > threshold=132.1352996826172
node_352: feature_name=BAI3	feature_id[6].value > threshold=296.6327667236328
node_358: feature_name=ZBTB16	feature_id[11].value > threshold=970.6072082519531
node_362: feature_name=IRAK3	feature_id[60].value <= threshold=242.23155975341797
Class: HCM
Rules_108	passed counts:4
node_0: feature_name=FOXO3	feature_id[0].value > threshold=573.5425109863281
node_134: feature_name=BAI3	feature_id[6].value <= threshold=865.9258117675781
node_135: feature_name=AGAP1	feature_id[140].value > threshold=399.9600067138672
node_305: feature_name=SHROOM3	feature_id[77].value <= threshold=32.596649169921875
node_306: feature_name=XIST	feature_id[10].value <= threshold=132.1352996826172
node_307: feature_name=PAPPA	feature_id[59].value > threshold=396.1114196777344
node_331: feature_name=CRY1	feature_id[80].value <= threshold=710.7229614257812
node_332: feature_name=TGFBR3	feature_id[93].value <= threshold=296.1918029785156
node_333: feature_name=ARHGAP26	feature_id[31].value <= threshold=436.3024139404297
node_334: feature_name=RP11-366L20.2	feature_id[186].value <= threshold=315.5360641479492
Class: HF_HLHS
Rules_109	passed counts:4
node_0: feature_name=FOXO3	feature_id[0].value > threshold=573.5425109863281
node_134: feature_name=BAI3	feature_id[6].value <= threshold=865.9258117675781
node_135: feature_name=AGAP1	feature_id[140].value > threshold=399.9600067138672
node_305: feature_name=SHROOM3	feature_id[77].value <= threshold=32.596649169921875
node_306: feature_name=XIST	feature_id[10].value <= threshold=132.1352996826172
node_307: feature_name=PAPPA	feature_id[59].value <= threshold=396.1114196777344
node_308: feature_name=LINC01088	feature_id[16].value <= threshold=892.5615539550781
node_309: feature_name=CRY1	feature_id[80].value <= threshold=449.5299530029297
node_310: feature_name=SGIP1	feature_id[22].value <= threshold=373.0818634033203
node_311: feature_name=ZNF385D	feature_id[28].value <= threshold=207.96994018554688
node_312: feature_name=STK39	feature_id[183].value <= threshold=161.95035552978516
Class: Donor
Rules_110	passed counts:4
node_0: feature_name=FOXO3	feature_id[0].value > threshold=573.5425109863281
node_134: feature_name=BAI3	feature_id[6].value <= threshold=865.9258117675781
node_135: feature_name=AGAP1	feature_id[140].value <= threshold=399.9600067138672
node_136: feature_name=XIST	feature_id[10].value > threshold=187.0405502319336
node_280: feature_name=BAI3	feature_id[6].value > threshold=575.6353759765625
node_296: feature_name=MED13L	feature_id[3].value <= threshold=929.3746337890625
node_297: feature_name=CFH	feature_id[5].value > threshold=502.4923553466797
node_299: feature_name=ZNF385D	feature_id[28].value > threshold=658.7686767578125
node_301: feature_name=SPRED2	feature_id[86].value > threshold=385.2080078125
Class: TOF
Rules_111	passed counts:4
node_0: feature_name=FOXO3	feature_id[0].value > threshold=573.5425109863281
node_134: feature_name=BAI3	feature_id[6].value <= threshold=865.9258117675781
node_135: feature_name=AGAP1	feature_id[140].value <= threshold=399.9600067138672
node_136: feature_name=XIST	feature_id[10].value <= threshold=187.0405502319336
node_137: feature_name=BAI3	feature_id[6].value > threshold=318.31927490234375
node_189: feature_name=RP11-64D24.2	feature_id[1].value > threshold=397.1408386230469
node_215: feature_name=PTEN	feature_id[15].value <= threshold=552.9752502441406
node_216: feature_name=CFH	feature_id[5].value <= threshold=749.2039794921875
node_217: feature_name=PHC2	feature_id[94].value > threshold=192.2337875366211
node_225: feature_name=PRR16	feature_id[240].value > threshold=762.9290771484375
Class: DCM
Rules_112	passed counts:4
node_0: feature_name=FOXO3	feature_id[0].value > threshold=573.5425109863281
node_134: feature_name=BAI3	feature_id[6].value <= threshold=865.9258117675781
node_135: feature_name=AGAP1	feature_id[140].value <= threshold=399.9600067138672
node_136: feature_name=XIST	feature_id[10].value <= threshold=187.0405502319336
node_137: feature_name=BAI3	feature_id[6].value <= threshold=318.31927490234375
node_138: feature_name=PAPPA	feature_id[59].value > threshold=400.72979736328125
node_180: feature_name=PRR16	feature_id[240].value > threshold=745.0700378417969
Class: DCM
Rules_113	passed counts:4
node_0: feature_name=FOXO3	feature_id[0].value <= threshold=573.5425109863281
node_1: feature_name=RNF115	feature_id[193].value <= threshold=357.2385711669922
node_2: feature_name=GAS7	feature_id[54].value > threshold=286.4111633300781
node_20: feature_name=PAPPA	feature_id[59].value <= threshold=680.1363830566406
node_21: feature_name=PEAK1	feature_id[13].value <= threshold=999.0311584472656
node_22: feature_name=TM4SF2	feature_id[92].value <= threshold=693.8065185546875
node_23: feature_name=KALRN	feature_id[65].value <= threshold=788.9547729492188
node_24: feature_name=MYL2	feature_id[35].value <= threshold=1140.9652709960938
node_25: feature_name=RAB11A	feature_id[124].value > threshold=858.8241577148438
Class: HCM
Rules_114	passed counts:3
node_0: feature_name=FOXO3	feature_id[0].value > threshold=573.5425109863281
node_134: feature_name=BAI3	feature_id[6].value > threshold=865.9258117675781
node_474: feature_name=GAS7	feature_id[54].value <= threshold=1405.97607421875
node_475: feature_name=PTEN	feature_id[15].value > threshold=526.3194274902344
node_495: feature_name=MED13L	feature_id[3].value > threshold=759.8215637207031
node_503: feature_name=SPRED2	feature_id[86].value > threshold=261.475341796875
node_509: feature_name=ELN	feature_id[9].value <= threshold=1845.8733825683594
node_510: feature_name=CFH	feature_id[5].value > threshold=2049.0003662109375
node_524: feature_name=ROCK2	feature_id[187].value <= threshold=209.26612854003906
Class: DCM
Rules_115	passed counts:3
node_0: feature_name=FOXO3	feature_id[0].value > threshold=573.5425109863281
node_134: feature_name=BAI3	feature_id[6].value > threshold=865.9258117675781
node_474: feature_name=GAS7	feature_id[54].value <= threshold=1405.97607421875
node_475: feature_name=PTEN	feature_id[15].value > threshold=526.3194274902344
node_495: feature_name=MED13L	feature_id[3].value > threshold=759.8215637207031
node_503: feature_name=SPRED2	feature_id[86].value > threshold=261.475341796875
node_509: feature_name=ELN	feature_id[9].value <= threshold=1845.8733825683594
node_510: feature_name=CFH	feature_id[5].value <= threshold=2049.0003662109375
node_511: feature_name=TOP1	feature_id[64].value <= threshold=893.7705383300781
node_512: feature_name=ZBTB16	feature_id[11].value > threshold=589.9155578613281
node_514: feature_name=UST	feature_id[33].value > threshold=295.36155700683594
node_518: feature_name=PARD3	feature_id[52].value <= threshold=302.91917419433594
node_519: feature_name=RLF	feature_id[138].value <= threshold=147.05882263183594
Class: TOF
Rules_116	passed counts:3
node_0: feature_name=FOXO3	feature_id[0].value > threshold=573.5425109863281
node_134: feature_name=BAI3	feature_id[6].value > threshold=865.9258117675781
node_474: feature_name=GAS7	feature_id[54].value <= threshold=1405.97607421875
node_475: feature_name=PTEN	feature_id[15].value > threshold=526.3194274902344
node_495: feature_name=MED13L	feature_id[3].value > threshold=759.8215637207031
node_503: feature_name=SPRED2	feature_id[86].value <= threshold=261.475341796875
node_504: feature_name=COL21A1	feature_id[8].value > threshold=418.9613494873047
node_506: feature_name=PARD3	feature_id[52].value > threshold=889.3094482421875
Class: TOF
Rules_117	passed counts:3
node_0: feature_name=FOXO3	feature_id[0].value > threshold=573.5425109863281
node_134: feature_name=BAI3	feature_id[6].value <= threshold=865.9258117675781
node_135: feature_name=AGAP1	feature_id[140].value > threshold=399.9600067138672
node_305: feature_name=SHROOM3	feature_id[77].value > threshold=32.596649169921875
node_365: feature_name=XIST	feature_id[10].value <= threshold=234.9902801513672
node_366: feature_name=SRPX	feature_id[229].value > threshold=606.0069580078125
node_450: feature_name=PPAP2B	feature_id[96].value <= threshold=2073.242431640625
node_451: feature_name=TM4SF2	feature_id[92].value <= threshold=152.24346160888672
node_452: feature_name=LTBP1	feature_id[24].value <= threshold=656.5333099365234
Class: DCM
Rules_118	passed counts:3
node_0: feature_name=FOXO3	feature_id[0].value > threshold=573.5425109863281
node_134: feature_name=BAI3	feature_id[6].value <= threshold=865.9258117675781
node_135: feature_name=AGAP1	feature_id[140].value > threshold=399.9600067138672
node_305: feature_name=SHROOM3	feature_id[77].value > threshold=32.596649169921875
node_365: feature_name=XIST	feature_id[10].value <= threshold=234.9902801513672
node_366: feature_name=SRPX	feature_id[229].value <= threshold=606.0069580078125
node_367: feature_name=LINGO1	feature_id[14].value <= threshold=401.9324493408203
node_368: feature_name=PEAK1	feature_id[13].value > threshold=1352.096435546875
node_442: feature_name=CCDC102B	feature_id[2].value > threshold=623.6607360839844
Class: DCM
Rules_119	passed counts:3
node_0: feature_name=FOXO3	feature_id[0].value > threshold=573.5425109863281
node_134: feature_name=BAI3	feature_id[6].value <= threshold=865.9258117675781
node_135: feature_name=AGAP1	feature_id[140].value > threshold=399.9600067138672
node_305: feature_name=SHROOM3	feature_id[77].value > threshold=32.596649169921875
node_365: feature_name=XIST	feature_id[10].value <= threshold=234.9902801513672
node_366: feature_name=SRPX	feature_id[229].value <= threshold=606.0069580078125
node_367: feature_name=LINGO1	feature_id[14].value <= threshold=401.9324493408203
node_368: feature_name=PEAK1	feature_id[13].value <= threshold=1352.096435546875
node_369: feature_name=ERI2	feature_id[53].value <= threshold=423.72889709472656
node_370: feature_name=LINC01088	feature_id[16].value <= threshold=1030.2373046875
node_371: feature_name=RNF115	feature_id[193].value > threshold=209.3804702758789
node_383: feature_name=PDK4	feature_id[42].value <= threshold=380.08714294433594
node_384: feature_name=LINC00969	feature_id[29].value > threshold=661.4634704589844
Class: Neo_HLHS
Rules_120	passed counts:3
node_0: feature_name=FOXO3	feature_id[0].value > threshold=573.5425109863281
node_134: feature_name=BAI3	feature_id[6].value <= threshold=865.9258117675781
node_135: feature_name=AGAP1	feature_id[140].value > threshold=399.9600067138672
node_305: feature_name=SHROOM3	feature_id[77].value > threshold=32.596649169921875
node_365: feature_name=XIST	feature_id[10].value <= threshold=234.9902801513672
node_366: feature_name=SRPX	feature_id[229].value <= threshold=606.0069580078125
node_367: feature_name=LINGO1	feature_id[14].value <= threshold=401.9324493408203
node_368: feature_name=PEAK1	feature_id[13].value <= threshold=1352.096435546875
node_369: feature_name=ERI2	feature_id[53].value <= threshold=423.72889709472656
node_370: feature_name=LINC01088	feature_id[16].value <= threshold=1030.2373046875
node_371: feature_name=RNF115	feature_id[193].value > threshold=209.3804702758789
node_383: feature_name=PDK4	feature_id[42].value <= threshold=380.08714294433594
node_384: feature_name=LINC00969	feature_id[29].value <= threshold=661.4634704589844
node_385: feature_name=SEMA6D	feature_id[46].value <= threshold=713.6393127441406
node_386: feature_name=ARHGAP26	feature_id[31].value > threshold=101.15314483642578
node_388: feature_name=HIPK3	feature_id[162].value <= threshold=838.6634521484375
node_389: feature_name=TM4SF2	feature_id[92].value <= threshold=583.7154693603516
node_390: feature_name=PTPRT	feature_id[17].value <= threshold=442.9378662109375
node_391: feature_name=SGCD	feature_id[37].value <= threshold=762.0322570800781
node_392: feature_name=DDR2	feature_id[134].value <= threshold=449.6908416748047
node_393: feature_name=SF1	feature_id[220].value > threshold=386.99713134765625
node_407: feature_name=IRAK3	feature_id[60].value > threshold=400.3453063964844
Class: DCM
Rules_121	passed counts:3
node_0: feature_name=FOXO3	feature_id[0].value > threshold=573.5425109863281
node_134: feature_name=BAI3	feature_id[6].value <= threshold=865.9258117675781
node_135: feature_name=AGAP1	feature_id[140].value > threshold=399.9600067138672
node_305: feature_name=SHROOM3	feature_id[77].value <= threshold=32.596649169921875
node_306: feature_name=XIST	feature_id[10].value <= threshold=132.1352996826172
node_307: feature_name=PAPPA	feature_id[59].value > threshold=396.1114196777344
node_331: feature_name=CRY1	feature_id[80].value <= threshold=710.7229614257812
node_332: feature_name=TGFBR3	feature_id[93].value > threshold=296.1918029785156
node_338: feature_name=MED13L	feature_id[3].value > threshold=1160.7977294921875
node_348: feature_name=PTEN	feature_id[15].value > threshold=219.3555145263672
Class: DCM
Rules_122	passed counts:3
node_0: feature_name=FOXO3	feature_id[0].value > threshold=573.5425109863281
node_134: feature_name=BAI3	feature_id[6].value <= threshold=865.9258117675781
node_135: feature_name=AGAP1	feature_id[140].value <= threshold=399.9600067138672
node_136: feature_name=XIST	feature_id[10].value > threshold=187.0405502319336
node_280: feature_name=BAI3	feature_id[6].value <= threshold=575.6353759765625
node_281: feature_name=DDR2	feature_id[134].value <= threshold=311.8186492919922
node_282: feature_name=PDE10A	feature_id[103].value > threshold=346.7927551269531
Class: Donor
Rules_123	passed counts:3
node_0: feature_name=FOXO3	feature_id[0].value > threshold=573.5425109863281
node_134: feature_name=BAI3	feature_id[6].value <= threshold=865.9258117675781
node_135: feature_name=AGAP1	feature_id[140].value <= threshold=399.9600067138672
node_136: feature_name=XIST	feature_id[10].value <= threshold=187.0405502319336
node_137: feature_name=BAI3	feature_id[6].value > threshold=318.31927490234375
node_189: feature_name=RP11-64D24.2	feature_id[1].value > threshold=397.1408386230469
node_215: feature_name=PTEN	feature_id[15].value <= threshold=552.9752502441406
node_216: feature_name=CFH	feature_id[5].value > threshold=749.2039794921875
node_228: feature_name=PPAP2B	feature_id[96].value <= threshold=2161.4649658203125
node_229: feature_name=OPHN1	feature_id[160].value <= threshold=660.0901489257812
node_230: feature_name=PTEN	feature_id[15].value > threshold=512.5642700195312
node_264: feature_name=ARHGAP26	feature_id[31].value <= threshold=539.7877502441406
node_265: feature_name=ROCK2	feature_id[187].value <= threshold=220.89385986328125
Class: DCM
Rules_124	passed counts:3
node_0: feature_name=FOXO3	feature_id[0].value > threshold=573.5425109863281
node_134: feature_name=BAI3	feature_id[6].value <= threshold=865.9258117675781
node_135: feature_name=AGAP1	feature_id[140].value <= threshold=399.9600067138672
node_136: feature_name=XIST	feature_id[10].value <= threshold=187.0405502319336
node_137: feature_name=BAI3	feature_id[6].value > threshold=318.31927490234375
node_189: feature_name=RP11-64D24.2	feature_id[1].value > threshold=397.1408386230469
node_215: feature_name=PTEN	feature_id[15].value <= threshold=552.9752502441406
node_216: feature_name=CFH	feature_id[5].value > threshold=749.2039794921875
node_228: feature_name=PPAP2B	feature_id[96].value <= threshold=2161.4649658203125
node_229: feature_name=OPHN1	feature_id[160].value <= threshold=660.0901489257812
node_230: feature_name=PTEN	feature_id[15].value <= threshold=512.5642700195312
node_231: feature_name=RP11-597D13.9	feature_id[236].value > threshold=397.6935119628906
node_261: feature_name=SGIP1	feature_id[22].value <= threshold=203.69277954101562
Class: DCM
Rules_125	passed counts:3
node_0: feature_name=FOXO3	feature_id[0].value > threshold=573.5425109863281
node_134: feature_name=BAI3	feature_id[6].value <= threshold=865.9258117675781
node_135: feature_name=AGAP1	feature_id[140].value <= threshold=399.9600067138672
node_136: feature_name=XIST	feature_id[10].value <= threshold=187.0405502319336
node_137: feature_name=BAI3	feature_id[6].value > threshold=318.31927490234375
node_189: feature_name=RP11-64D24.2	feature_id[1].value > threshold=397.1408386230469
node_215: feature_name=PTEN	feature_id[15].value <= threshold=552.9752502441406
node_216: feature_name=CFH	feature_id[5].value > threshold=749.2039794921875
node_228: feature_name=PPAP2B	feature_id[96].value <= threshold=2161.4649658203125
node_229: feature_name=OPHN1	feature_id[160].value <= threshold=660.0901489257812
node_230: feature_name=PTEN	feature_id[15].value <= threshold=512.5642700195312
node_231: feature_name=RP11-597D13.9	feature_id[236].value <= threshold=397.6935119628906
node_232: feature_name=SDK1	feature_id[57].value <= threshold=404.47264099121094
node_233: feature_name=LINC01088	feature_id[16].value > threshold=353.1456756591797
node_237: feature_name=OPHN1	feature_id[160].value <= threshold=546.0419616699219
node_238: feature_name=RP11-219B17.1	feature_id[191].value <= threshold=163.49266815185547
node_239: feature_name=SULF1	feature_id[88].value <= threshold=196.98737335205078
Class: DCM
Rules_126	passed counts:3
node_0: feature_name=FOXO3	feature_id[0].value > threshold=573.5425109863281
node_134: feature_name=BAI3	feature_id[6].value <= threshold=865.9258117675781
node_135: feature_name=AGAP1	feature_id[140].value <= threshold=399.9600067138672
node_136: feature_name=XIST	feature_id[10].value <= threshold=187.0405502319336
node_137: feature_name=BAI3	feature_id[6].value <= threshold=318.31927490234375
node_138: feature_name=PAPPA	feature_id[59].value <= threshold=400.72979736328125
node_139: feature_name=PDK4	feature_id[42].value <= threshold=201.59526824951172
node_140: feature_name=RP11-64D24.2	feature_id[1].value <= threshold=1173.98681640625
node_141: feature_name=GLUL	feature_id[55].value <= threshold=338.0475769042969
node_142: feature_name=USP47	feature_id[114].value > threshold=483.730712890625
node_150: feature_name=PTEN	feature_id[15].value <= threshold=122.2195053100586
Class: Donor
Rules_127	passed counts:3
node_0: feature_name=FOXO3	feature_id[0].value > threshold=573.5425109863281
node_134: feature_name=BAI3	feature_id[6].value <= threshold=865.9258117675781
node_135: feature_name=AGAP1	feature_id[140].value <= threshold=399.9600067138672
node_136: feature_name=XIST	feature_id[10].value <= threshold=187.0405502319336
node_137: feature_name=BAI3	feature_id[6].value <= threshold=318.31927490234375
node_138: feature_name=PAPPA	feature_id[59].value <= threshold=400.72979736328125
node_139: feature_name=PDK4	feature_id[42].value <= threshold=201.59526824951172
node_140: feature_name=RP11-64D24.2	feature_id[1].value <= threshold=1173.98681640625
node_141: feature_name=GLUL	feature_id[55].value <= threshold=338.0475769042969
node_142: feature_name=USP47	feature_id[114].value <= threshold=483.730712890625
node_143: feature_name=PHLDB1	feature_id[56].value <= threshold=49.38271713256836
Class: HF_HLHS
Rules_128	passed counts:3
node_0: feature_name=FOXO3	feature_id[0].value <= threshold=573.5425109863281
node_1: feature_name=RNF115	feature_id[193].value > threshold=357.2385711669922
node_105: feature_name=XIST	feature_id[10].value > threshold=77.0060043334961
node_121: feature_name=LINC00969	feature_id[29].value <= threshold=362.0633087158203
node_122: feature_name=TTC28	feature_id[25].value > threshold=600.5940551757812
node_126: feature_name=ZBTB16	feature_id[11].value > threshold=588.8324890136719
node_128: feature_name=LTBP1	feature_id[24].value <= threshold=798.7979888916016
Class: HCM
Rules_129	passed counts:3
node_0: feature_name=FOXO3	feature_id[0].value <= threshold=573.5425109863281
node_1: feature_name=RNF115	feature_id[193].value <= threshold=357.2385711669922
node_2: feature_name=GAS7	feature_id[54].value > threshold=286.4111633300781
node_20: feature_name=PAPPA	feature_id[59].value <= threshold=680.1363830566406
node_21: feature_name=PEAK1	feature_id[13].value <= threshold=999.0311584472656
node_22: feature_name=TM4SF2	feature_id[92].value <= threshold=693.8065185546875
node_23: feature_name=KALRN	feature_id[65].value <= threshold=788.9547729492188
node_24: feature_name=MYL2	feature_id[35].value <= threshold=1140.9652709960938
node_25: feature_name=RAB11A	feature_id[124].value <= threshold=858.8241577148438
node_26: feature_name=BAI3	feature_id[6].value > threshold=45.54148864746094
node_38: feature_name=HIPK3	feature_id[162].value <= threshold=790.9773559570312
node_39: feature_name=CCDC102B	feature_id[2].value <= threshold=1448.152099609375
node_40: feature_name=SRPX	feature_id[229].value <= threshold=962.0059509277344
node_41: feature_name=PAPPA	feature_id[59].value <= threshold=611.5133056640625
node_42: feature_name=DDIT4	feature_id[75].value <= threshold=341.9842987060547
node_43: feature_name=ELN	feature_id[9].value <= threshold=3358.4349365234375
node_44: feature_name=CNTN4	feature_id[26].value <= threshold=658.0553894042969
node_45: feature_name=RNF115	feature_id[193].value <= threshold=355.9353332519531
node_46: feature_name=PTPRM	feature_id[39].value > threshold=833.6441345214844
node_56: feature_name=PPAP2B	feature_id[96].value > threshold=235.57080078125
Class: Donor
Rules_130	passed counts:3
node_0: feature_name=FOXO3	feature_id[0].value <= threshold=573.5425109863281
node_1: feature_name=RNF115	feature_id[193].value <= threshold=357.2385711669922
node_2: feature_name=GAS7	feature_id[54].value > threshold=286.4111633300781
node_20: feature_name=PAPPA	feature_id[59].value <= threshold=680.1363830566406
node_21: feature_name=PEAK1	feature_id[13].value <= threshold=999.0311584472656
node_22: feature_name=TM4SF2	feature_id[92].value <= threshold=693.8065185546875
node_23: feature_name=KALRN	feature_id[65].value <= threshold=788.9547729492188
node_24: feature_name=MYL2	feature_id[35].value <= threshold=1140.9652709960938
node_25: feature_name=RAB11A	feature_id[124].value <= threshold=858.8241577148438
node_26: feature_name=BAI3	feature_id[6].value > threshold=45.54148864746094
node_38: feature_name=HIPK3	feature_id[162].value <= threshold=790.9773559570312
node_39: feature_name=CCDC102B	feature_id[2].value <= threshold=1448.152099609375
node_40: feature_name=SRPX	feature_id[229].value <= threshold=962.0059509277344
node_41: feature_name=PAPPA	feature_id[59].value <= threshold=611.5133056640625
node_42: feature_name=DDIT4	feature_id[75].value <= threshold=341.9842987060547
node_43: feature_name=ELN	feature_id[9].value <= threshold=3358.4349365234375
node_44: feature_name=CNTN4	feature_id[26].value <= threshold=658.0553894042969
node_45: feature_name=RNF115	feature_id[193].value <= threshold=355.9353332519531
node_46: feature_name=PTPRM	feature_id[39].value <= threshold=833.6441345214844
node_47: feature_name=TTC28	feature_id[25].value <= threshold=262.7434844970703
node_48: feature_name=IL1RAPL1	feature_id[4].value > threshold=392.13365173339844
Class: HCM
Rules_131	passed counts:3
node_0: feature_name=FOXO3	feature_id[0].value <= threshold=573.5425109863281
node_1: feature_name=RNF115	feature_id[193].value <= threshold=357.2385711669922
node_2: feature_name=GAS7	feature_id[54].value > threshold=286.4111633300781
node_20: feature_name=PAPPA	feature_id[59].value <= threshold=680.1363830566406
node_21: feature_name=PEAK1	feature_id[13].value <= threshold=999.0311584472656
node_22: feature_name=TM4SF2	feature_id[92].value <= threshold=693.8065185546875
node_23: feature_name=KALRN	feature_id[65].value <= threshold=788.9547729492188
node_24: feature_name=MYL2	feature_id[35].value <= threshold=1140.9652709960938
node_25: feature_name=RAB11A	feature_id[124].value <= threshold=858.8241577148438
node_26: feature_name=BAI3	feature_id[6].value <= threshold=45.54148864746094
node_27: feature_name=ELN	feature_id[9].value <= threshold=525.7191009521484
node_28: feature_name=IL1RAPL1	feature_id[4].value > threshold=473.22718811035156
Class: HCM
Rules_132	passed counts:2
node_0: feature_name=FOXO3	feature_id[0].value > threshold=573.5425109863281
node_134: feature_name=BAI3	feature_id[6].value > threshold=865.9258117675781
node_474: feature_name=GAS7	feature_id[54].value <= threshold=1405.97607421875
node_475: feature_name=PTEN	feature_id[15].value > threshold=526.3194274902344
node_495: feature_name=MED13L	feature_id[3].value > threshold=759.8215637207031
node_503: feature_name=SPRED2	feature_id[86].value <= threshold=261.475341796875
node_504: feature_name=COL21A1	feature_id[8].value > threshold=418.9613494873047
node_506: feature_name=PARD3	feature_id[52].value <= threshold=889.3094482421875
Class: Neo_HLHS
Rules_133	passed counts:2
node_0: feature_name=FOXO3	feature_id[0].value > threshold=573.5425109863281
node_134: feature_name=BAI3	feature_id[6].value > threshold=865.9258117675781
node_474: feature_name=GAS7	feature_id[54].value <= threshold=1405.97607421875
node_475: feature_name=PTEN	feature_id[15].value <= threshold=526.3194274902344
node_476: feature_name=LINC01088	feature_id[16].value > threshold=693.50830078125
node_492: feature_name=RP11-597D13.9	feature_id[236].value > threshold=554.4371490478516
Class: DCM
Rules_134	passed counts:2
node_0: feature_name=FOXO3	feature_id[0].value > threshold=573.5425109863281
node_134: feature_name=BAI3	feature_id[6].value <= threshold=865.9258117675781
node_135: feature_name=AGAP1	feature_id[140].value > threshold=399.9600067138672
node_305: feature_name=SHROOM3	feature_id[77].value > threshold=32.596649169921875
node_365: feature_name=XIST	feature_id[10].value > threshold=234.9902801513672
node_459: feature_name=BAI3	feature_id[6].value > threshold=431.4710235595703
node_465: feature_name=ZBTB16	feature_id[11].value > threshold=805.4067687988281
node_467: feature_name=IRAK3	feature_id[60].value <= threshold=271.7455749511719
node_468: feature_name=SGCD	feature_id[37].value <= threshold=128.99896240234375
Class: HCM
Rules_135	passed counts:2
node_0: feature_name=FOXO3	feature_id[0].value > threshold=573.5425109863281
node_134: feature_name=BAI3	feature_id[6].value <= threshold=865.9258117675781
node_135: feature_name=AGAP1	feature_id[140].value > threshold=399.9600067138672
node_305: feature_name=SHROOM3	feature_id[77].value > threshold=32.596649169921875
node_365: feature_name=XIST	feature_id[10].value > threshold=234.9902801513672
node_459: feature_name=BAI3	feature_id[6].value <= threshold=431.4710235595703
node_460: feature_name=DDR2	feature_id[134].value <= threshold=297.7548828125
node_461: feature_name=PTPRM	feature_id[39].value > threshold=494.404541015625
Class: DCM
Rules_136	passed counts:2
node_0: feature_name=FOXO3	feature_id[0].value > threshold=573.5425109863281
node_134: feature_name=BAI3	feature_id[6].value <= threshold=865.9258117675781
node_135: feature_name=AGAP1	feature_id[140].value > threshold=399.9600067138672
node_305: feature_name=SHROOM3	feature_id[77].value > threshold=32.596649169921875
node_365: feature_name=XIST	feature_id[10].value <= threshold=234.9902801513672
node_366: feature_name=SRPX	feature_id[229].value > threshold=606.0069580078125
node_450: feature_name=PPAP2B	feature_id[96].value <= threshold=2073.242431640625
node_451: feature_name=TM4SF2	feature_id[92].value <= threshold=152.24346160888672
node_452: feature_name=LTBP1	feature_id[24].value > threshold=656.5333099365234
node_454: feature_name=GPHN	feature_id[19].value > threshold=841.5712585449219
Class: TOF
Rules_137	passed counts:2
node_0: feature_name=FOXO3	feature_id[0].value > threshold=573.5425109863281
node_134: feature_name=BAI3	feature_id[6].value <= threshold=865.9258117675781
node_135: feature_name=AGAP1	feature_id[140].value > threshold=399.9600067138672
node_305: feature_name=SHROOM3	feature_id[77].value > threshold=32.596649169921875
node_365: feature_name=XIST	feature_id[10].value <= threshold=234.9902801513672
node_366: feature_name=SRPX	feature_id[229].value > threshold=606.0069580078125
node_450: feature_name=PPAP2B	feature_id[96].value <= threshold=2073.242431640625
node_451: feature_name=TM4SF2	feature_id[92].value <= threshold=152.24346160888672
node_452: feature_name=LTBP1	feature_id[24].value > threshold=656.5333099365234
node_454: feature_name=GPHN	feature_id[19].value <= threshold=841.5712585449219
Class: HF_HLHS
Rules_138	passed counts:2
node_0: feature_name=FOXO3	feature_id[0].value > threshold=573.5425109863281
node_134: feature_name=BAI3	feature_id[6].value <= threshold=865.9258117675781
node_135: feature_name=AGAP1	feature_id[140].value > threshold=399.9600067138672
node_305: feature_name=SHROOM3	feature_id[77].value > threshold=32.596649169921875
node_365: feature_name=XIST	feature_id[10].value <= threshold=234.9902801513672
node_366: feature_name=SRPX	feature_id[229].value <= threshold=606.0069580078125
node_367: feature_name=LINGO1	feature_id[14].value > threshold=401.9324493408203
node_445: feature_name=ITGA8	feature_id[128].value <= threshold=109.74539184570312
node_446: feature_name=C1orf21	feature_id[87].value > threshold=782.809326171875
Class: DCM
Rules_139	passed counts:2
node_0: feature_name=FOXO3	feature_id[0].value > threshold=573.5425109863281
node_134: feature_name=BAI3	feature_id[6].value <= threshold=865.9258117675781
node_135: feature_name=AGAP1	feature_id[140].value > threshold=399.9600067138672
node_305: feature_name=SHROOM3	feature_id[77].value > threshold=32.596649169921875
node_365: feature_name=XIST	feature_id[10].value <= threshold=234.9902801513672
node_366: feature_name=SRPX	feature_id[229].value <= threshold=606.0069580078125
node_367: feature_name=LINGO1	feature_id[14].value <= threshold=401.9324493408203
node_368: feature_name=PEAK1	feature_id[13].value <= threshold=1352.096435546875
node_369: feature_name=ERI2	feature_id[53].value <= threshold=423.72889709472656
node_370: feature_name=LINC01088	feature_id[16].value <= threshold=1030.2373046875
node_371: feature_name=RNF115	feature_id[193].value > threshold=209.3804702758789
node_383: feature_name=PDK4	feature_id[42].value <= threshold=380.08714294433594
node_384: feature_name=LINC00969	feature_id[29].value <= threshold=661.4634704589844
node_385: feature_name=SEMA6D	feature_id[46].value <= threshold=713.6393127441406
node_386: feature_name=ARHGAP26	feature_id[31].value > threshold=101.15314483642578
node_388: feature_name=HIPK3	feature_id[162].value <= threshold=838.6634521484375
node_389: feature_name=TM4SF2	feature_id[92].value <= threshold=583.7154693603516
node_390: feature_name=PTPRT	feature_id[17].value <= threshold=442.9378662109375
node_391: feature_name=SGCD	feature_id[37].value <= threshold=762.0322570800781
node_392: feature_name=DDR2	feature_id[134].value <= threshold=449.6908416748047
node_393: feature_name=SF1	feature_id[220].value <= threshold=386.99713134765625
node_394: feature_name=PEAK1	feature_id[13].value > threshold=70.18528747558594
node_398: feature_name=AGAP1	feature_id[140].value > threshold=401.8081512451172
node_402: feature_name=MAMDC2-AS1	feature_id[107].value > threshold=619.8679504394531
node_404: feature_name=CLMP	feature_id[70].value <= threshold=209.31461334228516
Class: HF_HLHS
Rules_140	passed counts:2
node_0: feature_name=FOXO3	feature_id[0].value > threshold=573.5425109863281
node_134: feature_name=BAI3	feature_id[6].value <= threshold=865.9258117675781
node_135: feature_name=AGAP1	feature_id[140].value > threshold=399.9600067138672
node_305: feature_name=SHROOM3	feature_id[77].value <= threshold=32.596649169921875
node_306: feature_name=XIST	feature_id[10].value <= threshold=132.1352996826172
node_307: feature_name=PAPPA	feature_id[59].value <= threshold=396.1114196777344
node_308: feature_name=LINC01088	feature_id[16].value <= threshold=892.5615539550781
node_309: feature_name=CRY1	feature_id[80].value <= threshold=449.5299530029297
node_310: feature_name=SGIP1	feature_id[22].value <= threshold=373.0818634033203
node_311: feature_name=ZNF385D	feature_id[28].value > threshold=207.96994018554688
node_315: feature_name=CNTN4	feature_id[26].value > threshold=457.3386535644531
Class: HF_HLHS
Rules_141	passed counts:2
node_0: feature_name=FOXO3	feature_id[0].value > threshold=573.5425109863281
node_134: feature_name=BAI3	feature_id[6].value <= threshold=865.9258117675781
node_135: feature_name=AGAP1	feature_id[140].value <= threshold=399.9600067138672
node_136: feature_name=XIST	feature_id[10].value > threshold=187.0405502319336
node_280: feature_name=BAI3	feature_id[6].value <= threshold=575.6353759765625
node_281: feature_name=DDR2	feature_id[134].value <= threshold=311.8186492919922
node_282: feature_name=PDE10A	feature_id[103].value <= threshold=346.7927551269531
node_283: feature_name=FRAS1	feature_id[99].value > threshold=337.45970153808594
Class: TOF
Rules_142	passed counts:2
node_0: feature_name=FOXO3	feature_id[0].value > threshold=573.5425109863281
node_134: feature_name=BAI3	feature_id[6].value <= threshold=865.9258117675781
node_135: feature_name=AGAP1	feature_id[140].value <= threshold=399.9600067138672
node_136: feature_name=XIST	feature_id[10].value <= threshold=187.0405502319336
node_137: feature_name=BAI3	feature_id[6].value > threshold=318.31927490234375
node_189: feature_name=RP11-64D24.2	feature_id[1].value > threshold=397.1408386230469
node_215: feature_name=PTEN	feature_id[15].value > threshold=552.9752502441406
node_273: feature_name=ZNF385D	feature_id[28].value > threshold=297.5303726196289
node_275: feature_name=SPRED1	feature_id[221].value > threshold=194.3102035522461
node_277: feature_name=LHFP	feature_id[7].value > threshold=2241.0852661132812
Class: TOF
Rules_143	passed counts:2
node_0: feature_name=FOXO3	feature_id[0].value > threshold=573.5425109863281
node_134: feature_name=BAI3	feature_id[6].value <= threshold=865.9258117675781
node_135: feature_name=AGAP1	feature_id[140].value <= threshold=399.9600067138672
node_136: feature_name=XIST	feature_id[10].value <= threshold=187.0405502319336
node_137: feature_name=BAI3	feature_id[6].value > threshold=318.31927490234375
node_189: feature_name=RP11-64D24.2	feature_id[1].value > threshold=397.1408386230469
node_215: feature_name=PTEN	feature_id[15].value > threshold=552.9752502441406
node_273: feature_name=ZNF385D	feature_id[28].value > threshold=297.5303726196289
node_275: feature_name=SPRED1	feature_id[221].value > threshold=194.3102035522461
node_277: feature_name=LHFP	feature_id[7].value <= threshold=2241.0852661132812
Class: HF_HLHS
Rules_144	passed counts:2
node_0: feature_name=FOXO3	feature_id[0].value > threshold=573.5425109863281
node_134: feature_name=BAI3	feature_id[6].value <= threshold=865.9258117675781
node_135: feature_name=AGAP1	feature_id[140].value <= threshold=399.9600067138672
node_136: feature_name=XIST	feature_id[10].value <= threshold=187.0405502319336
node_137: feature_name=BAI3	feature_id[6].value > threshold=318.31927490234375
node_189: feature_name=RP11-64D24.2	feature_id[1].value > threshold=397.1408386230469
node_215: feature_name=PTEN	feature_id[15].value <= threshold=552.9752502441406
node_216: feature_name=CFH	feature_id[5].value > threshold=749.2039794921875
node_228: feature_name=PPAP2B	feature_id[96].value > threshold=2161.4649658203125
node_270: feature_name=GAREM	feature_id[90].value <= threshold=558.871826171875
Class: Donor
Rules_145	passed counts:2
node_0: feature_name=FOXO3	feature_id[0].value > threshold=573.5425109863281
node_134: feature_name=BAI3	feature_id[6].value <= threshold=865.9258117675781
node_135: feature_name=AGAP1	feature_id[140].value <= threshold=399.9600067138672
node_136: feature_name=XIST	feature_id[10].value <= threshold=187.0405502319336
node_137: feature_name=BAI3	feature_id[6].value > threshold=318.31927490234375
node_189: feature_name=RP11-64D24.2	feature_id[1].value > threshold=397.1408386230469
node_215: feature_name=PTEN	feature_id[15].value <= threshold=552.9752502441406
node_216: feature_name=CFH	feature_id[5].value > threshold=749.2039794921875
node_228: feature_name=PPAP2B	feature_id[96].value <= threshold=2161.4649658203125
node_229: feature_name=OPHN1	feature_id[160].value <= threshold=660.0901489257812
node_230: feature_name=PTEN	feature_id[15].value <= threshold=512.5642700195312
node_231: feature_name=RP11-597D13.9	feature_id[236].value <= threshold=397.6935119628906
node_232: feature_name=SDK1	feature_id[57].value <= threshold=404.47264099121094
node_233: feature_name=LINC01088	feature_id[16].value > threshold=353.1456756591797
node_237: feature_name=OPHN1	feature_id[160].value > threshold=546.0419616699219
node_255: feature_name=RP11-767I20.1	feature_id[125].value > threshold=92.55831146240234
Class: HF_HLHS
Rules_146	passed counts:2
node_0: feature_name=FOXO3	feature_id[0].value > threshold=573.5425109863281
node_134: feature_name=BAI3	feature_id[6].value <= threshold=865.9258117675781
node_135: feature_name=AGAP1	feature_id[140].value <= threshold=399.9600067138672
node_136: feature_name=XIST	feature_id[10].value <= threshold=187.0405502319336
node_137: feature_name=BAI3	feature_id[6].value > threshold=318.31927490234375
node_189: feature_name=RP11-64D24.2	feature_id[1].value > threshold=397.1408386230469
node_215: feature_name=PTEN	feature_id[15].value <= threshold=552.9752502441406
node_216: feature_name=CFH	feature_id[5].value > threshold=749.2039794921875
node_228: feature_name=PPAP2B	feature_id[96].value <= threshold=2161.4649658203125
node_229: feature_name=OPHN1	feature_id[160].value <= threshold=660.0901489257812
node_230: feature_name=PTEN	feature_id[15].value <= threshold=512.5642700195312
node_231: feature_name=RP11-597D13.9	feature_id[236].value <= threshold=397.6935119628906
node_232: feature_name=SDK1	feature_id[57].value <= threshold=404.47264099121094
node_233: feature_name=LINC01088	feature_id[16].value > threshold=353.1456756591797
node_237: feature_name=OPHN1	feature_id[160].value <= threshold=546.0419616699219
node_238: feature_name=RP11-219B17.1	feature_id[191].value <= threshold=163.49266815185547
node_239: feature_name=SULF1	feature_id[88].value > threshold=196.98737335205078
node_241: feature_name=RP11-64D24.2	feature_id[1].value <= threshold=443.6731414794922
node_242: feature_name=KIAA1211	feature_id[156].value <= threshold=73.83343505859375
Class: HF_HLHS
Rules_147	passed counts:2
node_0: feature_name=FOXO3	feature_id[0].value > threshold=573.5425109863281
node_134: feature_name=BAI3	feature_id[6].value <= threshold=865.9258117675781
node_135: feature_name=AGAP1	feature_id[140].value <= threshold=399.9600067138672
node_136: feature_name=XIST	feature_id[10].value <= threshold=187.0405502319336
node_137: feature_name=BAI3	feature_id[6].value > threshold=318.31927490234375
node_189: feature_name=RP11-64D24.2	feature_id[1].value > threshold=397.1408386230469
node_215: feature_name=PTEN	feature_id[15].value <= threshold=552.9752502441406
node_216: feature_name=CFH	feature_id[5].value > threshold=749.2039794921875
node_228: feature_name=PPAP2B	feature_id[96].value <= threshold=2161.4649658203125
node_229: feature_name=OPHN1	feature_id[160].value <= threshold=660.0901489257812
node_230: feature_name=PTEN	feature_id[15].value <= threshold=512.5642700195312
node_231: feature_name=RP11-597D13.9	feature_id[236].value <= threshold=397.6935119628906
node_232: feature_name=SDK1	feature_id[57].value <= threshold=404.47264099121094
node_233: feature_name=LINC01088	feature_id[16].value <= threshold=353.1456756591797
node_234: feature_name=FIP1L1	feature_id[106].value <= threshold=87.5043716430664
Class: DCM
Rules_148	passed counts:2
node_0: feature_name=FOXO3	feature_id[0].value > threshold=573.5425109863281
node_134: feature_name=BAI3	feature_id[6].value <= threshold=865.9258117675781
node_135: feature_name=AGAP1	feature_id[140].value <= threshold=399.9600067138672
node_136: feature_name=XIST	feature_id[10].value <= threshold=187.0405502319336
node_137: feature_name=BAI3	feature_id[6].value > threshold=318.31927490234375
node_189: feature_name=RP11-64D24.2	feature_id[1].value <= threshold=397.1408386230469
node_190: feature_name=CCDC102B	feature_id[2].value <= threshold=261.74961853027344
node_191: feature_name=PHC2	feature_id[94].value <= threshold=310.6974334716797
node_192: feature_name=IGFBP3	feature_id[71].value > threshold=192.42982482910156
Class: HF_HLHS
Rules_149	passed counts:2
node_0: feature_name=FOXO3	feature_id[0].value > threshold=573.5425109863281
node_134: feature_name=BAI3	feature_id[6].value <= threshold=865.9258117675781
node_135: feature_name=AGAP1	feature_id[140].value <= threshold=399.9600067138672
node_136: feature_name=XIST	feature_id[10].value <= threshold=187.0405502319336
node_137: feature_name=BAI3	feature_id[6].value > threshold=318.31927490234375
node_189: feature_name=RP11-64D24.2	feature_id[1].value <= threshold=397.1408386230469
node_190: feature_name=CCDC102B	feature_id[2].value <= threshold=261.74961853027344
node_191: feature_name=PHC2	feature_id[94].value <= threshold=310.6974334716797
node_192: feature_name=IGFBP3	feature_id[71].value <= threshold=192.42982482910156
node_193: feature_name=PTEN	feature_id[15].value <= threshold=168.64653778076172
Class: HF_HLHS
Rules_150	passed counts:2
node_0: feature_name=FOXO3	feature_id[0].value > threshold=573.5425109863281
node_134: feature_name=BAI3	feature_id[6].value <= threshold=865.9258117675781
node_135: feature_name=AGAP1	feature_id[140].value <= threshold=399.9600067138672
node_136: feature_name=XIST	feature_id[10].value <= threshold=187.0405502319336
node_137: feature_name=BAI3	feature_id[6].value <= threshold=318.31927490234375
node_138: feature_name=PAPPA	feature_id[59].value > threshold=400.72979736328125
node_180: feature_name=PRR16	feature_id[240].value <= threshold=745.0700378417969
node_181: feature_name=CDC42EP4	feature_id[116].value <= threshold=436.5461120605469
node_182: feature_name=ELN	feature_id[9].value > threshold=428.8789520263672
node_184: feature_name=USP7	feature_id[228].value > threshold=104.69011688232422
Class: HF_HLHS
Rules_151	passed counts:2
node_0: feature_name=FOXO3	feature_id[0].value > threshold=573.5425109863281
node_134: feature_name=BAI3	feature_id[6].value <= threshold=865.9258117675781
node_135: feature_name=AGAP1	feature_id[140].value <= threshold=399.9600067138672
node_136: feature_name=XIST	feature_id[10].value <= threshold=187.0405502319336
node_137: feature_name=BAI3	feature_id[6].value <= threshold=318.31927490234375
node_138: feature_name=PAPPA	feature_id[59].value > threshold=400.72979736328125
node_180: feature_name=PRR16	feature_id[240].value <= threshold=745.0700378417969
node_181: feature_name=CDC42EP4	feature_id[116].value <= threshold=436.5461120605469
node_182: feature_name=ELN	feature_id[9].value > threshold=428.8789520263672
node_184: feature_name=USP7	feature_id[228].value <= threshold=104.69011688232422
Class: DCM
Rules_152	passed counts:2
node_0: feature_name=FOXO3	feature_id[0].value > threshold=573.5425109863281
node_134: feature_name=BAI3	feature_id[6].value <= threshold=865.9258117675781
node_135: feature_name=AGAP1	feature_id[140].value <= threshold=399.9600067138672
node_136: feature_name=XIST	feature_id[10].value <= threshold=187.0405502319336
node_137: feature_name=BAI3	feature_id[6].value <= threshold=318.31927490234375
node_138: feature_name=PAPPA	feature_id[59].value <= threshold=400.72979736328125
node_139: feature_name=PDK4	feature_id[42].value > threshold=201.59526824951172
node_159: feature_name=CFH	feature_id[5].value > threshold=783.4123840332031
node_167: feature_name=RP11-64D24.2	feature_id[1].value > threshold=254.72760009765625
node_173: feature_name=RP11-64D24.2	feature_id[1].value <= threshold=2003.7322387695312
node_174: feature_name=MUSK	feature_id[84].value > threshold=481.7262878417969
node_176: feature_name=TTN	feature_id[23].value > threshold=156.445556640625
Class: HF_HLHS
Rules_153	passed counts:2
node_0: feature_name=FOXO3	feature_id[0].value > threshold=573.5425109863281
node_134: feature_name=BAI3	feature_id[6].value <= threshold=865.9258117675781
node_135: feature_name=AGAP1	feature_id[140].value <= threshold=399.9600067138672
node_136: feature_name=XIST	feature_id[10].value <= threshold=187.0405502319336
node_137: feature_name=BAI3	feature_id[6].value <= threshold=318.31927490234375
node_138: feature_name=PAPPA	feature_id[59].value <= threshold=400.72979736328125
node_139: feature_name=PDK4	feature_id[42].value > threshold=201.59526824951172
node_159: feature_name=CFH	feature_id[5].value <= threshold=783.4123840332031
node_160: feature_name=NNMT	feature_id[81].value <= threshold=598.5050354003906
node_161: feature_name=RAB11A	feature_id[124].value > threshold=470.17234802246094
Class: HF_HLHS
Rules_154	passed counts:2
node_0: feature_name=FOXO3	feature_id[0].value > threshold=573.5425109863281
node_134: feature_name=BAI3	feature_id[6].value <= threshold=865.9258117675781
node_135: feature_name=AGAP1	feature_id[140].value <= threshold=399.9600067138672
node_136: feature_name=XIST	feature_id[10].value <= threshold=187.0405502319336
node_137: feature_name=BAI3	feature_id[6].value <= threshold=318.31927490234375
node_138: feature_name=PAPPA	feature_id[59].value <= threshold=400.72979736328125
node_139: feature_name=PDK4	feature_id[42].value <= threshold=201.59526824951172
node_140: feature_name=RP11-64D24.2	feature_id[1].value <= threshold=1173.98681640625
node_141: feature_name=GLUL	feature_id[55].value > threshold=338.0475769042969
node_153: feature_name=TM4SF2	feature_id[92].value <= threshold=74.01924133300781
node_154: feature_name=KCNT2	feature_id[48].value <= threshold=650.650634765625
Class: DCM
Rules_155	passed counts:2
node_0: feature_name=FOXO3	feature_id[0].value > threshold=573.5425109863281
node_134: feature_name=BAI3	feature_id[6].value <= threshold=865.9258117675781
node_135: feature_name=AGAP1	feature_id[140].value <= threshold=399.9600067138672
node_136: feature_name=XIST	feature_id[10].value <= threshold=187.0405502319336
node_137: feature_name=BAI3	feature_id[6].value <= threshold=318.31927490234375
node_138: feature_name=PAPPA	feature_id[59].value <= threshold=400.72979736328125
node_139: feature_name=PDK4	feature_id[42].value <= threshold=201.59526824951172
node_140: feature_name=RP11-64D24.2	feature_id[1].value <= threshold=1173.98681640625
node_141: feature_name=GLUL	feature_id[55].value <= threshold=338.0475769042969
node_142: feature_name=USP47	feature_id[114].value <= threshold=483.730712890625
node_143: feature_name=PHLDB1	feature_id[56].value > threshold=49.38271713256836
node_145: feature_name=SGCD	feature_id[37].value > threshold=488.03248596191406
Class: HF_HLHS
Rules_156	passed counts:2
node_0: feature_name=FOXO3	feature_id[0].value <= threshold=573.5425109863281
node_1: feature_name=RNF115	feature_id[193].value <= threshold=357.2385711669922
node_2: feature_name=GAS7	feature_id[54].value > threshold=286.4111633300781
node_20: feature_name=PAPPA	feature_id[59].value <= threshold=680.1363830566406
node_21: feature_name=PEAK1	feature_id[13].value > threshold=999.0311584472656
node_91: feature_name=XIST	feature_id[10].value > threshold=252.14321899414062
node_95: feature_name=CERS6	feature_id[115].value <= threshold=322.7889099121094
Class: Donor
Rules_157	passed counts:2
node_0: feature_name=FOXO3	feature_id[0].value <= threshold=573.5425109863281
node_1: feature_name=RNF115	feature_id[193].value <= threshold=357.2385711669922
node_2: feature_name=GAS7	feature_id[54].value > threshold=286.4111633300781
node_20: feature_name=PAPPA	feature_id[59].value <= threshold=680.1363830566406
node_21: feature_name=PEAK1	feature_id[13].value <= threshold=999.0311584472656
node_22: feature_name=TM4SF2	feature_id[92].value <= threshold=693.8065185546875
node_23: feature_name=KALRN	feature_id[65].value <= threshold=788.9547729492188
node_24: feature_name=MYL2	feature_id[35].value <= threshold=1140.9652709960938
node_25: feature_name=RAB11A	feature_id[124].value <= threshold=858.8241577148438
node_26: feature_name=BAI3	feature_id[6].value > threshold=45.54148864746094
[truncated: 1,569 more rows]

## Sheet: LightGBM
Rules_0	passed counts:5776
node_0: feature_name=ARL15	feature_id[5].value <= threshold=938.2843322753906
node_1: feature_name=PBX1	feature_id[38].value > threshold=321.0790252685547
node_31: feature_name=SERPINE1	feature_id[71].value <= threshold=675.4512634277344
node_32: feature_name=ELF2	feature_id[42].value <= threshold=908.5750122070312
node_33: feature_name=UTRN	feature_id[22].value <= threshold=844.3932495117188
node_34: feature_name=COL21A1	feature_id[45].value <= threshold=686.7439575195312
node_35: feature_name=FKBP5	feature_id[2].value <= threshold=2509.1287841796875
node_36: feature_name=SRPX	feature_id[82].value <= threshold=1418.9688110351562
node_37: feature_name=ITGBL1	feature_id[151].value <= threshold=1070.0962829589844
node_38: feature_name=PCSK6	feature_id[75].value <= threshold=1332.8630981445312
node_39: feature_name=FOXO1	feature_id[225].value <= threshold=1156.9820556640625
Class: Donor
Rules_1	passed counts:5541
node_0: feature_name=ARL15	feature_id[5].value > threshold=938.2843322753906
node_68: feature_name=USP53	feature_id[6].value > threshold=517.2413940429688
node_188: feature_name=RORA	feature_id[26].value > threshold=2799.596435546875
node_224: feature_name=COL6A3	feature_id[131].value > threshold=751.6401062011719
node_242: feature_name=XIST	feature_id[0].value <= threshold=440.3392333984375
node_243: feature_name=RP11-64D24.2	feature_id[15].value <= threshold=1394.9481201171875
node_244: feature_name=HIF3A	feature_id[115].value <= threshold=751.0653076171875
node_245: feature_name=EXT1	feature_id[235].value > threshold=284.2384033203125
node_249: feature_name=FBN1	feature_id[97].value > threshold=97.4848861694336
node_253: feature_name=ZNF385D	feature_id[29].value > threshold=67.39453125
node_255: feature_name=MYH7	feature_id[61].value <= threshold=1680.32470703125
Class: DCM
Rules_2	passed counts:2349
node_0: feature_name=ARL15	feature_id[5].value > threshold=938.2843322753906
node_68: feature_name=USP53	feature_id[6].value <= threshold=517.2413940429688
node_69: feature_name=LINC01088	feature_id[8].value > threshold=594.0299987792969
node_151: feature_name=PTEN	feature_id[31].value <= threshold=601.1499938964844
node_152: feature_name=TRIO	feature_id[139].value <= threshold=508.1302032470703
node_153: feature_name=NEGR1	feature_id[72].value > threshold=985.6720581054688
node_157: feature_name=SNX29P2	feature_id[1].value > threshold=320.9217529296875
node_159: feature_name=MYO1D	feature_id[18].value <= threshold=678.3456420898438
node_160: feature_name=GSN	feature_id[73].value <= threshold=1211.3291625976562
node_161: feature_name=NLGN4X	feature_id[35].value <= threshold=551.8223266601562
node_162: feature_name=ARMCX2	feature_id[237].value <= threshold=348.99302673339844
Class: HF_HLHS
Rules_3	passed counts:1599
node_0: feature_name=ARL15	feature_id[5].value > threshold=938.2843322753906
node_68: feature_name=USP53	feature_id[6].value <= threshold=517.2413940429688
node_69: feature_name=LINC01088	feature_id[8].value <= threshold=594.0299987792969
node_70: feature_name=LRRC16A	feature_id[32].value > threshold=1230.352783203125
node_128: feature_name=FGF14	feature_id[135].value <= threshold=633.5510559082031
node_129: feature_name=NEAT1	feature_id[4].value <= threshold=3687.7061767578125
node_130: feature_name=LTBP1	feature_id[233].value > threshold=265.1040573120117
node_134: feature_name=MALAT1	feature_id[3].value <= threshold=485196.03125
node_135: feature_name=IL1RAPL1	feature_id[83].value > threshold=225.2518539428711
Class: TOF
Rules_4	passed counts:983
node_0: feature_name=ARL15	feature_id[5].value > threshold=938.2843322753906
node_68: feature_name=USP53	feature_id[6].value <= threshold=517.2413940429688
node_69: feature_name=LINC01088	feature_id[8].value <= threshold=594.0299987792969
node_70: feature_name=LRRC16A	feature_id[32].value <= threshold=1230.352783203125
node_71: feature_name=MALAT1	feature_id[3].value > threshold=28935.158203125
node_77: feature_name=XIST	feature_id[0].value > threshold=98.99029541015625
node_113: feature_name=LTBP1	feature_id[233].value <= threshold=887.8721618652344
node_114: feature_name=KANSL1	feature_id[104].value <= threshold=350.4837646484375
node_115: feature_name=SDK1	feature_id[310].value <= threshold=473.507080078125
Class: HCM
Rules_5	passed counts:902
node_0: feature_name=ARL15	feature_id[5].value > threshold=938.2843322753906
node_68: feature_name=USP53	feature_id[6].value <= threshold=517.2413940429688
node_69: feature_name=LINC01088	feature_id[8].value <= threshold=594.0299987792969
node_70: feature_name=LRRC16A	feature_id[32].value <= threshold=1230.352783203125
node_71: feature_name=MALAT1	feature_id[3].value <= threshold=28935.158203125
node_72: feature_name=XIST	feature_id[0].value <= threshold=653.6382904052734
Class: Neo_HLHS
Rules_6	passed counts:755
node_0: feature_name=ARL15	feature_id[5].value <= threshold=938.2843322753906
node_1: feature_name=PBX1	feature_id[38].value <= threshold=321.0790252685547
node_2: feature_name=XIST	feature_id[0].value > threshold=77.0060043334961
node_16: feature_name=MALAT1	feature_id[3].value > threshold=400384.96875
node_24: feature_name=DPYSL3	feature_id[200].value <= threshold=305.30287170410156
node_25: feature_name=SMAD3	feature_id[263].value <= threshold=1044.6024780273438
Class: HCM
Rules_7	passed counts:472
node_0: feature_name=ARL15	feature_id[5].value <= threshold=938.2843322753906
node_1: feature_name=PBX1	feature_id[38].value <= threshold=321.0790252685547
node_2: feature_name=XIST	feature_id[0].value <= threshold=77.0060043334961
node_3: feature_name=MALAT1	feature_id[3].value > threshold=54247.7939453125
node_5: feature_name=PAPPA	feature_id[28].value > threshold=189.05813598632812
node_13: feature_name=NR4A1	feature_id[118].value <= threshold=859.4607238769531
Class: HF_HLHS
Rules_8	passed counts:367
node_0: feature_name=ARL15	feature_id[5].value > threshold=938.2843322753906
node_68: feature_name=USP53	feature_id[6].value <= threshold=517.2413940429688
node_69: feature_name=LINC01088	feature_id[8].value <= threshold=594.0299987792969
node_70: feature_name=LRRC16A	feature_id[32].value <= threshold=1230.352783203125
node_71: feature_name=MALAT1	feature_id[3].value > threshold=28935.158203125
node_77: feature_name=XIST	feature_id[0].value <= threshold=98.99029541015625
node_78: feature_name=ZEB1	feature_id[19].value > threshold=596.0753784179688
node_96: feature_name=GPHN	feature_id[315].value <= threshold=525.7823791503906
node_97: feature_name=FILIP1L	feature_id[64].value <= threshold=630.4481506347656
node_98: feature_name=PTPRT	feature_id[63].value <= threshold=466.55686950683594
node_99: feature_name=EPAS1	feature_id[293].value <= threshold=517.0608978271484
Class: DCM
Rules_9	passed counts:261
node_0: feature_name=ARL15	feature_id[5].value > threshold=938.2843322753906
node_68: feature_name=USP53	feature_id[6].value > threshold=517.2413940429688
node_188: feature_name=RORA	feature_id[26].value <= threshold=2799.596435546875
node_189: feature_name=ABCA6	feature_id[166].value > threshold=1342.283447265625
node_207: feature_name=PLCB1	feature_id[54].value <= threshold=387.74253845214844
node_208: feature_name=EGFR	feature_id[40].value <= threshold=1087.532958984375
node_209: feature_name=AC005237.4	feature_id[153].value <= threshold=745.8795776367188
node_210: feature_name=CFH	feature_id[17].value > threshold=565.69189453125
Class: HF_HLHS
Rules_10	passed counts:206
node_0: feature_name=ARL15	feature_id[5].value > threshold=938.2843322753906
node_68: feature_name=USP53	feature_id[6].value > threshold=517.2413940429688
node_188: feature_name=RORA	feature_id[26].value <= threshold=2799.596435546875
node_189: feature_name=ABCA6	feature_id[166].value <= threshold=1342.283447265625
node_190: feature_name=XIST	feature_id[0].value <= threshold=236.93115234375
node_191: feature_name=MALAT1	feature_id[3].value > threshold=69972.13671875
node_193: feature_name=ADH1B	feature_id[37].value <= threshold=179.74615478515625
node_194: feature_name=PCDH9	feature_id[62].value > threshold=211.33792877197266
Class: DCM
Rules_11	passed counts:172
node_0: feature_name=ARL15	feature_id[5].value <= threshold=938.2843322753906
node_1: feature_name=PBX1	feature_id[38].value <= threshold=321.0790252685547
node_2: feature_name=XIST	feature_id[0].value > threshold=77.0060043334961
node_16: feature_name=MALAT1	feature_id[3].value <= threshold=400384.96875
node_17: feature_name=COL4A2	feature_id[103].value <= threshold=1440.5272827148438
node_18: feature_name=MARCH3	feature_id[164].value <= threshold=2237.87744140625
Class: Donor
Rules_12	passed counts:164
node_0: feature_name=ARL15	feature_id[5].value > threshold=938.2843322753906
node_68: feature_name=USP53	feature_id[6].value <= threshold=517.2413940429688
node_69: feature_name=LINC01088	feature_id[8].value <= threshold=594.0299987792969
node_70: feature_name=LRRC16A	feature_id[32].value <= threshold=1230.352783203125
node_71: feature_name=MALAT1	feature_id[3].value > threshold=28935.158203125
node_77: feature_name=XIST	feature_id[0].value <= threshold=98.99029541015625
node_78: feature_name=ZEB1	feature_id[19].value <= threshold=596.0753784179688
node_79: feature_name=GPC6	feature_id[21].value <= threshold=427.7001190185547
node_80: feature_name=NFIA	feature_id[353].value <= threshold=1356.5509643554688
node_81: feature_name=PLA2G5	feature_id[80].value <= threshold=1102.5320434570312
node_82: feature_name=RASAL2	feature_id[93].value <= threshold=795.6883239746094
Class: HF_HLHS
Rules_13	passed counts:151
node_0: feature_name=ARL15	feature_id[5].value > threshold=938.2843322753906
node_68: feature_name=USP53	feature_id[6].value > threshold=517.2413940429688
node_188: feature_name=RORA	feature_id[26].value <= threshold=2799.596435546875
node_189: feature_name=ABCA6	feature_id[166].value <= threshold=1342.283447265625
node_190: feature_name=XIST	feature_id[0].value > threshold=236.93115234375
node_202: feature_name=JMJD1C	feature_id[89].value <= threshold=1042.5942077636719
Class: HCM
Rules_14	passed counts:148
node_0: feature_name=ARL15	feature_id[5].value > threshold=938.2843322753906
node_68: feature_name=USP53	feature_id[6].value <= threshold=517.2413940429688
node_69: feature_name=LINC01088	feature_id[8].value > threshold=594.0299987792969
node_151: feature_name=PTEN	feature_id[31].value > threshold=601.1499938964844
node_179: feature_name=GAS7	feature_id[36].value <= threshold=1544.7762451171875
node_180: feature_name=USP53	feature_id[6].value <= threshold=388.8177185058594
node_181: feature_name=PRKG1	feature_id[169].value > threshold=1849.264404296875
Class: TOF
Rules_15	passed counts:144
node_0: feature_name=ARL15	feature_id[5].value > threshold=938.2843322753906
node_68: feature_name=USP53	feature_id[6].value > threshold=517.2413940429688
node_188: feature_name=RORA	feature_id[26].value <= threshold=2799.596435546875
node_189: feature_name=ABCA6	feature_id[166].value <= threshold=1342.283447265625
node_190: feature_name=XIST	feature_id[0].value <= threshold=236.93115234375
node_191: feature_name=MALAT1	feature_id[3].value <= threshold=69972.13671875
Class: Neo_HLHS
Rules_16	passed counts:126
node_0: feature_name=ARL15	feature_id[5].value > threshold=938.2843322753906
node_68: feature_name=USP53	feature_id[6].value <= threshold=517.2413940429688
node_69: feature_name=LINC01088	feature_id[8].value <= threshold=594.0299987792969
node_70: feature_name=LRRC16A	feature_id[32].value <= threshold=1230.352783203125
node_71: feature_name=MALAT1	feature_id[3].value > threshold=28935.158203125
node_77: feature_name=XIST	feature_id[0].value > threshold=98.99029541015625
node_113: feature_name=LTBP1	feature_id[233].value > threshold=887.8721618652344
node_121: feature_name=PTPRG	feature_id[52].value > threshold=1755.663818359375
node_123: feature_name=SPRED2	feature_id[14].value > threshold=330.7752990722656
Class: TOF
Rules_17	passed counts:90
node_0: feature_name=ARL15	feature_id[5].value > threshold=938.2843322753906
node_68: feature_name=USP53	feature_id[6].value > threshold=517.2413940429688
node_188: feature_name=RORA	feature_id[26].value > threshold=2799.596435546875
node_224: feature_name=COL6A3	feature_id[131].value <= threshold=751.6401062011719
node_225: feature_name=RP11-64D24.2	feature_id[15].value > threshold=368.56982421875
node_231: feature_name=LTBP1	feature_id[233].value <= threshold=1036.465576171875
node_232: feature_name=SPARCL1	feature_id[10].value <= threshold=734.1147155761719
node_233: feature_name=LTBP1	feature_id[233].value > threshold=61.24448776245117
Class: HF_HLHS
Rules_18	passed counts:87
node_0: feature_name=ARL15	feature_id[5].value <= threshold=938.2843322753906
node_1: feature_name=PBX1	feature_id[38].value > threshold=321.0790252685547
node_31: feature_name=SERPINE1	feature_id[71].value > threshold=675.4512634277344
node_59: feature_name=AC005237.4	feature_id[153].value > threshold=152.92230606079102
node_65: feature_name=FNDC3B	feature_id[134].value <= threshold=1991.9735107421875
Class: HF_HLHS
Rules_19	passed counts:53
node_0: feature_name=ARL15	feature_id[5].value > threshold=938.2843322753906
node_68: feature_name=USP53	feature_id[6].value <= threshold=517.2413940429688
node_69: feature_name=LINC01088	feature_id[8].value <= threshold=594.0299987792969
node_70: feature_name=LRRC16A	feature_id[32].value > threshold=1230.352783203125
node_128: feature_name=FGF14	feature_id[135].value > threshold=633.5510559082031
node_144: feature_name=TTTY14	feature_id[111].value > threshold=111.35857391357422
Class: DCM
Rules_20	passed counts:48
node_0: feature_name=ARL15	feature_id[5].value > threshold=938.2843322753906
node_68: feature_name=USP53	feature_id[6].value <= threshold=517.2413940429688
node_69: feature_name=LINC01088	feature_id[8].value <= threshold=594.0299987792969
node_70: feature_name=LRRC16A	feature_id[32].value <= threshold=1230.352783203125
node_71: feature_name=MALAT1	feature_id[3].value > threshold=28935.158203125
node_77: feature_name=XIST	feature_id[0].value > threshold=98.99029541015625
node_113: feature_name=LTBP1	feature_id[233].value > threshold=887.8721618652344
node_121: feature_name=PTPRG	feature_id[52].value <= threshold=1755.663818359375
Class: Donor
Rules_21	passed counts:46
node_0: feature_name=ARL15	feature_id[5].value > threshold=938.2843322753906
node_68: feature_name=USP53	feature_id[6].value <= threshold=517.2413940429688
node_69: feature_name=LINC01088	feature_id[8].value <= threshold=594.0299987792969
node_70: feature_name=LRRC16A	feature_id[32].value <= threshold=1230.352783203125
node_71: feature_name=MALAT1	feature_id[3].value > threshold=28935.158203125
node_77: feature_name=XIST	feature_id[0].value <= threshold=98.99029541015625
node_78: feature_name=ZEB1	feature_id[19].value <= threshold=596.0753784179688
node_79: feature_name=GPC6	feature_id[21].value > threshold=427.7001190185547
node_89: feature_name=LINGO1	feature_id[24].value > threshold=390.29737854003906
Class: TOF
Rules_22	passed counts:44
node_0: feature_name=ARL15	feature_id[5].value > threshold=938.2843322753906
node_68: feature_name=USP53	feature_id[6].value > threshold=517.2413940429688
node_188: feature_name=RORA	feature_id[26].value > threshold=2799.596435546875
node_224: feature_name=COL6A3	feature_id[131].value <= threshold=751.6401062011719
node_225: feature_name=RP11-64D24.2	feature_id[15].value <= threshold=368.56982421875
node_226: feature_name=CCDC102B	feature_id[57].value <= threshold=611.8813171386719
Class: DCM
Rules_23	passed counts:35
node_0: feature_name=ARL15	feature_id[5].value > threshold=938.2843322753906
node_68: feature_name=USP53	feature_id[6].value <= threshold=517.2413940429688
node_69: feature_name=LINC01088	feature_id[8].value > threshold=594.0299987792969
node_151: feature_name=PTEN	feature_id[31].value > threshold=601.1499938964844
node_179: feature_name=GAS7	feature_id[36].value > threshold=1544.7762451171875
Class: Neo_HLHS
Rules_24	passed counts:30
node_0: feature_name=ARL15	feature_id[5].value > threshold=938.2843322753906
node_68: feature_name=USP53	feature_id[6].value > threshold=517.2413940429688
node_188: feature_name=RORA	feature_id[26].value > threshold=2799.596435546875
node_224: feature_name=COL6A3	feature_id[131].value > threshold=751.6401062011719
node_242: feature_name=XIST	feature_id[0].value > threshold=440.3392333984375
node_266: feature_name=ZBTB16	feature_id[46].value > threshold=1655.7987060546875
Class: TOF
Rules_25	passed counts:26
node_0: feature_name=ARL15	feature_id[5].value > threshold=938.2843322753906
node_68: feature_name=USP53	feature_id[6].value <= threshold=517.2413940429688
node_69: feature_name=LINC01088	feature_id[8].value <= threshold=594.0299987792969
node_70: feature_name=LRRC16A	feature_id[32].value > threshold=1230.352783203125
node_128: feature_name=FGF14	feature_id[135].value <= threshold=633.5510559082031
node_129: feature_name=NEAT1	feature_id[4].value > threshold=3687.7061767578125
Class: Neo_HLHS
Rules_26	passed counts:26
node_0: feature_name=ARL15	feature_id[5].value > threshold=938.2843322753906
node_68: feature_name=USP53	feature_id[6].value <= threshold=517.2413940429688
node_69: feature_name=LINC01088	feature_id[8].value <= threshold=594.0299987792969
node_70: feature_name=LRRC16A	feature_id[32].value <= threshold=1230.352783203125
node_71: feature_name=MALAT1	feature_id[3].value > threshold=28935.158203125
node_77: feature_name=XIST	feature_id[0].value <= threshold=98.99029541015625
node_78: feature_name=ZEB1	feature_id[19].value <= threshold=596.0753784179688
node_79: feature_name=GPC6	feature_id[21].value > threshold=427.7001190185547
node_89: feature_name=LINGO1	feature_id[24].value <= threshold=390.29737854003906
node_90: feature_name=PLAGL1	feature_id[79].value > threshold=211.84435272216797
Class: DCM
Rules_27	passed counts:19
node_0: feature_name=ARL15	feature_id[5].value > threshold=938.2843322753906
node_68: feature_name=USP53	feature_id[6].value > threshold=517.2413940429688
node_188: feature_name=RORA	feature_id[26].value > threshold=2799.596435546875
node_224: feature_name=COL6A3	feature_id[131].value > threshold=751.6401062011719
node_242: feature_name=XIST	feature_id[0].value <= threshold=440.3392333984375
node_243: feature_name=RP11-64D24.2	feature_id[15].value > threshold=1394.9481201171875
node_261: feature_name=DPYD	feature_id[201].value > threshold=776.8802795410156
Class: HF_HLHS
Rules_28	passed counts:19
node_0: feature_name=ARL15	feature_id[5].value > threshold=938.2843322753906
node_68: feature_name=USP53	feature_id[6].value > threshold=517.2413940429688
node_188: feature_name=RORA	feature_id[26].value <= threshold=2799.596435546875
node_189: feature_name=ABCA6	feature_id[166].value <= threshold=1342.283447265625
node_190: feature_name=XIST	feature_id[0].value <= threshold=236.93115234375
node_191: feature_name=MALAT1	feature_id[3].value > threshold=69972.13671875
node_193: feature_name=ADH1B	feature_id[37].value > threshold=179.74615478515625
node_197: feature_name=FOXO3	feature_id[33].value > threshold=904.7564086914062
Class: HF_HLHS
Rules_29	passed counts:19
node_0: feature_name=ARL15	feature_id[5].value > threshold=938.2843322753906
node_68: feature_name=USP53	feature_id[6].value <= threshold=517.2413940429688
node_69: feature_name=LINC01088	feature_id[8].value > threshold=594.0299987792969
node_151: feature_name=PTEN	feature_id[31].value <= threshold=601.1499938964844
node_152: feature_name=TRIO	feature_id[139].value > threshold=508.1302032470703
node_170: feature_name=RORA	feature_id[26].value > threshold=2549.672607421875
node_176: feature_name=HIPK3	feature_id[198].value <= threshold=616.7789916992188
Class: DCM
Rules_30	passed counts:18
node_0: feature_name=ARL15	feature_id[5].value <= threshold=938.2843322753906
node_1: feature_name=PBX1	feature_id[38].value <= threshold=321.0790252685547
node_2: feature_name=XIST	feature_id[0].value <= threshold=77.0060043334961
node_3: feature_name=MALAT1	feature_id[3].value <= threshold=54247.7939453125
Class: Neo_HLHS
Rules_31	passed counts:16
node_0: feature_name=ARL15	feature_id[5].value > threshold=938.2843322753906
node_68: feature_name=USP53	feature_id[6].value > threshold=517.2413940429688
node_188: feature_name=RORA	feature_id[26].value > threshold=2799.596435546875
node_224: feature_name=COL6A3	feature_id[131].value <= threshold=751.6401062011719
node_225: feature_name=RP11-64D24.2	feature_id[15].value > threshold=368.56982421875
node_231: feature_name=LTBP1	feature_id[233].value > threshold=1036.465576171875
Class: TOF
Rules_32	passed counts:13
node_0: feature_name=ARL15	feature_id[5].value > threshold=938.2843322753906
node_68: feature_name=USP53	feature_id[6].value <= threshold=517.2413940429688
node_69: feature_name=LINC01088	feature_id[8].value <= threshold=594.0299987792969
node_70: feature_name=LRRC16A	feature_id[32].value <= threshold=1230.352783203125
node_71: feature_name=MALAT1	feature_id[3].value > threshold=28935.158203125
node_77: feature_name=XIST	feature_id[0].value <= threshold=98.99029541015625
node_78: feature_name=ZEB1	feature_id[19].value > threshold=596.0753784179688
node_96: feature_name=GPHN	feature_id[315].value > threshold=525.7823791503906
node_108: feature_name=BAI3	feature_id[16].value > threshold=1359.8404541015625
Class: Neo_HLHS
Rules_33	passed counts:12
node_0: feature_name=ARL15	feature_id[5].value > threshold=938.2843322753906
node_68: feature_name=USP53	feature_id[6].value > threshold=517.2413940429688
node_188: feature_name=RORA	feature_id[26].value <= threshold=2799.596435546875
node_189: feature_name=ABCA6	feature_id[166].value > threshold=1342.283447265625
node_207: feature_name=PLCB1	feature_id[54].value > threshold=387.74253845214844
node_215: feature_name=DCN	feature_id[68].value > threshold=2122.7392578125
Class: DCM
Rules_34	passed counts:12
node_0: feature_name=ARL15	feature_id[5].value > threshold=938.2843322753906
node_68: feature_name=USP53	feature_id[6].value <= threshold=517.2413940429688
node_69: feature_name=LINC01088	feature_id[8].value <= threshold=594.0299987792969
node_70: feature_name=LRRC16A	feature_id[32].value <= threshold=1230.352783203125
node_71: feature_name=MALAT1	feature_id[3].value > threshold=28935.158203125
node_77: feature_name=XIST	feature_id[0].value <= threshold=98.99029541015625
node_78: feature_name=ZEB1	feature_id[19].value > threshold=596.0753784179688
node_96: feature_name=GPHN	feature_id[315].value > threshold=525.7823791503906
node_108: feature_name=BAI3	feature_id[16].value <= threshold=1359.8404541015625
node_109: feature_name=GPM6B	feature_id[177].value > threshold=206.14421844482422
Class: TOF
Rules_35	passed counts:12
node_0: feature_name=ARL15	feature_id[5].value <= threshold=938.2843322753906
node_1: feature_name=PBX1	feature_id[38].value <= threshold=321.0790252685547
node_2: feature_name=XIST	feature_id[0].value > threshold=77.0060043334961
node_16: feature_name=MALAT1	feature_id[3].value <= threshold=400384.96875
node_17: feature_name=COL4A2	feature_id[103].value > threshold=1440.5272827148438
node_21: feature_name=GPX3	feature_id[359].value <= threshold=105.64124298095703
Class: TOF
Rules_36	passed counts:11
node_0: feature_name=ARL15	feature_id[5].value > threshold=938.2843322753906
node_68: feature_name=USP53	feature_id[6].value > threshold=517.2413940429688
node_188: feature_name=RORA	feature_id[26].value <= threshold=2799.596435546875
node_189: feature_name=ABCA6	feature_id[166].value > threshold=1342.283447265625
node_207: feature_name=PLCB1	feature_id[54].value > threshold=387.74253845214844
node_215: feature_name=DCN	feature_id[68].value <= threshold=2122.7392578125
node_216: feature_name=ARHGAP10	feature_id[44].value <= threshold=774.5631103515625
Class: Donor
Rules_37	passed counts:10
node_0: feature_name=ARL15	feature_id[5].value > threshold=938.2843322753906
node_68: feature_name=USP53	feature_id[6].value <= threshold=517.2413940429688
node_69: feature_name=LINC01088	feature_id[8].value <= threshold=594.0299987792969
node_70: feature_name=LRRC16A	feature_id[32].value > threshold=1230.352783203125
node_128: feature_name=FGF14	feature_id[135].value <= threshold=633.5510559082031
node_129: feature_name=NEAT1	feature_id[4].value <= threshold=3687.7061767578125
node_130: feature_name=LTBP1	feature_id[233].value <= threshold=265.1040573120117
node_131: feature_name=EXT1	feature_id[235].value > threshold=829.6285705566406
Class: HCM
Rules_38	passed counts:10
node_0: feature_name=ARL15	feature_id[5].value <= threshold=938.2843322753906
node_1: feature_name=PBX1	feature_id[38].value > threshold=321.0790252685547
node_31: feature_name=SERPINE1	feature_id[71].value <= threshold=675.4512634277344
node_32: feature_name=ELF2	feature_id[42].value > threshold=908.5750122070312
node_56: feature_name=WWTR1	feature_id[217].value > threshold=117.205810546875
Class: HF_HLHS
Rules_39	passed counts:9
node_0: feature_name=ARL15	feature_id[5].value > threshold=938.2843322753906
node_68: feature_name=USP53	feature_id[6].value > threshold=517.2413940429688
node_188: feature_name=RORA	feature_id[26].value <= threshold=2799.596435546875
node_189: feature_name=ABCA6	feature_id[166].value <= threshold=1342.283447265625
node_190: feature_name=XIST	feature_id[0].value <= threshold=236.93115234375
node_191: feature_name=MALAT1	feature_id[3].value > threshold=69972.13671875
node_193: feature_name=ADH1B	feature_id[37].value > threshold=179.74615478515625
node_197: feature_name=FOXO3	feature_id[33].value <= threshold=904.7564086914062
node_198: feature_name=DOCK9	feature_id[160].value <= threshold=212.4344711303711
Class: Donor
Rules_40	passed counts:9
node_0: feature_name=ARL15	feature_id[5].value > threshold=938.2843322753906
node_68: feature_name=USP53	feature_id[6].value <= threshold=517.2413940429688
node_69: feature_name=LINC01088	feature_id[8].value <= threshold=594.0299987792969
node_70: feature_name=LRRC16A	feature_id[32].value <= threshold=1230.352783203125
node_71: feature_name=MALAT1	feature_id[3].value > threshold=28935.158203125
node_77: feature_name=XIST	feature_id[0].value <= threshold=98.99029541015625
node_78: feature_name=ZEB1	feature_id[19].value > threshold=596.0753784179688
node_96: feature_name=GPHN	feature_id[315].value <= threshold=525.7823791503906
node_97: feature_name=FILIP1L	feature_id[64].value > threshold=630.4481506347656
node_105: feature_name=COL4A3	feature_id[12].value <= threshold=575.9321594238281
Class: HF_HLHS
Rules_41	passed counts:9
node_0: feature_name=ARL15	feature_id[5].value <= threshold=938.2843322753906
node_1: feature_name=PBX1	feature_id[38].value > threshold=321.0790252685547
node_31: feature_name=SERPINE1	feature_id[71].value > threshold=675.4512634277344
node_59: feature_name=AC005237.4	feature_id[153].value <= threshold=152.92230606079102
node_60: feature_name=TTN	feature_id[13].value > threshold=914.1869201660156
Class: Neo_HLHS
Rules_42	passed counts:9
node_0: feature_name=ARL15	feature_id[5].value <= threshold=938.2843322753906
node_1: feature_name=PBX1	feature_id[38].value <= threshold=321.0790252685547
node_2: feature_name=XIST	feature_id[0].value > threshold=77.0060043334961
node_16: feature_name=MALAT1	feature_id[3].value > threshold=400384.96875
node_24: feature_name=DPYSL3	feature_id[200].value > threshold=305.30287170410156
node_28: feature_name=GPC6	feature_id[21].value <= threshold=217.86492919921875
Class: Donor
Rules_43	passed counts:8
node_0: feature_name=ARL15	feature_id[5].value > threshold=938.2843322753906
node_68: feature_name=USP53	feature_id[6].value <= threshold=517.2413940429688
node_69: feature_name=LINC01088	feature_id[8].value <= threshold=594.0299987792969
node_70: feature_name=LRRC16A	feature_id[32].value <= threshold=1230.352783203125
node_71: feature_name=MALAT1	feature_id[3].value > threshold=28935.158203125
node_77: feature_name=XIST	feature_id[0].value <= threshold=98.99029541015625
node_78: feature_name=ZEB1	feature_id[19].value <= threshold=596.0753784179688
node_79: feature_name=GPC6	feature_id[21].value > threshold=427.7001190185547
node_89: feature_name=LINGO1	feature_id[24].value <= threshold=390.29737854003906
node_90: feature_name=PLAGL1	feature_id[79].value <= threshold=211.84435272216797
node_91: feature_name=MAMDC2-AS1	feature_id[327].value <= threshold=475.8566436767578
Class: Donor
Rules_44	passed counts:7
node_0: feature_name=ARL15	feature_id[5].value > threshold=938.2843322753906
node_68: feature_name=USP53	feature_id[6].value > threshold=517.2413940429688
node_188: feature_name=RORA	feature_id[26].value > threshold=2799.596435546875
node_224: feature_name=COL6A3	feature_id[131].value > threshold=751.6401062011719
node_242: feature_name=XIST	feature_id[0].value > threshold=440.3392333984375
node_266: feature_name=ZBTB16	feature_id[46].value <= threshold=1655.7987060546875
Class: HCM
Rules_45	passed counts:7
node_0: feature_name=ARL15	feature_id[5].value > threshold=938.2843322753906
node_68: feature_name=USP53	feature_id[6].value > threshold=517.2413940429688
node_188: feature_name=RORA	feature_id[26].value <= threshold=2799.596435546875
node_189: feature_name=ABCA6	feature_id[166].value > threshold=1342.283447265625
node_207: feature_name=PLCB1	feature_id[54].value > threshold=387.74253845214844
node_215: feature_name=DCN	feature_id[68].value <= threshold=2122.7392578125
node_216: feature_name=ARHGAP10	feature_id[44].value > threshold=774.5631103515625
node_218: feature_name=ATP10A	feature_id[280].value > threshold=570.7047119140625
Class: TOF
Rules_46	passed counts:7
node_0: feature_name=ARL15	feature_id[5].value > threshold=938.2843322753906
node_68: feature_name=USP53	feature_id[6].value <= threshold=517.2413940429688
node_69: feature_name=LINC01088	feature_id[8].value > threshold=594.0299987792969
node_151: feature_name=PTEN	feature_id[31].value <= threshold=601.1499938964844
node_152: feature_name=TRIO	feature_id[139].value > threshold=508.1302032470703
node_170: feature_name=RORA	feature_id[26].value <= threshold=2549.672607421875
node_171: feature_name=RP11-64D24.2	feature_id[15].value <= threshold=304.17066955566406
Class: HCM
Rules_47	passed counts:7
node_0: feature_name=ARL15	feature_id[5].value > threshold=938.2843322753906
node_68: feature_name=USP53	feature_id[6].value <= threshold=517.2413940429688
node_69: feature_name=LINC01088	feature_id[8].value > threshold=594.0299987792969
node_151: feature_name=PTEN	feature_id[31].value <= threshold=601.1499938964844
node_152: feature_name=TRIO	feature_id[139].value <= threshold=508.1302032470703
node_153: feature_name=NEGR1	feature_id[72].value <= threshold=985.6720581054688
node_154: feature_name=C1orf21	feature_id[368].value <= threshold=684.7337341308594
Class: HCM
Rules_48	passed counts:7
node_0: feature_name=ARL15	feature_id[5].value > threshold=938.2843322753906
node_68: feature_name=USP53	feature_id[6].value <= threshold=517.2413940429688
node_69: feature_name=LINC01088	feature_id[8].value <= threshold=594.0299987792969
node_70: feature_name=LRRC16A	feature_id[32].value <= threshold=1230.352783203125
node_71: feature_name=MALAT1	feature_id[3].value > threshold=28935.158203125
node_77: feature_name=XIST	feature_id[0].value > threshold=98.99029541015625
node_113: feature_name=LTBP1	feature_id[233].value <= threshold=887.8721618652344
node_114: feature_name=KANSL1	feature_id[104].value > threshold=350.4837646484375
node_118: feature_name=VCAN	feature_id[92].value <= threshold=403.88648986816406
Class: TOF
Rules_49	passed counts:6
node_0: feature_name=ARL15	feature_id[5].value > threshold=938.2843322753906
node_68: feature_name=USP53	feature_id[6].value <= threshold=517.2413940429688
node_69: feature_name=LINC01088	feature_id[8].value <= threshold=594.0299987792969
node_70: feature_name=LRRC16A	feature_id[32].value <= threshold=1230.352783203125
node_71: feature_name=MALAT1	feature_id[3].value > threshold=28935.158203125
node_77: feature_name=XIST	feature_id[0].value > threshold=98.99029541015625
node_113: feature_name=LTBP1	feature_id[233].value <= threshold=887.8721618652344
node_114: feature_name=KANSL1	feature_id[104].value > threshold=350.4837646484375
node_118: feature_name=VCAN	feature_id[92].value > threshold=403.88648986816406
Class: Donor
Rules_50	passed counts:6
node_0: feature_name=ARL15	feature_id[5].value <= threshold=938.2843322753906
node_1: feature_name=PBX1	feature_id[38].value > threshold=321.0790252685547
node_31: feature_name=SERPINE1	feature_id[71].value <= threshold=675.4512634277344
node_32: feature_name=ELF2	feature_id[42].value <= threshold=908.5750122070312
node_33: feature_name=UTRN	feature_id[22].value > threshold=844.3932495117188
Class: DCM
Rules_51	passed counts:5
node_0: feature_name=ARL15	feature_id[5].value > threshold=938.2843322753906
node_68: feature_name=USP53	feature_id[6].value <= threshold=517.2413940429688
node_69: feature_name=LINC01088	feature_id[8].value > threshold=594.0299987792969
node_151: feature_name=PTEN	feature_id[31].value <= threshold=601.1499938964844
node_152: feature_name=TRIO	feature_id[139].value > threshold=508.1302032470703
node_170: feature_name=RORA	feature_id[26].value <= threshold=2549.672607421875
node_171: feature_name=RP11-64D24.2	feature_id[15].value > threshold=304.17066955566406
node_173: feature_name=PLEKHA5	feature_id[286].value <= threshold=486.4880065917969
Class: Neo_HLHS
Rules_52	passed counts:5
node_0: feature_name=ARL15	feature_id[5].value > threshold=938.2843322753906
node_68: feature_name=USP53	feature_id[6].value <= threshold=517.2413940429688
node_69: feature_name=LINC01088	feature_id[8].value <= threshold=594.0299987792969
node_70: feature_name=LRRC16A	feature_id[32].value <= threshold=1230.352783203125
node_71: feature_name=MALAT1	feature_id[3].value <= threshold=28935.158203125
node_72: feature_name=XIST	feature_id[0].value > threshold=653.6382904052734
node_74: feature_name=SEPT11	feature_id[125].value <= threshold=483.04759216308594
Class: TOF
Rules_53	passed counts:5
node_0: feature_name=ARL15	feature_id[5].value <= threshold=938.2843322753906
node_1: feature_name=PBX1	feature_id[38].value > threshold=321.0790252685547
node_31: feature_name=SERPINE1	feature_id[71].value > threshold=675.4512634277344
node_59: feature_name=AC005237.4	feature_id[153].value <= threshold=152.92230606079102
node_60: feature_name=TTN	feature_id[13].value <= threshold=914.1869201660156
node_61: feature_name=TBX20	feature_id[7].value <= threshold=433.58892822265625
Class: DCM
Rules_54	passed counts:5
node_0: feature_name=ARL15	feature_id[5].value <= threshold=938.2843322753906
node_1: feature_name=PBX1	feature_id[38].value > threshold=321.0790252685547
node_31: feature_name=SERPINE1	feature_id[71].value <= threshold=675.4512634277344
node_32: feature_name=ELF2	feature_id[42].value <= threshold=908.5750122070312
node_33: feature_name=UTRN	feature_id[22].value <= threshold=844.3932495117188
node_34: feature_name=COL21A1	feature_id[45].value > threshold=686.7439575195312
node_48: feature_name=GLIS3	feature_id[234].value <= threshold=631.2771606445312
Class: TOF
Rules_55	passed counts:4
node_0: feature_name=ARL15	feature_id[5].value > threshold=938.2843322753906
node_68: feature_name=USP53	feature_id[6].value > threshold=517.2413940429688
node_188: feature_name=RORA	feature_id[26].value > threshold=2799.596435546875
node_224: feature_name=COL6A3	feature_id[131].value > threshold=751.6401062011719
node_242: feature_name=XIST	feature_id[0].value <= threshold=440.3392333984375
node_243: feature_name=RP11-64D24.2	feature_id[15].value <= threshold=1394.9481201171875
node_244: feature_name=HIF3A	feature_id[115].value > threshold=751.0653076171875
node_258: feature_name=TMEM132C	feature_id[148].value > threshold=194.4768524169922
Class: Donor
Rules_56	passed counts:4
node_0: feature_name=ARL15	feature_id[5].value > threshold=938.2843322753906
node_68: feature_name=USP53	feature_id[6].value > threshold=517.2413940429688
node_188: feature_name=RORA	feature_id[26].value > threshold=2799.596435546875
node_224: feature_name=COL6A3	feature_id[131].value > threshold=751.6401062011719
node_242: feature_name=XIST	feature_id[0].value <= threshold=440.3392333984375
node_243: feature_name=RP11-64D24.2	feature_id[15].value <= threshold=1394.9481201171875
node_244: feature_name=HIF3A	feature_id[115].value <= threshold=751.0653076171875
node_245: feature_name=EXT1	feature_id[235].value <= threshold=284.2384033203125
node_246: feature_name=KALRN	feature_id[329].value <= threshold=615.0740661621094
Class: HF_HLHS
Rules_57	passed counts:4
node_0: feature_name=ARL15	feature_id[5].value > threshold=938.2843322753906
node_68: feature_name=USP53	feature_id[6].value > threshold=517.2413940429688
node_188: feature_name=RORA	feature_id[26].value <= threshold=2799.596435546875
node_189: feature_name=ABCA6	feature_id[166].value > threshold=1342.283447265625
node_207: feature_name=PLCB1	feature_id[54].value <= threshold=387.74253845214844
node_208: feature_name=EGFR	feature_id[40].value > threshold=1087.532958984375
Class: HCM
Rules_58	passed counts:4
node_0: feature_name=ARL15	feature_id[5].value > threshold=938.2843322753906
node_68: feature_name=USP53	feature_id[6].value <= threshold=517.2413940429688
node_69: feature_name=LINC01088	feature_id[8].value > threshold=594.0299987792969
node_151: feature_name=PTEN	feature_id[31].value > threshold=601.1499938964844
node_179: feature_name=GAS7	feature_id[36].value <= threshold=1544.7762451171875
node_180: feature_name=USP53	feature_id[6].value > threshold=388.8177185058594
node_184: feature_name=PXDNL	feature_id[141].value > threshold=745.4174194335938
Class: Donor
Rules_59	passed counts:4
node_0: feature_name=ARL15	feature_id[5].value > threshold=938.2843322753906
node_68: feature_name=USP53	feature_id[6].value <= threshold=517.2413940429688
node_69: feature_name=LINC01088	feature_id[8].value > threshold=594.0299987792969
node_151: feature_name=PTEN	feature_id[31].value <= threshold=601.1499938964844
node_152: feature_name=TRIO	feature_id[139].value > threshold=508.1302032470703
node_170: feature_name=RORA	feature_id[26].value <= threshold=2549.672607421875
node_171: feature_name=RP11-64D24.2	feature_id[15].value > threshold=304.17066955566406
node_173: feature_name=PLEKHA5	feature_id[286].value > threshold=486.4880065917969
Class: HF_HLHS
Rules_60	passed counts:4
node_0: feature_name=ARL15	feature_id[5].value > threshold=938.2843322753906
node_68: feature_name=USP53	feature_id[6].value <= threshold=517.2413940429688
node_69: feature_name=LINC01088	feature_id[8].value <= threshold=594.0299987792969
node_70: feature_name=LRRC16A	feature_id[32].value <= threshold=1230.352783203125
node_71: feature_name=MALAT1	feature_id[3].value > threshold=28935.158203125
node_77: feature_name=XIST	feature_id[0].value <= threshold=98.99029541015625
node_78: feature_name=ZEB1	feature_id[19].value > threshold=596.0753784179688
node_96: feature_name=GPHN	feature_id[315].value <= threshold=525.7823791503906
node_97: feature_name=FILIP1L	feature_id[64].value <= threshold=630.4481506347656
node_98: feature_name=PTPRT	feature_id[63].value > threshold=466.55686950683594
node_102: feature_name=SSBP2	feature_id[87].value > threshold=491.6277313232422
Class: TOF
Rules_61	passed counts:4
node_0: feature_name=ARL15	feature_id[5].value > threshold=938.2843322753906
node_68: feature_name=USP53	feature_id[6].value <= threshold=517.2413940429688
node_69: feature_name=LINC01088	feature_id[8].value <= threshold=594.0299987792969
node_70: feature_name=LRRC16A	feature_id[32].value <= threshold=1230.352783203125
node_71: feature_name=MALAT1	feature_id[3].value > threshold=28935.158203125
node_77: feature_name=XIST	feature_id[0].value <= threshold=98.99029541015625
node_78: feature_name=ZEB1	feature_id[19].value <= threshold=596.0753784179688
node_79: feature_name=GPC6	feature_id[21].value <= threshold=427.7001190185547
node_80: feature_name=NFIA	feature_id[353].value > threshold=1356.5509643554688
node_86: feature_name=RBMS3	feature_id[285].value > threshold=1839.4786376953125
Class: DCM
Rules_62	passed counts:4
node_0: feature_name=ARL15	feature_id[5].value > threshold=938.2843322753906
node_68: feature_name=USP53	feature_id[6].value <= threshold=517.2413940429688
node_69: feature_name=LINC01088	feature_id[8].value <= threshold=594.0299987792969
node_70: feature_name=LRRC16A	feature_id[32].value <= threshold=1230.352783203125
node_71: feature_name=MALAT1	feature_id[3].value <= threshold=28935.158203125
node_72: feature_name=XIST	feature_id[0].value > threshold=653.6382904052734
node_74: feature_name=SEPT11	feature_id[125].value > threshold=483.04759216308594
Class: Donor
Rules_63	passed counts:4
node_0: feature_name=ARL15	feature_id[5].value <= threshold=938.2843322753906
node_1: feature_name=PBX1	feature_id[38].value > threshold=321.0790252685547
node_31: feature_name=SERPINE1	feature_id[71].value > threshold=675.4512634277344
node_59: feature_name=AC005237.4	feature_id[153].value <= threshold=152.92230606079102
node_60: feature_name=TTN	feature_id[13].value <= threshold=914.1869201660156
node_61: feature_name=TBX20	feature_id[7].value > threshold=433.58892822265625
Class: Donor
Rules_64	passed counts:4
node_0: feature_name=ARL15	feature_id[5].value <= threshold=938.2843322753906
node_1: feature_name=PBX1	feature_id[38].value > threshold=321.0790252685547
node_31: feature_name=SERPINE1	feature_id[71].value <= threshold=675.4512634277344
node_32: feature_name=ELF2	feature_id[42].value <= threshold=908.5750122070312
node_33: feature_name=UTRN	feature_id[22].value <= threshold=844.3932495117188
node_34: feature_name=COL21A1	feature_id[45].value > threshold=686.7439575195312
node_48: feature_name=GLIS3	feature_id[234].value > threshold=631.2771606445312
node_50: feature_name=SOBP	feature_id[308].value > threshold=307.03587341308594
Class: Donor
Rules_65	passed counts:4
node_0: feature_name=ARL15	feature_id[5].value <= threshold=938.2843322753906
node_1: feature_name=PBX1	feature_id[38].value <= threshold=321.0790252685547
node_2: feature_name=XIST	feature_id[0].value <= threshold=77.0060043334961
node_3: feature_name=MALAT1	feature_id[3].value > threshold=54247.7939453125
node_5: feature_name=PAPPA	feature_id[28].value <= threshold=189.05813598632812
node_6: feature_name=DST	feature_id[123].value > threshold=573.6275024414062
Class: DCM
Rules_66	passed counts:4
node_0: feature_name=ARL15	feature_id[5].value <= threshold=938.2843322753906
node_1: feature_name=PBX1	feature_id[38].value <= threshold=321.0790252685547
node_2: feature_name=XIST	feature_id[0].value <= threshold=77.0060043334961
node_3: feature_name=MALAT1	feature_id[3].value > threshold=54247.7939453125
node_5: feature_name=PAPPA	feature_id[28].value <= threshold=189.05813598632812
node_6: feature_name=DST	feature_id[123].value <= threshold=573.6275024414062
node_7: feature_name=BICC1	feature_id[137].value <= threshold=443.03851318359375
Class: Donor
Rules_67	passed counts:3
node_0: feature_name=ARL15	feature_id[5].value > threshold=938.2843322753906
node_68: feature_name=USP53	feature_id[6].value > threshold=517.2413940429688
node_188: feature_name=RORA	feature_id[26].value > threshold=2799.596435546875
node_224: feature_name=COL6A3	feature_id[131].value > threshold=751.6401062011719
node_242: feature_name=XIST	feature_id[0].value <= threshold=440.3392333984375
node_243: feature_name=RP11-64D24.2	feature_id[15].value <= threshold=1394.9481201171875
node_244: feature_name=HIF3A	feature_id[115].value > threshold=751.0653076171875
node_258: feature_name=TMEM132C	feature_id[148].value <= threshold=194.4768524169922
Class: Neo_HLHS
Rules_68	passed counts:3
node_0: feature_name=ARL15	feature_id[5].value > threshold=938.2843322753906
node_68: feature_name=USP53	feature_id[6].value > threshold=517.2413940429688
node_188: feature_name=RORA	feature_id[26].value > threshold=2799.596435546875
node_224: feature_name=COL6A3	feature_id[131].value <= threshold=751.6401062011719
node_225: feature_name=RP11-64D24.2	feature_id[15].value > threshold=368.56982421875
node_231: feature_name=LTBP1	feature_id[233].value <= threshold=1036.465576171875
node_232: feature_name=SPARCL1	feature_id[10].value > threshold=734.1147155761719
node_236: feature_name=DYNC1I1	feature_id[180].value > threshold=154.98402404785156
Class: HCM
Rules_69	passed counts:3
node_0: feature_name=ARL15	feature_id[5].value > threshold=938.2843322753906
node_68: feature_name=USP53	feature_id[6].value > threshold=517.2413940429688
node_188: feature_name=RORA	feature_id[26].value > threshold=2799.596435546875
node_224: feature_name=COL6A3	feature_id[131].value <= threshold=751.6401062011719
node_225: feature_name=RP11-64D24.2	feature_id[15].value > threshold=368.56982421875
node_231: feature_name=LTBP1	feature_id[233].value <= threshold=1036.465576171875
node_232: feature_name=SPARCL1	feature_id[10].value > threshold=734.1147155761719
node_236: feature_name=DYNC1I1	feature_id[180].value <= threshold=154.98402404785156
node_237: feature_name=ELF1	feature_id[130].value > threshold=421.8689880371094
Class: DCM
Rules_70	passed counts:3
node_0: feature_name=ARL15	feature_id[5].value > threshold=938.2843322753906
node_68: feature_name=USP53	feature_id[6].value > threshold=517.2413940429688
node_188: feature_name=RORA	feature_id[26].value > threshold=2799.596435546875
node_224: feature_name=COL6A3	feature_id[131].value <= threshold=751.6401062011719
node_225: feature_name=RP11-64D24.2	feature_id[15].value > threshold=368.56982421875
node_231: feature_name=LTBP1	feature_id[233].value <= threshold=1036.465576171875
node_232: feature_name=SPARCL1	feature_id[10].value > threshold=734.1147155761719
node_236: feature_name=DYNC1I1	feature_id[180].value <= threshold=154.98402404785156
node_237: feature_name=ELF1	feature_id[130].value <= threshold=421.8689880371094
Class: Donor
Rules_71	passed counts:3
node_0: feature_name=ARL15	feature_id[5].value > threshold=938.2843322753906
node_68: feature_name=USP53	feature_id[6].value > threshold=517.2413940429688
node_188: feature_name=RORA	feature_id[26].value > threshold=2799.596435546875
node_224: feature_name=COL6A3	feature_id[131].value <= threshold=751.6401062011719
node_225: feature_name=RP11-64D24.2	feature_id[15].value <= threshold=368.56982421875
node_226: feature_name=CCDC102B	feature_id[57].value > threshold=611.8813171386719
node_228: feature_name=PTPRG	feature_id[52].value > threshold=3019.4801025390625
Class: TOF
Rules_72	passed counts:3
node_0: feature_name=ARL15	feature_id[5].value > threshold=938.2843322753906
node_68: feature_name=USP53	feature_id[6].value > threshold=517.2413940429688
node_188: feature_name=RORA	feature_id[26].value > threshold=2799.596435546875
node_224: feature_name=COL6A3	feature_id[131].value <= threshold=751.6401062011719
node_225: feature_name=RP11-64D24.2	feature_id[15].value <= threshold=368.56982421875
node_226: feature_name=CCDC102B	feature_id[57].value > threshold=611.8813171386719
node_228: feature_name=PTPRG	feature_id[52].value <= threshold=3019.4801025390625
Class: HF_HLHS
Rules_73	passed counts:3
node_0: feature_name=ARL15	feature_id[5].value > threshold=938.2843322753906
node_68: feature_name=USP53	feature_id[6].value > threshold=517.2413940429688
node_188: feature_name=RORA	feature_id[26].value <= threshold=2799.596435546875
node_189: feature_name=ABCA6	feature_id[166].value > threshold=1342.283447265625
node_207: feature_name=PLCB1	feature_id[54].value > threshold=387.74253845214844
node_215: feature_name=DCN	feature_id[68].value <= threshold=2122.7392578125
node_216: feature_name=ARHGAP10	feature_id[44].value > threshold=774.5631103515625
node_218: feature_name=ATP10A	feature_id[280].value <= threshold=570.7047119140625
node_219: feature_name=RBMS3	feature_id[285].value <= threshold=5385.369873046875
Class: HF_HLHS
Rules_74	passed counts:3
node_0: feature_name=ARL15	feature_id[5].value > threshold=938.2843322753906
node_68: feature_name=USP53	feature_id[6].value > threshold=517.2413940429688
node_188: feature_name=RORA	feature_id[26].value <= threshold=2799.596435546875
node_189: feature_name=ABCA6	feature_id[166].value <= threshold=1342.283447265625
node_190: feature_name=XIST	feature_id[0].value <= threshold=236.93115234375
node_191: feature_name=MALAT1	feature_id[3].value > threshold=69972.13671875
node_193: feature_name=ADH1B	feature_id[37].value > threshold=179.74615478515625
node_197: feature_name=FOXO3	feature_id[33].value <= threshold=904.7564086914062
node_198: feature_name=DOCK9	feature_id[160].value > threshold=212.4344711303711
Class: DCM
Rules_75	passed counts:3
node_0: feature_name=ARL15	feature_id[5].value > threshold=938.2843322753906
node_68: feature_name=USP53	feature_id[6].value <= threshold=517.2413940429688
node_69: feature_name=LINC01088	feature_id[8].value > threshold=594.0299987792969
node_151: feature_name=PTEN	feature_id[31].value <= threshold=601.1499938964844
node_152: feature_name=TRIO	feature_id[139].value <= threshold=508.1302032470703
node_153: feature_name=NEGR1	feature_id[72].value > threshold=985.6720581054688
node_157: feature_name=SNX29P2	feature_id[1].value <= threshold=320.9217529296875
Class: DCM
Rules_76	passed counts:3
node_0: feature_name=ARL15	feature_id[5].value <= threshold=938.2843322753906
node_1: feature_name=PBX1	feature_id[38].value > threshold=321.0790252685547
node_31: feature_name=SERPINE1	feature_id[71].value > threshold=675.4512634277344
node_59: feature_name=AC005237.4	feature_id[153].value > threshold=152.92230606079102
node_65: feature_name=FNDC3B	feature_id[134].value > threshold=1991.9735107421875
Class: Donor
Rules_77	passed counts:2
node_0: feature_name=ARL15	feature_id[5].value > threshold=938.2843322753906
node_68: feature_name=USP53	feature_id[6].value > threshold=517.2413940429688
node_188: feature_name=RORA	feature_id[26].value > threshold=2799.596435546875
node_224: feature_name=COL6A3	feature_id[131].value > threshold=751.6401062011719
node_242: feature_name=XIST	feature_id[0].value <= threshold=440.3392333984375
node_243: feature_name=RP11-64D24.2	feature_id[15].value <= threshold=1394.9481201171875
node_244: feature_name=HIF3A	feature_id[115].value <= threshold=751.0653076171875
node_245: feature_name=EXT1	feature_id[235].value > threshold=284.2384033203125
node_249: feature_name=FBN1	feature_id[97].value <= threshold=97.4848861694336
node_250: feature_name=FTX	feature_id[360].value > threshold=1805.0077514648438
Class: HF_HLHS
Rules_78	passed counts:2
node_0: feature_name=ARL15	feature_id[5].value > threshold=938.2843322753906
node_68: feature_name=USP53	feature_id[6].value > threshold=517.2413940429688
node_188: feature_name=RORA	feature_id[26].value <= threshold=2799.596435546875
node_189: feature_name=ABCA6	feature_id[166].value > threshold=1342.283447265625
node_207: feature_name=PLCB1	feature_id[54].value > threshold=387.74253845214844
node_215: feature_name=DCN	feature_id[68].value <= threshold=2122.7392578125
node_216: feature_name=ARHGAP10	feature_id[44].value > threshold=774.5631103515625
node_218: feature_name=ATP10A	feature_id[280].value <= threshold=570.7047119140625
node_219: feature_name=RBMS3	feature_id[285].value > threshold=5385.369873046875
Class: HCM
Rules_79	passed counts:2
node_0: feature_name=ARL15	feature_id[5].value > threshold=938.2843322753906
node_68: feature_name=USP53	feature_id[6].value > threshold=517.2413940429688
node_188: feature_name=RORA	feature_id[26].value <= threshold=2799.596435546875
node_189: feature_name=ABCA6	feature_id[166].value <= threshold=1342.283447265625
node_190: feature_name=XIST	feature_id[0].value > threshold=236.93115234375
node_202: feature_name=JMJD1C	feature_id[89].value > threshold=1042.5942077636719
node_204: feature_name=LDLRAD3	feature_id[157].value <= threshold=250.20896911621094
Class: TOF
Rules_80	passed counts:2
node_0: feature_name=ARL15	feature_id[5].value > threshold=938.2843322753906
node_68: feature_name=USP53	feature_id[6].value > threshold=517.2413940429688
node_188: feature_name=RORA	feature_id[26].value <= threshold=2799.596435546875
node_189: feature_name=ABCA6	feature_id[166].value <= threshold=1342.283447265625
node_190: feature_name=XIST	feature_id[0].value <= threshold=236.93115234375
node_191: feature_name=MALAT1	feature_id[3].value > threshold=69972.13671875
node_193: feature_name=ADH1B	feature_id[37].value <= threshold=179.74615478515625
node_194: feature_name=PCDH9	feature_id[62].value <= threshold=211.33792877197266
Class: HF_HLHS
Rules_81	passed counts:2
node_0: feature_name=ARL15	feature_id[5].value > threshold=938.2843322753906
node_68: feature_name=USP53	feature_id[6].value <= threshold=517.2413940429688
node_69: feature_name=LINC01088	feature_id[8].value > threshold=594.0299987792969
node_151: feature_name=PTEN	feature_id[31].value > threshold=601.1499938964844
node_179: feature_name=GAS7	feature_id[36].value <= threshold=1544.7762451171875
node_180: feature_name=USP53	feature_id[6].value > threshold=388.8177185058594
node_184: feature_name=PXDNL	feature_id[141].value <= threshold=745.4174194335938
Class: DCM
Rules_82	passed counts:2
node_0: feature_name=ARL15	feature_id[5].value > threshold=938.2843322753906
node_68: feature_name=USP53	feature_id[6].value <= threshold=517.2413940429688
node_69: feature_name=LINC01088	feature_id[8].value > threshold=594.0299987792969
node_151: feature_name=PTEN	feature_id[31].value <= threshold=601.1499938964844
node_152: feature_name=TRIO	feature_id[139].value <= threshold=508.1302032470703
node_153: feature_name=NEGR1	feature_id[72].value > threshold=985.6720581054688
node_157: feature_name=SNX29P2	feature_id[1].value > threshold=320.9217529296875
node_159: feature_name=MYO1D	feature_id[18].value > threshold=678.3456420898438
Class: DCM
Rules_83	passed counts:2
node_0: feature_name=ARL15	feature_id[5].value > threshold=938.2843322753906
node_68: feature_name=USP53	feature_id[6].value <= threshold=517.2413940429688
node_69: feature_name=LINC01088	feature_id[8].value > threshold=594.0299987792969
node_151: feature_name=PTEN	feature_id[31].value <= threshold=601.1499938964844
node_152: feature_name=TRIO	feature_id[139].value <= threshold=508.1302032470703
node_153: feature_name=NEGR1	feature_id[72].value > threshold=985.6720581054688
node_157: feature_name=SNX29P2	feature_id[1].value > threshold=320.9217529296875
node_159: feature_name=MYO1D	feature_id[18].value <= threshold=678.3456420898438
node_160: feature_name=GSN	feature_id[73].value > threshold=1211.3291625976562
node_166: feature_name=NAV2	feature_id[354].value > threshold=121.56576538085938
Class: DCM
Rules_84	passed counts:2
node_0: feature_name=ARL15	feature_id[5].value > threshold=938.2843322753906
node_68: feature_name=USP53	feature_id[6].value <= threshold=517.2413940429688
node_69: feature_name=LINC01088	feature_id[8].value <= threshold=594.0299987792969
node_70: feature_name=LRRC16A	feature_id[32].value > threshold=1230.352783203125
node_128: feature_name=FGF14	feature_id[135].value > threshold=633.5510559082031
node_144: feature_name=TTTY14	feature_id[111].value <= threshold=111.35857391357422
node_145: feature_name=NFIB	feature_id[126].value <= threshold=492.7063903808594
Class: HCM
Rules_85	passed counts:2
node_0: feature_name=ARL15	feature_id[5].value > threshold=938.2843322753906
node_68: feature_name=USP53	feature_id[6].value <= threshold=517.2413940429688
node_69: feature_name=LINC01088	feature_id[8].value <= threshold=594.0299987792969
node_70: feature_name=LRRC16A	feature_id[32].value > threshold=1230.352783203125
node_128: feature_name=FGF14	feature_id[135].value <= threshold=633.5510559082031
node_129: feature_name=NEAT1	feature_id[4].value <= threshold=3687.7061767578125
node_130: feature_name=LTBP1	feature_id[233].value > threshold=265.1040573120117
node_134: feature_name=MALAT1	feature_id[3].value > threshold=485196.03125
node_140: feature_name=EPHA3	feature_id[121].value <= threshold=331.1183624267578
Class: HCM
Rules_86	passed counts:2
node_0: feature_name=ARL15	feature_id[5].value > threshold=938.2843322753906
node_68: feature_name=USP53	feature_id[6].value <= threshold=517.2413940429688
node_69: feature_name=LINC01088	feature_id[8].value <= threshold=594.0299987792969
node_70: feature_name=LRRC16A	feature_id[32].value > threshold=1230.352783203125
node_128: feature_name=FGF14	feature_id[135].value <= threshold=633.5510559082031
node_129: feature_name=NEAT1	feature_id[4].value <= threshold=3687.7061767578125
node_130: feature_name=LTBP1	feature_id[233].value <= threshold=265.1040573120117
node_131: feature_name=EXT1	feature_id[235].value <= threshold=829.6285705566406
Class: HF_HLHS
Rules_87	passed counts:2
node_0: feature_name=ARL15	feature_id[5].value > threshold=938.2843322753906
node_68: feature_name=USP53	feature_id[6].value <= threshold=517.2413940429688
node_69: feature_name=LINC01088	feature_id[8].value <= threshold=594.0299987792969
node_70: feature_name=LRRC16A	feature_id[32].value <= threshold=1230.352783203125
node_71: feature_name=MALAT1	feature_id[3].value > threshold=28935.158203125
node_77: feature_name=XIST	feature_id[0].value <= threshold=98.99029541015625
node_78: feature_name=ZEB1	feature_id[19].value <= threshold=596.0753784179688
node_79: feature_name=GPC6	feature_id[21].value > threshold=427.7001190185547
node_89: feature_name=LINGO1	feature_id[24].value <= threshold=390.29737854003906
node_90: feature_name=PLAGL1	feature_id[79].value <= threshold=211.84435272216797
node_91: feature_name=MAMDC2-AS1	feature_id[327].value > threshold=475.8566436767578
Class: HF_HLHS
Rules_88	passed counts:2
node_0: feature_name=ARL15	feature_id[5].value <= threshold=938.2843322753906
node_1: feature_name=PBX1	feature_id[38].value > threshold=321.0790252685547
node_31: feature_name=SERPINE1	feature_id[71].value <= threshold=675.4512634277344
node_32: feature_name=ELF2	feature_id[42].value <= threshold=908.5750122070312
node_33: feature_name=UTRN	feature_id[22].value <= threshold=844.3932495117188
node_34: feature_name=COL21A1	feature_id[45].value <= threshold=686.7439575195312
node_35: feature_name=FKBP5	feature_id[2].value > threshold=2509.1287841796875
Class: DCM
Rules_89	passed counts:2
node_0: feature_name=ARL15	feature_id[5].value <= threshold=938.2843322753906
node_1: feature_name=PBX1	feature_id[38].value > threshold=321.0790252685547
node_31: feature_name=SERPINE1	feature_id[71].value <= threshold=675.4512634277344
node_32: feature_name=ELF2	feature_id[42].value <= threshold=908.5750122070312
node_33: feature_name=UTRN	feature_id[22].value <= threshold=844.3932495117188
node_34: feature_name=COL21A1	feature_id[45].value <= threshold=686.7439575195312
node_35: feature_name=FKBP5	feature_id[2].value <= threshold=2509.1287841796875
node_36: feature_name=SRPX	feature_id[82].value > threshold=1418.9688110351562
Class: HF_HLHS
Rules_90	passed counts:2
node_0: feature_name=ARL15	feature_id[5].value <= threshold=938.2843322753906
node_1: feature_name=PBX1	feature_id[38].value <= threshold=321.0790252685547
node_2: feature_name=XIST	feature_id[0].value > threshold=77.0060043334961
node_16: feature_name=MALAT1	feature_id[3].value <= threshold=400384.96875
node_17: feature_name=COL4A2	feature_id[103].value > threshold=1440.5272827148438
node_21: feature_name=GPX3	feature_id[359].value > threshold=105.64124298095703
Class: HCM
Rules_91	passed counts:2
node_0: feature_name=ARL15	feature_id[5].value <= threshold=938.2843322753906
node_1: feature_name=PBX1	feature_id[38].value <= threshold=321.0790252685547
node_2: feature_name=XIST	feature_id[0].value <= threshold=77.0060043334961
node_3: feature_name=MALAT1	feature_id[3].value > threshold=54247.7939453125
node_5: feature_name=PAPPA	feature_id[28].value > threshold=189.05813598632812
node_13: feature_name=NR4A1	feature_id[118].value > threshold=859.4607238769531
Class: DCM
Rules_92	passed counts:1
node_0: feature_name=ARL15	feature_id[5].value > threshold=938.2843322753906
node_68: feature_name=USP53	feature_id[6].value > threshold=517.2413940429688
node_188: feature_name=RORA	feature_id[26].value > threshold=2799.596435546875
node_224: feature_name=COL6A3	feature_id[131].value > threshold=751.6401062011719
node_242: feature_name=XIST	feature_id[0].value <= threshold=440.3392333984375
node_243: feature_name=RP11-64D24.2	feature_id[15].value > threshold=1394.9481201171875
node_261: feature_name=DPYD	feature_id[201].value <= threshold=776.8802795410156
node_262: feature_name=RBMS3	feature_id[285].value > threshold=4025.312744140625
Class: DCM
Rules_93	passed counts:1
node_0: feature_name=ARL15	feature_id[5].value > threshold=938.2843322753906
node_68: feature_name=USP53	feature_id[6].value > threshold=517.2413940429688
node_188: feature_name=RORA	feature_id[26].value > threshold=2799.596435546875
node_224: feature_name=COL6A3	feature_id[131].value > threshold=751.6401062011719
node_242: feature_name=XIST	feature_id[0].value <= threshold=440.3392333984375
node_243: feature_name=RP11-64D24.2	feature_id[15].value > threshold=1394.9481201171875
node_261: feature_name=DPYD	feature_id[201].value <= threshold=776.8802795410156
node_262: feature_name=RBMS3	feature_id[285].value <= threshold=4025.312744140625
Class: Donor
Rules_94	passed counts:1
node_0: feature_name=ARL15	feature_id[5].value > threshold=938.2843322753906
node_68: feature_name=USP53	feature_id[6].value > threshold=517.2413940429688
node_188: feature_name=RORA	feature_id[26].value > threshold=2799.596435546875
node_224: feature_name=COL6A3	feature_id[131].value > threshold=751.6401062011719
node_242: feature_name=XIST	feature_id[0].value <= threshold=440.3392333984375
node_243: feature_name=RP11-64D24.2	feature_id[15].value <= threshold=1394.9481201171875
node_244: feature_name=HIF3A	feature_id[115].value <= threshold=751.0653076171875
node_245: feature_name=EXT1	feature_id[235].value > threshold=284.2384033203125
node_249: feature_name=FBN1	feature_id[97].value > threshold=97.4848861694336
node_253: feature_name=ZNF385D	feature_id[29].value > threshold=67.39453125
node_255: feature_name=MYH7	feature_id[61].value > threshold=1680.32470703125
Class: HF_HLHS
Rules_95	passed counts:1
node_0: feature_name=ARL15	feature_id[5].value > threshold=938.2843322753906
node_68: feature_name=USP53	feature_id[6].value > threshold=517.2413940429688
node_188: feature_name=RORA	feature_id[26].value > threshold=2799.596435546875
node_224: feature_name=COL6A3	feature_id[131].value > threshold=751.6401062011719
node_242: feature_name=XIST	feature_id[0].value <= threshold=440.3392333984375
node_243: feature_name=RP11-64D24.2	feature_id[15].value <= threshold=1394.9481201171875
node_244: feature_name=HIF3A	feature_id[115].value <= threshold=751.0653076171875
node_245: feature_name=EXT1	feature_id[235].value > threshold=284.2384033203125
node_249: feature_name=FBN1	feature_id[97].value > threshold=97.4848861694336
node_253: feature_name=ZNF385D	feature_id[29].value <= threshold=67.39453125
Class: HF_HLHS
Rules_96	passed counts:1
node_0: feature_name=ARL15	feature_id[5].value > threshold=938.2843322753906
node_68: feature_name=USP53	feature_id[6].value > threshold=517.2413940429688
node_188: feature_name=RORA	feature_id[26].value > threshold=2799.596435546875
node_224: feature_name=COL6A3	feature_id[131].value > threshold=751.6401062011719
node_242: feature_name=XIST	feature_id[0].value <= threshold=440.3392333984375
node_243: feature_name=RP11-64D24.2	feature_id[15].value <= threshold=1394.9481201171875
node_244: feature_name=HIF3A	feature_id[115].value <= threshold=751.0653076171875
node_245: feature_name=EXT1	feature_id[235].value > threshold=284.2384033203125
node_249: feature_name=FBN1	feature_id[97].value <= threshold=97.4848861694336
node_250: feature_name=FTX	feature_id[360].value <= threshold=1805.0077514648438
Class: DCM
Rules_97	passed counts:1
node_0: feature_name=ARL15	feature_id[5].value > threshold=938.2843322753906
node_68: feature_name=USP53	feature_id[6].value > threshold=517.2413940429688
node_188: feature_name=RORA	feature_id[26].value > threshold=2799.596435546875
node_224: feature_name=COL6A3	feature_id[131].value > threshold=751.6401062011719
node_242: feature_name=XIST	feature_id[0].value <= threshold=440.3392333984375
node_243: feature_name=RP11-64D24.2	feature_id[15].value <= threshold=1394.9481201171875
node_244: feature_name=HIF3A	feature_id[115].value <= threshold=751.0653076171875
node_245: feature_name=EXT1	feature_id[235].value <= threshold=284.2384033203125
node_246: feature_name=KALRN	feature_id[329].value > threshold=615.0740661621094
Class: DCM
Rules_98	passed counts:1
node_0: feature_name=ARL15	feature_id[5].value > threshold=938.2843322753906
node_68: feature_name=USP53	feature_id[6].value > threshold=517.2413940429688
node_188: feature_name=RORA	feature_id[26].value > threshold=2799.596435546875
node_224: feature_name=COL6A3	feature_id[131].value <= threshold=751.6401062011719
node_225: feature_name=RP11-64D24.2	feature_id[15].value > threshold=368.56982421875
node_231: feature_name=LTBP1	feature_id[233].value <= threshold=1036.465576171875
node_232: feature_name=SPARCL1	feature_id[10].value <= threshold=734.1147155761719
node_233: feature_name=LTBP1	feature_id[233].value <= threshold=61.24448776245117
Class: DCM
Rules_99	passed counts:1
node_0: feature_name=ARL15	feature_id[5].value > threshold=938.2843322753906
node_68: feature_name=USP53	feature_id[6].value > threshold=517.2413940429688
node_188: feature_name=RORA	feature_id[26].value <= threshold=2799.596435546875
node_189: feature_name=ABCA6	feature_id[166].value > threshold=1342.283447265625
node_207: feature_name=PLCB1	feature_id[54].value <= threshold=387.74253845214844
node_208: feature_name=EGFR	feature_id[40].value <= threshold=1087.532958984375
node_209: feature_name=AC005237.4	feature_id[153].value > threshold=745.8795776367188
Class: DCM
Rules_100	passed counts:1
node_0: feature_name=ARL15	feature_id[5].value > threshold=938.2843322753906
node_68: feature_name=USP53	feature_id[6].value > threshold=517.2413940429688
node_188: feature_name=RORA	feature_id[26].value <= threshold=2799.596435546875
node_189: feature_name=ABCA6	feature_id[166].value > threshold=1342.283447265625
node_207: feature_name=PLCB1	feature_id[54].value <= threshold=387.74253845214844
node_208: feature_name=EGFR	feature_id[40].value <= threshold=1087.532958984375
node_209: feature_name=AC005237.4	feature_id[153].value <= threshold=745.8795776367188
node_210: feature_name=CFH	feature_id[17].value <= threshold=565.69189453125
Class: DCM
Rules_101	passed counts:1
node_0: feature_name=ARL15	feature_id[5].value > threshold=938.2843322753906
node_68: feature_name=USP53	feature_id[6].value > threshold=517.2413940429688
node_188: feature_name=RORA	feature_id[26].value <= threshold=2799.596435546875
node_189: feature_name=ABCA6	feature_id[166].value <= threshold=1342.283447265625
node_190: feature_name=XIST	feature_id[0].value > threshold=236.93115234375
node_202: feature_name=JMJD1C	feature_id[89].value > threshold=1042.5942077636719
node_204: feature_name=LDLRAD3	feature_id[157].value > threshold=250.20896911621094
Class: Neo_HLHS
Rules_102	passed counts:1
node_0: feature_name=ARL15	feature_id[5].value > threshold=938.2843322753906
node_68: feature_name=USP53	feature_id[6].value <= threshold=517.2413940429688
node_69: feature_name=LINC01088	feature_id[8].value > threshold=594.0299987792969
node_151: feature_name=PTEN	feature_id[31].value > threshold=601.1499938964844
node_179: feature_name=GAS7	feature_id[36].value <= threshold=1544.7762451171875
node_180: feature_name=USP53	feature_id[6].value <= threshold=388.8177185058594
node_181: feature_name=PRKG1	feature_id[169].value <= threshold=1849.264404296875
Class: DCM
Rules_103	passed counts:1
node_0: feature_name=ARL15	feature_id[5].value > threshold=938.2843322753906
node_68: feature_name=USP53	feature_id[6].value <= threshold=517.2413940429688
node_69: feature_name=LINC01088	feature_id[8].value > threshold=594.0299987792969
node_151: feature_name=PTEN	feature_id[31].value <= threshold=601.1499938964844
node_152: feature_name=TRIO	feature_id[139].value > threshold=508.1302032470703
node_170: feature_name=RORA	feature_id[26].value > threshold=2549.672607421875
node_176: feature_name=HIPK3	feature_id[198].value > threshold=616.7789916992188
Class: HF_HLHS
Rules_104	passed counts:1
node_0: feature_name=ARL15	feature_id[5].value > threshold=938.2843322753906
node_68: feature_name=USP53	feature_id[6].value <= threshold=517.2413940429688
node_69: feature_name=LINC01088	feature_id[8].value > threshold=594.0299987792969
node_151: feature_name=PTEN	feature_id[31].value <= threshold=601.1499938964844
node_152: feature_name=TRIO	feature_id[139].value <= threshold=508.1302032470703
node_153: feature_name=NEGR1	feature_id[72].value > threshold=985.6720581054688
node_157: feature_name=SNX29P2	feature_id[1].value > threshold=320.9217529296875
node_159: feature_name=MYO1D	feature_id[18].value <= threshold=678.3456420898438
node_160: feature_name=GSN	feature_id[73].value > threshold=1211.3291625976562
node_166: feature_name=NAV2	feature_id[354].value <= threshold=121.56576538085938
Class: HF_HLHS
Rules_105	passed counts:1
node_0: feature_name=ARL15	feature_id[5].value > threshold=938.2843322753906
node_68: feature_name=USP53	feature_id[6].value <= threshold=517.2413940429688
node_69: feature_name=LINC01088	feature_id[8].value > threshold=594.0299987792969
node_151: feature_name=PTEN	feature_id[31].value <= threshold=601.1499938964844
node_152: feature_name=TRIO	feature_id[139].value <= threshold=508.1302032470703
node_153: feature_name=NEGR1	feature_id[72].value > threshold=985.6720581054688
node_157: feature_name=SNX29P2	feature_id[1].value > threshold=320.9217529296875
node_159: feature_name=MYO1D	feature_id[18].value <= threshold=678.3456420898438
node_160: feature_name=GSN	feature_id[73].value <= threshold=1211.3291625976562
node_161: feature_name=NLGN4X	feature_id[35].value > threshold=551.8223266601562
Class: DCM
Rules_106	passed counts:1
node_0: feature_name=ARL15	feature_id[5].value > threshold=938.2843322753906
node_68: feature_name=USP53	feature_id[6].value <= threshold=517.2413940429688
node_69: feature_name=LINC01088	feature_id[8].value > threshold=594.0299987792969
node_151: feature_name=PTEN	feature_id[31].value <= threshold=601.1499938964844
node_152: feature_name=TRIO	feature_id[139].value <= threshold=508.1302032470703
node_153: feature_name=NEGR1	feature_id[72].value > threshold=985.6720581054688
node_157: feature_name=SNX29P2	feature_id[1].value > threshold=320.9217529296875
node_159: feature_name=MYO1D	feature_id[18].value <= threshold=678.3456420898438
node_160: feature_name=GSN	feature_id[73].value <= threshold=1211.3291625976562
node_161: feature_name=NLGN4X	feature_id[35].value <= threshold=551.8223266601562
node_162: feature_name=ARMCX2	feature_id[237].value > threshold=348.99302673339844
Class: DCM
Rules_107	passed counts:1
node_0: feature_name=ARL15	feature_id[5].value > threshold=938.2843322753906
node_68: feature_name=USP53	feature_id[6].value <= threshold=517.2413940429688
node_69: feature_name=LINC01088	feature_id[8].value > threshold=594.0299987792969
node_151: feature_name=PTEN	feature_id[31].value <= threshold=601.1499938964844
node_152: feature_name=TRIO	feature_id[139].value <= threshold=508.1302032470703
node_153: feature_name=NEGR1	feature_id[72].value <= threshold=985.6720581054688
node_154: feature_name=C1orf21	feature_id[368].value > threshold=684.7337341308594
Class: TOF
Rules_108	passed counts:1
node_0: feature_name=ARL15	feature_id[5].value > threshold=938.2843322753906
node_68: feature_name=USP53	feature_id[6].value <= threshold=517.2413940429688
node_69: feature_name=LINC01088	feature_id[8].value <= threshold=594.0299987792969
node_70: feature_name=LRRC16A	feature_id[32].value > threshold=1230.352783203125
node_128: feature_name=FGF14	feature_id[135].value > threshold=633.5510559082031
node_144: feature_name=TTTY14	feature_id[111].value <= threshold=111.35857391357422
node_145: feature_name=NFIB	feature_id[126].value > threshold=492.7063903808594
node_147: feature_name=ADAMTSL3	feature_id[337].value > threshold=523.5360260009766
Class: Neo_HLHS
Rules_109	passed counts:1
node_0: feature_name=ARL15	feature_id[5].value > threshold=938.2843322753906
node_68: feature_name=USP53	feature_id[6].value <= threshold=517.2413940429688
node_69: feature_name=LINC01088	feature_id[8].value <= threshold=594.0299987792969
node_70: feature_name=LRRC16A	feature_id[32].value > threshold=1230.352783203125
node_128: feature_name=FGF14	feature_id[135].value > threshold=633.5510559082031
node_144: feature_name=TTTY14	feature_id[111].value <= threshold=111.35857391357422
node_145: feature_name=NFIB	feature_id[126].value > threshold=492.7063903808594
node_147: feature_name=ADAMTSL3	feature_id[337].value <= threshold=523.5360260009766
Class: Donor
Rules_110	passed counts:1
node_0: feature_name=ARL15	feature_id[5].value > threshold=938.2843322753906
node_68: feature_name=USP53	feature_id[6].value <= threshold=517.2413940429688
node_69: feature_name=LINC01088	feature_id[8].value <= threshold=594.0299987792969
node_70: feature_name=LRRC16A	feature_id[32].value > threshold=1230.352783203125
node_128: feature_name=FGF14	feature_id[135].value <= threshold=633.5510559082031
node_129: feature_name=NEAT1	feature_id[4].value <= threshold=3687.7061767578125
node_130: feature_name=LTBP1	feature_id[233].value > threshold=265.1040573120117
node_134: feature_name=MALAT1	feature_id[3].value > threshold=485196.03125
node_140: feature_name=EPHA3	feature_id[121].value > threshold=331.1183624267578
Class: HF_HLHS
Rules_111	passed counts:1
node_0: feature_name=ARL15	feature_id[5].value > threshold=938.2843322753906
node_68: feature_name=USP53	feature_id[6].value <= threshold=517.2413940429688
node_69: feature_name=LINC01088	feature_id[8].value <= threshold=594.0299987792969
node_70: feature_name=LRRC16A	feature_id[32].value > threshold=1230.352783203125
node_128: feature_name=FGF14	feature_id[135].value <= threshold=633.5510559082031
node_129: feature_name=NEAT1	feature_id[4].value <= threshold=3687.7061767578125
node_130: feature_name=LTBP1	feature_id[233].value > threshold=265.1040573120117
node_134: feature_name=MALAT1	feature_id[3].value <= threshold=485196.03125
node_135: feature_name=IL1RAPL1	feature_id[83].value <= threshold=225.2518539428711
node_136: feature_name=MAML2	feature_id[289].value > threshold=1313.498291015625
Class: HCM
Rules_112	passed counts:1
node_0: feature_name=ARL15	feature_id[5].value > threshold=938.2843322753906
node_68: feature_name=USP53	feature_id[6].value <= threshold=517.2413940429688
node_69: feature_name=LINC01088	feature_id[8].value <= threshold=594.0299987792969
node_70: feature_name=LRRC16A	feature_id[32].value > threshold=1230.352783203125
node_128: feature_name=FGF14	feature_id[135].value <= threshold=633.5510559082031
node_129: feature_name=NEAT1	feature_id[4].value <= threshold=3687.7061767578125
node_130: feature_name=LTBP1	feature_id[233].value > threshold=265.1040573120117
node_134: feature_name=MALAT1	feature_id[3].value <= threshold=485196.03125
node_135: feature_name=IL1RAPL1	feature_id[83].value <= threshold=225.2518539428711
node_136: feature_name=MAML2	feature_id[289].value <= threshold=1313.498291015625
Class: TOF
Rules_113	passed counts:1
node_0: feature_name=ARL15	feature_id[5].value > threshold=938.2843322753906
node_68: feature_name=USP53	feature_id[6].value <= threshold=517.2413940429688
node_69: feature_name=LINC01088	feature_id[8].value <= threshold=594.0299987792969
node_70: feature_name=LRRC16A	feature_id[32].value <= threshold=1230.352783203125
node_71: feature_name=MALAT1	feature_id[3].value > threshold=28935.158203125
node_77: feature_name=XIST	feature_id[0].value > threshold=98.99029541015625
node_113: feature_name=LTBP1	feature_id[233].value > threshold=887.8721618652344
node_121: feature_name=PTPRG	feature_id[52].value > threshold=1755.663818359375
node_123: feature_name=SPRED2	feature_id[14].value <= threshold=330.7752990722656
node_124: feature_name=LAMA3	feature_id[158].value > threshold=82.35875701904297
Class: HCM
Rules_114	passed counts:1
node_0: feature_name=ARL15	feature_id[5].value > threshold=938.2843322753906
node_68: feature_name=USP53	feature_id[6].value <= threshold=517.2413940429688
node_69: feature_name=LINC01088	feature_id[8].value <= threshold=594.0299987792969
node_70: feature_name=LRRC16A	feature_id[32].value <= threshold=1230.352783203125
node_71: feature_name=MALAT1	feature_id[3].value > threshold=28935.158203125
node_77: feature_name=XIST	feature_id[0].value > threshold=98.99029541015625
node_113: feature_name=LTBP1	feature_id[233].value > threshold=887.8721618652344
node_121: feature_name=PTPRG	feature_id[52].value > threshold=1755.663818359375
node_123: feature_name=SPRED2	feature_id[14].value <= threshold=330.7752990722656
node_124: feature_name=LAMA3	feature_id[158].value <= threshold=82.35875701904297
Class: Donor
Rules_115	passed counts:1
node_0: feature_name=ARL15	feature_id[5].value > threshold=938.2843322753906
node_68: feature_name=USP53	feature_id[6].value <= threshold=517.2413940429688
node_69: feature_name=LINC01088	feature_id[8].value <= threshold=594.0299987792969
node_70: feature_name=LRRC16A	feature_id[32].value <= threshold=1230.352783203125
node_71: feature_name=MALAT1	feature_id[3].value > threshold=28935.158203125
node_77: feature_name=XIST	feature_id[0].value > threshold=98.99029541015625
node_113: feature_name=LTBP1	feature_id[233].value <= threshold=887.8721618652344
node_114: feature_name=KANSL1	feature_id[104].value <= threshold=350.4837646484375
node_115: feature_name=SDK1	feature_id[310].value > threshold=473.507080078125
Class: Donor
Rules_116	passed counts:1
node_0: feature_name=ARL15	feature_id[5].value > threshold=938.2843322753906
node_68: feature_name=USP53	feature_id[6].value <= threshold=517.2413940429688
node_69: feature_name=LINC01088	feature_id[8].value <= threshold=594.0299987792969
node_70: feature_name=LRRC16A	feature_id[32].value <= threshold=1230.352783203125
node_71: feature_name=MALAT1	feature_id[3].value > threshold=28935.158203125
node_77: feature_name=XIST	feature_id[0].value <= threshold=98.99029541015625
node_78: feature_name=ZEB1	feature_id[19].value > threshold=596.0753784179688
node_96: feature_name=GPHN	feature_id[315].value > threshold=525.7823791503906
node_108: feature_name=BAI3	feature_id[16].value <= threshold=1359.8404541015625
node_109: feature_name=GPM6B	feature_id[177].value <= threshold=206.14421844482422
Class: HF_HLHS
Rules_117	passed counts:1
node_0: feature_name=ARL15	feature_id[5].value > threshold=938.2843322753906
node_68: feature_name=USP53	feature_id[6].value <= threshold=517.2413940429688
node_69: feature_name=LINC01088	feature_id[8].value <= threshold=594.0299987792969
node_70: feature_name=LRRC16A	feature_id[32].value <= threshold=1230.352783203125
node_71: feature_name=MALAT1	feature_id[3].value > threshold=28935.158203125
node_77: feature_name=XIST	feature_id[0].value <= threshold=98.99029541015625
node_78: feature_name=ZEB1	feature_id[19].value > threshold=596.0753784179688
node_96: feature_name=GPHN	feature_id[315].value <= threshold=525.7823791503906
node_97: feature_name=FILIP1L	feature_id[64].value > threshold=630.4481506347656
node_105: feature_name=COL4A3	feature_id[12].value > threshold=575.9321594238281
Class: DCM
Rules_118	passed counts:1
node_0: feature_name=ARL15	feature_id[5].value > threshold=938.2843322753906
node_68: feature_name=USP53	feature_id[6].value <= threshold=517.2413940429688
node_69: feature_name=LINC01088	feature_id[8].value <= threshold=594.0299987792969
node_70: feature_name=LRRC16A	feature_id[32].value <= threshold=1230.352783203125
node_71: feature_name=MALAT1	feature_id[3].value > threshold=28935.158203125
node_77: feature_name=XIST	feature_id[0].value <= threshold=98.99029541015625
node_78: feature_name=ZEB1	feature_id[19].value > threshold=596.0753784179688
node_96: feature_name=GPHN	feature_id[315].value <= threshold=525.7823791503906
node_97: feature_name=FILIP1L	feature_id[64].value <= threshold=630.4481506347656
node_98: feature_name=PTPRT	feature_id[63].value > threshold=466.55686950683594
node_102: feature_name=SSBP2	feature_id[87].value <= threshold=491.6277313232422
Class: HF_HLHS
Rules_119	passed counts:1
node_0: feature_name=ARL15	feature_id[5].value > threshold=938.2843322753906
node_68: feature_name=USP53	feature_id[6].value <= threshold=517.2413940429688
node_69: feature_name=LINC01088	feature_id[8].value <= threshold=594.0299987792969
node_70: feature_name=LRRC16A	feature_id[32].value <= threshold=1230.352783203125
node_71: feature_name=MALAT1	feature_id[3].value > threshold=28935.158203125
node_77: feature_name=XIST	feature_id[0].value <= threshold=98.99029541015625
node_78: feature_name=ZEB1	feature_id[19].value > threshold=596.0753784179688
node_96: feature_name=GPHN	feature_id[315].value <= threshold=525.7823791503906
node_97: feature_name=FILIP1L	feature_id[64].value <= threshold=630.4481506347656
node_98: feature_name=PTPRT	feature_id[63].value <= threshold=466.55686950683594
node_99: feature_name=EPAS1	feature_id[293].value > threshold=517.0608978271484
Class: Donor
Rules_120	passed counts:1
node_0: feature_name=ARL15	feature_id[5].value > threshold=938.2843322753906
node_68: feature_name=USP53	feature_id[6].value <= threshold=517.2413940429688
node_69: feature_name=LINC01088	feature_id[8].value <= threshold=594.0299987792969
node_70: feature_name=LRRC16A	feature_id[32].value <= threshold=1230.352783203125
node_71: feature_name=MALAT1	feature_id[3].value > threshold=28935.158203125
node_77: feature_name=XIST	feature_id[0].value <= threshold=98.99029541015625
node_78: feature_name=ZEB1	feature_id[19].value <= threshold=596.0753784179688
node_79: feature_name=GPC6	feature_id[21].value <= threshold=427.7001190185547
node_80: feature_name=NFIA	feature_id[353].value > threshold=1356.5509643554688
node_86: feature_name=RBMS3	feature_id[285].value <= threshold=1839.4786376953125
Class: Neo_HLHS
Rules_121	passed counts:1
node_0: feature_name=ARL15	feature_id[5].value > threshold=938.2843322753906
node_68: feature_name=USP53	feature_id[6].value <= threshold=517.2413940429688
node_69: feature_name=LINC01088	feature_id[8].value <= threshold=594.0299987792969
node_70: feature_name=LRRC16A	feature_id[32].value <= threshold=1230.352783203125
node_71: feature_name=MALAT1	feature_id[3].value > threshold=28935.158203125
node_77: feature_name=XIST	feature_id[0].value <= threshold=98.99029541015625
node_78: feature_name=ZEB1	feature_id[19].value <= threshold=596.0753784179688
node_79: feature_name=GPC6	feature_id[21].value <= threshold=427.7001190185547
node_80: feature_name=NFIA	feature_id[353].value <= threshold=1356.5509643554688
node_81: feature_name=PLA2G5	feature_id[80].value > threshold=1102.5320434570312
Class: Donor
Rules_122	passed counts:1
node_0: feature_name=ARL15	feature_id[5].value > threshold=938.2843322753906
node_68: feature_name=USP53	feature_id[6].value <= threshold=517.2413940429688
node_69: feature_name=LINC01088	feature_id[8].value <= threshold=594.0299987792969
node_70: feature_name=LRRC16A	feature_id[32].value <= threshold=1230.352783203125
node_71: feature_name=MALAT1	feature_id[3].value > threshold=28935.158203125
node_77: feature_name=XIST	feature_id[0].value <= threshold=98.99029541015625
node_78: feature_name=ZEB1	feature_id[19].value <= threshold=596.0753784179688
node_79: feature_name=GPC6	feature_id[21].value <= threshold=427.7001190185547
node_80: feature_name=NFIA	feature_id[353].value <= threshold=1356.5509643554688
node_81: feature_name=PLA2G5	feature_id[80].value <= threshold=1102.5320434570312
node_82: feature_name=RASAL2	feature_id[93].value > threshold=795.6883239746094
Class: DCM
Rules_123	passed counts:1
node_0: feature_name=ARL15	feature_id[5].value <= threshold=938.2843322753906
node_1: feature_name=PBX1	feature_id[38].value > threshold=321.0790252685547
node_31: feature_name=SERPINE1	feature_id[71].value <= threshold=675.4512634277344
node_32: feature_name=ELF2	feature_id[42].value > threshold=908.5750122070312
node_56: feature_name=WWTR1	feature_id[217].value <= threshold=117.205810546875
Class: Donor
Rules_124	passed counts:1
node_0: feature_name=ARL15	feature_id[5].value <= threshold=938.2843322753906
node_1: feature_name=PBX1	feature_id[38].value > threshold=321.0790252685547
node_31: feature_name=SERPINE1	feature_id[71].value <= threshold=675.4512634277344
node_32: feature_name=ELF2	feature_id[42].value <= threshold=908.5750122070312
node_33: feature_name=UTRN	feature_id[22].value <= threshold=844.3932495117188
node_34: feature_name=COL21A1	feature_id[45].value > threshold=686.7439575195312
node_48: feature_name=GLIS3	feature_id[234].value > threshold=631.2771606445312
node_50: feature_name=SOBP	feature_id[308].value <= threshold=307.03587341308594
node_51: feature_name=PLXDC2	feature_id[189].value > threshold=2545.7371826171875
Class: HCM
Rules_125	passed counts:1
node_0: feature_name=ARL15	feature_id[5].value <= threshold=938.2843322753906
node_1: feature_name=PBX1	feature_id[38].value > threshold=321.0790252685547
node_31: feature_name=SERPINE1	feature_id[71].value <= threshold=675.4512634277344
node_32: feature_name=ELF2	feature_id[42].value <= threshold=908.5750122070312
node_33: feature_name=UTRN	feature_id[22].value <= threshold=844.3932495117188
node_34: feature_name=COL21A1	feature_id[45].value > threshold=686.7439575195312
node_48: feature_name=GLIS3	feature_id[234].value > threshold=631.2771606445312
node_50: feature_name=SOBP	feature_id[308].value <= threshold=307.03587341308594
node_51: feature_name=PLXDC2	feature_id[189].value <= threshold=2545.7371826171875
Class: HF_HLHS
Rules_126	passed counts:1
node_0: feature_name=ARL15	feature_id[5].value <= threshold=938.2843322753906
node_1: feature_name=PBX1	feature_id[38].value > threshold=321.0790252685547
node_31: feature_name=SERPINE1	feature_id[71].value <= threshold=675.4512634277344
node_32: feature_name=ELF2	feature_id[42].value <= threshold=908.5750122070312
node_33: feature_name=UTRN	feature_id[22].value <= threshold=844.3932495117188
node_34: feature_name=COL21A1	feature_id[45].value <= threshold=686.7439575195312
node_35: feature_name=FKBP5	feature_id[2].value <= threshold=2509.1287841796875
node_36: feature_name=SRPX	feature_id[82].value <= threshold=1418.9688110351562
node_37: feature_name=ITGBL1	feature_id[151].value > threshold=1070.0962829589844
node_43: feature_name=SNED1	feature_id[283].value > threshold=329.8085174560547
Class: DCM
Rules_127	passed counts:1
node_0: feature_name=ARL15	feature_id[5].value <= threshold=938.2843322753906
node_1: feature_name=PBX1	feature_id[38].value > threshold=321.0790252685547
node_31: feature_name=SERPINE1	feature_id[71].value <= threshold=675.4512634277344
node_32: feature_name=ELF2	feature_id[42].value <= threshold=908.5750122070312
node_33: feature_name=UTRN	feature_id[22].value <= threshold=844.3932495117188
node_34: feature_name=COL21A1	feature_id[45].value <= threshold=686.7439575195312
node_35: feature_name=FKBP5	feature_id[2].value <= threshold=2509.1287841796875
node_36: feature_name=SRPX	feature_id[82].value <= threshold=1418.9688110351562
node_37: feature_name=ITGBL1	feature_id[151].value > threshold=1070.0962829589844
node_43: feature_name=SNED1	feature_id[283].value <= threshold=329.8085174560547
Class: HCM
Rules_128	passed counts:1
node_0: feature_name=ARL15	feature_id[5].value <= threshold=938.2843322753906
node_1: feature_name=PBX1	feature_id[38].value > threshold=321.0790252685547
node_31: feature_name=SERPINE1	feature_id[71].value <= threshold=675.4512634277344
node_32: feature_name=ELF2	feature_id[42].value <= threshold=908.5750122070312
node_33: feature_name=UTRN	feature_id[22].value <= threshold=844.3932495117188
node_34: feature_name=COL21A1	feature_id[45].value <= threshold=686.7439575195312
node_35: feature_name=FKBP5	feature_id[2].value <= threshold=2509.1287841796875
node_36: feature_name=SRPX	feature_id[82].value <= threshold=1418.9688110351562
node_37: feature_name=ITGBL1	feature_id[151].value <= threshold=1070.0962829589844
node_38: feature_name=PCSK6	feature_id[75].value > threshold=1332.8630981445312
Class: HF_HLHS
Rules_129	passed counts:1
node_0: feature_name=ARL15	feature_id[5].value <= threshold=938.2843322753906
node_1: feature_name=PBX1	feature_id[38].value > threshold=321.0790252685547
node_31: feature_name=SERPINE1	feature_id[71].value <= threshold=675.4512634277344
node_32: feature_name=ELF2	feature_id[42].value <= threshold=908.5750122070312
node_33: feature_name=UTRN	feature_id[22].value <= threshold=844.3932495117188
node_34: feature_name=COL21A1	feature_id[45].value <= threshold=686.7439575195312
node_35: feature_name=FKBP5	feature_id[2].value <= threshold=2509.1287841796875
node_36: feature_name=SRPX	feature_id[82].value <= threshold=1418.9688110351562
node_37: feature_name=ITGBL1	feature_id[151].value <= threshold=1070.0962829589844
node_38: feature_name=PCSK6	feature_id[75].value <= threshold=1332.8630981445312
node_39: feature_name=FOXO1	feature_id[225].value > threshold=1156.9820556640625
Class: HF_HLHS
Rules_130	passed counts:1
node_0: feature_name=ARL15	feature_id[5].value <= threshold=938.2843322753906
node_1: feature_name=PBX1	feature_id[38].value <= threshold=321.0790252685547
node_2: feature_name=XIST	feature_id[0].value > threshold=77.0060043334961
node_16: feature_name=MALAT1	feature_id[3].value > threshold=400384.96875
node_24: feature_name=DPYSL3	feature_id[200].value > threshold=305.30287170410156
node_28: feature_name=GPC6	feature_id[21].value > threshold=217.86492919921875
Class: HCM
Rules_131	passed counts:1
node_0: feature_name=ARL15	feature_id[5].value <= threshold=938.2843322753906
node_1: feature_name=PBX1	feature_id[38].value <= threshold=321.0790252685547
node_2: feature_name=XIST	feature_id[0].value > threshold=77.0060043334961
node_16: feature_name=MALAT1	feature_id[3].value > threshold=400384.96875
node_24: feature_name=DPYSL3	feature_id[200].value <= threshold=305.30287170410156
node_25: feature_name=SMAD3	feature_id[263].value > threshold=1044.6024780273438
Class: Donor
Rules_132	passed counts:1
node_0: feature_name=ARL15	feature_id[5].value <= threshold=938.2843322753906
node_1: feature_name=PBX1	feature_id[38].value <= threshold=321.0790252685547
node_2: feature_name=XIST	feature_id[0].value > threshold=77.0060043334961
node_16: feature_name=MALAT1	feature_id[3].value <= threshold=400384.96875
node_17: feature_name=COL4A2	feature_id[103].value <= threshold=1440.5272827148438
node_18: feature_name=MARCH3	feature_id[164].value > threshold=2237.87744140625
Class: HCM
Rules_133	passed counts:1
node_0: feature_name=ARL15	feature_id[5].value <= threshold=938.2843322753906
node_1: feature_name=PBX1	feature_id[38].value <= threshold=321.0790252685547
node_2: feature_name=XIST	feature_id[0].value <= threshold=77.0060043334961
node_3: feature_name=MALAT1	feature_id[3].value > threshold=54247.7939453125
node_5: feature_name=PAPPA	feature_id[28].value <= threshold=189.05813598632812
node_6: feature_name=DST	feature_id[123].value <= threshold=573.6275024414062
node_7: feature_name=BICC1	feature_id[137].value > threshold=443.03851318359375
node_9: feature_name=C1orf21	feature_id[368].value > threshold=1045.4152374267578
Class: TOF
Rules_134	passed counts:1
node_0: feature_name=ARL15	feature_id[5].value <= threshold=938.2843322753906
node_1: feature_name=PBX1	feature_id[38].value <= threshold=321.0790252685547
node_2: feature_name=XIST	feature_id[0].value <= threshold=77.0060043334961
node_3: feature_name=MALAT1	feature_id[3].value > threshold=54247.7939453125
node_5: feature_name=PAPPA	feature_id[28].value <= threshold=189.05813598632812
node_6: feature_name=DST	feature_id[123].value <= threshold=573.6275024414062
node_7: feature_name=BICC1	feature_id[137].value > threshold=443.03851318359375
node_9: feature_name=C1orf21	feature_id[368].value <= threshold=1045.4152374267578
Class: HF_HLHS

## Sheet: MCFS
Rules_0	passed counts:5775
node_0: feature_name=ARL15	feature_id[0].value <= threshold=938.2843322753906
node_1: feature_name=PBX1	feature_id[85].value > threshold=321.0790252685547
node_29: feature_name=SERPINE1	feature_id[150].value <= threshold=675.4512634277344
node_30: feature_name=ELF2	feature_id[174].value <= threshold=908.5750122070312
node_31: feature_name=UTRN	feature_id[88].value <= threshold=844.3932495117188
node_32: feature_name=COL21A1	feature_id[224].value <= threshold=686.7439575195312
node_33: feature_name=LDLRAD4	feature_id[426].value <= threshold=882.4131774902344
node_34: feature_name=SRPX	feature_id[297].value <= threshold=1418.9688110351562
node_35: feature_name=PREX2	feature_id[36].value <= threshold=838.7225036621094
node_36: feature_name=SGIP1	feature_id[109].value <= threshold=1210.7783813476562
node_37: feature_name=C3	feature_id[832].value <= threshold=989.5416870117188
Class: Donor
Rules_1	passed counts:5541
node_0: feature_name=ARL15	feature_id[0].value > threshold=938.2843322753906
node_66: feature_name=USP53	feature_id[22].value > threshold=517.2413940429688
node_182: feature_name=RORA	feature_id[21].value > threshold=2799.596435546875
node_218: feature_name=COL6A3	feature_id[143].value > threshold=751.6401062011719
node_236: feature_name=XIST	feature_id[11].value <= threshold=440.3392333984375
node_237: feature_name=RP11-64D24.2	feature_id[263].value <= threshold=1394.9481201171875
node_238: feature_name=HIF3A	feature_id[55].value <= threshold=751.0653076171875
node_239: feature_name=EXT1	feature_id[50].value > threshold=284.2384033203125
node_243: feature_name=TNRC6B	feature_id[806].value <= threshold=792.5232543945312
node_244: feature_name=CHRM3	feature_id[844].value <= threshold=382.8812713623047
node_245: feature_name=THBS1	feature_id[323].value <= threshold=756.9423217773438
Class: DCM
Rules_2	passed counts:2347
node_0: feature_name=ARL15	feature_id[0].value > threshold=938.2843322753906
node_66: feature_name=USP53	feature_id[22].value <= threshold=517.2413940429688
node_67: feature_name=LINC01088	feature_id[40].value > threshold=594.0299987792969
node_143: feature_name=PTEN	feature_id[31].value <= threshold=601.1499938964844
node_144: feature_name=TRIO	feature_id[156].value <= threshold=508.1302032470703
node_145: feature_name=NEGR1	feature_id[35].value > threshold=985.6720581054688
node_149: feature_name=SNX29P2	feature_id[82].value > threshold=320.9217529296875
node_151: feature_name=MYO1D	feature_id[43].value <= threshold=678.3456420898438
node_152: feature_name=ADD3	feature_id[225].value <= threshold=711.7588500976562
node_153: feature_name=NLGN4X	feature_id[220].value <= threshold=551.8223266601562
node_154: feature_name=DDX17	feature_id[266].value <= threshold=696.4365234375
Class: HF_HLHS
Rules_3	passed counts:1578
node_0: feature_name=ARL15	feature_id[0].value > threshold=938.2843322753906
node_66: feature_name=USP53	feature_id[22].value <= threshold=517.2413940429688
node_67: feature_name=LINC01088	feature_id[40].value <= threshold=594.0299987792969
node_68: feature_name=SCN7A	feature_id[25].value > threshold=3154.8253173828125
node_126: feature_name=BAI3	feature_id[3].value > threshold=556.8882141113281
node_134: feature_name=NEAT1	feature_id[12].value <= threshold=3530.5830078125
node_135: feature_name=SGIP1	feature_id[109].value <= threshold=930.1636962890625
node_136: feature_name=ZBTB20	feature_id[58].value > threshold=2063.6470947265625
node_138: feature_name=ANKS1B	feature_id[346].value <= threshold=863.2644653320312
Class: TOF
Rules_4	passed counts:976
node_0: feature_name=ARL15	feature_id[0].value > threshold=938.2843322753906
node_66: feature_name=USP53	feature_id[22].value <= threshold=517.2413940429688
node_67: feature_name=LINC01088	feature_id[40].value <= threshold=594.0299987792969
node_68: feature_name=SCN7A	feature_id[25].value <= threshold=3154.8253173828125
node_69: feature_name=MALAT1	feature_id[2].value > threshold=34968.65234375
node_77: feature_name=XIST	feature_id[11].value > threshold=98.99029541015625
node_111: feature_name=MALAT1	feature_id[2].value > threshold=365937.515625
node_123: feature_name=CSGALNACT1	feature_id[717].value <= threshold=324.4974670410156
Class: HCM
Rules_5	passed counts:920
node_0: feature_name=ARL15	feature_id[0].value > threshold=938.2843322753906
node_66: feature_name=USP53	feature_id[22].value <= threshold=517.2413940429688
node_67: feature_name=LINC01088	feature_id[40].value <= threshold=594.0299987792969
node_68: feature_name=SCN7A	feature_id[25].value <= threshold=3154.8253173828125
node_69: feature_name=MALAT1	feature_id[2].value <= threshold=34968.65234375
node_70: feature_name=XIST	feature_id[11].value <= threshold=685.3319549560547
node_71: feature_name=TACC1	feature_id[214].value <= threshold=2712.53271484375
Class: Neo_HLHS
Rules_6	passed counts:756
node_0: feature_name=ARL15	feature_id[0].value <= threshold=938.2843322753906
node_1: feature_name=PBX1	feature_id[85].value <= threshold=321.0790252685547
node_2: feature_name=XIST	feature_id[11].value > threshold=77.0060043334961
node_16: feature_name=MALAT1	feature_id[2].value > threshold=400384.96875
node_24: feature_name=COL6A2	feature_id[72].value <= threshold=405.83392333984375
node_25: feature_name=ANTXR1	feature_id[620].value <= threshold=405.9835510253906
Class: HCM
Rules_7	passed counts:473
node_0: feature_name=ARL15	feature_id[0].value <= threshold=938.2843322753906
node_1: feature_name=PBX1	feature_id[85].value <= threshold=321.0790252685547
node_2: feature_name=XIST	feature_id[11].value <= threshold=77.0060043334961
node_3: feature_name=MALAT1	feature_id[2].value > threshold=54247.7939453125
node_5: feature_name=CMSS1	feature_id[745].value > threshold=179.12188720703125
node_9: feature_name=COL1A2	feature_id[357].value <= threshold=569.9129638671875
node_10: feature_name=ZFAND5	feature_id[668].value <= threshold=416.89842224121094
Class: HF_HLHS
Rules_8	passed counts:371
node_0: feature_name=ARL15	feature_id[0].value > threshold=938.2843322753906
node_66: feature_name=USP53	feature_id[22].value <= threshold=517.2413940429688
node_67: feature_name=LINC01088	feature_id[40].value <= threshold=594.0299987792969
node_68: feature_name=SCN7A	feature_id[25].value <= threshold=3154.8253173828125
node_69: feature_name=MALAT1	feature_id[2].value > threshold=34968.65234375
node_77: feature_name=XIST	feature_id[11].value <= threshold=98.99029541015625
node_78: feature_name=ZEB1	feature_id[57].value > threshold=588.5016479492188
node_96: feature_name=CCDC102B	feature_id[47].value <= threshold=785.4286499023438
node_97: feature_name=HIF3A	feature_id[55].value <= threshold=534.6829833984375
node_98: feature_name=FILIP1L	feature_id[387].value <= threshold=630.4481506347656
node_99: feature_name=DAAM2	feature_id[707].value <= threshold=451.6205596923828
Class: DCM
Rules_9	passed counts:261
node_0: feature_name=ARL15	feature_id[0].value > threshold=938.2843322753906
node_66: feature_name=USP53	feature_id[22].value > threshold=517.2413940429688
node_182: feature_name=RORA	feature_id[21].value <= threshold=2799.596435546875
node_183: feature_name=ABCA6	feature_id[107].value > threshold=1342.283447265625
node_201: feature_name=PLCB1	feature_id[28].value <= threshold=387.74253845214844
node_202: feature_name=PTEN	feature_id[31].value <= threshold=567.6448669433594
node_203: feature_name=FTX	feature_id[235].value <= threshold=2413.8095703125
node_204: feature_name=CFH	feature_id[29].value > threshold=565.69189453125
Class: HF_HLHS
Rules_10	passed counts:206
node_0: feature_name=ARL15	feature_id[0].value > threshold=938.2843322753906
node_66: feature_name=USP53	feature_id[22].value > threshold=517.2413940429688
node_182: feature_name=RORA	feature_id[21].value <= threshold=2799.596435546875
node_183: feature_name=ABCA6	feature_id[107].value <= threshold=1342.283447265625
node_184: feature_name=XIST	feature_id[11].value <= threshold=236.93115234375
node_185: feature_name=MALAT1	feature_id[2].value > threshold=69972.13671875
node_187: feature_name=ADH1B	feature_id[153].value <= threshold=179.74615478515625
node_188: feature_name=CDH19	feature_id[238].value > threshold=529.6928100585938
Class: DCM
Rules_11	passed counts:172
node_0: feature_name=ARL15	feature_id[0].value <= threshold=938.2843322753906
node_1: feature_name=PBX1	feature_id[85].value <= threshold=321.0790252685547
node_2: feature_name=XIST	feature_id[11].value > threshold=77.0060043334961
node_16: feature_name=MALAT1	feature_id[2].value <= threshold=400384.96875
node_17: feature_name=COL4A2	feature_id[430].value <= threshold=1440.5272827148438
node_18: feature_name=TJP2	feature_id[853].value <= threshold=592.7532958984375
Class: Donor
Rules_12	passed counts:159
node_0: feature_name=ARL15	feature_id[0].value > threshold=938.2843322753906
node_66: feature_name=USP53	feature_id[22].value <= threshold=517.2413940429688
node_67: feature_name=LINC01088	feature_id[40].value <= threshold=594.0299987792969
node_68: feature_name=SCN7A	feature_id[25].value <= threshold=3154.8253173828125
node_69: feature_name=MALAT1	feature_id[2].value > threshold=34968.65234375
node_77: feature_name=XIST	feature_id[11].value <= threshold=98.99029541015625
node_78: feature_name=ZEB1	feature_id[57].value <= threshold=588.5016479492188
node_79: feature_name=GPC6	feature_id[210].value <= threshold=427.7001190185547
node_80: feature_name=HEYL	feature_id[692].value <= threshold=253.9877471923828
node_81: feature_name=PLA2G5	feature_id[459].value <= threshold=1102.5320434570312
Class: HF_HLHS
Rules_13	passed counts:151
node_0: feature_name=ARL15	feature_id[0].value > threshold=938.2843322753906
node_66: feature_name=USP53	feature_id[22].value > threshold=517.2413940429688
node_182: feature_name=RORA	feature_id[21].value <= threshold=2799.596435546875
node_183: feature_name=ABCA6	feature_id[107].value <= threshold=1342.283447265625
node_184: feature_name=XIST	feature_id[11].value > threshold=236.93115234375
node_196: feature_name=EIF4G3	feature_id[138].value <= threshold=471.89698791503906
Class: HCM
Rules_14	passed counts:148
node_0: feature_name=ARL15	feature_id[0].value > threshold=938.2843322753906
node_66: feature_name=USP53	feature_id[22].value <= threshold=517.2413940429688
node_67: feature_name=LINC01088	feature_id[40].value > threshold=594.0299987792969
node_143: feature_name=PTEN	feature_id[31].value > threshold=601.1499938964844
node_173: feature_name=NEAT1	feature_id[12].value <= threshold=3410.2120361328125
node_174: feature_name=USP53	feature_id[22].value <= threshold=388.8177185058594
node_175: feature_name=PLXDC2	feature_id[42].value <= threshold=3294.56982421875
Class: TOF
Rules_15	passed counts:144
node_0: feature_name=ARL15	feature_id[0].value > threshold=938.2843322753906
node_66: feature_name=USP53	feature_id[22].value > threshold=517.2413940429688
node_182: feature_name=RORA	feature_id[21].value <= threshold=2799.596435546875
node_183: feature_name=ABCA6	feature_id[107].value <= threshold=1342.283447265625
node_184: feature_name=XIST	feature_id[11].value <= threshold=236.93115234375
node_185: feature_name=MALAT1	feature_id[2].value <= threshold=69972.13671875
Class: Neo_HLHS
Rules_16	passed counts:114
node_0: feature_name=ARL15	feature_id[0].value > threshold=938.2843322753906
node_66: feature_name=USP53	feature_id[22].value <= threshold=517.2413940429688
node_67: feature_name=LINC01088	feature_id[40].value <= threshold=594.0299987792969
node_68: feature_name=SCN7A	feature_id[25].value <= threshold=3154.8253173828125
node_69: feature_name=MALAT1	feature_id[2].value > threshold=34968.65234375
node_77: feature_name=XIST	feature_id[11].value > threshold=98.99029541015625
node_111: feature_name=MALAT1	feature_id[2].value <= threshold=365937.515625
node_112: feature_name=PTPRG	feature_id[17].value > threshold=1702.986572265625
node_114: feature_name=BAI3	feature_id[3].value > threshold=375.5101013183594
node_120: feature_name=ADAMTSL3	feature_id[53].value <= threshold=934.9384765625
Class: TOF
Rules_17	passed counts:90
node_0: feature_name=ARL15	feature_id[0].value > threshold=938.2843322753906
node_66: feature_name=USP53	feature_id[22].value > threshold=517.2413940429688
node_182: feature_name=RORA	feature_id[21].value > threshold=2799.596435546875
node_218: feature_name=COL6A3	feature_id[143].value <= threshold=751.6401062011719
node_219: feature_name=RP11-64D24.2	feature_id[263].value > threshold=368.56982421875
node_225: feature_name=LTBP1	feature_id[208].value <= threshold=1036.465576171875
node_226: feature_name=SPARCL1	feature_id[264].value <= threshold=734.1147155761719
node_227: feature_name=PDE4D	feature_id[516].value > threshold=83.43067169189453
Class: HF_HLHS
Rules_18	passed counts:87
node_0: feature_name=ARL15	feature_id[0].value <= threshold=938.2843322753906
node_1: feature_name=PBX1	feature_id[85].value > threshold=321.0790252685547
node_29: feature_name=SERPINE1	feature_id[150].value > threshold=675.4512634277344
node_57: feature_name=AC005237.4	feature_id[701].value > threshold=152.92230606079102
node_63: feature_name=NCOR2	feature_id[344].value <= threshold=784.7637939453125
Class: HF_HLHS
Rules_19	passed counts:54
node_0: feature_name=ARL15	feature_id[0].value > threshold=938.2843322753906
node_66: feature_name=USP53	feature_id[22].value <= threshold=517.2413940429688
node_67: feature_name=LINC01088	feature_id[40].value <= threshold=594.0299987792969
node_68: feature_name=SCN7A	feature_id[25].value <= threshold=3154.8253173828125
node_69: feature_name=MALAT1	feature_id[2].value > threshold=34968.65234375
node_77: feature_name=XIST	feature_id[11].value <= threshold=98.99029541015625
node_78: feature_name=ZEB1	feature_id[57].value <= threshold=588.5016479492188
node_79: feature_name=GPC6	feature_id[210].value > threshold=427.7001190185547
node_87: feature_name=COL1A2	feature_id[357].value > threshold=763.6246337890625
Class: TOF
Rules_20	passed counts:52
node_0: feature_name=ARL15	feature_id[0].value > threshold=938.2843322753906
node_66: feature_name=USP53	feature_id[22].value <= threshold=517.2413940429688
node_67: feature_name=LINC01088	feature_id[40].value <= threshold=594.0299987792969
node_68: feature_name=SCN7A	feature_id[25].value <= threshold=3154.8253173828125
node_69: feature_name=MALAT1	feature_id[2].value > threshold=34968.65234375
node_77: feature_name=XIST	feature_id[11].value > threshold=98.99029541015625
node_111: feature_name=MALAT1	feature_id[2].value <= threshold=365937.515625
node_112: feature_name=PTPRG	feature_id[17].value <= threshold=1702.986572265625
Class: Donor
Rules_21	passed counts:44
node_0: feature_name=ARL15	feature_id[0].value > threshold=938.2843322753906
node_66: feature_name=USP53	feature_id[22].value > threshold=517.2413940429688
node_182: feature_name=RORA	feature_id[21].value > threshold=2799.596435546875
node_218: feature_name=COL6A3	feature_id[143].value <= threshold=751.6401062011719
node_219: feature_name=RP11-64D24.2	feature_id[263].value <= threshold=368.56982421875
node_220: feature_name=CCDC102B	feature_id[47].value <= threshold=611.8813171386719
Class: DCM
Rules_22	passed counts:36
node_0: feature_name=ARL15	feature_id[0].value > threshold=938.2843322753906
node_66: feature_name=USP53	feature_id[22].value <= threshold=517.2413940429688
node_67: feature_name=LINC01088	feature_id[40].value <= threshold=594.0299987792969
node_68: feature_name=SCN7A	feature_id[25].value > threshold=3154.8253173828125
node_126: feature_name=BAI3	feature_id[3].value <= threshold=556.8882141113281
node_127: feature_name=MICAL2	feature_id[333].value > threshold=588.623046875
Class: DCM
Rules_23	passed counts:36
node_0: feature_name=ARL15	feature_id[0].value > threshold=938.2843322753906
node_66: feature_name=USP53	feature_id[22].value <= threshold=517.2413940429688
node_67: feature_name=LINC01088	feature_id[40].value <= threshold=594.0299987792969
node_68: feature_name=SCN7A	feature_id[25].value <= threshold=3154.8253173828125
node_69: feature_name=MALAT1	feature_id[2].value > threshold=34968.65234375
node_77: feature_name=XIST	feature_id[11].value <= threshold=98.99029541015625
node_78: feature_name=ZEB1	feature_id[57].value <= threshold=588.5016479492188
node_79: feature_name=GPC6	feature_id[210].value > threshold=427.7001190185547
node_87: feature_name=COL1A2	feature_id[357].value <= threshold=763.6246337890625
node_88: feature_name=PDE7B	feature_id[527].value > threshold=211.87353515625
node_92: feature_name=USP53	feature_id[22].value > threshold=102.10332489013672
Class: DCM
Rules_24	passed counts:35
node_0: feature_name=ARL15	feature_id[0].value > threshold=938.2843322753906
node_66: feature_name=USP53	feature_id[22].value <= threshold=517.2413940429688
node_67: feature_name=LINC01088	feature_id[40].value > threshold=594.0299987792969
node_143: feature_name=PTEN	feature_id[31].value > threshold=601.1499938964844
node_173: feature_name=NEAT1	feature_id[12].value > threshold=3410.2120361328125
Class: Neo_HLHS
Rules_25	passed counts:30
node_0: feature_name=ARL15	feature_id[0].value > threshold=938.2843322753906
node_66: feature_name=USP53	feature_id[22].value > threshold=517.2413940429688
node_182: feature_name=RORA	feature_id[21].value > threshold=2799.596435546875
node_218: feature_name=COL6A3	feature_id[143].value > threshold=751.6401062011719
node_236: feature_name=XIST	feature_id[11].value > threshold=440.3392333984375
node_260: feature_name=ZBTB20	feature_id[58].value > threshold=2747.796630859375
Class: TOF
Rules_26	passed counts:28
node_0: feature_name=ARL15	feature_id[0].value > threshold=938.2843322753906
node_66: feature_name=USP53	feature_id[22].value <= threshold=517.2413940429688
node_67: feature_name=LINC01088	feature_id[40].value <= threshold=594.0299987792969
node_68: feature_name=SCN7A	feature_id[25].value <= threshold=3154.8253173828125
node_69: feature_name=MALAT1	feature_id[2].value > threshold=34968.65234375
node_77: feature_name=XIST	feature_id[11].value <= threshold=98.99029541015625
node_78: feature_name=ZEB1	feature_id[57].value > threshold=588.5016479492188
node_96: feature_name=CCDC102B	feature_id[47].value > threshold=785.4286499023438
node_108: feature_name=LSAMP	feature_id[199].value > threshold=351.1043701171875
Class: TOF
Rules_27	passed counts:19
node_0: feature_name=ARL15	feature_id[0].value > threshold=938.2843322753906
node_66: feature_name=USP53	feature_id[22].value > threshold=517.2413940429688
node_182: feature_name=RORA	feature_id[21].value > threshold=2799.596435546875
node_218: feature_name=COL6A3	feature_id[143].value > threshold=751.6401062011719
node_236: feature_name=XIST	feature_id[11].value <= threshold=440.3392333984375
node_237: feature_name=RP11-64D24.2	feature_id[263].value > threshold=1394.9481201171875
node_255: feature_name=SLIT2	feature_id[486].value <= threshold=504.10496520996094
Class: HF_HLHS
Rules_28	passed counts:19
node_0: feature_name=ARL15	feature_id[0].value > threshold=938.2843322753906
node_66: feature_name=USP53	feature_id[22].value > threshold=517.2413940429688
node_182: feature_name=RORA	feature_id[21].value <= threshold=2799.596435546875
node_183: feature_name=ABCA6	feature_id[107].value <= threshold=1342.283447265625
node_184: feature_name=XIST	feature_id[11].value <= threshold=236.93115234375
node_185: feature_name=MALAT1	feature_id[2].value > threshold=69972.13671875
node_187: feature_name=ADH1B	feature_id[153].value > threshold=179.74615478515625
node_191: feature_name=GRK5	feature_id[87].value <= threshold=372.4656219482422
Class: HF_HLHS
Rules_29	passed counts:19
node_0: feature_name=ARL15	feature_id[0].value > threshold=938.2843322753906
node_66: feature_name=USP53	feature_id[22].value <= threshold=517.2413940429688
node_67: feature_name=LINC01088	feature_id[40].value > threshold=594.0299987792969
node_143: feature_name=PTEN	feature_id[31].value <= threshold=601.1499938964844
node_144: feature_name=TRIO	feature_id[156].value > threshold=508.1302032470703
node_164: feature_name=RORA	feature_id[21].value > threshold=2549.672607421875
node_170: feature_name=SOS2	feature_id[146].value <= threshold=477.7814636230469
Class: DCM
Rules_30	passed counts:18
node_0: feature_name=ARL15	feature_id[0].value <= threshold=938.2843322753906
node_1: feature_name=PBX1	feature_id[85].value <= threshold=321.0790252685547
node_2: feature_name=XIST	feature_id[11].value <= threshold=77.0060043334961
node_3: feature_name=MALAT1	feature_id[2].value <= threshold=54247.7939453125
Class: Neo_HLHS
Rules_31	passed counts:17
node_0: feature_name=ARL15	feature_id[0].value > threshold=938.2843322753906
node_66: feature_name=USP53	feature_id[22].value <= threshold=517.2413940429688
node_67: feature_name=LINC01088	feature_id[40].value <= threshold=594.0299987792969
node_68: feature_name=SCN7A	feature_id[25].value > threshold=3154.8253173828125
node_126: feature_name=BAI3	feature_id[3].value <= threshold=556.8882141113281
node_127: feature_name=MICAL2	feature_id[333].value <= threshold=588.623046875
node_128: feature_name=ARL15	feature_id[0].value <= threshold=1644.1395874023438
Class: HCM
Rules_32	passed counts:16
node_0: feature_name=ARL15	feature_id[0].value > threshold=938.2843322753906
node_66: feature_name=USP53	feature_id[22].value > threshold=517.2413940429688
node_182: feature_name=RORA	feature_id[21].value > threshold=2799.596435546875
node_218: feature_name=COL6A3	feature_id[143].value <= threshold=751.6401062011719
node_219: feature_name=RP11-64D24.2	feature_id[263].value > threshold=368.56982421875
node_225: feature_name=LTBP1	feature_id[208].value > threshold=1036.465576171875
Class: TOF
Rules_33	passed counts:15
node_0: feature_name=ARL15	feature_id[0].value > threshold=938.2843322753906
node_66: feature_name=USP53	feature_id[22].value <= threshold=517.2413940429688
node_67: feature_name=LINC01088	feature_id[40].value <= threshold=594.0299987792969
node_68: feature_name=SCN7A	feature_id[25].value <= threshold=3154.8253173828125
node_69: feature_name=MALAT1	feature_id[2].value > threshold=34968.65234375
node_77: feature_name=XIST	feature_id[11].value > threshold=98.99029541015625
node_111: feature_name=MALAT1	feature_id[2].value > threshold=365937.515625
node_123: feature_name=CSGALNACT1	feature_id[717].value > threshold=324.4974670410156
Class: TOF
Rules_34	passed counts:12
node_0: feature_name=ARL15	feature_id[0].value > threshold=938.2843322753906
node_66: feature_name=USP53	feature_id[22].value > threshold=517.2413940429688
node_182: feature_name=RORA	feature_id[21].value <= threshold=2799.596435546875
node_183: feature_name=ABCA6	feature_id[107].value > threshold=1342.283447265625
node_201: feature_name=PLCB1	feature_id[28].value > threshold=387.74253845214844
node_209: feature_name=ANKS1B	feature_id[346].value > threshold=448.1370849609375
Class: DCM
Rules_35	passed counts:12
node_0: feature_name=ARL15	feature_id[0].value <= threshold=938.2843322753906
node_1: feature_name=PBX1	feature_id[85].value <= threshold=321.0790252685547
node_2: feature_name=XIST	feature_id[11].value > threshold=77.0060043334961
node_16: feature_name=MALAT1	feature_id[2].value <= threshold=400384.96875
node_17: feature_name=COL4A2	feature_id[430].value > threshold=1440.5272827148438
node_21: feature_name=SNED1	feature_id[345].value > threshold=219.14862060546875
Class: TOF
Rules_36	passed counts:11
node_0: feature_name=ARL15	feature_id[0].value > threshold=938.2843322753906
node_66: feature_name=USP53	feature_id[22].value > threshold=517.2413940429688
node_182: feature_name=RORA	feature_id[21].value <= threshold=2799.596435546875
node_183: feature_name=ABCA6	feature_id[107].value > threshold=1342.283447265625
node_201: feature_name=PLCB1	feature_id[28].value > threshold=387.74253845214844
node_209: feature_name=ANKS1B	feature_id[346].value <= threshold=448.1370849609375
node_210: feature_name=ARHGAP10	feature_id[1].value <= threshold=774.5631103515625
Class: Donor
Rules_37	passed counts:11
node_0: feature_name=ARL15	feature_id[0].value > threshold=938.2843322753906
node_66: feature_name=USP53	feature_id[22].value <= threshold=517.2413940429688
node_67: feature_name=LINC01088	feature_id[40].value <= threshold=594.0299987792969
node_68: feature_name=SCN7A	feature_id[25].value <= threshold=3154.8253173828125
node_69: feature_name=MALAT1	feature_id[2].value > threshold=34968.65234375
node_77: feature_name=XIST	feature_id[11].value <= threshold=98.99029541015625
node_78: feature_name=ZEB1	feature_id[57].value > threshold=588.5016479492188
node_96: feature_name=CCDC102B	feature_id[47].value <= threshold=785.4286499023438
node_97: feature_name=HIF3A	feature_id[55].value > threshold=534.6829833984375
node_105: feature_name=FOXO1	feature_id[19].value > threshold=896.5804748535156
Class: Neo_HLHS
Rules_38	passed counts:10
node_0: feature_name=ARL15	feature_id[0].value > threshold=938.2843322753906
node_66: feature_name=USP53	feature_id[22].value <= threshold=517.2413940429688
node_67: feature_name=LINC01088	feature_id[40].value <= threshold=594.0299987792969
node_68: feature_name=SCN7A	feature_id[25].value <= threshold=3154.8253173828125
node_69: feature_name=MALAT1	feature_id[2].value > threshold=34968.65234375
node_77: feature_name=XIST	feature_id[11].value <= threshold=98.99029541015625
node_78: feature_name=ZEB1	feature_id[57].value > threshold=588.5016479492188
node_96: feature_name=CCDC102B	feature_id[47].value <= threshold=785.4286499023438
node_97: feature_name=HIF3A	feature_id[55].value <= threshold=534.6829833984375
node_98: feature_name=FILIP1L	feature_id[387].value > threshold=630.4481506347656
node_102: feature_name=ARHGAP26	feature_id[45].value <= threshold=575.9321594238281
Class: HF_HLHS
Rules_39	passed counts:10
node_0: feature_name=ARL15	feature_id[0].value <= threshold=938.2843322753906
node_1: feature_name=PBX1	feature_id[85].value > threshold=321.0790252685547
node_29: feature_name=SERPINE1	feature_id[150].value <= threshold=675.4512634277344
node_30: feature_name=ELF2	feature_id[174].value > threshold=908.5750122070312
node_54: feature_name=STK3	feature_id[763].value <= threshold=909.0950012207031
Class: HF_HLHS
Rules_40	passed counts:9
node_0: feature_name=ARL15	feature_id[0].value > threshold=938.2843322753906
node_66: feature_name=USP53	feature_id[22].value > threshold=517.2413940429688
node_182: feature_name=RORA	feature_id[21].value <= threshold=2799.596435546875
node_183: feature_name=ABCA6	feature_id[107].value <= threshold=1342.283447265625
node_184: feature_name=XIST	feature_id[11].value <= threshold=236.93115234375
node_185: feature_name=MALAT1	feature_id[2].value > threshold=69972.13671875
node_187: feature_name=ADH1B	feature_id[153].value > threshold=179.74615478515625
node_191: feature_name=GRK5	feature_id[87].value > threshold=372.4656219482422
node_193: feature_name=TRPS1	feature_id[201].value <= threshold=495.7389678955078
Class: Donor
Rules_41	passed counts:9
node_0: feature_name=ARL15	feature_id[0].value > threshold=938.2843322753906
node_66: feature_name=USP53	feature_id[22].value <= threshold=517.2413940429688
node_67: feature_name=LINC01088	feature_id[40].value <= threshold=594.0299987792969
node_68: feature_name=SCN7A	feature_id[25].value > threshold=3154.8253173828125
node_126: feature_name=BAI3	feature_id[3].value > threshold=556.8882141113281
node_134: feature_name=NEAT1	feature_id[12].value > threshold=3530.5830078125
Class: Neo_HLHS
Rules_42	passed counts:9
node_0: feature_name=ARL15	feature_id[0].value <= threshold=938.2843322753906
node_1: feature_name=PBX1	feature_id[85].value > threshold=321.0790252685547
node_29: feature_name=SERPINE1	feature_id[150].value > threshold=675.4512634277344
node_57: feature_name=AC005237.4	feature_id[701].value <= threshold=152.92230606079102
node_58: feature_name=CSNK1A1	feature_id[431].value > threshold=740.9554443359375
Class: Neo_HLHS
Rules_43	passed counts:8
node_0: feature_name=ARL15	feature_id[0].value > threshold=938.2843322753906
node_66: feature_name=USP53	feature_id[22].value <= threshold=517.2413940429688
node_67: feature_name=LINC01088	feature_id[40].value <= threshold=594.0299987792969
node_68: feature_name=SCN7A	feature_id[25].value <= threshold=3154.8253173828125
node_69: feature_name=MALAT1	feature_id[2].value > threshold=34968.65234375
node_77: feature_name=XIST	feature_id[11].value <= threshold=98.99029541015625
node_78: feature_name=ZEB1	feature_id[57].value <= threshold=588.5016479492188
node_79: feature_name=GPC6	feature_id[210].value > threshold=427.7001190185547
node_87: feature_name=COL1A2	feature_id[357].value <= threshold=763.6246337890625
node_88: feature_name=PDE7B	feature_id[527].value <= threshold=211.87353515625
node_89: feature_name=AKAP12	feature_id[455].value > threshold=809.7286682128906
Class: Donor
Rules_44	passed counts:8
node_0: feature_name=ARL15	feature_id[0].value > threshold=938.2843322753906
node_66: feature_name=USP53	feature_id[22].value <= threshold=517.2413940429688
node_67: feature_name=LINC01088	feature_id[40].value <= threshold=594.0299987792969
node_68: feature_name=SCN7A	feature_id[25].value <= threshold=3154.8253173828125
node_69: feature_name=MALAT1	feature_id[2].value <= threshold=34968.65234375
node_70: feature_name=XIST	feature_id[11].value > threshold=685.3319549560547
node_74: feature_name=ANKRD17	feature_id[463].value > threshold=524.9788513183594
Class: Donor
Rules_45	passed counts:8
node_0: feature_name=ARL15	feature_id[0].value <= threshold=938.2843322753906
node_1: feature_name=PBX1	feature_id[85].value <= threshold=321.0790252685547
node_2: feature_name=XIST	feature_id[11].value > threshold=77.0060043334961
node_16: feature_name=MALAT1	feature_id[2].value > threshold=400384.96875
node_24: feature_name=COL6A2	feature_id[72].value > threshold=405.83392333984375
Class: Donor
Rules_46	passed counts:7
node_0: feature_name=ARL15	feature_id[0].value > threshold=938.2843322753906
node_66: feature_name=USP53	feature_id[22].value > threshold=517.2413940429688
node_182: feature_name=RORA	feature_id[21].value > threshold=2799.596435546875
node_218: feature_name=COL6A3	feature_id[143].value > threshold=751.6401062011719
node_236: feature_name=XIST	feature_id[11].value > threshold=440.3392333984375
node_260: feature_name=ZBTB20	feature_id[58].value <= threshold=2747.796630859375
Class: HCM
Rules_47	passed counts:7
node_0: feature_name=ARL15	feature_id[0].value > threshold=938.2843322753906
node_66: feature_name=USP53	feature_id[22].value > threshold=517.2413940429688
node_182: feature_name=RORA	feature_id[21].value <= threshold=2799.596435546875
node_183: feature_name=ABCA6	feature_id[107].value > threshold=1342.283447265625
node_201: feature_name=PLCB1	feature_id[28].value > threshold=387.74253845214844
node_209: feature_name=ANKS1B	feature_id[346].value <= threshold=448.1370849609375
node_210: feature_name=ARHGAP10	feature_id[1].value > threshold=774.5631103515625
node_212: feature_name=PTPRT	feature_id[262].value > threshold=963.3805541992188
Class: TOF
Rules_48	passed counts:7
node_0: feature_name=ARL15	feature_id[0].value > threshold=938.2843322753906
node_66: feature_name=USP53	feature_id[22].value <= threshold=517.2413940429688
node_67: feature_name=LINC01088	feature_id[40].value > threshold=594.0299987792969
node_143: feature_name=PTEN	feature_id[31].value <= threshold=601.1499938964844
node_144: feature_name=TRIO	feature_id[156].value > threshold=508.1302032470703
node_164: feature_name=RORA	feature_id[21].value <= threshold=2549.672607421875
node_165: feature_name=RAP1A	feature_id[783].value <= threshold=85.58712768554688
Class: HCM
Rules_49	passed counts:7
node_0: feature_name=ARL15	feature_id[0].value > threshold=938.2843322753906
node_66: feature_name=USP53	feature_id[22].value <= threshold=517.2413940429688
node_67: feature_name=LINC01088	feature_id[40].value > threshold=594.0299987792969
node_143: feature_name=PTEN	feature_id[31].value <= threshold=601.1499938964844
node_144: feature_name=TRIO	feature_id[156].value <= threshold=508.1302032470703
node_145: feature_name=NEGR1	feature_id[35].value <= threshold=985.6720581054688
node_146: feature_name=COL8A1	feature_id[247].value > threshold=315.5237731933594
Class: HCM
Rules_50	passed counts:7
node_0: feature_name=ARL15	feature_id[0].value > threshold=938.2843322753906
node_66: feature_name=USP53	feature_id[22].value <= threshold=517.2413940429688
node_67: feature_name=LINC01088	feature_id[40].value <= threshold=594.0299987792969
node_68: feature_name=SCN7A	feature_id[25].value <= threshold=3154.8253173828125
node_69: feature_name=MALAT1	feature_id[2].value <= threshold=34968.65234375
node_70: feature_name=XIST	feature_id[11].value > threshold=685.3319549560547
node_74: feature_name=ANKRD17	feature_id[463].value <= threshold=524.9788513183594
Class: TOF
Rules_51	passed counts:6
node_0: feature_name=ARL15	feature_id[0].value > threshold=938.2843322753906
node_66: feature_name=USP53	feature_id[22].value <= threshold=517.2413940429688
node_67: feature_name=LINC01088	feature_id[40].value <= threshold=594.0299987792969
node_68: feature_name=SCN7A	feature_id[25].value > threshold=3154.8253173828125
node_126: feature_name=BAI3	feature_id[3].value <= threshold=556.8882141113281
node_127: feature_name=MICAL2	feature_id[333].value <= threshold=588.623046875
node_128: feature_name=ARL15	feature_id[0].value > threshold=1644.1395874023438
node_130: feature_name=INVS	feature_id[715].value <= threshold=260.76817321777344
Class: HF_HLHS
Rules_52	passed counts:6
node_0: feature_name=ARL15	feature_id[0].value <= threshold=938.2843322753906
node_1: feature_name=PBX1	feature_id[85].value > threshold=321.0790252685547
node_29: feature_name=SERPINE1	feature_id[150].value <= threshold=675.4512634277344
node_30: feature_name=ELF2	feature_id[174].value <= threshold=908.5750122070312
node_31: feature_name=UTRN	feature_id[88].value > threshold=844.3932495117188
Class: DCM
Rules_53	passed counts:5
node_0: feature_name=ARL15	feature_id[0].value > threshold=938.2843322753906
node_66: feature_name=USP53	feature_id[22].value <= threshold=517.2413940429688
node_67: feature_name=LINC01088	feature_id[40].value > threshold=594.0299987792969
node_143: feature_name=PTEN	feature_id[31].value <= threshold=601.1499938964844
node_144: feature_name=TRIO	feature_id[156].value > threshold=508.1302032470703
node_164: feature_name=RORA	feature_id[21].value <= threshold=2549.672607421875
node_165: feature_name=RAP1A	feature_id[783].value > threshold=85.58712768554688
node_167: feature_name=SCN7A	feature_id[25].value <= threshold=584.4220581054688
Class: Neo_HLHS
Rules_54	passed counts:5
node_0: feature_name=ARL15	feature_id[0].value > threshold=938.2843322753906
node_66: feature_name=USP53	feature_id[22].value <= threshold=517.2413940429688
node_67: feature_name=LINC01088	feature_id[40].value <= threshold=594.0299987792969
node_68: feature_name=SCN7A	feature_id[25].value <= threshold=3154.8253173828125
node_69: feature_name=MALAT1	feature_id[2].value > threshold=34968.65234375
node_77: feature_name=XIST	feature_id[11].value > threshold=98.99029541015625
node_111: feature_name=MALAT1	feature_id[2].value <= threshold=365937.515625
node_112: feature_name=PTPRG	feature_id[17].value > threshold=1702.986572265625
node_114: feature_name=BAI3	feature_id[3].value <= threshold=375.5101013183594
node_115: feature_name=CTDSPL	feature_id[348].value > threshold=292.22975158691406
Class: HCM
Rules_55	passed counts:5
node_0: feature_name=ARL15	feature_id[0].value > threshold=938.2843322753906
node_66: feature_name=USP53	feature_id[22].value <= threshold=517.2413940429688
node_67: feature_name=LINC01088	feature_id[40].value <= threshold=594.0299987792969
node_68: feature_name=SCN7A	feature_id[25].value <= threshold=3154.8253173828125
node_69: feature_name=MALAT1	feature_id[2].value > threshold=34968.65234375
node_77: feature_name=XIST	feature_id[11].value <= threshold=98.99029541015625
node_78: feature_name=ZEB1	feature_id[57].value <= threshold=588.5016479492188
node_79: feature_name=GPC6	feature_id[210].value <= threshold=427.7001190185547
node_80: feature_name=HEYL	feature_id[692].value > threshold=253.9877471923828
Class: DCM
Rules_56	passed counts:5
node_0: feature_name=ARL15	feature_id[0].value <= threshold=938.2843322753906
node_1: feature_name=PBX1	feature_id[85].value > threshold=321.0790252685547
node_29: feature_name=SERPINE1	feature_id[150].value > threshold=675.4512634277344
node_57: feature_name=AC005237.4	feature_id[701].value <= threshold=152.92230606079102
node_58: feature_name=CSNK1A1	feature_id[431].value <= threshold=740.9554443359375
node_59: feature_name=KANSL1	feature_id[241].value <= threshold=567.65966796875
Class: DCM
Rules_57	passed counts:5
node_0: feature_name=ARL15	feature_id[0].value <= threshold=938.2843322753906
node_1: feature_name=PBX1	feature_id[85].value > threshold=321.0790252685547
node_29: feature_name=SERPINE1	feature_id[150].value <= threshold=675.4512634277344
node_30: feature_name=ELF2	feature_id[174].value <= threshold=908.5750122070312
node_31: feature_name=UTRN	feature_id[88].value <= threshold=844.3932495117188
node_32: feature_name=COL21A1	feature_id[224].value > threshold=686.7439575195312
node_46: feature_name=SETBP1	feature_id[647].value > threshold=318.3793182373047
Class: TOF
Rules_58	passed counts:4
node_0: feature_name=ARL15	feature_id[0].value > threshold=938.2843322753906
node_66: feature_name=USP53	feature_id[22].value > threshold=517.2413940429688
node_182: feature_name=RORA	feature_id[21].value > threshold=2799.596435546875
node_218: feature_name=COL6A3	feature_id[143].value > threshold=751.6401062011719
node_236: feature_name=XIST	feature_id[11].value <= threshold=440.3392333984375
node_237: feature_name=RP11-64D24.2	feature_id[263].value <= threshold=1394.9481201171875
node_238: feature_name=HIF3A	feature_id[55].value > threshold=751.0653076171875
node_252: feature_name=SASH1	feature_id[329].value > threshold=394.56532287597656
Class: Donor
Rules_59	passed counts:4
node_0: feature_name=ARL15	feature_id[0].value > threshold=938.2843322753906
node_66: feature_name=USP53	feature_id[22].value > threshold=517.2413940429688
node_182: feature_name=RORA	feature_id[21].value > threshold=2799.596435546875
node_218: feature_name=COL6A3	feature_id[143].value > threshold=751.6401062011719
node_236: feature_name=XIST	feature_id[11].value <= threshold=440.3392333984375
node_237: feature_name=RP11-64D24.2	feature_id[263].value <= threshold=1394.9481201171875
node_238: feature_name=HIF3A	feature_id[55].value <= threshold=751.0653076171875
node_239: feature_name=EXT1	feature_id[50].value <= threshold=284.2384033203125
node_240: feature_name=ADH1B	feature_id[153].value > threshold=131.2335968017578
Class: HF_HLHS
Rules_60	passed counts:4
node_0: feature_name=ARL15	feature_id[0].value > threshold=938.2843322753906
node_66: feature_name=USP53	feature_id[22].value > threshold=517.2413940429688
node_182: feature_name=RORA	feature_id[21].value <= threshold=2799.596435546875
node_183: feature_name=ABCA6	feature_id[107].value > threshold=1342.283447265625
node_201: feature_name=PLCB1	feature_id[28].value <= threshold=387.74253845214844
node_202: feature_name=PTEN	feature_id[31].value > threshold=567.6448669433594
Class: HCM
Rules_61	passed counts:4
node_0: feature_name=ARL15	feature_id[0].value > threshold=938.2843322753906
node_66: feature_name=USP53	feature_id[22].value <= threshold=517.2413940429688
node_67: feature_name=LINC01088	feature_id[40].value > threshold=594.0299987792969
node_143: feature_name=PTEN	feature_id[31].value > threshold=601.1499938964844
node_173: feature_name=NEAT1	feature_id[12].value <= threshold=3410.2120361328125
node_174: feature_name=USP53	feature_id[22].value > threshold=388.8177185058594
node_178: feature_name=ERC1	feature_id[564].value > threshold=365.1267852783203
Class: Donor
Rules_62	passed counts:4
node_0: feature_name=ARL15	feature_id[0].value > threshold=938.2843322753906
node_66: feature_name=USP53	feature_id[22].value <= threshold=517.2413940429688
node_67: feature_name=LINC01088	feature_id[40].value > threshold=594.0299987792969
node_143: feature_name=PTEN	feature_id[31].value <= threshold=601.1499938964844
node_144: feature_name=TRIO	feature_id[156].value > threshold=508.1302032470703
node_164: feature_name=RORA	feature_id[21].value <= threshold=2549.672607421875
node_165: feature_name=RAP1A	feature_id[783].value > threshold=85.58712768554688
node_167: feature_name=SCN7A	feature_id[25].value > threshold=584.4220581054688
Class: HF_HLHS
Rules_63	passed counts:4
node_0: feature_name=ARL15	feature_id[0].value <= threshold=938.2843322753906
node_1: feature_name=PBX1	feature_id[85].value > threshold=321.0790252685547
node_29: feature_name=SERPINE1	feature_id[150].value > threshold=675.4512634277344
node_57: feature_name=AC005237.4	feature_id[701].value <= threshold=152.92230606079102
node_58: feature_name=CSNK1A1	feature_id[431].value <= threshold=740.9554443359375
node_59: feature_name=KANSL1	feature_id[241].value > threshold=567.65966796875
Class: Donor
Rules_64	passed counts:4
node_0: feature_name=ARL15	feature_id[0].value <= threshold=938.2843322753906
node_1: feature_name=PBX1	feature_id[85].value > threshold=321.0790252685547
node_29: feature_name=SERPINE1	feature_id[150].value <= threshold=675.4512634277344
node_30: feature_name=ELF2	feature_id[174].value <= threshold=908.5750122070312
node_31: feature_name=UTRN	feature_id[88].value <= threshold=844.3932495117188
node_32: feature_name=COL21A1	feature_id[224].value > threshold=686.7439575195312
node_46: feature_name=SETBP1	feature_id[647].value <= threshold=318.3793182373047
node_47: feature_name=KMT2C	feature_id[389].value > threshold=396.98876953125
Class: Donor
Rules_65	passed counts:4
node_0: feature_name=ARL15	feature_id[0].value <= threshold=938.2843322753906
node_1: feature_name=PBX1	feature_id[85].value <= threshold=321.0790252685547
node_2: feature_name=XIST	feature_id[11].value <= threshold=77.0060043334961
node_3: feature_name=MALAT1	feature_id[2].value > threshold=54247.7939453125
node_5: feature_name=CMSS1	feature_id[745].value <= threshold=179.12188720703125
node_6: feature_name=NFAT5	feature_id[393].value > threshold=203.2030792236328
Class: DCM
Rules_66	passed counts:4
node_0: feature_name=ARL15	feature_id[0].value <= threshold=938.2843322753906
node_1: feature_name=PBX1	feature_id[85].value <= threshold=321.0790252685547
node_2: feature_name=XIST	feature_id[11].value <= threshold=77.0060043334961
node_3: feature_name=MALAT1	feature_id[2].value > threshold=54247.7939453125
node_5: feature_name=CMSS1	feature_id[745].value <= threshold=179.12188720703125
node_6: feature_name=NFAT5	feature_id[393].value <= threshold=203.2030792236328
Class: Donor
Rules_67	passed counts:3
node_0: feature_name=ARL15	feature_id[0].value > threshold=938.2843322753906
node_66: feature_name=USP53	feature_id[22].value > threshold=517.2413940429688
node_182: feature_name=RORA	feature_id[21].value > threshold=2799.596435546875
node_218: feature_name=COL6A3	feature_id[143].value > threshold=751.6401062011719
node_236: feature_name=XIST	feature_id[11].value <= threshold=440.3392333984375
node_237: feature_name=RP11-64D24.2	feature_id[263].value <= threshold=1394.9481201171875
node_238: feature_name=HIF3A	feature_id[55].value > threshold=751.0653076171875
node_252: feature_name=SASH1	feature_id[329].value <= threshold=394.56532287597656
Class: Neo_HLHS
Rules_68	passed counts:3
node_0: feature_name=ARL15	feature_id[0].value > threshold=938.2843322753906
node_66: feature_name=USP53	feature_id[22].value > threshold=517.2413940429688
node_182: feature_name=RORA	feature_id[21].value > threshold=2799.596435546875
node_218: feature_name=COL6A3	feature_id[143].value <= threshold=751.6401062011719
node_219: feature_name=RP11-64D24.2	feature_id[263].value > threshold=368.56982421875
node_225: feature_name=LTBP1	feature_id[208].value <= threshold=1036.465576171875
node_226: feature_name=SPARCL1	feature_id[264].value > threshold=734.1147155761719
node_230: feature_name=SSBP2	feature_id[51].value > threshold=505.09230041503906
node_232: feature_name=C3	feature_id[832].value > threshold=41.03068923950195
Class: Donor
Rules_69	passed counts:3
node_0: feature_name=ARL15	feature_id[0].value > threshold=938.2843322753906
node_66: feature_name=USP53	feature_id[22].value > threshold=517.2413940429688
node_182: feature_name=RORA	feature_id[21].value > threshold=2799.596435546875
node_218: feature_name=COL6A3	feature_id[143].value <= threshold=751.6401062011719
node_219: feature_name=RP11-64D24.2	feature_id[263].value > threshold=368.56982421875
node_225: feature_name=LTBP1	feature_id[208].value <= threshold=1036.465576171875
node_226: feature_name=SPARCL1	feature_id[264].value > threshold=734.1147155761719
node_230: feature_name=SSBP2	feature_id[51].value > threshold=505.09230041503906
node_232: feature_name=C3	feature_id[832].value <= threshold=41.03068923950195
Class: DCM
Rules_70	passed counts:3
node_0: feature_name=ARL15	feature_id[0].value > threshold=938.2843322753906
node_66: feature_name=USP53	feature_id[22].value > threshold=517.2413940429688
node_182: feature_name=RORA	feature_id[21].value > threshold=2799.596435546875
node_218: feature_name=COL6A3	feature_id[143].value <= threshold=751.6401062011719
node_219: feature_name=RP11-64D24.2	feature_id[263].value > threshold=368.56982421875
node_225: feature_name=LTBP1	feature_id[208].value <= threshold=1036.465576171875
node_226: feature_name=SPARCL1	feature_id[264].value > threshold=734.1147155761719
node_230: feature_name=SSBP2	feature_id[51].value <= threshold=505.09230041503906
Class: HCM
Rules_71	passed counts:3
node_0: feature_name=ARL15	feature_id[0].value > threshold=938.2843322753906
node_66: feature_name=USP53	feature_id[22].value > threshold=517.2413940429688
node_182: feature_name=RORA	feature_id[21].value > threshold=2799.596435546875
node_218: feature_name=COL6A3	feature_id[143].value <= threshold=751.6401062011719
node_219: feature_name=RP11-64D24.2	feature_id[263].value <= threshold=368.56982421875
node_220: feature_name=CCDC102B	feature_id[47].value > threshold=611.8813171386719
node_222: feature_name=PTK2	feature_id[458].value > threshold=331.24468994140625
Class: TOF
Rules_72	passed counts:3
node_0: feature_name=ARL15	feature_id[0].value > threshold=938.2843322753906
node_66: feature_name=USP53	feature_id[22].value > threshold=517.2413940429688
node_182: feature_name=RORA	feature_id[21].value > threshold=2799.596435546875
node_218: feature_name=COL6A3	feature_id[143].value <= threshold=751.6401062011719
node_219: feature_name=RP11-64D24.2	feature_id[263].value <= threshold=368.56982421875
node_220: feature_name=CCDC102B	feature_id[47].value > threshold=611.8813171386719
node_222: feature_name=PTK2	feature_id[458].value <= threshold=331.24468994140625
Class: HF_HLHS
Rules_73	passed counts:3
node_0: feature_name=ARL15	feature_id[0].value > threshold=938.2843322753906
node_66: feature_name=USP53	feature_id[22].value > threshold=517.2413940429688
node_182: feature_name=RORA	feature_id[21].value <= threshold=2799.596435546875
node_183: feature_name=ABCA6	feature_id[107].value > threshold=1342.283447265625
node_201: feature_name=PLCB1	feature_id[28].value > threshold=387.74253845214844
node_209: feature_name=ANKS1B	feature_id[346].value <= threshold=448.1370849609375
node_210: feature_name=ARHGAP10	feature_id[1].value > threshold=774.5631103515625
node_212: feature_name=PTPRT	feature_id[262].value <= threshold=963.3805541992188
node_213: feature_name=IGFBP7	feature_id[327].value <= threshold=1233.3886108398438
Class: HF_HLHS
Rules_74	passed counts:3
node_0: feature_name=ARL15	feature_id[0].value > threshold=938.2843322753906
node_66: feature_name=USP53	feature_id[22].value > threshold=517.2413940429688
node_182: feature_name=RORA	feature_id[21].value <= threshold=2799.596435546875
node_183: feature_name=ABCA6	feature_id[107].value <= threshold=1342.283447265625
node_184: feature_name=XIST	feature_id[11].value <= threshold=236.93115234375
node_185: feature_name=MALAT1	feature_id[2].value > threshold=69972.13671875
node_187: feature_name=ADH1B	feature_id[153].value > threshold=179.74615478515625
node_191: feature_name=GRK5	feature_id[87].value > threshold=372.4656219482422
node_193: feature_name=TRPS1	feature_id[201].value > threshold=495.7389678955078
Class: DCM
Rules_75	passed counts:3
node_0: feature_name=ARL15	feature_id[0].value > threshold=938.2843322753906
node_66: feature_name=USP53	feature_id[22].value <= threshold=517.2413940429688
node_67: feature_name=LINC01088	feature_id[40].value > threshold=594.0299987792969
node_143: feature_name=PTEN	feature_id[31].value <= threshold=601.1499938964844
node_144: feature_name=TRIO	feature_id[156].value <= threshold=508.1302032470703
node_145: feature_name=NEGR1	feature_id[35].value > threshold=985.6720581054688
node_149: feature_name=SNX29P2	feature_id[82].value <= threshold=320.9217529296875
Class: DCM
Rules_76	passed counts:3
node_0: feature_name=ARL15	feature_id[0].value > threshold=938.2843322753906
node_66: feature_name=USP53	feature_id[22].value <= threshold=517.2413940429688
node_67: feature_name=LINC01088	feature_id[40].value <= threshold=594.0299987792969
node_68: feature_name=SCN7A	feature_id[25].value > threshold=3154.8253173828125
node_126: feature_name=BAI3	feature_id[3].value <= threshold=556.8882141113281
node_127: feature_name=MICAL2	feature_id[333].value <= threshold=588.623046875
node_128: feature_name=ARL15	feature_id[0].value > threshold=1644.1395874023438
node_130: feature_name=INVS	feature_id[715].value > threshold=260.76817321777344
Class: TOF
Rules_77	passed counts:3
node_0: feature_name=ARL15	feature_id[0].value <= threshold=938.2843322753906
node_1: feature_name=PBX1	feature_id[85].value > threshold=321.0790252685547
node_29: feature_name=SERPINE1	feature_id[150].value > threshold=675.4512634277344
node_57: feature_name=AC005237.4	feature_id[701].value > threshold=152.92230606079102
node_63: feature_name=NCOR2	feature_id[344].value > threshold=784.7637939453125
Class: Donor
Rules_78	passed counts:3
node_0: feature_name=ARL15	feature_id[0].value <= threshold=938.2843322753906
node_1: feature_name=PBX1	feature_id[85].value > threshold=321.0790252685547
node_29: feature_name=SERPINE1	feature_id[150].value <= threshold=675.4512634277344
node_30: feature_name=ELF2	feature_id[174].value <= threshold=908.5750122070312
node_31: feature_name=UTRN	feature_id[88].value <= threshold=844.3932495117188
node_32: feature_name=COL21A1	feature_id[224].value <= threshold=686.7439575195312
node_33: feature_name=LDLRAD4	feature_id[426].value > threshold=882.4131774902344
node_43: feature_name=WWC2	feature_id[662].value <= threshold=358.0865249633789
Class: DCM
Rules_79	passed counts:2
node_0: feature_name=ARL15	feature_id[0].value > threshold=938.2843322753906
node_66: feature_name=USP53	feature_id[22].value > threshold=517.2413940429688
node_182: feature_name=RORA	feature_id[21].value > threshold=2799.596435546875
node_218: feature_name=COL6A3	feature_id[143].value > threshold=751.6401062011719
node_236: feature_name=XIST	feature_id[11].value <= threshold=440.3392333984375
node_237: feature_name=RP11-64D24.2	feature_id[263].value <= threshold=1394.9481201171875
node_238: feature_name=HIF3A	feature_id[55].value <= threshold=751.0653076171875
node_239: feature_name=EXT1	feature_id[50].value > threshold=284.2384033203125
node_243: feature_name=TNRC6B	feature_id[806].value > threshold=792.5232543945312
node_249: feature_name=MAPK10	feature_id[260].value <= threshold=553.1463317871094
Class: HF_HLHS
Rules_80	passed counts:2
node_0: feature_name=ARL15	feature_id[0].value > threshold=938.2843322753906
node_66: feature_name=USP53	feature_id[22].value > threshold=517.2413940429688
node_182: feature_name=RORA	feature_id[21].value <= threshold=2799.596435546875
node_183: feature_name=ABCA6	feature_id[107].value > threshold=1342.283447265625
node_201: feature_name=PLCB1	feature_id[28].value > threshold=387.74253845214844
node_209: feature_name=ANKS1B	feature_id[346].value <= threshold=448.1370849609375
node_210: feature_name=ARHGAP10	feature_id[1].value > threshold=774.5631103515625
node_212: feature_name=PTPRT	feature_id[262].value <= threshold=963.3805541992188
node_213: feature_name=IGFBP7	feature_id[327].value > threshold=1233.3886108398438
Class: HCM
Rules_81	passed counts:2
node_0: feature_name=ARL15	feature_id[0].value > threshold=938.2843322753906
node_66: feature_name=USP53	feature_id[22].value > threshold=517.2413940429688
node_182: feature_name=RORA	feature_id[21].value <= threshold=2799.596435546875
node_183: feature_name=ABCA6	feature_id[107].value <= threshold=1342.283447265625
node_184: feature_name=XIST	feature_id[11].value > threshold=236.93115234375
node_196: feature_name=EIF4G3	feature_id[138].value > threshold=471.89698791503906
node_198: feature_name=PTPRS	feature_id[278].value <= threshold=142.6126708984375
Class: TOF
Rules_82	passed counts:2
node_0: feature_name=ARL15	feature_id[0].value > threshold=938.2843322753906
node_66: feature_name=USP53	feature_id[22].value > threshold=517.2413940429688
node_182: feature_name=RORA	feature_id[21].value <= threshold=2799.596435546875
node_183: feature_name=ABCA6	feature_id[107].value <= threshold=1342.283447265625
node_184: feature_name=XIST	feature_id[11].value <= threshold=236.93115234375
node_185: feature_name=MALAT1	feature_id[2].value > threshold=69972.13671875
node_187: feature_name=ADH1B	feature_id[153].value <= threshold=179.74615478515625
node_188: feature_name=CDH19	feature_id[238].value <= threshold=529.6928100585938
Class: HF_HLHS
Rules_83	passed counts:2
node_0: feature_name=ARL15	feature_id[0].value > threshold=938.2843322753906
node_66: feature_name=USP53	feature_id[22].value <= threshold=517.2413940429688
node_67: feature_name=LINC01088	feature_id[40].value > threshold=594.0299987792969
node_143: feature_name=PTEN	feature_id[31].value > threshold=601.1499938964844
node_173: feature_name=NEAT1	feature_id[12].value <= threshold=3410.2120361328125
node_174: feature_name=USP53	feature_id[22].value > threshold=388.8177185058594
node_178: feature_name=ERC1	feature_id[564].value <= threshold=365.1267852783203
Class: DCM
Rules_84	passed counts:2
node_0: feature_name=ARL15	feature_id[0].value > threshold=938.2843322753906
node_66: feature_name=USP53	feature_id[22].value <= threshold=517.2413940429688
node_67: feature_name=LINC01088	feature_id[40].value > threshold=594.0299987792969
node_143: feature_name=PTEN	feature_id[31].value <= threshold=601.1499938964844
node_144: feature_name=TRIO	feature_id[156].value <= threshold=508.1302032470703
node_145: feature_name=NEGR1	feature_id[35].value > threshold=985.6720581054688
node_149: feature_name=SNX29P2	feature_id[82].value > threshold=320.9217529296875
node_151: feature_name=MYO1D	feature_id[43].value > threshold=678.3456420898438
Class: DCM
Rules_85	passed counts:2
node_0: feature_name=ARL15	feature_id[0].value > threshold=938.2843322753906
node_66: feature_name=USP53	feature_id[22].value <= threshold=517.2413940429688
node_67: feature_name=LINC01088	feature_id[40].value > threshold=594.0299987792969
node_143: feature_name=PTEN	feature_id[31].value <= threshold=601.1499938964844
node_144: feature_name=TRIO	feature_id[156].value <= threshold=508.1302032470703
node_145: feature_name=NEGR1	feature_id[35].value > threshold=985.6720581054688
node_149: feature_name=SNX29P2	feature_id[82].value > threshold=320.9217529296875
node_151: feature_name=MYO1D	feature_id[43].value <= threshold=678.3456420898438
node_152: feature_name=ADD3	feature_id[225].value > threshold=711.7588500976562
node_160: feature_name=SEPT7	feature_id[513].value <= threshold=318.8314743041992
Class: DCM
Rules_86	passed counts:2
node_0: feature_name=ARL15	feature_id[0].value > threshold=938.2843322753906
node_66: feature_name=USP53	feature_id[22].value <= threshold=517.2413940429688
node_67: feature_name=LINC01088	feature_id[40].value > threshold=594.0299987792969
node_143: feature_name=PTEN	feature_id[31].value <= threshold=601.1499938964844
node_144: feature_name=TRIO	feature_id[156].value <= threshold=508.1302032470703
node_145: feature_name=NEGR1	feature_id[35].value > threshold=985.6720581054688
node_149: feature_name=SNX29P2	feature_id[82].value > threshold=320.9217529296875
node_151: feature_name=MYO1D	feature_id[43].value <= threshold=678.3456420898438
node_152: feature_name=ADD3	feature_id[225].value <= threshold=711.7588500976562
node_153: feature_name=NLGN4X	feature_id[220].value <= threshold=551.8223266601562
node_154: feature_name=DDX17	feature_id[266].value > threshold=696.4365234375
node_156: feature_name=LHFP	feature_id[139].value > threshold=1298.3111572265625
Class: HF_HLHS
Rules_87	passed counts:2
node_0: feature_name=ARL15	feature_id[0].value > threshold=938.2843322753906
node_66: feature_name=USP53	feature_id[22].value <= threshold=517.2413940429688
node_67: feature_name=LINC01088	feature_id[40].value <= threshold=594.0299987792969
node_68: feature_name=SCN7A	feature_id[25].value > threshold=3154.8253173828125
node_126: feature_name=BAI3	feature_id[3].value > threshold=556.8882141113281
node_134: feature_name=NEAT1	feature_id[12].value <= threshold=3530.5830078125
node_135: feature_name=SGIP1	feature_id[109].value > threshold=930.1636962890625
Class: DCM
Rules_88	passed counts:2
node_0: feature_name=ARL15	feature_id[0].value > threshold=938.2843322753906
node_66: feature_name=USP53	feature_id[22].value <= threshold=517.2413940429688
node_67: feature_name=LINC01088	feature_id[40].value <= threshold=594.0299987792969
node_68: feature_name=SCN7A	feature_id[25].value <= threshold=3154.8253173828125
node_69: feature_name=MALAT1	feature_id[2].value > threshold=34968.65234375
node_77: feature_name=XIST	feature_id[11].value <= threshold=98.99029541015625
node_78: feature_name=ZEB1	feature_id[57].value <= threshold=588.5016479492188
node_79: feature_name=GPC6	feature_id[210].value > threshold=427.7001190185547
node_87: feature_name=COL1A2	feature_id[357].value <= threshold=763.6246337890625
node_88: feature_name=PDE7B	feature_id[527].value <= threshold=211.87353515625
node_89: feature_name=AKAP12	feature_id[455].value <= threshold=809.7286682128906
Class: HF_HLHS
Rules_89	passed counts:2
node_0: feature_name=ARL15	feature_id[0].value <= threshold=938.2843322753906
node_1: feature_name=PBX1	feature_id[85].value > threshold=321.0790252685547
node_29: feature_name=SERPINE1	feature_id[150].value <= threshold=675.4512634277344
node_30: feature_name=ELF2	feature_id[174].value <= threshold=908.5750122070312
node_31: feature_name=UTRN	feature_id[88].value <= threshold=844.3932495117188
node_32: feature_name=COL21A1	feature_id[224].value <= threshold=686.7439575195312
node_33: feature_name=LDLRAD4	feature_id[426].value <= threshold=882.4131774902344
node_34: feature_name=SRPX	feature_id[297].value > threshold=1418.9688110351562
Class: HF_HLHS
Rules_90	passed counts:2
node_0: feature_name=ARL15	feature_id[0].value <= threshold=938.2843322753906
node_1: feature_name=PBX1	feature_id[85].value <= threshold=321.0790252685547
node_2: feature_name=XIST	feature_id[11].value > threshold=77.0060043334961
node_16: feature_name=MALAT1	feature_id[2].value > threshold=400384.96875
node_24: feature_name=COL6A2	feature_id[72].value <= threshold=405.83392333984375
node_25: feature_name=ANTXR1	feature_id[620].value > threshold=405.9835510253906
Class: Donor
Rules_91	passed counts:2
node_0: feature_name=ARL15	feature_id[0].value <= threshold=938.2843322753906
node_1: feature_name=PBX1	feature_id[85].value <= threshold=321.0790252685547
node_2: feature_name=XIST	feature_id[11].value > threshold=77.0060043334961
node_16: feature_name=MALAT1	feature_id[2].value <= threshold=400384.96875
node_17: feature_name=COL4A2	feature_id[430].value > threshold=1440.5272827148438
node_21: feature_name=SNED1	feature_id[345].value <= threshold=219.14862060546875
Class: HCM
Rules_92	passed counts:1
node_0: feature_name=ARL15	feature_id[0].value > threshold=938.2843322753906
node_66: feature_name=USP53	feature_id[22].value > threshold=517.2413940429688
node_182: feature_name=RORA	feature_id[21].value > threshold=2799.596435546875
node_218: feature_name=COL6A3	feature_id[143].value > threshold=751.6401062011719
node_236: feature_name=XIST	feature_id[11].value <= threshold=440.3392333984375
node_237: feature_name=RP11-64D24.2	feature_id[263].value > threshold=1394.9481201171875
node_255: feature_name=SLIT2	feature_id[486].value > threshold=504.10496520996094
node_257: feature_name=RBMS1	feature_id[354].value > threshold=668.4903564453125
Class: DCM
Rules_93	passed counts:1
node_0: feature_name=ARL15	feature_id[0].value > threshold=938.2843322753906
node_66: feature_name=USP53	feature_id[22].value > threshold=517.2413940429688
node_182: feature_name=RORA	feature_id[21].value > threshold=2799.596435546875
node_218: feature_name=COL6A3	feature_id[143].value > threshold=751.6401062011719
node_236: feature_name=XIST	feature_id[11].value <= threshold=440.3392333984375
node_237: feature_name=RP11-64D24.2	feature_id[263].value > threshold=1394.9481201171875
node_255: feature_name=SLIT2	feature_id[486].value > threshold=504.10496520996094
node_257: feature_name=RBMS1	feature_id[354].value <= threshold=668.4903564453125
Class: Donor
Rules_94	passed counts:1
node_0: feature_name=ARL15	feature_id[0].value > threshold=938.2843322753906
node_66: feature_name=USP53	feature_id[22].value > threshold=517.2413940429688
node_182: feature_name=RORA	feature_id[21].value > threshold=2799.596435546875
node_218: feature_name=COL6A3	feature_id[143].value > threshold=751.6401062011719
node_236: feature_name=XIST	feature_id[11].value <= threshold=440.3392333984375
node_237: feature_name=RP11-64D24.2	feature_id[263].value <= threshold=1394.9481201171875
node_238: feature_name=HIF3A	feature_id[55].value <= threshold=751.0653076171875
node_239: feature_name=EXT1	feature_id[50].value > threshold=284.2384033203125
node_243: feature_name=TNRC6B	feature_id[806].value > threshold=792.5232543945312
node_249: feature_name=MAPK10	feature_id[260].value > threshold=553.1463317871094
Class: DCM
Rules_95	passed counts:1
node_0: feature_name=ARL15	feature_id[0].value > threshold=938.2843322753906
node_66: feature_name=USP53	feature_id[22].value > threshold=517.2413940429688
node_182: feature_name=RORA	feature_id[21].value > threshold=2799.596435546875
node_218: feature_name=COL6A3	feature_id[143].value > threshold=751.6401062011719
node_236: feature_name=XIST	feature_id[11].value <= threshold=440.3392333984375
node_237: feature_name=RP11-64D24.2	feature_id[263].value <= threshold=1394.9481201171875
node_238: feature_name=HIF3A	feature_id[55].value <= threshold=751.0653076171875
node_239: feature_name=EXT1	feature_id[50].value > threshold=284.2384033203125
node_243: feature_name=TNRC6B	feature_id[806].value <= threshold=792.5232543945312
node_244: feature_name=CHRM3	feature_id[844].value > threshold=382.8812713623047
Class: HF_HLHS
Rules_96	passed counts:1
node_0: feature_name=ARL15	feature_id[0].value > threshold=938.2843322753906
node_66: feature_name=USP53	feature_id[22].value > threshold=517.2413940429688
node_182: feature_name=RORA	feature_id[21].value > threshold=2799.596435546875
node_218: feature_name=COL6A3	feature_id[143].value > threshold=751.6401062011719
node_236: feature_name=XIST	feature_id[11].value <= threshold=440.3392333984375
node_237: feature_name=RP11-64D24.2	feature_id[263].value <= threshold=1394.9481201171875
node_238: feature_name=HIF3A	feature_id[55].value <= threshold=751.0653076171875
node_239: feature_name=EXT1	feature_id[50].value > threshold=284.2384033203125
node_243: feature_name=TNRC6B	feature_id[806].value <= threshold=792.5232543945312
node_244: feature_name=CHRM3	feature_id[844].value <= threshold=382.8812713623047
node_245: feature_name=THBS1	feature_id[323].value > threshold=756.9423217773438
Class: HF_HLHS
Rules_97	passed counts:1
node_0: feature_name=ARL15	feature_id[0].value > threshold=938.2843322753906
node_66: feature_name=USP53	feature_id[22].value > threshold=517.2413940429688
node_182: feature_name=RORA	feature_id[21].value > threshold=2799.596435546875
node_218: feature_name=COL6A3	feature_id[143].value > threshold=751.6401062011719
node_236: feature_name=XIST	feature_id[11].value <= threshold=440.3392333984375
node_237: feature_name=RP11-64D24.2	feature_id[263].value <= threshold=1394.9481201171875
node_238: feature_name=HIF3A	feature_id[55].value <= threshold=751.0653076171875
node_239: feature_name=EXT1	feature_id[50].value <= threshold=284.2384033203125
node_240: feature_name=ADH1B	feature_id[153].value <= threshold=131.2335968017578
Class: DCM
Rules_98	passed counts:1
node_0: feature_name=ARL15	feature_id[0].value > threshold=938.2843322753906
node_66: feature_name=USP53	feature_id[22].value > threshold=517.2413940429688
node_182: feature_name=RORA	feature_id[21].value > threshold=2799.596435546875
node_218: feature_name=COL6A3	feature_id[143].value <= threshold=751.6401062011719
node_219: feature_name=RP11-64D24.2	feature_id[263].value > threshold=368.56982421875
node_225: feature_name=LTBP1	feature_id[208].value <= threshold=1036.465576171875
node_226: feature_name=SPARCL1	feature_id[264].value <= threshold=734.1147155761719
node_227: feature_name=PDE4D	feature_id[516].value <= threshold=83.43067169189453
Class: DCM
Rules_99	passed counts:1
node_0: feature_name=ARL15	feature_id[0].value > threshold=938.2843322753906
node_66: feature_name=USP53	feature_id[22].value > threshold=517.2413940429688
node_182: feature_name=RORA	feature_id[21].value <= threshold=2799.596435546875
node_183: feature_name=ABCA6	feature_id[107].value > threshold=1342.283447265625
node_201: feature_name=PLCB1	feature_id[28].value <= threshold=387.74253845214844
node_202: feature_name=PTEN	feature_id[31].value <= threshold=567.6448669433594
node_203: feature_name=FTX	feature_id[235].value > threshold=2413.8095703125
Class: DCM
Rules_100	passed counts:1
node_0: feature_name=ARL15	feature_id[0].value > threshold=938.2843322753906
node_66: feature_name=USP53	feature_id[22].value > threshold=517.2413940429688
node_182: feature_name=RORA	feature_id[21].value <= threshold=2799.596435546875
node_183: feature_name=ABCA6	feature_id[107].value > threshold=1342.283447265625
node_201: feature_name=PLCB1	feature_id[28].value <= threshold=387.74253845214844
node_202: feature_name=PTEN	feature_id[31].value <= threshold=567.6448669433594
node_203: feature_name=FTX	feature_id[235].value <= threshold=2413.8095703125
node_204: feature_name=CFH	feature_id[29].value <= threshold=565.69189453125
Class: DCM
Rules_101	passed counts:1
node_0: feature_name=ARL15	feature_id[0].value > threshold=938.2843322753906
node_66: feature_name=USP53	feature_id[22].value > threshold=517.2413940429688
node_182: feature_name=RORA	feature_id[21].value <= threshold=2799.596435546875
node_183: feature_name=ABCA6	feature_id[107].value <= threshold=1342.283447265625
node_184: feature_name=XIST	feature_id[11].value > threshold=236.93115234375
node_196: feature_name=EIF4G3	feature_id[138].value > threshold=471.89698791503906
node_198: feature_name=PTPRS	feature_id[278].value > threshold=142.6126708984375
Class: Neo_HLHS
Rules_102	passed counts:1
node_0: feature_name=ARL15	feature_id[0].value > threshold=938.2843322753906
node_66: feature_name=USP53	feature_id[22].value <= threshold=517.2413940429688
node_67: feature_name=LINC01088	feature_id[40].value > threshold=594.0299987792969
node_143: feature_name=PTEN	feature_id[31].value > threshold=601.1499938964844
node_173: feature_name=NEAT1	feature_id[12].value <= threshold=3410.2120361328125
node_174: feature_name=USP53	feature_id[22].value <= threshold=388.8177185058594
node_175: feature_name=PLXDC2	feature_id[42].value > threshold=3294.56982421875
Class: DCM
Rules_103	passed counts:1
node_0: feature_name=ARL15	feature_id[0].value > threshold=938.2843322753906
node_66: feature_name=USP53	feature_id[22].value <= threshold=517.2413940429688
node_67: feature_name=LINC01088	feature_id[40].value > threshold=594.0299987792969
node_143: feature_name=PTEN	feature_id[31].value <= threshold=601.1499938964844
node_144: feature_name=TRIO	feature_id[156].value > threshold=508.1302032470703
[truncated: 316 more rows]

## Sheet: RF_ZL
Rules_0	passed counts:5776
[truncated: 1,416 more rows]

## Sheet: XGBoost
Rules_0	passed counts:5775
[truncated: 1,310 more rows]
