# Supplementary material for: Machine Learning in Identifying Marker Genes for Congenital Heart Diseases of Different Cardiac Cell Types
Source: Life (Basel). 2024 Aug 19;14(8):1032. doi: 10.3390/life14081032 (PMC11355424; doi:10.3390/life14081032)
Supplement: Supplementary file 1 [file life-14-01032-s001.zip › Table S5.xlsx]

## Sheet: CatBoost
Rules_0	passed counts:27893
node_0: feature_name=FKBP5	feature_id[0].value <= threshold=538.9528198242188
node_1: feature_name=ARHGAP24	feature_id[3].value <= threshold=1021.9289855957031
node_2: feature_name=FGF12	feature_id[22].value > threshold=784.0546569824219
node_26: feature_name=SLC8A1	feature_id[54].value > threshold=3096.172607421875
node_34: feature_name=PDE3A	feature_id[28].value > threshold=648.0209045410156
node_40: feature_name=LINC-PINT	feature_id[12].value <= threshold=767.8042297363281
node_41: feature_name=SNX29P2	feature_id[48].value > threshold=578.6621398925781
node_49: feature_name=LHFP	feature_id[14].value > threshold=62.35969161987305
node_53: feature_name=LHFP	feature_id[14].value > threshold=170.56139373779297
Class: Donor
Rules_1	passed counts:13186
node_0: feature_name=FKBP5	feature_id[0].value > threshold=538.9528198242188
node_80: feature_name=PCDH9-AS2	feature_id[2].value > threshold=380.53199768066406
node_194: feature_name=TTTY14	feature_id[1].value > threshold=178.78742218017578
node_202: feature_name=CCSER1	feature_id[42].value <= threshold=1303.6865844726562
node_203: feature_name=MEF2A	feature_id[23].value <= threshold=1130.8306274414062
node_204: feature_name=DAPK2	feature_id[40].value > threshold=72.42178344726562
Class: HF_HLHS
Rules_2	passed counts:9920
node_0: feature_name=FKBP5	feature_id[0].value > threshold=538.9528198242188
node_80: feature_name=PCDH9-AS2	feature_id[2].value <= threshold=380.53199768066406
node_81: feature_name=PSD3	feature_id[5].value > threshold=1709.2479858398438
node_169: feature_name=TMEM178B	feature_id[10].value <= threshold=342.8105926513672
node_170: feature_name=DLG2	feature_id[62].value > threshold=963.3162841796875
node_176: feature_name=FGF12	feature_id[22].value <= threshold=9276.671875
node_177: feature_name=MYL7	feature_id[36].value <= threshold=985.5265197753906
node_178: feature_name=DOCK5	feature_id[45].value <= threshold=861.7892150878906
node_179: feature_name=MYOZ2	feature_id[32].value > threshold=949.5987548828125
Class: TOF
Rules_3	passed counts:9866
node_0: feature_name=FKBP5	feature_id[0].value > threshold=538.9528198242188
node_80: feature_name=PCDH9-AS2	feature_id[2].value <= threshold=380.53199768066406
node_81: feature_name=PSD3	feature_id[5].value <= threshold=1709.2479858398438
node_82: feature_name=XIST	feature_id[4].value > threshold=200.78562927246094
node_146: feature_name=LINGO1	feature_id[33].value <= threshold=304.83839416503906
node_147: feature_name=SLC8A1	feature_id[54].value <= threshold=7818.132080078125
node_148: feature_name=LHFP	feature_id[14].value <= threshold=489.11883544921875
node_149: feature_name=LDLRAD4	feature_id[17].value > threshold=337.30130767822266
node_151: feature_name=ELL2	feature_id[6].value > threshold=200.31051635742188
Class: HCM
Rules_4	passed counts:4941
node_0: feature_name=FKBP5	feature_id[0].value > threshold=538.9528198242188
node_80: feature_name=PCDH9-AS2	feature_id[2].value <= threshold=380.53199768066406
node_81: feature_name=PSD3	feature_id[5].value <= threshold=1709.2479858398438
node_82: feature_name=XIST	feature_id[4].value <= threshold=200.78562927246094
node_83: feature_name=MYL7	feature_id[36].value <= threshold=163.1055679321289
node_84: feature_name=FKBP5	feature_id[0].value > threshold=907.0335693359375
node_114: feature_name=TMEM178B	feature_id[10].value > threshold=192.69541931152344
node_124: feature_name=PLCE1	feature_id[13].value <= threshold=464.40248107910156
node_125: feature_name=ASB18	feature_id[15].value <= threshold=339.6510314941406
node_126: feature_name=CBLB	feature_id[37].value <= threshold=1586.6082153320312
Class: DCM
Rules_5	passed counts:4176
node_0: feature_name=FKBP5	feature_id[0].value > threshold=538.9528198242188
node_80: feature_name=PCDH9-AS2	feature_id[2].value <= threshold=380.53199768066406
node_81: feature_name=PSD3	feature_id[5].value <= threshold=1709.2479858398438
node_82: feature_name=XIST	feature_id[4].value <= threshold=200.78562927246094
node_83: feature_name=MYL7	feature_id[36].value > threshold=163.1055679321289
node_135: feature_name=PDE3A	feature_id[28].value <= threshold=1293.6293334960938
Class: Neo_HLHS
Rules_6	passed counts:879
node_0: feature_name=FKBP5	feature_id[0].value > threshold=538.9528198242188
node_80: feature_name=PCDH9-AS2	feature_id[2].value <= threshold=380.53199768066406
node_81: feature_name=PSD3	feature_id[5].value <= threshold=1709.2479858398438
node_82: feature_name=XIST	feature_id[4].value <= threshold=200.78562927246094
node_83: feature_name=MYL7	feature_id[36].value <= threshold=163.1055679321289
node_84: feature_name=FKBP5	feature_id[0].value <= threshold=907.0335693359375
node_85: feature_name=FGF12	feature_id[22].value <= threshold=4532.706298828125
node_86: feature_name=SOS1	feature_id[8].value > threshold=290.8732147216797
node_98: feature_name=TMEM178B	feature_id[10].value <= threshold=414.33262634277344
node_99: feature_name=SGIP1	feature_id[60].value > threshold=37.335723876953125
Class: HF_HLHS
Rules_7	passed counts:502
node_0: feature_name=FKBP5	feature_id[0].value <= threshold=538.9528198242188
node_1: feature_name=ARHGAP24	feature_id[3].value > threshold=1021.9289855957031
node_61: feature_name=TTTY14	feature_id[1].value > threshold=39.02286911010742
node_71: feature_name=FGF12	feature_id[22].value <= threshold=5899.494384765625
node_72: feature_name=FNDC3B	feature_id[7].value <= threshold=1391.0098876953125
Class: HF_HLHS
Rules_8	passed counts:495
node_0: feature_name=FKBP5	feature_id[0].value > threshold=538.9528198242188
node_80: feature_name=PCDH9-AS2	feature_id[2].value <= threshold=380.53199768066406
node_81: feature_name=PSD3	feature_id[5].value <= threshold=1709.2479858398438
node_82: feature_name=XIST	feature_id[4].value <= threshold=200.78562927246094
node_83: feature_name=MYL7	feature_id[36].value <= threshold=163.1055679321289
node_84: feature_name=FKBP5	feature_id[0].value <= threshold=907.0335693359375
node_85: feature_name=FGF12	feature_id[22].value > threshold=4532.706298828125
node_109: feature_name=TMEM178B	feature_id[10].value > threshold=123.54830932617188
Class: Donor
Rules_9	passed counts:338
node_0: feature_name=FKBP5	feature_id[0].value > threshold=538.9528198242188
node_80: feature_name=PCDH9-AS2	feature_id[2].value > threshold=380.53199768066406
node_194: feature_name=TTTY14	feature_id[1].value <= threshold=178.78742218017578
node_195: feature_name=RASAL2	feature_id[20].value <= threshold=824.4735717773438
node_196: feature_name=SLC8A1	feature_id[54].value <= threshold=8062.395263671875
Class: HCM
Rules_10	passed counts:175
node_0: feature_name=FKBP5	feature_id[0].value <= threshold=538.9528198242188
node_1: feature_name=ARHGAP24	feature_id[3].value <= threshold=1021.9289855957031
node_2: feature_name=FGF12	feature_id[22].value <= threshold=784.0546569824219
node_3: feature_name=XIST	feature_id[4].value > threshold=143.38781356811523
node_19: feature_name=SNX29P2	feature_id[48].value <= threshold=987.5779418945312
node_20: feature_name=RASAL2	feature_id[20].value <= threshold=2091.980712890625
Class: HCM
Rules_11	passed counts:157
node_0: feature_name=FKBP5	feature_id[0].value > threshold=538.9528198242188
node_80: feature_name=PCDH9-AS2	feature_id[2].value <= threshold=380.53199768066406
node_81: feature_name=PSD3	feature_id[5].value <= threshold=1709.2479858398438
node_82: feature_name=XIST	feature_id[4].value > threshold=200.78562927246094
node_146: feature_name=LINGO1	feature_id[33].value > threshold=304.83839416503906
node_160: feature_name=PDE3A	feature_id[28].value <= threshold=2347.594970703125
node_161: feature_name=RASAL2	feature_id[20].value > threshold=648.2940368652344
Class: TOF
Rules_12	passed counts:156
node_0: feature_name=FKBP5	feature_id[0].value > threshold=538.9528198242188
node_80: feature_name=PCDH9-AS2	feature_id[2].value <= threshold=380.53199768066406
node_81: feature_name=PSD3	feature_id[5].value > threshold=1709.2479858398438
node_169: feature_name=TMEM178B	feature_id[10].value > threshold=342.8105926513672
node_191: feature_name=RASAL2	feature_id[20].value > threshold=633.9473571777344
Class: DCM
Rules_13	passed counts:84
node_0: feature_name=FKBP5	feature_id[0].value > threshold=538.9528198242188
node_80: feature_name=PCDH9-AS2	feature_id[2].value <= threshold=380.53199768066406
node_81: feature_name=PSD3	feature_id[5].value <= threshold=1709.2479858398438
node_82: feature_name=XIST	feature_id[4].value <= threshold=200.78562927246094
node_83: feature_name=MYL7	feature_id[36].value <= threshold=163.1055679321289
node_84: feature_name=FKBP5	feature_id[0].value > threshold=907.0335693359375
node_114: feature_name=TMEM178B	feature_id[10].value <= threshold=192.69541931152344
node_115: feature_name=CBLB	feature_id[37].value > threshold=884.8642883300781
Class: HF_HLHS
Rules_14	passed counts:54
node_0: feature_name=FKBP5	feature_id[0].value > threshold=538.9528198242188
node_80: feature_name=PCDH9-AS2	feature_id[2].value > threshold=380.53199768066406
node_194: feature_name=TTTY14	feature_id[1].value <= threshold=178.78742218017578
node_195: feature_name=RASAL2	feature_id[20].value > threshold=824.4735717773438
node_199: feature_name=DAPK2	feature_id[40].value <= threshold=556.570556640625
Class: TOF
Rules_15	passed counts:39
node_0: feature_name=FKBP5	feature_id[0].value > threshold=538.9528198242188
node_80: feature_name=PCDH9-AS2	feature_id[2].value <= threshold=380.53199768066406
node_81: feature_name=PSD3	feature_id[5].value <= threshold=1709.2479858398438
node_82: feature_name=XIST	feature_id[4].value <= threshold=200.78562927246094
node_83: feature_name=MYL7	feature_id[36].value <= threshold=163.1055679321289
node_84: feature_name=FKBP5	feature_id[0].value <= threshold=907.0335693359375
node_85: feature_name=FGF12	feature_id[22].value <= threshold=4532.706298828125
node_86: feature_name=SOS1	feature_id[8].value <= threshold=290.8732147216797
node_87: feature_name=TMEM178B	feature_id[10].value > threshold=48.1695556640625
node_91: feature_name=MEF2A	feature_id[23].value <= threshold=497.9198303222656
Class: DCM
Rules_16	passed counts:30
node_0: feature_name=FKBP5	feature_id[0].value > threshold=538.9528198242188
node_80: feature_name=PCDH9-AS2	feature_id[2].value <= threshold=380.53199768066406
node_81: feature_name=PSD3	feature_id[5].value > threshold=1709.2479858398438
node_169: feature_name=TMEM178B	feature_id[10].value <= threshold=342.8105926513672
node_170: feature_name=DLG2	feature_id[62].value > threshold=963.3162841796875
node_176: feature_name=FGF12	feature_id[22].value <= threshold=9276.671875
node_177: feature_name=MYL7	feature_id[36].value <= threshold=985.5265197753906
node_178: feature_name=DOCK5	feature_id[45].value <= threshold=861.7892150878906
node_179: feature_name=MYOZ2	feature_id[32].value <= threshold=949.5987548828125
node_180: feature_name=SOS1	feature_id[8].value <= threshold=941.2642211914062
Class: TOF
Rules_17	passed counts:30
node_0: feature_name=FKBP5	feature_id[0].value <= threshold=538.9528198242188
node_1: feature_name=ARHGAP24	feature_id[3].value > threshold=1021.9289855957031
node_61: feature_name=TTTY14	feature_id[1].value <= threshold=39.02286911010742
node_62: feature_name=PPP1R12B	feature_id[55].value <= threshold=965.0172424316406
node_63: feature_name=XIST	feature_id[4].value > threshold=68.57769775390625
node_67: feature_name=MEF2A	feature_id[23].value <= threshold=1015.2487487792969
Class: HCM
Rules_18	passed counts:25
node_0: feature_name=FKBP5	feature_id[0].value <= threshold=538.9528198242188
node_1: feature_name=ARHGAP24	feature_id[3].value > threshold=1021.9289855957031
node_61: feature_name=TTTY14	feature_id[1].value > threshold=39.02286911010742
node_71: feature_name=FGF12	feature_id[22].value > threshold=5899.494384765625
node_77: feature_name=MYL7	feature_id[36].value <= threshold=90.23641967773438
Class: Donor
Rules_19	passed counts:25
node_0: feature_name=FKBP5	feature_id[0].value <= threshold=538.9528198242188
node_1: feature_name=ARHGAP24	feature_id[3].value <= threshold=1021.9289855957031
node_2: feature_name=FGF12	feature_id[22].value > threshold=784.0546569824219
node_26: feature_name=SLC8A1	feature_id[54].value <= threshold=3096.172607421875
node_27: feature_name=TMTC1	feature_id[56].value > threshold=126.26606369018555
node_29: feature_name=IL1RAPL1	feature_id[59].value > threshold=257.72074127197266
Class: HF_HLHS
Rules_20	passed counts:19
node_0: feature_name=FKBP5	feature_id[0].value > threshold=538.9528198242188
node_80: feature_name=PCDH9-AS2	feature_id[2].value <= threshold=380.53199768066406
node_81: feature_name=PSD3	feature_id[5].value <= threshold=1709.2479858398438
node_82: feature_name=XIST	feature_id[4].value > threshold=200.78562927246094
node_146: feature_name=LINGO1	feature_id[33].value <= threshold=304.83839416503906
node_147: feature_name=SLC8A1	feature_id[54].value > threshold=7818.132080078125
node_157: feature_name=FKBP5	feature_id[0].value <= threshold=754.3961181640625
Class: Donor
Rules_21	passed counts:19
node_0: feature_name=FKBP5	feature_id[0].value <= threshold=538.9528198242188
node_1: feature_name=ARHGAP24	feature_id[3].value <= threshold=1021.9289855957031
node_2: feature_name=FGF12	feature_id[22].value <= threshold=784.0546569824219
node_3: feature_name=XIST	feature_id[4].value <= threshold=143.38781356811523
node_4: feature_name=TMEM71	feature_id[61].value <= threshold=427.8719787597656
node_5: feature_name=GREB1L	feature_id[39].value > threshold=43.22268295288086
Class: HF_HLHS
Rules_22	passed counts:18
node_0: feature_name=FKBP5	feature_id[0].value <= threshold=538.9528198242188
node_1: feature_name=ARHGAP24	feature_id[3].value > threshold=1021.9289855957031
node_61: feature_name=TTTY14	feature_id[1].value <= threshold=39.02286911010742
node_62: feature_name=PPP1R12B	feature_id[55].value > threshold=965.0172424316406
Class: TOF
Rules_23	passed counts:14
node_0: feature_name=FKBP5	feature_id[0].value > threshold=538.9528198242188
node_80: feature_name=PCDH9-AS2	feature_id[2].value <= threshold=380.53199768066406
node_81: feature_name=PSD3	feature_id[5].value <= threshold=1709.2479858398438
node_82: feature_name=XIST	feature_id[4].value <= threshold=200.78562927246094
node_83: feature_name=MYL7	feature_id[36].value <= threshold=163.1055679321289
node_84: feature_name=FKBP5	feature_id[0].value > threshold=907.0335693359375
node_114: feature_name=TMEM178B	feature_id[10].value <= threshold=192.69541931152344
node_115: feature_name=CBLB	feature_id[37].value <= threshold=884.8642883300781
node_116: feature_name=MKL1	feature_id[31].value <= threshold=222.96658325195312
node_117: feature_name=FNDC3B	feature_id[7].value <= threshold=1382.8274536132812
Class: DCM
Rules_24	passed counts:13
node_0: feature_name=FKBP5	feature_id[0].value <= threshold=538.9528198242188
node_1: feature_name=ARHGAP24	feature_id[3].value <= threshold=1021.9289855957031
node_2: feature_name=FGF12	feature_id[22].value > threshold=784.0546569824219
node_26: feature_name=SLC8A1	feature_id[54].value <= threshold=3096.172607421875
node_27: feature_name=TMTC1	feature_id[56].value <= threshold=126.26606369018555
Class: Donor
Rules_25	passed counts:12
node_0: feature_name=FKBP5	feature_id[0].value > threshold=538.9528198242188
node_80: feature_name=PCDH9-AS2	feature_id[2].value <= threshold=380.53199768066406
node_81: feature_name=PSD3	feature_id[5].value <= threshold=1709.2479858398438
node_82: feature_name=XIST	feature_id[4].value <= threshold=200.78562927246094
node_83: feature_name=MYL7	feature_id[36].value > threshold=163.1055679321289
node_135: feature_name=PDE3A	feature_id[28].value > threshold=1293.6293334960938
node_137: feature_name=CBLB	feature_id[37].value > threshold=1257.7078857421875
Class: HF_HLHS
Rules_26	passed counts:10
node_0: feature_name=FKBP5	feature_id[0].value > threshold=538.9528198242188
node_80: feature_name=PCDH9-AS2	feature_id[2].value <= threshold=380.53199768066406
node_81: feature_name=PSD3	feature_id[5].value <= threshold=1709.2479858398438
node_82: feature_name=XIST	feature_id[4].value <= threshold=200.78562927246094
node_83: feature_name=MYL7	feature_id[36].value > threshold=163.1055679321289
node_135: feature_name=PDE3A	feature_id[28].value > threshold=1293.6293334960938
node_137: feature_name=CBLB	feature_id[37].value <= threshold=1257.7078857421875
node_138: feature_name=CPEB4	feature_id[26].value > threshold=871.0089416503906
Class: DCM
Rules_27	passed counts:10
node_0: feature_name=FKBP5	feature_id[0].value <= threshold=538.9528198242188
node_1: feature_name=ARHGAP24	feature_id[3].value <= threshold=1021.9289855957031
node_2: feature_name=FGF12	feature_id[22].value > threshold=784.0546569824219
node_26: feature_name=SLC8A1	feature_id[54].value > threshold=3096.172607421875
node_34: feature_name=PDE3A	feature_id[28].value > threshold=648.0209045410156
node_40: feature_name=LINC-PINT	feature_id[12].value <= threshold=767.8042297363281
node_41: feature_name=SNX29P2	feature_id[48].value > threshold=578.6621398925781
node_49: feature_name=LHFP	feature_id[14].value > threshold=62.35969161987305
node_53: feature_name=LHFP	feature_id[14].value <= threshold=170.56139373779297
node_54: feature_name=DOCK5	feature_id[45].value <= threshold=254.91720581054688
Class: Donor
Rules_28	passed counts:9
node_0: feature_name=FKBP5	feature_id[0].value > threshold=538.9528198242188
node_80: feature_name=PCDH9-AS2	feature_id[2].value <= threshold=380.53199768066406
node_81: feature_name=PSD3	feature_id[5].value <= threshold=1709.2479858398438
node_82: feature_name=XIST	feature_id[4].value > threshold=200.78562927246094
node_146: feature_name=LINGO1	feature_id[33].value > threshold=304.83839416503906
node_160: feature_name=PDE3A	feature_id[28].value > threshold=2347.594970703125
node_166: feature_name=SLC8A1	feature_id[54].value > threshold=6408.462890625
Class: Donor
Rules_29	passed counts:9
node_0: feature_name=FKBP5	feature_id[0].value > threshold=538.9528198242188
node_80: feature_name=PCDH9-AS2	feature_id[2].value <= threshold=380.53199768066406
node_81: feature_name=PSD3	feature_id[5].value <= threshold=1709.2479858398438
node_82: feature_name=XIST	feature_id[4].value <= threshold=200.78562927246094
node_83: feature_name=MYL7	feature_id[36].value <= threshold=163.1055679321289
node_84: feature_name=FKBP5	feature_id[0].value <= threshold=907.0335693359375
node_85: feature_name=FGF12	feature_id[22].value > threshold=4532.706298828125
node_109: feature_name=TMEM178B	feature_id[10].value <= threshold=123.54830932617188
node_110: feature_name=THSD4	feature_id[18].value <= threshold=1277.5272216796875
Class: Neo_HLHS
Rules_30	passed counts:9
node_0: feature_name=FKBP5	feature_id[0].value > threshold=538.9528198242188
node_80: feature_name=PCDH9-AS2	feature_id[2].value <= threshold=380.53199768066406
node_81: feature_name=PSD3	feature_id[5].value <= threshold=1709.2479858398438
node_82: feature_name=XIST	feature_id[4].value <= threshold=200.78562927246094
node_83: feature_name=MYL7	feature_id[36].value <= threshold=163.1055679321289
node_84: feature_name=FKBP5	feature_id[0].value <= threshold=907.0335693359375
node_85: feature_name=FGF12	feature_id[22].value <= threshold=4532.706298828125
node_86: feature_name=SOS1	feature_id[8].value <= threshold=290.8732147216797
node_87: feature_name=TMEM178B	feature_id[10].value <= threshold=48.1695556640625
node_88: feature_name=MSRB3	feature_id[50].value <= threshold=398.0152587890625
Class: HF_HLHS
Rules_31	passed counts:9
node_0: feature_name=FKBP5	feature_id[0].value <= threshold=538.9528198242188
node_1: feature_name=ARHGAP24	feature_id[3].value <= threshold=1021.9289855957031
node_2: feature_name=FGF12	feature_id[22].value > threshold=784.0546569824219
node_26: feature_name=SLC8A1	feature_id[54].value <= threshold=3096.172607421875
node_27: feature_name=TMTC1	feature_id[56].value > threshold=126.26606369018555
node_29: feature_name=IL1RAPL1	feature_id[59].value <= threshold=257.72074127197266
node_30: feature_name=XIST	feature_id[4].value > threshold=98.17396545410156
Class: HCM
Rules_32	passed counts:9
node_0: feature_name=FKBP5	feature_id[0].value <= threshold=538.9528198242188
node_1: feature_name=ARHGAP24	feature_id[3].value <= threshold=1021.9289855957031
node_2: feature_name=FGF12	feature_id[22].value <= threshold=784.0546569824219
node_3: feature_name=XIST	feature_id[4].value > threshold=143.38781356811523
node_19: feature_name=SNX29P2	feature_id[48].value > threshold=987.5779418945312
node_23: feature_name=LDLRAD4	feature_id[17].value <= threshold=253.4614028930664
Class: Donor
Rules_33	passed counts:8
node_0: feature_name=FKBP5	feature_id[0].value <= threshold=538.9528198242188
node_1: feature_name=ARHGAP24	feature_id[3].value <= threshold=1021.9289855957031
node_2: feature_name=FGF12	feature_id[22].value > threshold=784.0546569824219
node_26: feature_name=SLC8A1	feature_id[54].value > threshold=3096.172607421875
node_34: feature_name=PDE3A	feature_id[28].value <= threshold=648.0209045410156
node_35: feature_name=MYL7	feature_id[36].value > threshold=63.09148406982422
Class: Neo_HLHS
Rules_34	passed counts:7
node_0: feature_name=FKBP5	feature_id[0].value > threshold=538.9528198242188
node_80: feature_name=PCDH9-AS2	feature_id[2].value > threshold=380.53199768066406
node_194: feature_name=TTTY14	feature_id[1].value > threshold=178.78742218017578
node_202: feature_name=CCSER1	feature_id[42].value > threshold=1303.6865844726562
node_212: feature_name=LINC-PINT	feature_id[12].value > threshold=841.2075805664062
Class: DCM
Rules_35	passed counts:7
node_0: feature_name=FKBP5	feature_id[0].value > threshold=538.9528198242188
node_80: feature_name=PCDH9-AS2	feature_id[2].value <= threshold=380.53199768066406
node_81: feature_name=PSD3	feature_id[5].value <= threshold=1709.2479858398438
node_82: feature_name=XIST	feature_id[4].value > threshold=200.78562927246094
node_146: feature_name=LINGO1	feature_id[33].value <= threshold=304.83839416503906
node_147: feature_name=SLC8A1	feature_id[54].value > threshold=7818.132080078125
node_157: feature_name=FKBP5	feature_id[0].value > threshold=754.3961181640625
Class: TOF
Rules_36	passed counts:7
node_0: feature_name=FKBP5	feature_id[0].value > threshold=538.9528198242188
node_80: feature_name=PCDH9-AS2	feature_id[2].value <= threshold=380.53199768066406
node_81: feature_name=PSD3	feature_id[5].value <= threshold=1709.2479858398438
node_82: feature_name=XIST	feature_id[4].value <= threshold=200.78562927246094
node_83: feature_name=MYL7	feature_id[36].value <= threshold=163.1055679321289
node_84: feature_name=FKBP5	feature_id[0].value <= threshold=907.0335693359375
node_85: feature_name=FGF12	feature_id[22].value <= threshold=4532.706298828125
node_86: feature_name=SOS1	feature_id[8].value > threshold=290.8732147216797
node_98: feature_name=TMEM178B	feature_id[10].value > threshold=414.33262634277344
node_104: feature_name=MYOZ2	feature_id[32].value > threshold=605.5623474121094
Class: DCM
Rules_37	passed counts:6
node_0: feature_name=FKBP5	feature_id[0].value > threshold=538.9528198242188
node_80: feature_name=PCDH9-AS2	feature_id[2].value <= threshold=380.53199768066406
node_81: feature_name=PSD3	feature_id[5].value <= threshold=1709.2479858398438
node_82: feature_name=XIST	feature_id[4].value <= threshold=200.78562927246094
node_83: feature_name=MYL7	feature_id[36].value > threshold=163.1055679321289
node_135: feature_name=PDE3A	feature_id[28].value > threshold=1293.6293334960938
node_137: feature_name=CBLB	feature_id[37].value <= threshold=1257.7078857421875
node_138: feature_name=CPEB4	feature_id[26].value <= threshold=871.0089416503906
node_139: feature_name=PPP1R12B	feature_id[55].value > threshold=1420.763916015625
Class: Donor
Rules_38	passed counts:6
node_0: feature_name=FKBP5	feature_id[0].value <= threshold=538.9528198242188
node_1: feature_name=ARHGAP24	feature_id[3].value <= threshold=1021.9289855957031
node_2: feature_name=FGF12	feature_id[22].value > threshold=784.0546569824219
node_26: feature_name=SLC8A1	feature_id[54].value > threshold=3096.172607421875
node_34: feature_name=PDE3A	feature_id[28].value > threshold=648.0209045410156
node_40: feature_name=LINC-PINT	feature_id[12].value <= threshold=767.8042297363281
node_41: feature_name=SNX29P2	feature_id[48].value <= threshold=578.6621398925781
node_42: feature_name=FKBP5	feature_id[0].value <= threshold=143.4308624267578
Class: Donor
Rules_39	passed counts:5
node_0: feature_name=FKBP5	feature_id[0].value > threshold=538.9528198242188
node_80: feature_name=PCDH9-AS2	feature_id[2].value <= threshold=380.53199768066406
node_81: feature_name=PSD3	feature_id[5].value > threshold=1709.2479858398438
node_169: feature_name=TMEM178B	feature_id[10].value <= threshold=342.8105926513672
node_170: feature_name=DLG2	feature_id[62].value <= threshold=963.3162841796875
node_171: feature_name=RASAL2	feature_id[20].value <= threshold=1724.0714416503906
Class: DCM
Rules_40	passed counts:5
node_0: feature_name=FKBP5	feature_id[0].value > threshold=538.9528198242188
node_80: feature_name=PCDH9-AS2	feature_id[2].value <= threshold=380.53199768066406
node_81: feature_name=PSD3	feature_id[5].value <= threshold=1709.2479858398438
node_82: feature_name=XIST	feature_id[4].value > threshold=200.78562927246094
node_146: feature_name=LINGO1	feature_id[33].value <= threshold=304.83839416503906
node_147: feature_name=SLC8A1	feature_id[54].value <= threshold=7818.132080078125
node_148: feature_name=LHFP	feature_id[14].value > threshold=489.11883544921875
Class: TOF
Rules_41	passed counts:4
node_0: feature_name=FKBP5	feature_id[0].value > threshold=538.9528198242188
node_80: feature_name=PCDH9-AS2	feature_id[2].value > threshold=380.53199768066406
node_194: feature_name=TTTY14	feature_id[1].value > threshold=178.78742218017578
node_202: feature_name=CCSER1	feature_id[42].value <= threshold=1303.6865844726562
node_203: feature_name=MEF2A	feature_id[23].value > threshold=1130.8306274414062
node_209: feature_name=FKBP5	feature_id[0].value > threshold=879.4520263671875
Class: TOF
Rules_42	passed counts:4
node_0: feature_name=FKBP5	feature_id[0].value > threshold=538.9528198242188
node_80: feature_name=PCDH9-AS2	feature_id[2].value <= threshold=380.53199768066406
node_81: feature_name=PSD3	feature_id[5].value <= threshold=1709.2479858398438
node_82: feature_name=XIST	feature_id[4].value <= threshold=200.78562927246094
node_83: feature_name=MYL7	feature_id[36].value <= threshold=163.1055679321289
node_84: feature_name=FKBP5	feature_id[0].value > threshold=907.0335693359375
node_114: feature_name=TMEM178B	feature_id[10].value <= threshold=192.69541931152344
node_115: feature_name=CBLB	feature_id[37].value <= threshold=884.8642883300781
node_116: feature_name=MKL1	feature_id[31].value > threshold=222.96658325195312
node_120: feature_name=DOCK5	feature_id[45].value <= threshold=522.4756927490234
Class: Neo_HLHS
Rules_43	passed counts:3
node_0: feature_name=FKBP5	feature_id[0].value > threshold=538.9528198242188
node_80: feature_name=PCDH9-AS2	feature_id[2].value > threshold=380.53199768066406
node_194: feature_name=TTTY14	feature_id[1].value > threshold=178.78742218017578
node_202: feature_name=CCSER1	feature_id[42].value > threshold=1303.6865844726562
node_212: feature_name=LINC-PINT	feature_id[12].value <= threshold=841.2075805664062
node_213: feature_name=ARHGAP24	feature_id[3].value > threshold=1529.0743408203125
Class: HF_HLHS
Rules_44	passed counts:3
node_0: feature_name=FKBP5	feature_id[0].value > threshold=538.9528198242188
node_80: feature_name=PCDH9-AS2	feature_id[2].value <= threshold=380.53199768066406
node_81: feature_name=PSD3	feature_id[5].value > threshold=1709.2479858398438
node_169: feature_name=TMEM178B	feature_id[10].value > threshold=342.8105926513672
node_191: feature_name=RASAL2	feature_id[20].value <= threshold=633.9473571777344
Class: Donor
Rules_45	passed counts:3
node_0: feature_name=FKBP5	feature_id[0].value > threshold=538.9528198242188
node_80: feature_name=PCDH9-AS2	feature_id[2].value <= threshold=380.53199768066406
node_81: feature_name=PSD3	feature_id[5].value > threshold=1709.2479858398438
node_169: feature_name=TMEM178B	feature_id[10].value <= threshold=342.8105926513672
node_170: feature_name=DLG2	feature_id[62].value > threshold=963.3162841796875
node_176: feature_name=FGF12	feature_id[22].value > threshold=9276.671875
node_188: feature_name=SLC27A6	feature_id[49].value > threshold=359.4666519165039
Class: Donor
Rules_46	passed counts:3
node_0: feature_name=FKBP5	feature_id[0].value > threshold=538.9528198242188
node_80: feature_name=PCDH9-AS2	feature_id[2].value <= threshold=380.53199768066406
node_81: feature_name=PSD3	feature_id[5].value <= threshold=1709.2479858398438
node_82: feature_name=XIST	feature_id[4].value > threshold=200.78562927246094
node_146: feature_name=LINGO1	feature_id[33].value > threshold=304.83839416503906
node_160: feature_name=PDE3A	feature_id[28].value > threshold=2347.594970703125
node_166: feature_name=SLC8A1	feature_id[54].value <= threshold=6408.462890625
Class: HCM
Rules_47	passed counts:3
node_0: feature_name=FKBP5	feature_id[0].value > threshold=538.9528198242188
node_80: feature_name=PCDH9-AS2	feature_id[2].value <= threshold=380.53199768066406
node_81: feature_name=PSD3	feature_id[5].value <= threshold=1709.2479858398438
node_82: feature_name=XIST	feature_id[4].value > threshold=200.78562927246094
node_146: feature_name=LINGO1	feature_id[33].value <= threshold=304.83839416503906
node_147: feature_name=SLC8A1	feature_id[54].value <= threshold=7818.132080078125
node_148: feature_name=LHFP	feature_id[14].value <= threshold=489.11883544921875
node_149: feature_name=LDLRAD4	feature_id[17].value > threshold=337.30130767822266
node_151: feature_name=ELL2	feature_id[6].value <= threshold=200.31051635742188
node_152: feature_name=RASAL2	feature_id[20].value > threshold=508.8072204589844
Class: TOF
Rules_48	passed counts:3
node_0: feature_name=FKBP5	feature_id[0].value > threshold=538.9528198242188
node_80: feature_name=PCDH9-AS2	feature_id[2].value <= threshold=380.53199768066406
node_81: feature_name=PSD3	feature_id[5].value <= threshold=1709.2479858398438
node_82: feature_name=XIST	feature_id[4].value <= threshold=200.78562927246094
node_83: feature_name=MYL7	feature_id[36].value <= threshold=163.1055679321289
node_84: feature_name=FKBP5	feature_id[0].value > threshold=907.0335693359375
node_114: feature_name=TMEM178B	feature_id[10].value > threshold=192.69541931152344
node_124: feature_name=PLCE1	feature_id[13].value <= threshold=464.40248107910156
node_125: feature_name=ASB18	feature_id[15].value <= threshold=339.6510314941406
node_126: feature_name=CBLB	feature_id[37].value > threshold=1586.6082153320312
node_128: feature_name=TMTC1	feature_id[56].value <= threshold=435.8778381347656
Class: DCM
Rules_49	passed counts:3
node_0: feature_name=FKBP5	feature_id[0].value > threshold=538.9528198242188
node_80: feature_name=PCDH9-AS2	feature_id[2].value <= threshold=380.53199768066406
node_81: feature_name=PSD3	feature_id[5].value <= threshold=1709.2479858398438
node_82: feature_name=XIST	feature_id[4].value <= threshold=200.78562927246094
node_83: feature_name=MYL7	feature_id[36].value <= threshold=163.1055679321289
node_84: feature_name=FKBP5	feature_id[0].value <= threshold=907.0335693359375
node_85: feature_name=FGF12	feature_id[22].value <= threshold=4532.706298828125
node_86: feature_name=SOS1	feature_id[8].value > threshold=290.8732147216797
node_98: feature_name=TMEM178B	feature_id[10].value > threshold=414.33262634277344
node_104: feature_name=MYOZ2	feature_id[32].value <= threshold=605.5623474121094
node_105: feature_name=IL1RAPL1	feature_id[59].value <= threshold=1445.0733337402344
Class: HF_HLHS
Rules_50	passed counts:3
node_0: feature_name=FKBP5	feature_id[0].value <= threshold=538.9528198242188
node_1: feature_name=ARHGAP24	feature_id[3].value <= threshold=1021.9289855957031
node_2: feature_name=FGF12	feature_id[22].value > threshold=784.0546569824219
node_26: feature_name=SLC8A1	feature_id[54].value > threshold=3096.172607421875
node_34: feature_name=PDE3A	feature_id[28].value > threshold=648.0209045410156
node_40: feature_name=LINC-PINT	feature_id[12].value <= threshold=767.8042297363281
node_41: feature_name=SNX29P2	feature_id[48].value > threshold=578.6621398925781
node_49: feature_name=LHFP	feature_id[14].value <= threshold=62.35969161987305
node_50: feature_name=FGF12	feature_id[22].value > threshold=3136.6930541992188
Class: Donor
Rules_51	passed counts:3
node_0: feature_name=FKBP5	feature_id[0].value <= threshold=538.9528198242188
node_1: feature_name=ARHGAP24	feature_id[3].value <= threshold=1021.9289855957031
node_2: feature_name=FGF12	feature_id[22].value > threshold=784.0546569824219
node_26: feature_name=SLC8A1	feature_id[54].value > threshold=3096.172607421875
node_34: feature_name=PDE3A	feature_id[28].value <= threshold=648.0209045410156
node_35: feature_name=MYL7	feature_id[36].value <= threshold=63.09148406982422
node_36: feature_name=OSBPL8	feature_id[64].value > threshold=83.90669250488281
Class: HF_HLHS
Rules_52	passed counts:3
node_0: feature_name=FKBP5	feature_id[0].value <= threshold=538.9528198242188
node_1: feature_name=ARHGAP24	feature_id[3].value <= threshold=1021.9289855957031
node_2: feature_name=FGF12	feature_id[22].value <= threshold=784.0546569824219
node_3: feature_name=XIST	feature_id[4].value > threshold=143.38781356811523
node_19: feature_name=SNX29P2	feature_id[48].value > threshold=987.5779418945312
node_23: feature_name=LDLRAD4	feature_id[17].value > threshold=253.4614028930664
Class: HCM
Rules_53	passed counts:3
node_0: feature_name=FKBP5	feature_id[0].value <= threshold=538.9528198242188
node_1: feature_name=ARHGAP24	feature_id[3].value <= threshold=1021.9289855957031
node_2: feature_name=FGF12	feature_id[22].value <= threshold=784.0546569824219
node_3: feature_name=XIST	feature_id[4].value <= threshold=143.38781356811523
node_4: feature_name=TMEM71	feature_id[61].value > threshold=427.8719787597656
node_12: feature_name=RASAL2	feature_id[20].value > threshold=376.0259552001953
Class: TOF
Rules_54	passed counts:2
node_0: feature_name=FKBP5	feature_id[0].value > threshold=538.9528198242188
node_80: feature_name=PCDH9-AS2	feature_id[2].value > threshold=380.53199768066406
node_194: feature_name=TTTY14	feature_id[1].value > threshold=178.78742218017578
node_202: feature_name=CCSER1	feature_id[42].value > threshold=1303.6865844726562
node_212: feature_name=LINC-PINT	feature_id[12].value <= threshold=841.2075805664062
node_213: feature_name=ARHGAP24	feature_id[3].value <= threshold=1529.0743408203125
Class: Donor
Rules_55	passed counts:2
node_0: feature_name=FKBP5	feature_id[0].value > threshold=538.9528198242188
node_80: feature_name=PCDH9-AS2	feature_id[2].value > threshold=380.53199768066406
node_194: feature_name=TTTY14	feature_id[1].value <= threshold=178.78742218017578
node_195: feature_name=RASAL2	feature_id[20].value <= threshold=824.4735717773438
node_196: feature_name=SLC8A1	feature_id[54].value > threshold=8062.395263671875
Class: Donor
Rules_56	passed counts:2
node_0: feature_name=FKBP5	feature_id[0].value > threshold=538.9528198242188
node_80: feature_name=PCDH9-AS2	feature_id[2].value <= threshold=380.53199768066406
node_81: feature_name=PSD3	feature_id[5].value > threshold=1709.2479858398438
node_169: feature_name=TMEM178B	feature_id[10].value <= threshold=342.8105926513672
node_170: feature_name=DLG2	feature_id[62].value > threshold=963.3162841796875
node_176: feature_name=FGF12	feature_id[22].value > threshold=9276.671875
node_188: feature_name=SLC27A6	feature_id[49].value <= threshold=359.4666519165039
Class: Neo_HLHS
Rules_57	passed counts:2
node_0: feature_name=FKBP5	feature_id[0].value > threshold=538.9528198242188
node_80: feature_name=PCDH9-AS2	feature_id[2].value <= threshold=380.53199768066406
node_81: feature_name=PSD3	feature_id[5].value <= threshold=1709.2479858398438
node_82: feature_name=XIST	feature_id[4].value > threshold=200.78562927246094
node_146: feature_name=LINGO1	feature_id[33].value > threshold=304.83839416503906
node_160: feature_name=PDE3A	feature_id[28].value <= threshold=2347.594970703125
node_161: feature_name=RASAL2	feature_id[20].value <= threshold=648.2940368652344
node_162: feature_name=PDE3A	feature_id[28].value > threshold=1117.2616271972656
Class: HCM
Rules_58	passed counts:2
node_0: feature_name=FKBP5	feature_id[0].value > threshold=538.9528198242188
node_80: feature_name=PCDH9-AS2	feature_id[2].value <= threshold=380.53199768066406
node_81: feature_name=PSD3	feature_id[5].value <= threshold=1709.2479858398438
node_82: feature_name=XIST	feature_id[4].value > threshold=200.78562927246094
node_146: feature_name=LINGO1	feature_id[33].value <= threshold=304.83839416503906
node_147: feature_name=SLC8A1	feature_id[54].value <= threshold=7818.132080078125
node_148: feature_name=LHFP	feature_id[14].value <= threshold=489.11883544921875
node_149: feature_name=LDLRAD4	feature_id[17].value > threshold=337.30130767822266
node_151: feature_name=ELL2	feature_id[6].value <= threshold=200.31051635742188
node_152: feature_name=RASAL2	feature_id[20].value <= threshold=508.8072204589844
Class: HCM
Rules_59	passed counts:2
node_0: feature_name=FKBP5	feature_id[0].value > threshold=538.9528198242188
node_80: feature_name=PCDH9-AS2	feature_id[2].value <= threshold=380.53199768066406
node_81: feature_name=PSD3	feature_id[5].value <= threshold=1709.2479858398438
node_82: feature_name=XIST	feature_id[4].value > threshold=200.78562927246094
node_146: feature_name=LINGO1	feature_id[33].value <= threshold=304.83839416503906
node_147: feature_name=SLC8A1	feature_id[54].value <= threshold=7818.132080078125
node_148: feature_name=LHFP	feature_id[14].value <= threshold=489.11883544921875
node_149: feature_name=LDLRAD4	feature_id[17].value <= threshold=337.30130767822266
Class: TOF
Rules_60	passed counts:2
node_0: feature_name=FKBP5	feature_id[0].value > threshold=538.9528198242188
node_80: feature_name=PCDH9-AS2	feature_id[2].value <= threshold=380.53199768066406
node_81: feature_name=PSD3	feature_id[5].value <= threshold=1709.2479858398438
node_82: feature_name=XIST	feature_id[4].value <= threshold=200.78562927246094
node_83: feature_name=MYL7	feature_id[36].value > threshold=163.1055679321289
node_135: feature_name=PDE3A	feature_id[28].value > threshold=1293.6293334960938
node_137: feature_name=CBLB	feature_id[37].value <= threshold=1257.7078857421875
node_138: feature_name=CPEB4	feature_id[26].value <= threshold=871.0089416503906
node_139: feature_name=PPP1R12B	feature_id[55].value <= threshold=1420.763916015625
node_140: feature_name=PDE3A	feature_id[28].value <= threshold=2808.0718994140625
Class: TOF
Rules_61	passed counts:2
node_0: feature_name=FKBP5	feature_id[0].value > threshold=538.9528198242188
node_80: feature_name=PCDH9-AS2	feature_id[2].value <= threshold=380.53199768066406
node_81: feature_name=PSD3	feature_id[5].value <= threshold=1709.2479858398438
node_82: feature_name=XIST	feature_id[4].value <= threshold=200.78562927246094
node_83: feature_name=MYL7	feature_id[36].value <= threshold=163.1055679321289
node_84: feature_name=FKBP5	feature_id[0].value > threshold=907.0335693359375
node_114: feature_name=TMEM178B	feature_id[10].value > threshold=192.69541931152344
node_124: feature_name=PLCE1	feature_id[13].value > threshold=464.40248107910156
Class: TOF
Rules_62	passed counts:2
node_0: feature_name=FKBP5	feature_id[0].value > threshold=538.9528198242188
node_80: feature_name=PCDH9-AS2	feature_id[2].value <= threshold=380.53199768066406
node_81: feature_name=PSD3	feature_id[5].value <= threshold=1709.2479858398438
node_82: feature_name=XIST	feature_id[4].value <= threshold=200.78562927246094
node_83: feature_name=MYL7	feature_id[36].value <= threshold=163.1055679321289
node_84: feature_name=FKBP5	feature_id[0].value > threshold=907.0335693359375
node_114: feature_name=TMEM178B	feature_id[10].value > threshold=192.69541931152344
node_124: feature_name=PLCE1	feature_id[13].value <= threshold=464.40248107910156
node_125: feature_name=ASB18	feature_id[15].value <= threshold=339.6510314941406
node_126: feature_name=CBLB	feature_id[37].value > threshold=1586.6082153320312
node_128: feature_name=TMTC1	feature_id[56].value > threshold=435.8778381347656
Class: HF_HLHS
Rules_63	passed counts:2
node_0: feature_name=FKBP5	feature_id[0].value > threshold=538.9528198242188
node_80: feature_name=PCDH9-AS2	feature_id[2].value <= threshold=380.53199768066406
node_81: feature_name=PSD3	feature_id[5].value <= threshold=1709.2479858398438
node_82: feature_name=XIST	feature_id[4].value <= threshold=200.78562927246094
node_83: feature_name=MYL7	feature_id[36].value <= threshold=163.1055679321289
node_84: feature_name=FKBP5	feature_id[0].value <= threshold=907.0335693359375
node_85: feature_name=FGF12	feature_id[22].value <= threshold=4532.706298828125
node_86: feature_name=SOS1	feature_id[8].value <= threshold=290.8732147216797
node_87: feature_name=TMEM178B	feature_id[10].value > threshold=48.1695556640625
node_91: feature_name=MEF2A	feature_id[23].value > threshold=497.9198303222656
node_93: feature_name=THSD4	feature_id[18].value > threshold=922.1609497070312
Class: Donor
Rules_64	passed counts:2
node_0: feature_name=FKBP5	feature_id[0].value > threshold=538.9528198242188
node_80: feature_name=PCDH9-AS2	feature_id[2].value <= threshold=380.53199768066406
node_81: feature_name=PSD3	feature_id[5].value <= threshold=1709.2479858398438
node_82: feature_name=XIST	feature_id[4].value <= threshold=200.78562927246094
node_83: feature_name=MYL7	feature_id[36].value <= threshold=163.1055679321289
node_84: feature_name=FKBP5	feature_id[0].value <= threshold=907.0335693359375
node_85: feature_name=FGF12	feature_id[22].value <= threshold=4532.706298828125
node_86: feature_name=SOS1	feature_id[8].value <= threshold=290.8732147216797
node_87: feature_name=TMEM178B	feature_id[10].value > threshold=48.1695556640625
node_91: feature_name=MEF2A	feature_id[23].value > threshold=497.9198303222656
node_93: feature_name=THSD4	feature_id[18].value <= threshold=922.1609497070312
node_94: feature_name=DLG2	feature_id[62].value > threshold=1084.458984375
Class: HF_HLHS
Rules_65	passed counts:2
node_0: feature_name=FKBP5	feature_id[0].value <= threshold=538.9528198242188
node_1: feature_name=ARHGAP24	feature_id[3].value > threshold=1021.9289855957031
node_61: feature_name=TTTY14	feature_id[1].value > threshold=39.02286911010742
node_71: feature_name=FGF12	feature_id[22].value > threshold=5899.494384765625
node_77: feature_name=MYL7	feature_id[36].value > threshold=90.23641967773438
Class: Neo_HLHS
Rules_66	passed counts:2
node_0: feature_name=FKBP5	feature_id[0].value <= threshold=538.9528198242188
node_1: feature_name=ARHGAP24	feature_id[3].value > threshold=1021.9289855957031
node_61: feature_name=TTTY14	feature_id[1].value > threshold=39.02286911010742
node_71: feature_name=FGF12	feature_id[22].value <= threshold=5899.494384765625
node_72: feature_name=FNDC3B	feature_id[7].value > threshold=1391.0098876953125
node_74: feature_name=PDE3A	feature_id[28].value <= threshold=6007.6650390625
Class: DCM
Rules_67	passed counts:2
node_0: feature_name=FKBP5	feature_id[0].value <= threshold=538.9528198242188
node_1: feature_name=ARHGAP24	feature_id[3].value > threshold=1021.9289855957031
node_61: feature_name=TTTY14	feature_id[1].value <= threshold=39.02286911010742
node_62: feature_name=PPP1R12B	feature_id[55].value <= threshold=965.0172424316406
node_63: feature_name=XIST	feature_id[4].value <= threshold=68.57769775390625
node_64: feature_name=PLEKHA5	feature_id[24].value <= threshold=1168.2759704589844
Class: HF_HLHS
Rules_68	passed counts:2
node_0: feature_name=FKBP5	feature_id[0].value <= threshold=538.9528198242188
node_1: feature_name=ARHGAP24	feature_id[3].value <= threshold=1021.9289855957031
node_2: feature_name=FGF12	feature_id[22].value > threshold=784.0546569824219
node_26: feature_name=SLC8A1	feature_id[54].value > threshold=3096.172607421875
node_34: feature_name=PDE3A	feature_id[28].value > threshold=648.0209045410156
node_40: feature_name=LINC-PINT	feature_id[12].value > threshold=767.8042297363281
node_58: feature_name=MEF2A	feature_id[23].value <= threshold=452.90220642089844
Class: HF_HLHS
Rules_69	passed counts:2
node_0: feature_name=FKBP5	feature_id[0].value <= threshold=538.9528198242188
node_1: feature_name=ARHGAP24	feature_id[3].value <= threshold=1021.9289855957031
node_2: feature_name=FGF12	feature_id[22].value > threshold=784.0546569824219
node_26: feature_name=SLC8A1	feature_id[54].value > threshold=3096.172607421875
node_34: feature_name=PDE3A	feature_id[28].value > threshold=648.0209045410156
node_40: feature_name=LINC-PINT	feature_id[12].value <= threshold=767.8042297363281
node_41: feature_name=SNX29P2	feature_id[48].value <= threshold=578.6621398925781
node_42: feature_name=FKBP5	feature_id[0].value > threshold=143.4308624267578
node_44: feature_name=ZBTB16	feature_id[11].value > threshold=677.8453369140625
Class: HCM
Rules_70	passed counts:2
node_0: feature_name=FKBP5	feature_id[0].value <= threshold=538.9528198242188
node_1: feature_name=ARHGAP24	feature_id[3].value <= threshold=1021.9289855957031
node_2: feature_name=FGF12	feature_id[22].value > threshold=784.0546569824219
node_26: feature_name=SLC8A1	feature_id[54].value > threshold=3096.172607421875
node_34: feature_name=PDE3A	feature_id[28].value > threshold=648.0209045410156
node_40: feature_name=LINC-PINT	feature_id[12].value <= threshold=767.8042297363281
node_41: feature_name=SNX29P2	feature_id[48].value <= threshold=578.6621398925781
node_42: feature_name=FKBP5	feature_id[0].value > threshold=143.4308624267578
node_44: feature_name=ZBTB16	feature_id[11].value <= threshold=677.8453369140625
node_45: feature_name=CBLB	feature_id[37].value <= threshold=1264.1504516601562
Class: Neo_HLHS
Rules_71	passed counts:2
node_0: feature_name=FKBP5	feature_id[0].value <= threshold=538.9528198242188
node_1: feature_name=ARHGAP24	feature_id[3].value <= threshold=1021.9289855957031
node_2: feature_name=FGF12	feature_id[22].value <= threshold=784.0546569824219
node_3: feature_name=XIST	feature_id[4].value <= threshold=143.38781356811523
node_4: feature_name=TMEM71	feature_id[61].value <= threshold=427.8719787597656
node_5: feature_name=GREB1L	feature_id[39].value <= threshold=43.22268295288086
node_6: feature_name=CDH13	feature_id[25].value > threshold=669.2140808105469
Class: Donor
Rules_72	passed counts:1
node_0: feature_name=FKBP5	feature_id[0].value > threshold=538.9528198242188
node_80: feature_name=PCDH9-AS2	feature_id[2].value > threshold=380.53199768066406
node_194: feature_name=TTTY14	feature_id[1].value > threshold=178.78742218017578
node_202: feature_name=CCSER1	feature_id[42].value <= threshold=1303.6865844726562
node_203: feature_name=MEF2A	feature_id[23].value > threshold=1130.8306274414062
node_209: feature_name=FKBP5	feature_id[0].value <= threshold=879.4520263671875
Class: Donor
Rules_73	passed counts:1
node_0: feature_name=FKBP5	feature_id[0].value > threshold=538.9528198242188
node_80: feature_name=PCDH9-AS2	feature_id[2].value > threshold=380.53199768066406
node_194: feature_name=TTTY14	feature_id[1].value > threshold=178.78742218017578
node_202: feature_name=CCSER1	feature_id[42].value <= threshold=1303.6865844726562
node_203: feature_name=MEF2A	feature_id[23].value <= threshold=1130.8306274414062
node_204: feature_name=DAPK2	feature_id[40].value <= threshold=72.42178344726562
node_205: feature_name=RP11-511B23.2	feature_id[58].value > threshold=387.65696716308594
Class: DCM
Rules_74	passed counts:1
node_0: feature_name=FKBP5	feature_id[0].value > threshold=538.9528198242188
node_80: feature_name=PCDH9-AS2	feature_id[2].value > threshold=380.53199768066406
node_194: feature_name=TTTY14	feature_id[1].value > threshold=178.78742218017578
node_202: feature_name=CCSER1	feature_id[42].value <= threshold=1303.6865844726562
node_203: feature_name=MEF2A	feature_id[23].value <= threshold=1130.8306274414062
node_204: feature_name=DAPK2	feature_id[40].value <= threshold=72.42178344726562
node_205: feature_name=RP11-511B23.2	feature_id[58].value <= threshold=387.65696716308594
Class: HF_HLHS
Rules_75	passed counts:1
node_0: feature_name=FKBP5	feature_id[0].value > threshold=538.9528198242188
node_80: feature_name=PCDH9-AS2	feature_id[2].value > threshold=380.53199768066406
node_194: feature_name=TTTY14	feature_id[1].value <= threshold=178.78742218017578
node_195: feature_name=RASAL2	feature_id[20].value > threshold=824.4735717773438
node_199: feature_name=DAPK2	feature_id[40].value > threshold=556.570556640625
Class: HCM
Rules_76	passed counts:1
node_0: feature_name=FKBP5	feature_id[0].value > threshold=538.9528198242188
node_80: feature_name=PCDH9-AS2	feature_id[2].value <= threshold=380.53199768066406
node_81: feature_name=PSD3	feature_id[5].value > threshold=1709.2479858398438
node_169: feature_name=TMEM178B	feature_id[10].value <= threshold=342.8105926513672
node_170: feature_name=DLG2	feature_id[62].value > threshold=963.3162841796875
node_176: feature_name=FGF12	feature_id[22].value <= threshold=9276.671875
node_177: feature_name=MYL7	feature_id[36].value > threshold=985.5265197753906
Class: Neo_HLHS
Rules_77	passed counts:1
node_0: feature_name=FKBP5	feature_id[0].value > threshold=538.9528198242188
node_80: feature_name=PCDH9-AS2	feature_id[2].value <= threshold=380.53199768066406
node_81: feature_name=PSD3	feature_id[5].value > threshold=1709.2479858398438
node_169: feature_name=TMEM178B	feature_id[10].value <= threshold=342.8105926513672
node_170: feature_name=DLG2	feature_id[62].value > threshold=963.3162841796875
node_176: feature_name=FGF12	feature_id[22].value <= threshold=9276.671875
node_177: feature_name=MYL7	feature_id[36].value <= threshold=985.5265197753906
node_178: feature_name=DOCK5	feature_id[45].value > threshold=861.7892150878906
node_184: feature_name=LPHN3	feature_id[21].value > threshold=147.75413513183594
Class: HF_HLHS
Rules_78	passed counts:1
node_0: feature_name=FKBP5	feature_id[0].value > threshold=538.9528198242188
node_80: feature_name=PCDH9-AS2	feature_id[2].value <= threshold=380.53199768066406
node_81: feature_name=PSD3	feature_id[5].value > threshold=1709.2479858398438
node_169: feature_name=TMEM178B	feature_id[10].value <= threshold=342.8105926513672
node_170: feature_name=DLG2	feature_id[62].value > threshold=963.3162841796875
node_176: feature_name=FGF12	feature_id[22].value <= threshold=9276.671875
node_177: feature_name=MYL7	feature_id[36].value <= threshold=985.5265197753906
node_178: feature_name=DOCK5	feature_id[45].value > threshold=861.7892150878906
node_184: feature_name=LPHN3	feature_id[21].value <= threshold=147.75413513183594
Class: TOF
Rules_79	passed counts:1
node_0: feature_name=FKBP5	feature_id[0].value > threshold=538.9528198242188
node_80: feature_name=PCDH9-AS2	feature_id[2].value <= threshold=380.53199768066406
node_81: feature_name=PSD3	feature_id[5].value > threshold=1709.2479858398438
node_169: feature_name=TMEM178B	feature_id[10].value <= threshold=342.8105926513672
node_170: feature_name=DLG2	feature_id[62].value > threshold=963.3162841796875
node_176: feature_name=FGF12	feature_id[22].value <= threshold=9276.671875
node_177: feature_name=MYL7	feature_id[36].value <= threshold=985.5265197753906
node_178: feature_name=DOCK5	feature_id[45].value <= threshold=861.7892150878906
node_179: feature_name=MYOZ2	feature_id[32].value <= threshold=949.5987548828125
node_180: feature_name=SOS1	feature_id[8].value > threshold=941.2642211914062
Class: HF_HLHS
Rules_80	passed counts:1
node_0: feature_name=FKBP5	feature_id[0].value > threshold=538.9528198242188
node_80: feature_name=PCDH9-AS2	feature_id[2].value <= threshold=380.53199768066406
node_81: feature_name=PSD3	feature_id[5].value > threshold=1709.2479858398438
node_169: feature_name=TMEM178B	feature_id[10].value <= threshold=342.8105926513672
node_170: feature_name=DLG2	feature_id[62].value <= threshold=963.3162841796875
node_171: feature_name=RASAL2	feature_id[20].value > threshold=1724.0714416503906
node_173: feature_name=ARHGAP24	feature_id[3].value > threshold=2752.192352294922
Class: HF_HLHS
Rules_81	passed counts:1
node_0: feature_name=FKBP5	feature_id[0].value > threshold=538.9528198242188
node_80: feature_name=PCDH9-AS2	feature_id[2].value <= threshold=380.53199768066406
node_81: feature_name=PSD3	feature_id[5].value > threshold=1709.2479858398438
node_169: feature_name=TMEM178B	feature_id[10].value <= threshold=342.8105926513672
node_170: feature_name=DLG2	feature_id[62].value <= threshold=963.3162841796875
node_171: feature_name=RASAL2	feature_id[20].value > threshold=1724.0714416503906
node_173: feature_name=ARHGAP24	feature_id[3].value <= threshold=2752.192352294922
Class: TOF
Rules_82	passed counts:1
node_0: feature_name=FKBP5	feature_id[0].value > threshold=538.9528198242188
node_80: feature_name=PCDH9-AS2	feature_id[2].value <= threshold=380.53199768066406
node_81: feature_name=PSD3	feature_id[5].value <= threshold=1709.2479858398438
node_82: feature_name=XIST	feature_id[4].value > threshold=200.78562927246094
node_146: feature_name=LINGO1	feature_id[33].value > threshold=304.83839416503906
node_160: feature_name=PDE3A	feature_id[28].value <= threshold=2347.594970703125
node_161: feature_name=RASAL2	feature_id[20].value <= threshold=648.2940368652344
node_162: feature_name=PDE3A	feature_id[28].value <= threshold=1117.2616271972656
Class: TOF
Rules_83	passed counts:1
node_0: feature_name=FKBP5	feature_id[0].value > threshold=538.9528198242188
node_80: feature_name=PCDH9-AS2	feature_id[2].value <= threshold=380.53199768066406
node_81: feature_name=PSD3	feature_id[5].value <= threshold=1709.2479858398438
node_82: feature_name=XIST	feature_id[4].value <= threshold=200.78562927246094
node_83: feature_name=MYL7	feature_id[36].value > threshold=163.1055679321289
node_135: feature_name=PDE3A	feature_id[28].value > threshold=1293.6293334960938
node_137: feature_name=CBLB	feature_id[37].value <= threshold=1257.7078857421875
node_138: feature_name=CPEB4	feature_id[26].value <= threshold=871.0089416503906
node_139: feature_name=PPP1R12B	feature_id[55].value <= threshold=1420.763916015625
node_140: feature_name=PDE3A	feature_id[28].value > threshold=2808.0718994140625
Class: HF_HLHS
Rules_84	passed counts:1
node_0: feature_name=FKBP5	feature_id[0].value > threshold=538.9528198242188
node_80: feature_name=PCDH9-AS2	feature_id[2].value <= threshold=380.53199768066406
node_81: feature_name=PSD3	feature_id[5].value <= threshold=1709.2479858398438
node_82: feature_name=XIST	feature_id[4].value <= threshold=200.78562927246094
node_83: feature_name=MYL7	feature_id[36].value <= threshold=163.1055679321289
node_84: feature_name=FKBP5	feature_id[0].value > threshold=907.0335693359375
node_114: feature_name=TMEM178B	feature_id[10].value > threshold=192.69541931152344
node_124: feature_name=PLCE1	feature_id[13].value <= threshold=464.40248107910156
node_125: feature_name=ASB18	feature_id[15].value > threshold=339.6510314941406
node_131: feature_name=ZBTB16	feature_id[11].value > threshold=1060.9368896484375
Class: TOF
Rules_85	passed counts:1
node_0: feature_name=FKBP5	feature_id[0].value > threshold=538.9528198242188
node_80: feature_name=PCDH9-AS2	feature_id[2].value <= threshold=380.53199768066406
node_81: feature_name=PSD3	feature_id[5].value <= threshold=1709.2479858398438
node_82: feature_name=XIST	feature_id[4].value <= threshold=200.78562927246094
node_83: feature_name=MYL7	feature_id[36].value <= threshold=163.1055679321289
node_84: feature_name=FKBP5	feature_id[0].value > threshold=907.0335693359375
node_114: feature_name=TMEM178B	feature_id[10].value > threshold=192.69541931152344
node_124: feature_name=PLCE1	feature_id[13].value <= threshold=464.40248107910156
node_125: feature_name=ASB18	feature_id[15].value > threshold=339.6510314941406
node_131: feature_name=ZBTB16	feature_id[11].value <= threshold=1060.9368896484375
Class: HF_HLHS
Rules_86	passed counts:1
node_0: feature_name=FKBP5	feature_id[0].value > threshold=538.9528198242188
node_80: feature_name=PCDH9-AS2	feature_id[2].value <= threshold=380.53199768066406
node_81: feature_name=PSD3	feature_id[5].value <= threshold=1709.2479858398438
node_82: feature_name=XIST	feature_id[4].value <= threshold=200.78562927246094
node_83: feature_name=MYL7	feature_id[36].value <= threshold=163.1055679321289
node_84: feature_name=FKBP5	feature_id[0].value > threshold=907.0335693359375
node_114: feature_name=TMEM178B	feature_id[10].value <= threshold=192.69541931152344
node_115: feature_name=CBLB	feature_id[37].value <= threshold=884.8642883300781
node_116: feature_name=MKL1	feature_id[31].value > threshold=222.96658325195312
node_120: feature_name=DOCK5	feature_id[45].value > threshold=522.4756927490234
Class: HF_HLHS
Rules_87	passed counts:1
node_0: feature_name=FKBP5	feature_id[0].value > threshold=538.9528198242188
node_80: feature_name=PCDH9-AS2	feature_id[2].value <= threshold=380.53199768066406
node_81: feature_name=PSD3	feature_id[5].value <= threshold=1709.2479858398438
node_82: feature_name=XIST	feature_id[4].value <= threshold=200.78562927246094
node_83: feature_name=MYL7	feature_id[36].value <= threshold=163.1055679321289
node_84: feature_name=FKBP5	feature_id[0].value > threshold=907.0335693359375
node_114: feature_name=TMEM178B	feature_id[10].value <= threshold=192.69541931152344
node_115: feature_name=CBLB	feature_id[37].value <= threshold=884.8642883300781
node_116: feature_name=MKL1	feature_id[31].value <= threshold=222.96658325195312
node_117: feature_name=FNDC3B	feature_id[7].value > threshold=1382.8274536132812
Class: TOF
Rules_88	passed counts:1
node_0: feature_name=FKBP5	feature_id[0].value > threshold=538.9528198242188
node_80: feature_name=PCDH9-AS2	feature_id[2].value <= threshold=380.53199768066406
node_81: feature_name=PSD3	feature_id[5].value <= threshold=1709.2479858398438
node_82: feature_name=XIST	feature_id[4].value <= threshold=200.78562927246094
node_83: feature_name=MYL7	feature_id[36].value <= threshold=163.1055679321289
node_84: feature_name=FKBP5	feature_id[0].value <= threshold=907.0335693359375
node_85: feature_name=FGF12	feature_id[22].value > threshold=4532.706298828125
node_109: feature_name=TMEM178B	feature_id[10].value <= threshold=123.54830932617188
node_110: feature_name=THSD4	feature_id[18].value > threshold=1277.5272216796875
Class: HF_HLHS
Rules_89	passed counts:1
node_0: feature_name=FKBP5	feature_id[0].value > threshold=538.9528198242188
node_80: feature_name=PCDH9-AS2	feature_id[2].value <= threshold=380.53199768066406
node_81: feature_name=PSD3	feature_id[5].value <= threshold=1709.2479858398438
node_82: feature_name=XIST	feature_id[4].value <= threshold=200.78562927246094
node_83: feature_name=MYL7	feature_id[36].value <= threshold=163.1055679321289
node_84: feature_name=FKBP5	feature_id[0].value <= threshold=907.0335693359375
node_85: feature_name=FGF12	feature_id[22].value <= threshold=4532.706298828125
node_86: feature_name=SOS1	feature_id[8].value > threshold=290.8732147216797
node_98: feature_name=TMEM178B	feature_id[10].value > threshold=414.33262634277344
node_104: feature_name=MYOZ2	feature_id[32].value <= threshold=605.5623474121094
node_105: feature_name=IL1RAPL1	feature_id[59].value > threshold=1445.0733337402344
Class: TOF
Rules_90	passed counts:1
node_0: feature_name=FKBP5	feature_id[0].value > threshold=538.9528198242188
node_80: feature_name=PCDH9-AS2	feature_id[2].value <= threshold=380.53199768066406
node_81: feature_name=PSD3	feature_id[5].value <= threshold=1709.2479858398438
node_82: feature_name=XIST	feature_id[4].value <= threshold=200.78562927246094
node_83: feature_name=MYL7	feature_id[36].value <= threshold=163.1055679321289
node_84: feature_name=FKBP5	feature_id[0].value <= threshold=907.0335693359375
node_85: feature_name=FGF12	feature_id[22].value <= threshold=4532.706298828125
node_86: feature_name=SOS1	feature_id[8].value > threshold=290.8732147216797
node_98: feature_name=TMEM178B	feature_id[10].value <= threshold=414.33262634277344
node_99: feature_name=SGIP1	feature_id[60].value <= threshold=37.335723876953125
node_100: feature_name=PPP1R12B	feature_id[55].value > threshold=563.3939819335938
Class: DCM
Rules_91	passed counts:1
node_0: feature_name=FKBP5	feature_id[0].value > threshold=538.9528198242188
node_80: feature_name=PCDH9-AS2	feature_id[2].value <= threshold=380.53199768066406
node_81: feature_name=PSD3	feature_id[5].value <= threshold=1709.2479858398438
node_82: feature_name=XIST	feature_id[4].value <= threshold=200.78562927246094
node_83: feature_name=MYL7	feature_id[36].value <= threshold=163.1055679321289
node_84: feature_name=FKBP5	feature_id[0].value <= threshold=907.0335693359375
node_85: feature_name=FGF12	feature_id[22].value <= threshold=4532.706298828125
node_86: feature_name=SOS1	feature_id[8].value > threshold=290.8732147216797
node_98: feature_name=TMEM178B	feature_id[10].value <= threshold=414.33262634277344
node_99: feature_name=SGIP1	feature_id[60].value <= threshold=37.335723876953125
node_100: feature_name=PPP1R12B	feature_id[55].value <= threshold=563.3939819335938
Class: Neo_HLHS
Rules_92	passed counts:1
node_0: feature_name=FKBP5	feature_id[0].value > threshold=538.9528198242188
node_80: feature_name=PCDH9-AS2	feature_id[2].value <= threshold=380.53199768066406
node_81: feature_name=PSD3	feature_id[5].value <= threshold=1709.2479858398438
node_82: feature_name=XIST	feature_id[4].value <= threshold=200.78562927246094
node_83: feature_name=MYL7	feature_id[36].value <= threshold=163.1055679321289
node_84: feature_name=FKBP5	feature_id[0].value <= threshold=907.0335693359375
node_85: feature_name=FGF12	feature_id[22].value <= threshold=4532.706298828125
node_86: feature_name=SOS1	feature_id[8].value <= threshold=290.8732147216797
node_87: feature_name=TMEM178B	feature_id[10].value > threshold=48.1695556640625
node_91: feature_name=MEF2A	feature_id[23].value > threshold=497.9198303222656
node_93: feature_name=THSD4	feature_id[18].value <= threshold=922.1609497070312
node_94: feature_name=DLG2	feature_id[62].value <= threshold=1084.458984375
Class: DCM
Rules_93	passed counts:1
node_0: feature_name=FKBP5	feature_id[0].value > threshold=538.9528198242188
node_80: feature_name=PCDH9-AS2	feature_id[2].value <= threshold=380.53199768066406
node_81: feature_name=PSD3	feature_id[5].value <= threshold=1709.2479858398438
node_82: feature_name=XIST	feature_id[4].value <= threshold=200.78562927246094
node_83: feature_name=MYL7	feature_id[36].value <= threshold=163.1055679321289
node_84: feature_name=FKBP5	feature_id[0].value <= threshold=907.0335693359375
node_85: feature_name=FGF12	feature_id[22].value <= threshold=4532.706298828125
node_86: feature_name=SOS1	feature_id[8].value <= threshold=290.8732147216797
node_87: feature_name=TMEM178B	feature_id[10].value <= threshold=48.1695556640625
node_88: feature_name=MSRB3	feature_id[50].value > threshold=398.0152587890625
Class: Donor
Rules_94	passed counts:1
node_0: feature_name=FKBP5	feature_id[0].value <= threshold=538.9528198242188
node_1: feature_name=ARHGAP24	feature_id[3].value > threshold=1021.9289855957031
node_61: feature_name=TTTY14	feature_id[1].value > threshold=39.02286911010742
node_71: feature_name=FGF12	feature_id[22].value <= threshold=5899.494384765625
node_72: feature_name=FNDC3B	feature_id[7].value > threshold=1391.0098876953125
node_74: feature_name=PDE3A	feature_id[28].value > threshold=6007.6650390625
Class: HF_HLHS
Rules_95	passed counts:1
node_0: feature_name=FKBP5	feature_id[0].value <= threshold=538.9528198242188
node_1: feature_name=ARHGAP24	feature_id[3].value > threshold=1021.9289855957031
node_61: feature_name=TTTY14	feature_id[1].value <= threshold=39.02286911010742
node_62: feature_name=PPP1R12B	feature_id[55].value <= threshold=965.0172424316406
node_63: feature_name=XIST	feature_id[4].value > threshold=68.57769775390625
node_67: feature_name=MEF2A	feature_id[23].value > threshold=1015.2487487792969
Class: Donor
Rules_96	passed counts:1
node_0: feature_name=FKBP5	feature_id[0].value <= threshold=538.9528198242188
node_1: feature_name=ARHGAP24	feature_id[3].value > threshold=1021.9289855957031
node_61: feature_name=TTTY14	feature_id[1].value <= threshold=39.02286911010742
node_62: feature_name=PPP1R12B	feature_id[55].value <= threshold=965.0172424316406
node_63: feature_name=XIST	feature_id[4].value <= threshold=68.57769775390625
node_64: feature_name=PLEKHA5	feature_id[24].value > threshold=1168.2759704589844
Class: TOF
Rules_97	passed counts:1
node_0: feature_name=FKBP5	feature_id[0].value <= threshold=538.9528198242188
node_1: feature_name=ARHGAP24	feature_id[3].value <= threshold=1021.9289855957031
node_2: feature_name=FGF12	feature_id[22].value > threshold=784.0546569824219
node_26: feature_name=SLC8A1	feature_id[54].value > threshold=3096.172607421875
node_34: feature_name=PDE3A	feature_id[28].value > threshold=648.0209045410156
node_40: feature_name=LINC-PINT	feature_id[12].value > threshold=767.8042297363281
node_58: feature_name=MEF2A	feature_id[23].value > threshold=452.90220642089844
Class: TOF
Rules_98	passed counts:1
node_0: feature_name=FKBP5	feature_id[0].value <= threshold=538.9528198242188
node_1: feature_name=ARHGAP24	feature_id[3].value <= threshold=1021.9289855957031
node_2: feature_name=FGF12	feature_id[22].value > threshold=784.0546569824219
node_26: feature_name=SLC8A1	feature_id[54].value > threshold=3096.172607421875
node_34: feature_name=PDE3A	feature_id[28].value > threshold=648.0209045410156
node_40: feature_name=LINC-PINT	feature_id[12].value <= threshold=767.8042297363281
node_41: feature_name=SNX29P2	feature_id[48].value > threshold=578.6621398925781
node_49: feature_name=LHFP	feature_id[14].value > threshold=62.35969161987305
node_53: feature_name=LHFP	feature_id[14].value <= threshold=170.56139373779297
node_54: feature_name=DOCK5	feature_id[45].value > threshold=254.91720581054688
Class: HF_HLHS
Rules_99	passed counts:1
node_0: feature_name=FKBP5	feature_id[0].value <= threshold=538.9528198242188
node_1: feature_name=ARHGAP24	feature_id[3].value <= threshold=1021.9289855957031
node_2: feature_name=FGF12	feature_id[22].value > threshold=784.0546569824219
node_26: feature_name=SLC8A1	feature_id[54].value > threshold=3096.172607421875
node_34: feature_name=PDE3A	feature_id[28].value > threshold=648.0209045410156
node_40: feature_name=LINC-PINT	feature_id[12].value <= threshold=767.8042297363281
node_41: feature_name=SNX29P2	feature_id[48].value > threshold=578.6621398925781
node_49: feature_name=LHFP	feature_id[14].value <= threshold=62.35969161987305
node_50: feature_name=FGF12	feature_id[22].value <= threshold=3136.6930541992188
Class: HCM
Rules_100	passed counts:1
node_0: feature_name=FKBP5	feature_id[0].value <= threshold=538.9528198242188
node_1: feature_name=ARHGAP24	feature_id[3].value <= threshold=1021.9289855957031
node_2: feature_name=FGF12	feature_id[22].value > threshold=784.0546569824219
node_26: feature_name=SLC8A1	feature_id[54].value > threshold=3096.172607421875
node_34: feature_name=PDE3A	feature_id[28].value > threshold=648.0209045410156
node_40: feature_name=LINC-PINT	feature_id[12].value <= threshold=767.8042297363281
node_41: feature_name=SNX29P2	feature_id[48].value <= threshold=578.6621398925781
node_42: feature_name=FKBP5	feature_id[0].value > threshold=143.4308624267578
node_44: feature_name=ZBTB16	feature_id[11].value <= threshold=677.8453369140625
node_45: feature_name=CBLB	feature_id[37].value > threshold=1264.1504516601562
Class: HF_HLHS
Rules_101	passed counts:1
node_0: feature_name=FKBP5	feature_id[0].value <= threshold=538.9528198242188
node_1: feature_name=ARHGAP24	feature_id[3].value <= threshold=1021.9289855957031
node_2: feature_name=FGF12	feature_id[22].value > threshold=784.0546569824219
node_26: feature_name=SLC8A1	feature_id[54].value > threshold=3096.172607421875
node_34: feature_name=PDE3A	feature_id[28].value <= threshold=648.0209045410156
node_35: feature_name=MYL7	feature_id[36].value <= threshold=63.09148406982422
node_36: feature_name=OSBPL8	feature_id[64].value <= threshold=83.90669250488281
Class: Donor
Rules_102	passed counts:1
node_0: feature_name=FKBP5	feature_id[0].value <= threshold=538.9528198242188
node_1: feature_name=ARHGAP24	feature_id[3].value <= threshold=1021.9289855957031
node_2: feature_name=FGF12	feature_id[22].value > threshold=784.0546569824219
node_26: feature_name=SLC8A1	feature_id[54].value <= threshold=3096.172607421875
node_27: feature_name=TMTC1	feature_id[56].value > threshold=126.26606369018555
node_29: feature_name=IL1RAPL1	feature_id[59].value <= threshold=257.72074127197266
node_30: feature_name=XIST	feature_id[4].value <= threshold=98.17396545410156
Class: DCM
Rules_103	passed counts:1
node_0: feature_name=FKBP5	feature_id[0].value <= threshold=538.9528198242188
node_1: feature_name=ARHGAP24	feature_id[3].value <= threshold=1021.9289855957031
node_2: feature_name=FGF12	feature_id[22].value <= threshold=784.0546569824219
node_3: feature_name=XIST	feature_id[4].value > threshold=143.38781356811523
node_19: feature_name=SNX29P2	feature_id[48].value <= threshold=987.5779418945312
node_20: feature_name=RASAL2	feature_id[20].value > threshold=2091.980712890625
Class: TOF
Rules_104	passed counts:1
node_0: feature_name=FKBP5	feature_id[0].value <= threshold=538.9528198242188
node_1: feature_name=ARHGAP24	feature_id[3].value <= threshold=1021.9289855957031
node_2: feature_name=FGF12	feature_id[22].value <= threshold=784.0546569824219
node_3: feature_name=XIST	feature_id[4].value <= threshold=143.38781356811523
node_4: feature_name=TMEM71	feature_id[61].value > threshold=427.8719787597656
node_12: feature_name=RASAL2	feature_id[20].value <= threshold=376.0259552001953
node_13: feature_name=OSBPL8	feature_id[64].value > threshold=130.95372009277344
node_15: feature_name=OSBPL8	feature_id[64].value > threshold=434.4745635986328
Class: Neo_HLHS
Rules_105	passed counts:1
node_0: feature_name=FKBP5	feature_id[0].value <= threshold=538.9528198242188
node_1: feature_name=ARHGAP24	feature_id[3].value <= threshold=1021.9289855957031
node_2: feature_name=FGF12	feature_id[22].value <= threshold=784.0546569824219
node_3: feature_name=XIST	feature_id[4].value <= threshold=143.38781356811523
node_4: feature_name=TMEM71	feature_id[61].value > threshold=427.8719787597656
node_12: feature_name=RASAL2	feature_id[20].value <= threshold=376.0259552001953
node_13: feature_name=OSBPL8	feature_id[64].value > threshold=130.95372009277344
node_15: feature_name=OSBPL8	feature_id[64].value <= threshold=434.4745635986328
Class: DCM
Rules_106	passed counts:1
node_0: feature_name=FKBP5	feature_id[0].value <= threshold=538.9528198242188
node_1: feature_name=ARHGAP24	feature_id[3].value <= threshold=1021.9289855957031
node_2: feature_name=FGF12	feature_id[22].value <= threshold=784.0546569824219
node_3: feature_name=XIST	feature_id[4].value <= threshold=143.38781356811523
node_4: feature_name=TMEM71	feature_id[61].value > threshold=427.8719787597656
node_12: feature_name=RASAL2	feature_id[20].value <= threshold=376.0259552001953
node_13: feature_name=OSBPL8	feature_id[64].value <= threshold=130.95372009277344
Class: HCM
Rules_107	passed counts:1
node_0: feature_name=FKBP5	feature_id[0].value <= threshold=538.9528198242188
node_1: feature_name=ARHGAP24	feature_id[3].value <= threshold=1021.9289855957031
node_2: feature_name=FGF12	feature_id[22].value <= threshold=784.0546569824219
node_3: feature_name=XIST	feature_id[4].value <= threshold=143.38781356811523
node_4: feature_name=TMEM71	feature_id[61].value <= threshold=427.8719787597656
node_5: feature_name=GREB1L	feature_id[39].value <= threshold=43.22268295288086
node_6: feature_name=CDH13	feature_id[25].value <= threshold=669.2140808105469
node_7: feature_name=PPP1R12B	feature_id[55].value > threshold=301.4317932128906
Class: HF_HLHS
Rules_108	passed counts:1
node_0: feature_name=FKBP5	feature_id[0].value <= threshold=538.9528198242188
node_1: feature_name=ARHGAP24	feature_id[3].value <= threshold=1021.9289855957031
node_2: feature_name=FGF12	feature_id[22].value <= threshold=784.0546569824219
node_3: feature_name=XIST	feature_id[4].value <= threshold=143.38781356811523
node_4: feature_name=TMEM71	feature_id[61].value <= threshold=427.8719787597656
node_5: feature_name=GREB1L	feature_id[39].value <= threshold=43.22268295288086
node_6: feature_name=CDH13	feature_id[25].value <= threshold=669.2140808105469
node_7: feature_name=PPP1R12B	feature_id[55].value <= threshold=301.4317932128906
Class: Neo_HLHS

## Sheet: LASSO
Rules_0	passed counts:24953
node_0: feature_name=TMTC1	feature_id[5].value <= threshold=188.8633575439453
node_1: feature_name=ARHGAP24	feature_id[1].value <= threshold=1000.9732055664062
node_2: feature_name=RP11-532N4.2	feature_id[100].value > threshold=566.5187683105469
node_88: feature_name=RASAL2	feature_id[89].value <= threshold=733.6218872070312
node_89: feature_name=FRMD5	feature_id[0].value <= threshold=840.5588684082031
node_90: feature_name=RYR2	feature_id[48].value > threshold=9954.9443359375
node_98: feature_name=PIK3R1	feature_id[7].value <= threshold=719.4896545410156
node_99: feature_name=RYR2	feature_id[48].value <= threshold=68162.34765625
node_100: feature_name=RASAL2	feature_id[89].value <= threshold=656.2859497070312
node_101: feature_name=FGD4	feature_id[78].value <= threshold=518.6727600097656
node_102: feature_name=PIK3R1	feature_id[7].value <= threshold=675.5045471191406
node_103: feature_name=RHD	feature_id[556].value <= threshold=540.4454650878906
node_104: feature_name=RP11-223C24.1	feature_id[29].value <= threshold=598.1759033203125
node_105: feature_name=PIK3R1	feature_id[7].value <= threshold=618.286865234375
node_106: feature_name=RP11-223C24.1	feature_id[29].value <= threshold=557.6111755371094
node_107: feature_name=RASAL2	feature_id[89].value <= threshold=637.2978515625
Class: Donor
Rules_1	passed counts:12843
node_0: feature_name=TMTC1	feature_id[5].value > threshold=188.8633575439453
node_198: feature_name=PCDH9-AS2	feature_id[53].value > threshold=375.5515899658203
node_412: feature_name=XIST	feature_id[61].value <= threshold=193.48468017578125
node_413: feature_name=CBR4	feature_id[40].value <= threshold=1089.4180908203125
node_414: feature_name=PBX1	feature_id[17].value <= threshold=879.4210815429688
node_415: feature_name=PHACTR4	feature_id[641].value <= threshold=508.44390869140625
node_416: feature_name=OTUD3	feature_id[469].value <= threshold=339.4122619628906
node_417: feature_name=TTC34	feature_id[252].value <= threshold=177.38052368164062
node_418: feature_name=RP3-510D11.1	feature_id[326].value <= threshold=161.58319091796875
node_419: feature_name=FHL3	feature_id[788].value <= threshold=175.5401611328125
Class: HF_HLHS
Rules_2	passed counts:9363
node_0: feature_name=TMTC1	feature_id[5].value > threshold=188.8633575439453
node_198: feature_name=PCDH9-AS2	feature_id[53].value <= threshold=375.5515899658203
node_199: feature_name=ART3	feature_id[35].value <= threshold=245.87644958496094
node_200: feature_name=XIST	feature_id[61].value > threshold=181.81839752197266
node_278: feature_name=LINC00486	feature_id[88].value <= threshold=341.18084716796875
node_279: feature_name=PIK3R1	feature_id[7].value > threshold=345.3665008544922
node_289: feature_name=RP11-532N4.2	feature_id[100].value <= threshold=1089.2081909179688
node_290: feature_name=UPK3B	feature_id[117].value <= threshold=558.8117370605469
node_291: feature_name=RP11-223C24.1	feature_id[29].value > threshold=42.06275939941406
node_297: feature_name=KIF2C	feature_id[897].value <= threshold=204.4616470336914
node_298: feature_name=HIPK3	feature_id[81].value <= threshold=622.4744262695312
Class: HCM
Rules_3	passed counts:9289
node_0: feature_name=TMTC1	feature_id[5].value > threshold=188.8633575439453
node_198: feature_name=PCDH9-AS2	feature_id[53].value <= threshold=375.5515899658203
node_199: feature_name=ART3	feature_id[35].value > threshold=245.87644958496094
node_327: feature_name=PIK3R1	feature_id[7].value > threshold=638.000732421875
node_355: feature_name=PACRG	feature_id[41].value > threshold=415.01611328125
node_363: feature_name=LINC00486	feature_id[88].value > threshold=169.64270782470703
node_371: feature_name=SOS1	feature_id[6].value > threshold=293.04559326171875
node_379: feature_name=TMTC1	feature_id[5].value > threshold=313.33229064941406
node_385: feature_name=RASAL2	feature_id[89].value > threshold=401.90818786621094
node_389: feature_name=C1orf172	feature_id[604].value <= threshold=244.88838958740234
node_390: feature_name=SZT2-AS1	feature_id[874].value <= threshold=63.922271728515625
node_391: feature_name=MYCL	feature_id[811].value <= threshold=62.344139099121094
node_392: feature_name=VCL	feature_id[24].value > threshold=424.6716766357422
node_398: feature_name=MTUS2	feature_id[94].value > threshold=267.5178527832031
node_402: feature_name=SOS1	feature_id[6].value <= threshold=941.3400573730469
Class: TOF
Rules_4	passed counts:4811
node_0: feature_name=TMTC1	feature_id[5].value > threshold=188.8633575439453
node_198: feature_name=PCDH9-AS2	feature_id[53].value <= threshold=375.5515899658203
node_199: feature_name=ART3	feature_id[35].value <= threshold=245.87644958496094
node_200: feature_name=XIST	feature_id[61].value <= threshold=181.81839752197266
node_201: feature_name=FRMD5	feature_id[0].value <= threshold=849.4630432128906
node_202: feature_name=RP11-532N4.2	feature_id[100].value <= threshold=838.7000122070312
node_203: feature_name=SOS1	feature_id[6].value <= threshold=460.3526611328125
node_204: feature_name=RASAL2	feature_id[89].value > threshold=501.50450134277344
node_210: feature_name=LINGO1	feature_id[4].value <= threshold=377.7693634033203
node_211: feature_name=RP11-184D12.1	feature_id[62].value <= threshold=223.71553802490234
node_212: feature_name=PARD3	feature_id[50].value <= threshold=908.5020446777344
node_213: feature_name=CTD-2336H13.2	feature_id[93].value <= threshold=149.50930786132812
node_214: feature_name=VCL	feature_id[24].value > threshold=287.93565368652344
node_218: feature_name=RPA2	feature_id[628].value <= threshold=285.59522247314453
node_219: feature_name=NPPB	feature_id[370].value <= threshold=2481.4364013671875
Class: DCM
Rules_5	passed counts:3691
node_0: feature_name=TMTC1	feature_id[5].value > threshold=188.8633575439453
node_198: feature_name=PCDH9-AS2	feature_id[53].value <= threshold=375.5515899658203
node_199: feature_name=ART3	feature_id[35].value <= threshold=245.87644958496094
node_200: feature_name=XIST	feature_id[61].value <= threshold=181.81839752197266
node_201: feature_name=FRMD5	feature_id[0].value > threshold=849.4630432128906
node_273: feature_name=PIK3R1	feature_id[7].value <= threshold=679.2144470214844
Class: Neo_HLHS
Rules_6	passed counts:880
node_0: feature_name=TMTC1	feature_id[5].value <= threshold=188.8633575439453
node_1: feature_name=ARHGAP24	feature_id[1].value > threshold=1000.9732055664062
node_161: feature_name=PCDH9-AS2	feature_id[53].value > threshold=253.4248504638672
node_183: feature_name=XIST	feature_id[61].value <= threshold=109.84544372558594
node_184: feature_name=PACRG	feature_id[41].value <= threshold=786.3145751953125
node_185: feature_name=AKR7A2	feature_id[461].value <= threshold=261.81134033203125
node_186: feature_name=FRMD5	feature_id[0].value <= threshold=600.8421630859375
Class: HF_HLHS
Rules_7	passed counts:786
node_0: feature_name=TMTC1	feature_id[5].value > threshold=188.8633575439453
node_198: feature_name=PCDH9-AS2	feature_id[53].value <= threshold=375.5515899658203
node_199: feature_name=ART3	feature_id[35].value <= threshold=245.87644958496094
node_200: feature_name=XIST	feature_id[61].value > threshold=181.81839752197266
node_278: feature_name=LINC00486	feature_id[88].value > threshold=341.18084716796875
node_308: feature_name=ARHGAP24	feature_id[1].value <= threshold=756.1446838378906
node_309: feature_name=PIK3R1	feature_id[7].value <= threshold=678.9616088867188
node_310: feature_name=XIST	feature_id[61].value > threshold=337.6675109863281
node_314: feature_name=MYL4	feature_id[11].value <= threshold=556.4698333740234
node_315: feature_name=VCL	feature_id[24].value <= threshold=1307.5331420898438
Class: Donor
Rules_8	passed counts:722
node_0: feature_name=TMTC1	feature_id[5].value <= threshold=188.8633575439453
node_1: feature_name=ARHGAP24	feature_id[1].value <= threshold=1000.9732055664062
node_2: feature_name=RP11-532N4.2	feature_id[100].value <= threshold=566.5187683105469
node_3: feature_name=RP11-64D24.2	feature_id[105].value <= threshold=113.97726058959961
node_4: feature_name=FRMD5	feature_id[0].value <= threshold=541.3779296875
node_5: feature_name=PROS1	feature_id[46].value <= threshold=176.85578155517578
node_6: feature_name=ARHGAP26	feature_id[37].value <= threshold=564.3819274902344
node_7: feature_name=LTBP1	feature_id[31].value <= threshold=1217.880859375
node_8: feature_name=GPR153	feature_id[287].value <= threshold=12.606206893920898
node_9: feature_name=RP11-64D24.2	feature_id[105].value <= threshold=84.71906661987305
node_10: feature_name=WRAP73	feature_id[262].value <= threshold=186.2795867919922
Class: Donor
Rules_9	passed counts:707
node_0: feature_name=TMTC1	feature_id[5].value > threshold=188.8633575439453
node_198: feature_name=PCDH9-AS2	feature_id[53].value <= threshold=375.5515899658203
node_199: feature_name=ART3	feature_id[35].value <= threshold=245.87644958496094
node_200: feature_name=XIST	feature_id[61].value <= threshold=181.81839752197266
node_201: feature_name=FRMD5	feature_id[0].value <= threshold=849.4630432128906
node_202: feature_name=RP11-532N4.2	feature_id[100].value > threshold=838.7000122070312
node_246: feature_name=VCL	feature_id[24].value > threshold=588.1632690429688
node_258: feature_name=LINGO1	feature_id[4].value <= threshold=389.96324157714844
node_259: feature_name=ARHGAP24	feature_id[1].value > threshold=943.88232421875
node_265: feature_name=SOS1	feature_id[6].value > threshold=294.1559753417969
node_269: feature_name=EIF4G3	feature_id[488].value <= threshold=431.48573303222656
Class: HF_HLHS
Rules_10	passed counts:691
node_0: feature_name=TMTC1	feature_id[5].value > threshold=188.8633575439453
node_198: feature_name=PCDH9-AS2	feature_id[53].value <= threshold=375.5515899658203
node_199: feature_name=ART3	feature_id[35].value <= threshold=245.87644958496094
node_200: feature_name=XIST	feature_id[61].value <= threshold=181.81839752197266
node_201: feature_name=FRMD5	feature_id[0].value <= threshold=849.4630432128906
node_202: feature_name=RP11-532N4.2	feature_id[100].value > threshold=838.7000122070312
node_246: feature_name=VCL	feature_id[24].value <= threshold=588.1632690429688
node_247: feature_name=PBX1	feature_id[17].value > threshold=375.4168395996094
node_255: feature_name=AASS	feature_id[66].value <= threshold=311.33302307128906
Class: Donor
Rules_11	passed counts:442
node_0: feature_name=TMTC1	feature_id[5].value <= threshold=188.8633575439453
node_1: feature_name=ARHGAP24	feature_id[1].value <= threshold=1000.9732055664062
node_2: feature_name=RP11-532N4.2	feature_id[100].value <= threshold=566.5187683105469
node_3: feature_name=RP11-64D24.2	feature_id[105].value > threshold=113.97726058959961
node_43: feature_name=SORBS1	feature_id[8].value > threshold=2050.7596435546875
node_75: feature_name=EXOG	feature_id[77].value > threshold=144.0066680908203
node_83: feature_name=HIPK3	feature_id[81].value <= threshold=436.33775329589844
Class: HCM
Rules_12	passed counts:434
node_0: feature_name=TMTC1	feature_id[5].value > threshold=188.8633575439453
node_198: feature_name=PCDH9-AS2	feature_id[53].value <= threshold=375.5515899658203
node_199: feature_name=ART3	feature_id[35].value > threshold=245.87644958496094
node_327: feature_name=PIK3R1	feature_id[7].value <= threshold=638.000732421875
node_328: feature_name=RYR2	feature_id[48].value > threshold=17757.677734375
node_342: feature_name=VCL	feature_id[24].value <= threshold=810.1253051757812
node_343: feature_name=RASAL2	feature_id[89].value <= threshold=876.5874938964844
Class: Donor
Rules_13	passed counts:382
node_0: feature_name=TMTC1	feature_id[5].value > threshold=188.8633575439453
node_198: feature_name=PCDH9-AS2	feature_id[53].value > threshold=375.5515899658203
node_412: feature_name=XIST	feature_id[61].value > threshold=193.48468017578125
node_434: feature_name=RASAL2	feature_id[89].value <= threshold=824.4735717773438
node_435: feature_name=LINC00969	feature_id[10].value <= threshold=757.3709106445312
node_436: feature_name=FGD4	feature_id[78].value > threshold=94.53582763671875
node_438: feature_name=RP11-280O1.2	feature_id[33].value <= threshold=287.4532775878906
Class: HCM
Rules_14	passed counts:355
node_0: feature_name=TMTC1	feature_id[5].value > threshold=188.8633575439453
node_198: feature_name=PCDH9-AS2	feature_id[53].value <= threshold=375.5515899658203
node_199: feature_name=ART3	feature_id[35].value <= threshold=245.87644958496094
node_200: feature_name=XIST	feature_id[61].value > threshold=181.81839752197266
node_278: feature_name=LINC00486	feature_id[88].value > threshold=341.18084716796875
node_308: feature_name=ARHGAP24	feature_id[1].value > threshold=756.1446838378906
node_320: feature_name=RASAL2	feature_id[89].value > threshold=775.291748046875
Class: TOF
Rules_15	passed counts:293
node_0: feature_name=TMTC1	feature_id[5].value <= threshold=188.8633575439453
node_1: feature_name=ARHGAP24	feature_id[1].value > threshold=1000.9732055664062
node_161: feature_name=PCDH9-AS2	feature_id[53].value <= threshold=253.4248504638672
node_162: feature_name=FRMD5	feature_id[0].value > threshold=390.538330078125
node_180: feature_name=MACF1	feature_id[798].value > threshold=146.77821350097656
Class: Neo_HLHS
Rules_16	passed counts:226
node_0: feature_name=TMTC1	feature_id[5].value > threshold=188.8633575439453
node_198: feature_name=PCDH9-AS2	feature_id[53].value <= threshold=375.5515899658203
node_199: feature_name=ART3	feature_id[35].value <= threshold=245.87644958496094
node_200: feature_name=XIST	feature_id[61].value <= threshold=181.81839752197266
node_201: feature_name=FRMD5	feature_id[0].value <= threshold=849.4630432128906
node_202: feature_name=RP11-532N4.2	feature_id[100].value > threshold=838.7000122070312
node_246: feature_name=VCL	feature_id[24].value > threshold=588.1632690429688
node_258: feature_name=LINGO1	feature_id[4].value > threshold=389.96324157714844
Class: TOF
Rules_17	passed counts:174
node_0: feature_name=TMTC1	feature_id[5].value > threshold=188.8633575439453
node_198: feature_name=PCDH9-AS2	feature_id[53].value <= threshold=375.5515899658203
node_199: feature_name=ART3	feature_id[35].value <= threshold=245.87644958496094
node_200: feature_name=XIST	feature_id[61].value > threshold=181.81839752197266
node_278: feature_name=LINC00486	feature_id[88].value <= threshold=341.18084716796875
node_279: feature_name=PIK3R1	feature_id[7].value <= threshold=345.3665008544922
node_280: feature_name=RP11-532N4.2	feature_id[100].value > threshold=570.29443359375
node_286: feature_name=FCHSD2	feature_id[70].value > threshold=99.16699981689453
Class: Donor
Rules_18	passed counts:156
node_0: feature_name=TMTC1	feature_id[5].value <= threshold=188.8633575439453
node_1: feature_name=ARHGAP24	feature_id[1].value <= threshold=1000.9732055664062
node_2: feature_name=RP11-532N4.2	feature_id[100].value <= threshold=566.5187683105469
node_3: feature_name=RP11-64D24.2	feature_id[105].value <= threshold=113.97726058959961
node_4: feature_name=FRMD5	feature_id[0].value > threshold=541.3779296875
node_40: feature_name=ICMT	feature_id[285].value <= threshold=364.9072265625
Class: Neo_HLHS
Rules_19	passed counts:146
node_0: feature_name=TMTC1	feature_id[5].value <= threshold=188.8633575439453
node_1: feature_name=ARHGAP24	feature_id[1].value <= threshold=1000.9732055664062
node_2: feature_name=RP11-532N4.2	feature_id[100].value > threshold=566.5187683105469
node_88: feature_name=RASAL2	feature_id[89].value > threshold=733.6218872070312
node_146: feature_name=XIST	feature_id[61].value <= threshold=408.1038360595703
node_147: feature_name=TRPM7	feature_id[30].value <= threshold=685.0632629394531
node_148: feature_name=CBLB	feature_id[2].value > threshold=610.0087585449219
Class: DCM
Rules_20	passed counts:100
node_0: feature_name=TMTC1	feature_id[5].value <= threshold=188.8633575439453
node_1: feature_name=ARHGAP24	feature_id[1].value <= threshold=1000.9732055664062
node_2: feature_name=RP11-532N4.2	feature_id[100].value > threshold=566.5187683105469
node_88: feature_name=RASAL2	feature_id[89].value <= threshold=733.6218872070312
node_89: feature_name=FRMD5	feature_id[0].value <= threshold=840.5588684082031
node_90: feature_name=RYR2	feature_id[48].value > threshold=9954.9443359375
node_98: feature_name=PIK3R1	feature_id[7].value <= threshold=719.4896545410156
node_99: feature_name=RYR2	feature_id[48].value <= threshold=68162.34765625
node_100: feature_name=RASAL2	feature_id[89].value > threshold=656.2859497070312
node_130: feature_name=RP13-270P17.2	feature_id[36].value <= threshold=293.86978912353516
Class: Donor
Rules_21	passed counts:83
node_0: feature_name=TMTC1	feature_id[5].value > threshold=188.8633575439453
node_198: feature_name=PCDH9-AS2	feature_id[53].value <= threshold=375.5515899658203
node_199: feature_name=ART3	feature_id[35].value <= threshold=245.87644958496094
node_200: feature_name=XIST	feature_id[61].value <= threshold=181.81839752197266
node_201: feature_name=FRMD5	feature_id[0].value <= threshold=849.4630432128906
node_202: feature_name=RP11-532N4.2	feature_id[100].value <= threshold=838.7000122070312
node_203: feature_name=SOS1	feature_id[6].value > threshold=460.3526611328125
node_237: feature_name=PACRG	feature_id[41].value <= threshold=401.88462829589844
node_238: feature_name=SHROOM3	feature_id[110].value <= threshold=483.6615905761719
Class: HF_HLHS
Rules_22	passed counts:81
node_0: feature_name=TMTC1	feature_id[5].value <= threshold=188.8633575439453
node_1: feature_name=ARHGAP24	feature_id[1].value > threshold=1000.9732055664062
node_161: feature_name=PCDH9-AS2	feature_id[53].value <= threshold=253.4248504638672
node_162: feature_name=FRMD5	feature_id[0].value <= threshold=390.538330078125
node_163: feature_name=RP11-532N4.2	feature_id[100].value > threshold=671.1585693359375
node_175: feature_name=EDNRA	feature_id[26].value <= threshold=314.27136993408203
Class: Donor
Rules_23	passed counts:77
node_0: feature_name=TMTC1	feature_id[5].value <= threshold=188.8633575439453
node_1: feature_name=ARHGAP24	feature_id[1].value <= threshold=1000.9732055664062
node_2: feature_name=RP11-532N4.2	feature_id[100].value > threshold=566.5187683105469
node_88: feature_name=RASAL2	feature_id[89].value <= threshold=733.6218872070312
node_89: feature_name=FRMD5	feature_id[0].value <= threshold=840.5588684082031
node_90: feature_name=RYR2	feature_id[48].value > threshold=9954.9443359375
node_98: feature_name=PIK3R1	feature_id[7].value <= threshold=719.4896545410156
node_99: feature_name=RYR2	feature_id[48].value <= threshold=68162.34765625
node_100: feature_name=RASAL2	feature_id[89].value <= threshold=656.2859497070312
node_101: feature_name=FGD4	feature_id[78].value <= threshold=518.6727600097656
node_102: feature_name=PIK3R1	feature_id[7].value <= threshold=675.5045471191406
node_103: feature_name=RHD	feature_id[556].value <= threshold=540.4454650878906
node_104: feature_name=RP11-223C24.1	feature_id[29].value > threshold=598.1759033203125
node_118: feature_name=RYR2	feature_id[48].value > threshold=15911.56982421875
Class: Donor
Rules_24	passed counts:73
node_0: feature_name=TMTC1	feature_id[5].value <= threshold=188.8633575439453
node_1: feature_name=ARHGAP24	feature_id[1].value <= threshold=1000.9732055664062
node_2: feature_name=RP11-532N4.2	feature_id[100].value > threshold=566.5187683105469
node_88: feature_name=RASAL2	feature_id[89].value <= threshold=733.6218872070312
node_89: feature_name=FRMD5	feature_id[0].value <= threshold=840.5588684082031
node_90: feature_name=RYR2	feature_id[48].value > threshold=9954.9443359375
node_98: feature_name=PIK3R1	feature_id[7].value <= threshold=719.4896545410156
node_99: feature_name=RYR2	feature_id[48].value <= threshold=68162.34765625
node_100: feature_name=RASAL2	feature_id[89].value <= threshold=656.2859497070312
node_101: feature_name=FGD4	feature_id[78].value <= threshold=518.6727600097656
node_102: feature_name=PIK3R1	feature_id[7].value <= threshold=675.5045471191406
node_103: feature_name=RHD	feature_id[556].value <= threshold=540.4454650878906
node_104: feature_name=RP11-223C24.1	feature_id[29].value <= threshold=598.1759033203125
node_105: feature_name=PIK3R1	feature_id[7].value <= threshold=618.286865234375
node_106: feature_name=RP11-223C24.1	feature_id[29].value <= threshold=557.6111755371094
node_107: feature_name=RASAL2	feature_id[89].value > threshold=637.2978515625
node_109: feature_name=PLCL1	feature_id[19].value > threshold=639.9078674316406
Class: Donor
Rules_25	passed counts:70
node_0: feature_name=TMTC1	feature_id[5].value <= threshold=188.8633575439453
node_1: feature_name=ARHGAP24	feature_id[1].value <= threshold=1000.9732055664062
node_2: feature_name=RP11-532N4.2	feature_id[100].value <= threshold=566.5187683105469
node_3: feature_name=RP11-64D24.2	feature_id[105].value > threshold=113.97726058959961
node_43: feature_name=SORBS1	feature_id[8].value <= threshold=2050.7596435546875
node_44: feature_name=ARHGAP26	feature_id[37].value > threshold=367.2334442138672
node_58: feature_name=FRMD5	feature_id[0].value <= threshold=682.3897094726562
node_59: feature_name=FOXP1	feature_id[82].value > threshold=277.94874572753906
node_67: feature_name=XIST	feature_id[61].value <= threshold=89.06305694580078
Class: DCM
Rules_26	passed counts:67
node_0: feature_name=TMTC1	feature_id[5].value > threshold=188.8633575439453
node_198: feature_name=PCDH9-AS2	feature_id[53].value > threshold=375.5515899658203
node_412: feature_name=XIST	feature_id[61].value > threshold=193.48468017578125
node_434: feature_name=RASAL2	feature_id[89].value > threshold=824.4735717773438
node_442: feature_name=CCDC28B	feature_id[693].value <= threshold=208.29722595214844
Class: TOF
Rules_27	passed counts:67
node_0: feature_name=TMTC1	feature_id[5].value > threshold=188.8633575439453
node_198: feature_name=PCDH9-AS2	feature_id[53].value <= threshold=375.5515899658203
node_199: feature_name=ART3	feature_id[35].value > threshold=245.87644958496094
node_327: feature_name=PIK3R1	feature_id[7].value > threshold=638.000732421875
node_355: feature_name=PACRG	feature_id[41].value > threshold=415.01611328125
node_363: feature_name=LINC00486	feature_id[88].value > threshold=169.64270782470703
node_371: feature_name=SOS1	feature_id[6].value > threshold=293.04559326171875
node_379: feature_name=TMTC1	feature_id[5].value > threshold=313.33229064941406
node_385: feature_name=RASAL2	feature_id[89].value > threshold=401.90818786621094
node_389: feature_name=C1orf172	feature_id[604].value <= threshold=244.88838958740234
node_390: feature_name=SZT2-AS1	feature_id[874].value <= threshold=63.922271728515625
node_391: feature_name=MYCL	feature_id[811].value <= threshold=62.344139099121094
node_392: feature_name=VCL	feature_id[24].value > threshold=424.6716766357422
node_398: feature_name=MTUS2	feature_id[94].value > threshold=267.5178527832031
node_402: feature_name=SOS1	feature_id[6].value > threshold=941.3400573730469
node_404: feature_name=PBX1	feature_id[17].value > threshold=950.1649780273438
Class: TOF
Rules_28	passed counts:66
node_0: feature_name=TMTC1	feature_id[5].value > threshold=188.8633575439453
node_198: feature_name=PCDH9-AS2	feature_id[53].value <= threshold=375.5515899658203
node_199: feature_name=ART3	feature_id[35].value > threshold=245.87644958496094
node_327: feature_name=PIK3R1	feature_id[7].value > threshold=638.000732421875
node_355: feature_name=PACRG	feature_id[41].value <= threshold=415.01611328125
node_356: feature_name=XIST	feature_id[61].value <= threshold=129.16558837890625
node_357: feature_name=SLC25A12	feature_id[142].value > threshold=271.4164733886719
Class: HF_HLHS
Rules_29	passed counts:62
node_0: feature_name=TMTC1	feature_id[5].value > threshold=188.8633575439453
node_198: feature_name=PCDH9-AS2	feature_id[53].value <= threshold=375.5515899658203
node_199: feature_name=ART3	feature_id[35].value <= threshold=245.87644958496094
node_200: feature_name=XIST	feature_id[61].value <= threshold=181.81839752197266
node_201: feature_name=FRMD5	feature_id[0].value <= threshold=849.4630432128906
node_202: feature_name=RP11-532N4.2	feature_id[100].value <= threshold=838.7000122070312
node_203: feature_name=SOS1	feature_id[6].value > threshold=460.3526611328125
node_237: feature_name=PACRG	feature_id[41].value > threshold=401.88462829589844
node_241: feature_name=TRPM7	feature_id[30].value > threshold=759.9637756347656
Class: TOF
Rules_30	passed counts:59
node_0: feature_name=TMTC1	feature_id[5].value <= threshold=188.8633575439453
node_1: feature_name=ARHGAP24	feature_id[1].value <= threshold=1000.9732055664062
node_2: feature_name=RP11-532N4.2	feature_id[100].value > threshold=566.5187683105469
node_88: feature_name=RASAL2	feature_id[89].value > threshold=733.6218872070312
node_146: feature_name=XIST	feature_id[61].value > threshold=408.1038360595703
Class: Donor
Rules_31	passed counts:52
node_0: feature_name=TMTC1	feature_id[5].value > threshold=188.8633575439453
node_198: feature_name=PCDH9-AS2	feature_id[53].value <= threshold=375.5515899658203
node_199: feature_name=ART3	feature_id[35].value <= threshold=245.87644958496094
node_200: feature_name=XIST	feature_id[61].value <= threshold=181.81839752197266
node_201: feature_name=FRMD5	feature_id[0].value <= threshold=849.4630432128906
node_202: feature_name=RP11-532N4.2	feature_id[100].value > threshold=838.7000122070312
node_246: feature_name=VCL	feature_id[24].value > threshold=588.1632690429688
node_258: feature_name=LINGO1	feature_id[4].value <= threshold=389.96324157714844
node_259: feature_name=ARHGAP24	feature_id[1].value <= threshold=943.88232421875
node_260: feature_name=MAST4	feature_id[3].value <= threshold=1565.1399536132812
node_261: feature_name=VCL	feature_id[24].value > threshold=624.4380187988281
Class: DCM
Rules_32	passed counts:47
node_0: feature_name=TMTC1	feature_id[5].value > threshold=188.8633575439453
node_198: feature_name=PCDH9-AS2	feature_id[53].value <= threshold=375.5515899658203
node_199: feature_name=ART3	feature_id[35].value <= threshold=245.87644958496094
node_200: feature_name=XIST	feature_id[61].value <= threshold=181.81839752197266
node_201: feature_name=FRMD5	feature_id[0].value <= threshold=849.4630432128906
node_202: feature_name=RP11-532N4.2	feature_id[100].value <= threshold=838.7000122070312
node_203: feature_name=SOS1	feature_id[6].value <= threshold=460.3526611328125
node_204: feature_name=RASAL2	feature_id[89].value <= threshold=501.50450134277344
node_205: feature_name=RYR2	feature_id[48].value > threshold=7294.36767578125
Class: Donor
Rules_33	passed counts:44
node_0: feature_name=TMTC1	feature_id[5].value <= threshold=188.8633575439453
node_1: feature_name=ARHGAP24	feature_id[1].value <= threshold=1000.9732055664062
node_2: feature_name=RP11-532N4.2	feature_id[100].value > threshold=566.5187683105469
node_88: feature_name=RASAL2	feature_id[89].value <= threshold=733.6218872070312
node_89: feature_name=FRMD5	feature_id[0].value <= threshold=840.5588684082031
node_90: feature_name=RYR2	feature_id[48].value > threshold=9954.9443359375
node_98: feature_name=PIK3R1	feature_id[7].value <= threshold=719.4896545410156
node_99: feature_name=RYR2	feature_id[48].value <= threshold=68162.34765625
node_100: feature_name=RASAL2	feature_id[89].value <= threshold=656.2859497070312
node_101: feature_name=FGD4	feature_id[78].value <= threshold=518.6727600097656
node_102: feature_name=PIK3R1	feature_id[7].value <= threshold=675.5045471191406
node_103: feature_name=RHD	feature_id[556].value <= threshold=540.4454650878906
node_104: feature_name=RP11-223C24.1	feature_id[29].value <= threshold=598.1759033203125
node_105: feature_name=PIK3R1	feature_id[7].value > threshold=618.286865234375
node_115: feature_name=RP11-223C24.1	feature_id[29].value <= threshold=399.07923889160156
Class: Donor
Rules_34	passed counts:35
node_0: feature_name=TMTC1	feature_id[5].value <= threshold=188.8633575439453
node_1: feature_name=ARHGAP24	feature_id[1].value <= threshold=1000.9732055664062
node_2: feature_name=RP11-532N4.2	feature_id[100].value <= threshold=566.5187683105469
node_3: feature_name=RP11-64D24.2	feature_id[105].value > threshold=113.97726058959961
node_43: feature_name=SORBS1	feature_id[8].value <= threshold=2050.7596435546875
node_44: feature_name=ARHGAP26	feature_id[37].value <= threshold=367.2334442138672
node_45: feature_name=RP13-270P17.2	feature_id[36].value <= threshold=322.37486267089844
node_46: feature_name=SORBS1	feature_id[8].value > threshold=537.2950744628906
node_50: feature_name=HYI	feature_id[875].value <= threshold=102.65042877197266
Class: Donor
Rules_35	passed counts:34
node_0: feature_name=TMTC1	feature_id[5].value > threshold=188.8633575439453
node_198: feature_name=PCDH9-AS2	feature_id[53].value <= threshold=375.5515899658203
node_199: feature_name=ART3	feature_id[35].value > threshold=245.87644958496094
node_327: feature_name=PIK3R1	feature_id[7].value <= threshold=638.000732421875
node_328: feature_name=RYR2	feature_id[48].value <= threshold=17757.677734375
node_329: feature_name=XIST	feature_id[61].value > threshold=196.8894271850586
node_337: feature_name=LINC00486	feature_id[88].value <= threshold=355.18653869628906
Class: HCM
Rules_36	passed counts:32
node_0: feature_name=TMTC1	feature_id[5].value > threshold=188.8633575439453
node_198: feature_name=PCDH9-AS2	feature_id[53].value <= threshold=375.5515899658203
node_199: feature_name=ART3	feature_id[35].value <= threshold=245.87644958496094
node_200: feature_name=XIST	feature_id[61].value > threshold=181.81839752197266
node_278: feature_name=LINC00486	feature_id[88].value <= threshold=341.18084716796875
node_279: feature_name=PIK3R1	feature_id[7].value > threshold=345.3665008544922
node_289: feature_name=RP11-532N4.2	feature_id[100].value > threshold=1089.2081909179688
node_305: feature_name=PIK3R1	feature_id[7].value > threshold=921.4003295898438
Class: TOF
Rules_37	passed counts:30
node_0: feature_name=TMTC1	feature_id[5].value <= threshold=188.8633575439453
node_1: feature_name=ARHGAP24	feature_id[1].value <= threshold=1000.9732055664062
node_2: feature_name=RP11-532N4.2	feature_id[100].value > threshold=566.5187683105469
node_88: feature_name=RASAL2	feature_id[89].value <= threshold=733.6218872070312
node_89: feature_name=FRMD5	feature_id[0].value <= threshold=840.5588684082031
node_90: feature_name=RYR2	feature_id[48].value > threshold=9954.9443359375
node_98: feature_name=PIK3R1	feature_id[7].value <= threshold=719.4896545410156
node_99: feature_name=RYR2	feature_id[48].value <= threshold=68162.34765625
node_100: feature_name=RASAL2	feature_id[89].value <= threshold=656.2859497070312
node_101: feature_name=FGD4	feature_id[78].value > threshold=518.6727600097656
node_127: feature_name=RYR2	feature_id[48].value > threshold=15659.3876953125
Class: Donor
Rules_38	passed counts:29
node_0: feature_name=TMTC1	feature_id[5].value > threshold=188.8633575439453
node_198: feature_name=PCDH9-AS2	feature_id[53].value <= threshold=375.5515899658203
node_199: feature_name=ART3	feature_id[35].value > threshold=245.87644958496094
node_327: feature_name=PIK3R1	feature_id[7].value > threshold=638.000732421875
node_355: feature_name=PACRG	feature_id[41].value <= threshold=415.01611328125
node_356: feature_name=XIST	feature_id[61].value > threshold=129.16558837890625
node_360: feature_name=ANK3	feature_id[135].value <= threshold=1039.5800170898438
Class: HCM
Rules_39	passed counts:28
node_0: feature_name=TMTC1	feature_id[5].value > threshold=188.8633575439453
node_198: feature_name=PCDH9-AS2	feature_id[53].value <= threshold=375.5515899658203
node_199: feature_name=ART3	feature_id[35].value > threshold=245.87644958496094
node_327: feature_name=PIK3R1	feature_id[7].value > threshold=638.000732421875
node_355: feature_name=PACRG	feature_id[41].value > threshold=415.01611328125
node_363: feature_name=LINC00486	feature_id[88].value <= threshold=169.64270782470703
node_364: feature_name=RP11-532N4.2	feature_id[100].value <= threshold=843.219482421875
Class: HCM
Rules_40	passed counts:24
node_0: feature_name=TMTC1	feature_id[5].value <= threshold=188.8633575439453
node_1: feature_name=ARHGAP24	feature_id[1].value <= threshold=1000.9732055664062
node_2: feature_name=RP11-532N4.2	feature_id[100].value > threshold=566.5187683105469
node_88: feature_name=RASAL2	feature_id[89].value <= threshold=733.6218872070312
node_89: feature_name=FRMD5	feature_id[0].value <= threshold=840.5588684082031
node_90: feature_name=RYR2	feature_id[48].value > threshold=9954.9443359375
node_98: feature_name=PIK3R1	feature_id[7].value <= threshold=719.4896545410156
node_99: feature_name=RYR2	feature_id[48].value <= threshold=68162.34765625
node_100: feature_name=RASAL2	feature_id[89].value > threshold=656.2859497070312
node_130: feature_name=RP13-270P17.2	feature_id[36].value > threshold=293.86978912353516
node_132: feature_name=RBMS3	feature_id[9].value <= threshold=322.5297546386719
Class: DCM
Rules_41	passed counts:24
node_0: feature_name=TMTC1	feature_id[5].value <= threshold=188.8633575439453
node_1: feature_name=ARHGAP24	feature_id[1].value <= threshold=1000.9732055664062
node_2: feature_name=RP11-532N4.2	feature_id[100].value > threshold=566.5187683105469
node_88: feature_name=RASAL2	feature_id[89].value <= threshold=733.6218872070312
node_89: feature_name=FRMD5	feature_id[0].value <= threshold=840.5588684082031
node_90: feature_name=RYR2	feature_id[48].value > threshold=9954.9443359375
node_98: feature_name=PIK3R1	feature_id[7].value <= threshold=719.4896545410156
node_99: feature_name=RYR2	feature_id[48].value <= threshold=68162.34765625
node_100: feature_name=RASAL2	feature_id[89].value <= threshold=656.2859497070312
node_101: feature_name=FGD4	feature_id[78].value <= threshold=518.6727600097656
node_102: feature_name=PIK3R1	feature_id[7].value <= threshold=675.5045471191406
node_103: feature_name=RHD	feature_id[556].value <= threshold=540.4454650878906
node_104: feature_name=RP11-223C24.1	feature_id[29].value <= threshold=598.1759033203125
node_105: feature_name=PIK3R1	feature_id[7].value <= threshold=618.286865234375
node_106: feature_name=RP11-223C24.1	feature_id[29].value > threshold=557.6111755371094
node_112: feature_name=KHDRBS1	feature_id[688].value <= threshold=166.38661193847656
Class: Donor
Rules_42	passed counts:23
node_0: feature_name=TMTC1	feature_id[5].value <= threshold=188.8633575439453
node_1: feature_name=ARHGAP24	feature_id[1].value <= threshold=1000.9732055664062
node_2: feature_name=RP11-532N4.2	feature_id[100].value > threshold=566.5187683105469
node_88: feature_name=RASAL2	feature_id[89].value <= threshold=733.6218872070312
node_89: feature_name=FRMD5	feature_id[0].value <= threshold=840.5588684082031
node_90: feature_name=RYR2	feature_id[48].value <= threshold=9954.9443359375
node_91: feature_name=RP11-223C24.1	feature_id[29].value > threshold=424.0367126464844
Class: HF_HLHS
Rules_43	passed counts:22
node_0: feature_name=TMTC1	feature_id[5].value <= threshold=188.8633575439453
node_1: feature_name=ARHGAP24	feature_id[1].value <= threshold=1000.9732055664062
node_2: feature_name=RP11-532N4.2	feature_id[100].value > threshold=566.5187683105469
node_88: feature_name=RASAL2	feature_id[89].value <= threshold=733.6218872070312
node_89: feature_name=FRMD5	feature_id[0].value <= threshold=840.5588684082031
node_90: feature_name=RYR2	feature_id[48].value <= threshold=9954.9443359375
node_91: feature_name=RP11-223C24.1	feature_id[29].value <= threshold=424.0367126464844
node_92: feature_name=EDNRA	feature_id[26].value <= threshold=35.6506233215332
Class: Donor
Rules_44	passed counts:21
node_0: feature_name=TMTC1	feature_id[5].value <= threshold=188.8633575439453
node_1: feature_name=ARHGAP24	feature_id[1].value <= threshold=1000.9732055664062
node_2: feature_name=RP11-532N4.2	feature_id[100].value > threshold=566.5187683105469
node_88: feature_name=RASAL2	feature_id[89].value <= threshold=733.6218872070312
node_89: feature_name=FRMD5	feature_id[0].value > threshold=840.5588684082031
Class: Neo_HLHS
Rules_45	passed counts:20
node_0: feature_name=TMTC1	feature_id[5].value > threshold=188.8633575439453
node_198: feature_name=PCDH9-AS2	feature_id[53].value <= threshold=375.5515899658203
node_199: feature_name=ART3	feature_id[35].value <= threshold=245.87644958496094
node_200: feature_name=XIST	feature_id[61].value > threshold=181.81839752197266
node_278: feature_name=LINC00486	feature_id[88].value <= threshold=341.18084716796875
node_279: feature_name=PIK3R1	feature_id[7].value > threshold=345.3665008544922
node_289: feature_name=RP11-532N4.2	feature_id[100].value > threshold=1089.2081909179688
node_305: feature_name=PIK3R1	feature_id[7].value <= threshold=921.4003295898438
Class: Donor
Rules_46	passed counts:20
node_0: feature_name=TMTC1	feature_id[5].value > threshold=188.8633575439453
node_198: feature_name=PCDH9-AS2	feature_id[53].value <= threshold=375.5515899658203
node_199: feature_name=ART3	feature_id[35].value <= threshold=245.87644958496094
node_200: feature_name=XIST	feature_id[61].value <= threshold=181.81839752197266
node_201: feature_name=FRMD5	feature_id[0].value <= threshold=849.4630432128906
node_202: feature_name=RP11-532N4.2	feature_id[100].value > threshold=838.7000122070312
node_246: feature_name=VCL	feature_id[24].value <= threshold=588.1632690429688
node_247: feature_name=PBX1	feature_id[17].value <= threshold=375.4168395996094
node_248: feature_name=RP11-309L24.2	feature_id[67].value <= threshold=170.43657684326172
node_249: feature_name=CBR4	feature_id[40].value <= threshold=807.537353515625
Class: HF_HLHS
Rules_47	passed counts:20
node_0: feature_name=TMTC1	feature_id[5].value <= threshold=188.8633575439453
node_1: feature_name=ARHGAP24	feature_id[1].value <= threshold=1000.9732055664062
node_2: feature_name=RP11-532N4.2	feature_id[100].value <= threshold=566.5187683105469
node_3: feature_name=RP11-64D24.2	feature_id[105].value > threshold=113.97726058959961
node_43: feature_name=SORBS1	feature_id[8].value <= threshold=2050.7596435546875
node_44: feature_name=ARHGAP26	feature_id[37].value > threshold=367.2334442138672
node_58: feature_name=FRMD5	feature_id[0].value > threshold=682.3897094726562
Class: Neo_HLHS
Rules_48	passed counts:18
node_0: feature_name=TMTC1	feature_id[5].value > threshold=188.8633575439453
node_198: feature_name=PCDH9-AS2	feature_id[53].value <= threshold=375.5515899658203
node_199: feature_name=ART3	feature_id[35].value <= threshold=245.87644958496094
node_200: feature_name=XIST	feature_id[61].value <= threshold=181.81839752197266
node_201: feature_name=FRMD5	feature_id[0].value <= threshold=849.4630432128906
node_202: feature_name=RP11-532N4.2	feature_id[100].value <= threshold=838.7000122070312
node_203: feature_name=SOS1	feature_id[6].value <= threshold=460.3526611328125
node_204: feature_name=RASAL2	feature_id[89].value > threshold=501.50450134277344
node_210: feature_name=LINGO1	feature_id[4].value <= threshold=377.7693634033203
node_211: feature_name=RP11-184D12.1	feature_id[62].value > threshold=223.71553802490234
node_229: feature_name=VPS13D	feature_id[377].value <= threshold=375.9407043457031
Class: HF_HLHS
Rules_49	passed counts:16
node_0: feature_name=TMTC1	feature_id[5].value <= threshold=188.8633575439453
node_1: feature_name=ARHGAP24	feature_id[1].value <= threshold=1000.9732055664062
node_2: feature_name=RP11-532N4.2	feature_id[100].value > threshold=566.5187683105469
node_88: feature_name=RASAL2	feature_id[89].value <= threshold=733.6218872070312
node_89: feature_name=FRMD5	feature_id[0].value <= threshold=840.5588684082031
node_90: feature_name=RYR2	feature_id[48].value > threshold=9954.9443359375
node_98: feature_name=PIK3R1	feature_id[7].value > threshold=719.4896545410156
node_140: feature_name=RYR2	feature_id[48].value <= threshold=20671.0078125
node_141: feature_name=LMOD2	feature_id[55].value > threshold=173.73391723632812
Class: HCM
Rules_50	passed counts:16
node_0: feature_name=TMTC1	feature_id[5].value <= threshold=188.8633575439453
node_1: feature_name=ARHGAP24	feature_id[1].value <= threshold=1000.9732055664062
node_2: feature_name=RP11-532N4.2	feature_id[100].value <= threshold=566.5187683105469
node_3: feature_name=RP11-64D24.2	feature_id[105].value <= threshold=113.97726058959961
node_4: feature_name=FRMD5	feature_id[0].value <= threshold=541.3779296875
node_5: feature_name=PROS1	feature_id[46].value > threshold=176.85578155517578
node_33: feature_name=XIST	feature_id[61].value <= threshold=108.20169067382812
Class: HF_HLHS
Rules_51	passed counts:15
node_0: feature_name=TMTC1	feature_id[5].value > threshold=188.8633575439453
node_198: feature_name=PCDH9-AS2	feature_id[53].value <= threshold=375.5515899658203
node_199: feature_name=ART3	feature_id[35].value <= threshold=245.87644958496094
node_200: feature_name=XIST	feature_id[61].value > threshold=181.81839752197266
node_278: feature_name=LINC00486	feature_id[88].value <= threshold=341.18084716796875
node_279: feature_name=PIK3R1	feature_id[7].value <= threshold=345.3665008544922
node_280: feature_name=RP11-532N4.2	feature_id[100].value <= threshold=570.29443359375
node_281: feature_name=PARD3	feature_id[50].value <= threshold=899.4282836914062
Class: HCM
Rules_52	passed counts:15
node_0: feature_name=TMTC1	feature_id[5].value > threshold=188.8633575439453
node_198: feature_name=PCDH9-AS2	feature_id[53].value <= threshold=375.5515899658203
node_199: feature_name=ART3	feature_id[35].value <= threshold=245.87644958496094
node_200: feature_name=XIST	feature_id[61].value <= threshold=181.81839752197266
node_201: feature_name=FRMD5	feature_id[0].value <= threshold=849.4630432128906
node_202: feature_name=RP11-532N4.2	feature_id[100].value <= threshold=838.7000122070312
node_203: feature_name=SOS1	feature_id[6].value <= threshold=460.3526611328125
node_204: feature_name=RASAL2	feature_id[89].value > threshold=501.50450134277344
node_210: feature_name=LINGO1	feature_id[4].value > threshold=377.7693634033203
node_234: feature_name=RP11-64D24.2	feature_id[105].value > threshold=115.66849517822266
Class: TOF
Rules_53	passed counts:14
node_0: feature_name=TMTC1	feature_id[5].value > threshold=188.8633575439453
node_198: feature_name=PCDH9-AS2	feature_id[53].value > threshold=375.5515899658203
node_412: feature_name=XIST	feature_id[61].value > threshold=193.48468017578125
node_434: feature_name=RASAL2	feature_id[89].value <= threshold=824.4735717773438
node_435: feature_name=LINC00969	feature_id[10].value > threshold=757.3709106445312
Class: Donor
Rules_54	passed counts:13
node_0: feature_name=TMTC1	feature_id[5].value > threshold=188.8633575439453
node_198: feature_name=PCDH9-AS2	feature_id[53].value <= threshold=375.5515899658203
node_199: feature_name=ART3	feature_id[35].value <= threshold=245.87644958496094
node_200: feature_name=XIST	feature_id[61].value > threshold=181.81839752197266
node_278: feature_name=LINC00486	feature_id[88].value <= threshold=341.18084716796875
node_279: feature_name=PIK3R1	feature_id[7].value <= threshold=345.3665008544922
node_280: feature_name=RP11-532N4.2	feature_id[100].value <= threshold=570.29443359375
node_281: feature_name=PARD3	feature_id[50].value > threshold=899.4282836914062
node_283: feature_name=CDK11A	feature_id[223].value <= threshold=187.3230743408203
Class: TOF
Rules_55	passed counts:13
node_0: feature_name=TMTC1	feature_id[5].value <= threshold=188.8633575439453
node_1: feature_name=ARHGAP24	feature_id[1].value <= threshold=1000.9732055664062
node_2: feature_name=RP11-532N4.2	feature_id[100].value > threshold=566.5187683105469
node_88: feature_name=RASAL2	feature_id[89].value > threshold=733.6218872070312
node_146: feature_name=XIST	feature_id[61].value <= threshold=408.1038360595703
node_147: feature_name=TRPM7	feature_id[30].value > threshold=685.0632629394531
node_157: feature_name=CFLAR	feature_id[22].value <= threshold=729.9920349121094
Class: HF_HLHS
Rules_56	passed counts:13
node_0: feature_name=TMTC1	feature_id[5].value <= threshold=188.8633575439453
node_1: feature_name=ARHGAP24	feature_id[1].value <= threshold=1000.9732055664062
node_2: feature_name=RP11-532N4.2	feature_id[100].value > threshold=566.5187683105469
node_88: feature_name=RASAL2	feature_id[89].value <= threshold=733.6218872070312
node_89: feature_name=FRMD5	feature_id[0].value <= threshold=840.5588684082031
node_90: feature_name=RYR2	feature_id[48].value > threshold=9954.9443359375
node_98: feature_name=PIK3R1	feature_id[7].value <= threshold=719.4896545410156
node_99: feature_name=RYR2	feature_id[48].value <= threshold=68162.34765625
node_100: feature_name=RASAL2	feature_id[89].value <= threshold=656.2859497070312
node_101: feature_name=FGD4	feature_id[78].value <= threshold=518.6727600097656
node_102: feature_name=PIK3R1	feature_id[7].value > threshold=675.5045471191406
node_124: feature_name=MBOAT2	feature_id[27].value <= threshold=42.222599029541016
Class: Donor
Rules_57	passed counts:13
node_0: feature_name=TMTC1	feature_id[5].value <= threshold=188.8633575439453
node_1: feature_name=ARHGAP24	feature_id[1].value <= threshold=1000.9732055664062
node_2: feature_name=RP11-532N4.2	feature_id[100].value <= threshold=566.5187683105469
node_3: feature_name=RP11-64D24.2	feature_id[105].value <= threshold=113.97726058959961
node_4: feature_name=FRMD5	feature_id[0].value <= threshold=541.3779296875
node_5: feature_name=PROS1	feature_id[46].value <= threshold=176.85578155517578
node_6: feature_name=ARHGAP26	feature_id[37].value > threshold=564.3819274902344
node_24: feature_name=XIST	feature_id[61].value <= threshold=48.557830810546875
Class: DCM
Rules_58	passed counts:13
node_0: feature_name=TMTC1	feature_id[5].value <= threshold=188.8633575439453
node_1: feature_name=ARHGAP24	feature_id[1].value <= threshold=1000.9732055664062
node_2: feature_name=RP11-532N4.2	feature_id[100].value <= threshold=566.5187683105469
node_3: feature_name=RP11-64D24.2	feature_id[105].value <= threshold=113.97726058959961
node_4: feature_name=FRMD5	feature_id[0].value <= threshold=541.3779296875
node_5: feature_name=PROS1	feature_id[46].value <= threshold=176.85578155517578
node_6: feature_name=ARHGAP26	feature_id[37].value <= threshold=564.3819274902344
node_7: feature_name=LTBP1	feature_id[31].value <= threshold=1217.880859375
node_8: feature_name=GPR153	feature_id[287].value <= threshold=12.606206893920898
node_9: feature_name=RP11-64D24.2	feature_id[105].value > threshold=84.71906661987305
node_15: feature_name=PHACTR4	feature_id[641].value > threshold=156.9791717529297
Class: Donor
Rules_59	passed counts:12
node_0: feature_name=TMTC1	feature_id[5].value > threshold=188.8633575439453
node_198: feature_name=PCDH9-AS2	feature_id[53].value <= threshold=375.5515899658203
node_199: feature_name=ART3	feature_id[35].value > threshold=245.87644958496094
node_327: feature_name=PIK3R1	feature_id[7].value <= threshold=638.000732421875
node_328: feature_name=RYR2	feature_id[48].value <= threshold=17757.677734375
node_329: feature_name=XIST	feature_id[61].value <= threshold=196.8894271850586
node_330: feature_name=TRPM7	feature_id[30].value > threshold=370.5916748046875
node_334: feature_name=RBMS3	feature_id[9].value > threshold=430.1021728515625
Class: DCM
Rules_60	passed counts:12
node_0: feature_name=TMTC1	feature_id[5].value <= threshold=188.8633575439453
node_1: feature_name=ARHGAP24	feature_id[1].value <= threshold=1000.9732055664062
node_2: feature_name=RP11-532N4.2	feature_id[100].value > threshold=566.5187683105469
node_88: feature_name=RASAL2	feature_id[89].value <= threshold=733.6218872070312
node_89: feature_name=FRMD5	feature_id[0].value <= threshold=840.5588684082031
node_90: feature_name=RYR2	feature_id[48].value > threshold=9954.9443359375
node_98: feature_name=PIK3R1	feature_id[7].value <= threshold=719.4896545410156
node_99: feature_name=RYR2	feature_id[48].value <= threshold=68162.34765625
node_100: feature_name=RASAL2	feature_id[89].value <= threshold=656.2859497070312
node_101: feature_name=FGD4	feature_id[78].value > threshold=518.6727600097656
node_127: feature_name=RYR2	feature_id[48].value <= threshold=15659.3876953125
Class: HF_HLHS
Rules_61	passed counts:11
node_0: feature_name=TMTC1	feature_id[5].value <= threshold=188.8633575439453
node_1: feature_name=ARHGAP24	feature_id[1].value > threshold=1000.9732055664062
node_161: feature_name=PCDH9-AS2	feature_id[53].value > threshold=253.4248504638672
node_183: feature_name=XIST	feature_id[61].value > threshold=109.84544372558594
node_191: feature_name=RASAL2	feature_id[89].value <= threshold=606.1741638183594
node_192: feature_name=RYR2	feature_id[48].value <= threshold=15557.927734375
Class: HCM
Rules_62	passed counts:11
node_0: feature_name=TMTC1	feature_id[5].value <= threshold=188.8633575439453
node_1: feature_name=ARHGAP24	feature_id[1].value > threshold=1000.9732055664062
node_161: feature_name=PCDH9-AS2	feature_id[53].value <= threshold=253.4248504638672
node_162: feature_name=FRMD5	feature_id[0].value <= threshold=390.538330078125
node_163: feature_name=RP11-532N4.2	feature_id[100].value <= threshold=671.1585693359375
node_164: feature_name=TMEM245	feature_id[74].value <= threshold=108.61454010009766
node_165: feature_name=CTD-3239E11.2	feature_id[148].value <= threshold=88.77841186523438
Class: TOF
Rules_63	passed counts:10
node_0: feature_name=TMTC1	feature_id[5].value > threshold=188.8633575439453
node_198: feature_name=PCDH9-AS2	feature_id[53].value <= threshold=375.5515899658203
node_199: feature_name=ART3	feature_id[35].value > threshold=245.87644958496094
node_327: feature_name=PIK3R1	feature_id[7].value > threshold=638.000732421875
node_355: feature_name=PACRG	feature_id[41].value > threshold=415.01611328125
node_363: feature_name=LINC00486	feature_id[88].value > threshold=169.64270782470703
node_371: feature_name=SOS1	feature_id[6].value <= threshold=293.04559326171875
node_372: feature_name=LINC00486	feature_id[88].value <= threshold=280.9977722167969
Class: HCM
Rules_64	passed counts:10
node_0: feature_name=TMTC1	feature_id[5].value > threshold=188.8633575439453
node_198: feature_name=PCDH9-AS2	feature_id[53].value <= threshold=375.5515899658203
node_199: feature_name=ART3	feature_id[35].value > threshold=245.87644958496094
node_327: feature_name=PIK3R1	feature_id[7].value <= threshold=638.000732421875
node_328: feature_name=RYR2	feature_id[48].value > threshold=17757.677734375
node_342: feature_name=VCL	feature_id[24].value > threshold=810.1253051757812
node_346: feature_name=RASAL2	feature_id[89].value > threshold=940.265869140625
Class: TOF
Rules_65	passed counts:10
node_0: feature_name=TMTC1	feature_id[5].value > threshold=188.8633575439453
node_198: feature_name=PCDH9-AS2	feature_id[53].value <= threshold=375.5515899658203
node_199: feature_name=ART3	feature_id[35].value <= threshold=245.87644958496094
node_200: feature_name=XIST	feature_id[61].value > threshold=181.81839752197266
node_278: feature_name=LINC00486	feature_id[88].value > threshold=341.18084716796875
node_308: feature_name=ARHGAP24	feature_id[1].value > threshold=756.1446838378906
node_320: feature_name=RASAL2	feature_id[89].value <= threshold=775.291748046875
node_321: feature_name=LTBP1	feature_id[31].value > threshold=815.9081115722656
Class: HCM
Rules_66	passed counts:10
node_0: feature_name=TMTC1	feature_id[5].value <= threshold=188.8633575439453
node_1: feature_name=ARHGAP24	feature_id[1].value > threshold=1000.9732055664062
node_161: feature_name=PCDH9-AS2	feature_id[53].value <= threshold=253.4248504638672
node_162: feature_name=FRMD5	feature_id[0].value <= threshold=390.538330078125
node_163: feature_name=RP11-532N4.2	feature_id[100].value <= threshold=671.1585693359375
node_164: feature_name=TMEM245	feature_id[74].value > threshold=108.61454010009766
node_170: feature_name=VPS13D	feature_id[377].value <= threshold=535.0619049072266
node_171: feature_name=MARK3	feature_id[25].value > threshold=209.6771011352539
Class: HCM
Rules_67	passed counts:10
node_0: feature_name=TMTC1	feature_id[5].value <= threshold=188.8633575439453
node_1: feature_name=ARHGAP24	feature_id[1].value <= threshold=1000.9732055664062
node_2: feature_name=RP11-532N4.2	feature_id[100].value <= threshold=566.5187683105469
node_3: feature_name=RP11-64D24.2	feature_id[105].value <= threshold=113.97726058959961
node_4: feature_name=FRMD5	feature_id[0].value <= threshold=541.3779296875
node_5: feature_name=PROS1	feature_id[46].value > threshold=176.85578155517578
node_33: feature_name=XIST	feature_id[61].value > threshold=108.20169067382812
node_35: feature_name=LARP4B	feature_id[114].value > threshold=88.92050170898438
Class: HCM
Rules_68	passed counts:9
node_0: feature_name=TMTC1	feature_id[5].value > threshold=188.8633575439453
node_198: feature_name=PCDH9-AS2	feature_id[53].value <= threshold=375.5515899658203
node_199: feature_name=ART3	feature_id[35].value > threshold=245.87644958496094
node_327: feature_name=PIK3R1	feature_id[7].value > threshold=638.000732421875
node_355: feature_name=PACRG	feature_id[41].value > threshold=415.01611328125
node_363: feature_name=LINC00486	feature_id[88].value <= threshold=169.64270782470703
node_364: feature_name=RP11-532N4.2	feature_id[100].value > threshold=843.219482421875
node_366: feature_name=LINGO1	feature_id[4].value > threshold=147.28766632080078
Class: TOF
Rules_69	passed counts:9
node_0: feature_name=TMTC1	feature_id[5].value > threshold=188.8633575439453
node_198: feature_name=PCDH9-AS2	feature_id[53].value <= threshold=375.5515899658203
node_199: feature_name=ART3	feature_id[35].value > threshold=245.87644958496094
node_327: feature_name=PIK3R1	feature_id[7].value <= threshold=638.000732421875
node_328: feature_name=RYR2	feature_id[48].value <= threshold=17757.677734375
node_329: feature_name=XIST	feature_id[61].value <= threshold=196.8894271850586
node_330: feature_name=TRPM7	feature_id[30].value <= threshold=370.5916748046875
node_331: feature_name=RP11-481J2.2	feature_id[80].value <= threshold=815.0547790527344
Class: HF_HLHS
Rules_70	passed counts:8
node_0: feature_name=TMTC1	feature_id[5].value > threshold=188.8633575439453
node_198: feature_name=PCDH9-AS2	feature_id[53].value <= threshold=375.5515899658203
node_199: feature_name=ART3	feature_id[35].value > threshold=245.87644958496094
node_327: feature_name=PIK3R1	feature_id[7].value > threshold=638.000732421875
node_355: feature_name=PACRG	feature_id[41].value <= threshold=415.01611328125
node_356: feature_name=XIST	feature_id[61].value > threshold=129.16558837890625
node_360: feature_name=ANK3	feature_id[135].value > threshold=1039.5800170898438
Class: TOF
Rules_71	passed counts:8
node_0: feature_name=TMTC1	feature_id[5].value > threshold=188.8633575439453
node_198: feature_name=PCDH9-AS2	feature_id[53].value <= threshold=375.5515899658203
node_199: feature_name=ART3	feature_id[35].value <= threshold=245.87644958496094
node_200: feature_name=XIST	feature_id[61].value > threshold=181.81839752197266
node_278: feature_name=LINC00486	feature_id[88].value > threshold=341.18084716796875
node_308: feature_name=ARHGAP24	feature_id[1].value <= threshold=756.1446838378906
node_309: feature_name=PIK3R1	feature_id[7].value > threshold=678.9616088867188
Class: HCM
Rules_72	passed counts:8
node_0: feature_name=TMTC1	feature_id[5].value > threshold=188.8633575439453
node_198: feature_name=PCDH9-AS2	feature_id[53].value <= threshold=375.5515899658203
node_199: feature_name=ART3	feature_id[35].value <= threshold=245.87644958496094
node_200: feature_name=XIST	feature_id[61].value <= threshold=181.81839752197266
node_201: feature_name=FRMD5	feature_id[0].value <= threshold=849.4630432128906
node_202: feature_name=RP11-532N4.2	feature_id[100].value <= threshold=838.7000122070312
node_203: feature_name=SOS1	feature_id[6].value > threshold=460.3526611328125
node_237: feature_name=PACRG	feature_id[41].value > threshold=401.88462829589844
node_241: feature_name=TRPM7	feature_id[30].value <= threshold=759.9637756347656
node_242: feature_name=RP11-309L24.2	feature_id[67].value <= threshold=144.8855438232422
Class: DCM
Rules_73	passed counts:8
node_0: feature_name=TMTC1	feature_id[5].value <= threshold=188.8633575439453
node_1: feature_name=ARHGAP24	feature_id[1].value <= threshold=1000.9732055664062
node_2: feature_name=RP11-532N4.2	feature_id[100].value > threshold=566.5187683105469
node_88: feature_name=RASAL2	feature_id[89].value <= threshold=733.6218872070312
node_89: feature_name=FRMD5	feature_id[0].value <= threshold=840.5588684082031
node_90: feature_name=RYR2	feature_id[48].value > threshold=9954.9443359375
node_98: feature_name=PIK3R1	feature_id[7].value > threshold=719.4896545410156
node_140: feature_name=RYR2	feature_id[48].value > threshold=20671.0078125
Class: Donor
Rules_74	passed counts:7
node_0: feature_name=TMTC1	feature_id[5].value > threshold=188.8633575439453
node_198: feature_name=PCDH9-AS2	feature_id[53].value <= threshold=375.5515899658203
node_199: feature_name=ART3	feature_id[35].value <= threshold=245.87644958496094
node_200: feature_name=XIST	feature_id[61].value <= threshold=181.81839752197266
node_201: feature_name=FRMD5	feature_id[0].value > threshold=849.4630432128906
node_273: feature_name=PIK3R1	feature_id[7].value > threshold=679.2144470214844
node_275: feature_name=HSPB7	feature_id[413].value <= threshold=343.4834442138672
Class: TOF
Rules_75	passed counts:7
node_0: feature_name=TMTC1	feature_id[5].value <= threshold=188.8633575439453
node_1: feature_name=ARHGAP24	feature_id[1].value <= threshold=1000.9732055664062
node_2: feature_name=RP11-532N4.2	feature_id[100].value <= threshold=566.5187683105469
node_3: feature_name=RP11-64D24.2	feature_id[105].value > threshold=113.97726058959961
node_43: feature_name=SORBS1	feature_id[8].value > threshold=2050.7596435546875
node_75: feature_name=EXOG	feature_id[77].value <= threshold=144.0066680908203
node_76: feature_name=MACF1	feature_id[798].value <= threshold=609.8140869140625
Class: Donor
Rules_76	passed counts:7
node_0: feature_name=TMTC1	feature_id[5].value <= threshold=188.8633575439453
node_1: feature_name=ARHGAP24	feature_id[1].value <= threshold=1000.9732055664062
node_2: feature_name=RP11-532N4.2	feature_id[100].value <= threshold=566.5187683105469
node_3: feature_name=RP11-64D24.2	feature_id[105].value > threshold=113.97726058959961
node_43: feature_name=SORBS1	feature_id[8].value <= threshold=2050.7596435546875
node_44: feature_name=ARHGAP26	feature_id[37].value > threshold=367.2334442138672
node_58: feature_name=FRMD5	feature_id[0].value <= threshold=682.3897094726562
node_59: feature_name=FOXP1	feature_id[82].value <= threshold=277.94874572753906
node_60: feature_name=PBX1	feature_id[17].value <= threshold=162.13866424560547
Class: HF_HLHS
Rules_77	passed counts:7
node_0: feature_name=TMTC1	feature_id[5].value <= threshold=188.8633575439453
node_1: feature_name=ARHGAP24	feature_id[1].value <= threshold=1000.9732055664062
node_2: feature_name=RP11-532N4.2	feature_id[100].value <= threshold=566.5187683105469
node_3: feature_name=RP11-64D24.2	feature_id[105].value <= threshold=113.97726058959961
node_4: feature_name=FRMD5	feature_id[0].value <= threshold=541.3779296875
node_5: feature_name=PROS1	feature_id[46].value <= threshold=176.85578155517578
node_6: feature_name=ARHGAP26	feature_id[37].value <= threshold=564.3819274902344
node_7: feature_name=LTBP1	feature_id[31].value > threshold=1217.880859375
node_21: feature_name=RP11-57H12.3	feature_id[126].value <= threshold=311.31109619140625
Class: HCM
Rules_78	passed counts:6
node_0: feature_name=TMTC1	feature_id[5].value > threshold=188.8633575439453
node_198: feature_name=PCDH9-AS2	feature_id[53].value <= threshold=375.5515899658203
node_199: feature_name=ART3	feature_id[35].value > threshold=245.87644958496094
node_327: feature_name=PIK3R1	feature_id[7].value > threshold=638.000732421875
node_355: feature_name=PACRG	feature_id[41].value > threshold=415.01611328125
node_363: feature_name=LINC00486	feature_id[88].value > threshold=169.64270782470703
node_371: feature_name=SOS1	feature_id[6].value > threshold=293.04559326171875
node_379: feature_name=TMTC1	feature_id[5].value > threshold=313.33229064941406
node_385: feature_name=RASAL2	feature_id[89].value > threshold=401.90818786621094
node_389: feature_name=C1orf172	feature_id[604].value <= threshold=244.88838958740234
node_390: feature_name=SZT2-AS1	feature_id[874].value <= threshold=63.922271728515625
node_391: feature_name=MYCL	feature_id[811].value <= threshold=62.344139099121094
node_392: feature_name=VCL	feature_id[24].value > threshold=424.6716766357422
node_398: feature_name=MTUS2	feature_id[94].value <= threshold=267.5178527832031
node_399: feature_name=VCL	feature_id[24].value > threshold=758.2493286132812
Class: TOF
Rules_79	passed counts:6
node_0: feature_name=TMTC1	feature_id[5].value > threshold=188.8633575439453
node_198: feature_name=PCDH9-AS2	feature_id[53].value <= threshold=375.5515899658203
node_199: feature_name=ART3	feature_id[35].value > threshold=245.87644958496094
node_327: feature_name=PIK3R1	feature_id[7].value <= threshold=638.000732421875
node_328: feature_name=RYR2	feature_id[48].value <= threshold=17757.677734375
node_329: feature_name=XIST	feature_id[61].value > threshold=196.8894271850586
node_337: feature_name=LINC00486	feature_id[88].value > threshold=355.18653869628906
node_339: feature_name=COL21A1	feature_id[92].value <= threshold=343.3562927246094
Class: Donor
Rules_80	passed counts:6
node_0: feature_name=TMTC1	feature_id[5].value > threshold=188.8633575439453
node_198: feature_name=PCDH9-AS2	feature_id[53].value <= threshold=375.5515899658203
node_199: feature_name=ART3	feature_id[35].value <= threshold=245.87644958496094
node_200: feature_name=XIST	feature_id[61].value <= threshold=181.81839752197266
node_201: feature_name=FRMD5	feature_id[0].value <= threshold=849.4630432128906
node_202: feature_name=RP11-532N4.2	feature_id[100].value <= threshold=838.7000122070312
node_203: feature_name=SOS1	feature_id[6].value <= threshold=460.3526611328125
node_204: feature_name=RASAL2	feature_id[89].value > threshold=501.50450134277344
node_210: feature_name=LINGO1	feature_id[4].value <= threshold=377.7693634033203
node_211: feature_name=RP11-184D12.1	feature_id[62].value > threshold=223.71553802490234
node_229: feature_name=VPS13D	feature_id[377].value > threshold=375.9407043457031
node_231: feature_name=PBX1	feature_id[17].value > threshold=134.2642364501953
Class: DCM
Rules_81	passed counts:6
node_0: feature_name=TMTC1	feature_id[5].value <= threshold=188.8633575439453
node_1: feature_name=ARHGAP24	feature_id[1].value > threshold=1000.9732055664062
node_161: feature_name=PCDH9-AS2	feature_id[53].value <= threshold=253.4248504638672
node_162: feature_name=FRMD5	feature_id[0].value <= threshold=390.538330078125
node_163: feature_name=RP11-532N4.2	feature_id[100].value <= threshold=671.1585693359375
node_164: feature_name=TMEM245	feature_id[74].value > threshold=108.61454010009766
node_170: feature_name=VPS13D	feature_id[377].value > threshold=535.0619049072266
Class: HF_HLHS
Rules_82	passed counts:6
node_0: feature_name=TMTC1	feature_id[5].value <= threshold=188.8633575439453
node_1: feature_name=ARHGAP24	feature_id[1].value <= threshold=1000.9732055664062
node_2: feature_name=RP11-532N4.2	feature_id[100].value > threshold=566.5187683105469
node_88: feature_name=RASAL2	feature_id[89].value > threshold=733.6218872070312
node_146: feature_name=XIST	feature_id[61].value <= threshold=408.1038360595703
node_147: feature_name=TRPM7	feature_id[30].value > threshold=685.0632629394531
node_157: feature_name=CFLAR	feature_id[22].value > threshold=729.9920349121094
Class: Donor
Rules_83	passed counts:6
node_0: feature_name=TMTC1	feature_id[5].value <= threshold=188.8633575439453
node_1: feature_name=ARHGAP24	feature_id[1].value <= threshold=1000.9732055664062
node_2: feature_name=RP11-532N4.2	feature_id[100].value > threshold=566.5187683105469
node_88: feature_name=RASAL2	feature_id[89].value <= threshold=733.6218872070312
node_89: feature_name=FRMD5	feature_id[0].value <= threshold=840.5588684082031
node_90: feature_name=RYR2	feature_id[48].value > threshold=9954.9443359375
node_98: feature_name=PIK3R1	feature_id[7].value <= threshold=719.4896545410156
node_99: feature_name=RYR2	feature_id[48].value > threshold=68162.34765625
node_137: feature_name=NFYC	feature_id[831].value <= threshold=132.7778663635254
Class: DCM
Rules_84	passed counts:6
node_0: feature_name=TMTC1	feature_id[5].value <= threshold=188.8633575439453
node_1: feature_name=ARHGAP24	feature_id[1].value <= threshold=1000.9732055664062
node_2: feature_name=RP11-532N4.2	feature_id[100].value > threshold=566.5187683105469
node_88: feature_name=RASAL2	feature_id[89].value <= threshold=733.6218872070312
node_89: feature_name=FRMD5	feature_id[0].value <= threshold=840.5588684082031
node_90: feature_name=RYR2	feature_id[48].value > threshold=9954.9443359375
node_98: feature_name=PIK3R1	feature_id[7].value <= threshold=719.4896545410156
node_99: feature_name=RYR2	feature_id[48].value <= threshold=68162.34765625
node_100: feature_name=RASAL2	feature_id[89].value <= threshold=656.2859497070312
node_101: feature_name=FGD4	feature_id[78].value <= threshold=518.6727600097656
node_102: feature_name=PIK3R1	feature_id[7].value <= threshold=675.5045471191406
node_103: feature_name=RHD	feature_id[556].value <= threshold=540.4454650878906
node_104: feature_name=RP11-223C24.1	feature_id[29].value > threshold=598.1759033203125
node_118: feature_name=RYR2	feature_id[48].value <= threshold=15911.56982421875
node_119: feature_name=FGD4	feature_id[78].value > threshold=325.6855010986328
Class: HF_HLHS
Rules_85	passed counts:6
node_0: feature_name=TMTC1	feature_id[5].value <= threshold=188.8633575439453
node_1: feature_name=ARHGAP24	feature_id[1].value <= threshold=1000.9732055664062
node_2: feature_name=RP11-532N4.2	feature_id[100].value <= threshold=566.5187683105469
node_3: feature_name=RP11-64D24.2	feature_id[105].value <= threshold=113.97726058959961
node_4: feature_name=FRMD5	feature_id[0].value <= threshold=541.3779296875
node_5: feature_name=PROS1	feature_id[46].value <= threshold=176.85578155517578
node_6: feature_name=ARHGAP26	feature_id[37].value > threshold=564.3819274902344
node_24: feature_name=XIST	feature_id[61].value > threshold=48.557830810546875
node_26: feature_name=SIK3	feature_id[75].value <= threshold=512.9051361083984
Class: Donor
Rules_86	passed counts:5
node_0: feature_name=TMTC1	feature_id[5].value > threshold=188.8633575439453
node_198: feature_name=PCDH9-AS2	feature_id[53].value > threshold=375.5515899658203
node_412: feature_name=XIST	feature_id[61].value <= threshold=193.48468017578125
node_413: feature_name=CBR4	feature_id[40].value > threshold=1089.4180908203125
node_431: feature_name=FAM46B	feature_id[606].value <= threshold=142.7755584716797
Class: DCM
Rules_87	passed counts:5
node_0: feature_name=TMTC1	feature_id[5].value > threshold=188.8633575439453
node_198: feature_name=PCDH9-AS2	feature_id[53].value <= threshold=375.5515899658203
node_199: feature_name=ART3	feature_id[35].value <= threshold=245.87644958496094
node_200: feature_name=XIST	feature_id[61].value > threshold=181.81839752197266
node_278: feature_name=LINC00486	feature_id[88].value > threshold=341.18084716796875
node_308: feature_name=ARHGAP24	feature_id[1].value > threshold=756.1446838378906
node_320: feature_name=RASAL2	feature_id[89].value <= threshold=775.291748046875
node_321: feature_name=LTBP1	feature_id[31].value <= threshold=815.9081115722656
node_322: feature_name=SEMA5A	feature_id[113].value <= threshold=470.0454559326172
Class: TOF
Rules_88	passed counts:5
node_0: feature_name=TMTC1	feature_id[5].value > threshold=188.8633575439453
node_198: feature_name=PCDH9-AS2	feature_id[53].value <= threshold=375.5515899658203
node_199: feature_name=ART3	feature_id[35].value <= threshold=245.87644958496094
node_200: feature_name=XIST	feature_id[61].value > threshold=181.81839752197266
node_278: feature_name=LINC00486	feature_id[88].value > threshold=341.18084716796875
node_308: feature_name=ARHGAP24	feature_id[1].value <= threshold=756.1446838378906
node_309: feature_name=PIK3R1	feature_id[7].value <= threshold=678.9616088867188
node_310: feature_name=XIST	feature_id[61].value <= threshold=337.6675109863281
node_311: feature_name=EIF2B3	feature_id[905].value <= threshold=57.73672103881836
Class: HCM
Rules_89	passed counts:5
node_0: feature_name=TMTC1	feature_id[5].value > threshold=188.8633575439453
node_198: feature_name=PCDH9-AS2	feature_id[53].value <= threshold=375.5515899658203
node_199: feature_name=ART3	feature_id[35].value <= threshold=245.87644958496094
node_200: feature_name=XIST	feature_id[61].value > threshold=181.81839752197266
node_278: feature_name=LINC00486	feature_id[88].value <= threshold=341.18084716796875
node_279: feature_name=PIK3R1	feature_id[7].value > threshold=345.3665008544922
node_289: feature_name=RP11-532N4.2	feature_id[100].value <= threshold=1089.2081909179688
node_290: feature_name=UPK3B	feature_id[117].value > threshold=558.8117370605469
node_302: feature_name=ARHGAP26	feature_id[37].value <= threshold=947.4413757324219
Class: Donor
Rules_90	passed counts:5
node_0: feature_name=TMTC1	feature_id[5].value > threshold=188.8633575439453
node_198: feature_name=PCDH9-AS2	feature_id[53].value <= threshold=375.5515899658203
node_199: feature_name=ART3	feature_id[35].value <= threshold=245.87644958496094
node_200: feature_name=XIST	feature_id[61].value <= threshold=181.81839752197266
node_201: feature_name=FRMD5	feature_id[0].value <= threshold=849.4630432128906
node_202: feature_name=RP11-532N4.2	feature_id[100].value > threshold=838.7000122070312
node_246: feature_name=VCL	feature_id[24].value > threshold=588.1632690429688
node_258: feature_name=LINGO1	feature_id[4].value <= threshold=389.96324157714844
node_259: feature_name=ARHGAP24	feature_id[1].value <= threshold=943.88232421875
node_260: feature_name=MAST4	feature_id[3].value > threshold=1565.1399536132812
Class: Donor
Rules_91	passed counts:5
node_0: feature_name=TMTC1	feature_id[5].value > threshold=188.8633575439453
node_198: feature_name=PCDH9-AS2	feature_id[53].value <= threshold=375.5515899658203
node_199: feature_name=ART3	feature_id[35].value <= threshold=245.87644958496094
node_200: feature_name=XIST	feature_id[61].value <= threshold=181.81839752197266
node_201: feature_name=FRMD5	feature_id[0].value <= threshold=849.4630432128906
node_202: feature_name=RP11-532N4.2	feature_id[100].value <= threshold=838.7000122070312
node_203: feature_name=SOS1	feature_id[6].value <= threshold=460.3526611328125
node_204: feature_name=RASAL2	feature_id[89].value > threshold=501.50450134277344
node_210: feature_name=LINGO1	feature_id[4].value <= threshold=377.7693634033203
node_211: feature_name=RP11-184D12.1	feature_id[62].value <= threshold=223.71553802490234
node_212: feature_name=PARD3	feature_id[50].value > threshold=908.5020446777344
node_224: feature_name=PER3	feature_id[309].value <= threshold=100.46870040893555
Class: HF_HLHS
Rules_92	passed counts:5
node_0: feature_name=TMTC1	feature_id[5].value > threshold=188.8633575439453
node_198: feature_name=PCDH9-AS2	feature_id[53].value <= threshold=375.5515899658203
node_199: feature_name=ART3	feature_id[35].value <= threshold=245.87644958496094
node_200: feature_name=XIST	feature_id[61].value <= threshold=181.81839752197266
node_201: feature_name=FRMD5	feature_id[0].value <= threshold=849.4630432128906
node_202: feature_name=RP11-532N4.2	feature_id[100].value <= threshold=838.7000122070312
node_203: feature_name=SOS1	feature_id[6].value <= threshold=460.3526611328125
node_204: feature_name=RASAL2	feature_id[89].value <= threshold=501.50450134277344
node_205: feature_name=RYR2	feature_id[48].value <= threshold=7294.36767578125
node_206: feature_name=TRPM3	feature_id[56].value > threshold=166.5318145751953
Class: HF_HLHS
Rules_93	passed counts:5
node_0: feature_name=TMTC1	feature_id[5].value > threshold=188.8633575439453
node_198: feature_name=PCDH9-AS2	feature_id[53].value <= threshold=375.5515899658203
node_199: feature_name=ART3	feature_id[35].value <= threshold=245.87644958496094
node_200: feature_name=XIST	feature_id[61].value <= threshold=181.81839752197266
node_201: feature_name=FRMD5	feature_id[0].value <= threshold=849.4630432128906
node_202: feature_name=RP11-532N4.2	feature_id[100].value <= threshold=838.7000122070312
node_203: feature_name=SOS1	feature_id[6].value <= threshold=460.3526611328125
node_204: feature_name=RASAL2	feature_id[89].value <= threshold=501.50450134277344
node_205: feature_name=RYR2	feature_id[48].value <= threshold=7294.36767578125
node_206: feature_name=TRPM3	feature_id[56].value <= threshold=166.5318145751953
Class: DCM
Rules_94	passed counts:5
node_0: feature_name=TMTC1	feature_id[5].value <= threshold=188.8633575439453
node_1: feature_name=ARHGAP24	feature_id[1].value <= threshold=1000.9732055664062
node_2: feature_name=RP11-532N4.2	feature_id[100].value > threshold=566.5187683105469
node_88: feature_name=RASAL2	feature_id[89].value <= threshold=733.6218872070312
node_89: feature_name=FRMD5	feature_id[0].value <= threshold=840.5588684082031
node_90: feature_name=RYR2	feature_id[48].value > threshold=9954.9443359375
node_98: feature_name=PIK3R1	feature_id[7].value <= threshold=719.4896545410156
node_99: feature_name=RYR2	feature_id[48].value <= threshold=68162.34765625
node_100: feature_name=RASAL2	feature_id[89].value <= threshold=656.2859497070312
node_101: feature_name=FGD4	feature_id[78].value <= threshold=518.6727600097656
node_102: feature_name=PIK3R1	feature_id[7].value > threshold=675.5045471191406
node_124: feature_name=MBOAT2	feature_id[27].value > threshold=42.222599029541016
Class: HCM
Rules_95	passed counts:5
node_0: feature_name=TMTC1	feature_id[5].value <= threshold=188.8633575439453
node_1: feature_name=ARHGAP24	feature_id[1].value <= threshold=1000.9732055664062
node_2: feature_name=RP11-532N4.2	feature_id[100].value <= threshold=566.5187683105469
node_3: feature_name=RP11-64D24.2	feature_id[105].value > threshold=113.97726058959961
node_43: feature_name=SORBS1	feature_id[8].value > threshold=2050.7596435546875
node_75: feature_name=EXOG	feature_id[77].value <= threshold=144.0066680908203
node_76: feature_name=MACF1	feature_id[798].value > threshold=609.8140869140625
node_78: feature_name=CBR4	feature_id[40].value > threshold=590.358154296875
Class: Neo_HLHS
Rules_96	passed counts:5
node_0: feature_name=TMTC1	feature_id[5].value <= threshold=188.8633575439453
node_1: feature_name=ARHGAP24	feature_id[1].value <= threshold=1000.9732055664062
node_2: feature_name=RP11-532N4.2	feature_id[100].value <= threshold=566.5187683105469
node_3: feature_name=RP11-64D24.2	feature_id[105].value <= threshold=113.97726058959961
node_4: feature_name=FRMD5	feature_id[0].value <= threshold=541.3779296875
node_5: feature_name=PROS1	feature_id[46].value > threshold=176.85578155517578
node_33: feature_name=XIST	feature_id[61].value > threshold=108.20169067382812
node_35: feature_name=LARP4B	feature_id[114].value <= threshold=88.92050170898438
node_36: feature_name=PBX1	feature_id[17].value <= threshold=487.2891387939453
Class: Donor
Rules_97	passed counts:5
node_0: feature_name=TMTC1	feature_id[5].value <= threshold=188.8633575439453
node_1: feature_name=ARHGAP24	feature_id[1].value <= threshold=1000.9732055664062
node_2: feature_name=RP11-532N4.2	feature_id[100].value <= threshold=566.5187683105469
node_3: feature_name=RP11-64D24.2	feature_id[105].value <= threshold=113.97726058959961
node_4: feature_name=FRMD5	feature_id[0].value <= threshold=541.3779296875
node_5: feature_name=PROS1	feature_id[46].value <= threshold=176.85578155517578
node_6: feature_name=ARHGAP26	feature_id[37].value <= threshold=564.3819274902344
node_7: feature_name=LTBP1	feature_id[31].value <= threshold=1217.880859375
node_8: feature_name=GPR153	feature_id[287].value <= threshold=12.606206893920898
node_9: feature_name=RP11-64D24.2	feature_id[105].value <= threshold=84.71906661987305
node_10: feature_name=WRAP73	feature_id[262].value > threshold=186.2795867919922
node_12: feature_name=JUN	feature_id[86].value <= threshold=115.07479858398438
Class: Donor
Rules_98	passed counts:4
node_0: feature_name=TMTC1	feature_id[5].value > threshold=188.8633575439453
node_198: feature_name=PCDH9-AS2	feature_id[53].value <= threshold=375.5515899658203
node_199: feature_name=ART3	feature_id[35].value > threshold=245.87644958496094
node_327: feature_name=PIK3R1	feature_id[7].value > threshold=638.000732421875
node_355: feature_name=PACRG	feature_id[41].value > threshold=415.01611328125
node_363: feature_name=LINC00486	feature_id[88].value > threshold=169.64270782470703
node_371: feature_name=SOS1	feature_id[6].value > threshold=293.04559326171875
node_379: feature_name=TMTC1	feature_id[5].value <= threshold=313.33229064941406
node_380: feature_name=CTD-3239E11.2	feature_id[148].value <= threshold=67.9071044921875
Class: HCM
Rules_99	passed counts:4
node_0: feature_name=TMTC1	feature_id[5].value > threshold=188.8633575439453
node_198: feature_name=PCDH9-AS2	feature_id[53].value <= threshold=375.5515899658203
node_199: feature_name=ART3	feature_id[35].value > threshold=245.87644958496094
node_327: feature_name=PIK3R1	feature_id[7].value > threshold=638.000732421875
node_355: feature_name=PACRG	feature_id[41].value <= threshold=415.01611328125
node_356: feature_name=XIST	feature_id[61].value <= threshold=129.16558837890625
node_357: feature_name=SLC25A12	feature_id[142].value <= threshold=271.4164733886719
Class: DCM
Rules_100	passed counts:4
node_0: feature_name=TMTC1	feature_id[5].value > threshold=188.8633575439453
node_198: feature_name=PCDH9-AS2	feature_id[53].value <= threshold=375.5515899658203
node_199: feature_name=ART3	feature_id[35].value > threshold=245.87644958496094
node_327: feature_name=PIK3R1	feature_id[7].value <= threshold=638.000732421875
node_328: feature_name=RYR2	feature_id[48].value > threshold=17757.677734375
node_342: feature_name=VCL	feature_id[24].value > threshold=810.1253051757812
node_346: feature_name=RASAL2	feature_id[89].value <= threshold=940.265869140625
node_347: feature_name=RP5-864K19.4	feature_id[793].value > threshold=516.8418426513672
Class: HCM
Rules_101	passed counts:4
node_0: feature_name=TMTC1	feature_id[5].value > threshold=188.8633575439453
node_198: feature_name=PCDH9-AS2	feature_id[53].value <= threshold=375.5515899658203
node_199: feature_name=ART3	feature_id[35].value > threshold=245.87644958496094
node_327: feature_name=PIK3R1	feature_id[7].value <= threshold=638.000732421875
node_328: feature_name=RYR2	feature_id[48].value <= threshold=17757.677734375
node_329: feature_name=XIST	feature_id[61].value > threshold=196.8894271850586
node_337: feature_name=LINC00486	feature_id[88].value > threshold=355.18653869628906
node_339: feature_name=COL21A1	feature_id[92].value > threshold=343.3562927246094
Class: TOF
Rules_102	passed counts:4
node_0: feature_name=TMTC1	feature_id[5].value > threshold=188.8633575439453
node_198: feature_name=PCDH9-AS2	feature_id[53].value <= threshold=375.5515899658203
node_199: feature_name=ART3	feature_id[35].value > threshold=245.87644958496094
node_327: feature_name=PIK3R1	feature_id[7].value <= threshold=638.000732421875
node_328: feature_name=RYR2	feature_id[48].value <= threshold=17757.677734375
node_329: feature_name=XIST	feature_id[61].value <= threshold=196.8894271850586
node_330: feature_name=TRPM7	feature_id[30].value > threshold=370.5916748046875
node_334: feature_name=RBMS3	feature_id[9].value <= threshold=430.1021728515625
Class: Donor
Rules_103	passed counts:4
node_0: feature_name=TMTC1	feature_id[5].value > threshold=188.8633575439453
node_198: feature_name=PCDH9-AS2	feature_id[53].value <= threshold=375.5515899658203
node_199: feature_name=ART3	feature_id[35].value <= threshold=245.87644958496094
node_200: feature_name=XIST	feature_id[61].value > threshold=181.81839752197266
node_278: feature_name=LINC00486	feature_id[88].value <= threshold=341.18084716796875
node_279: feature_name=PIK3R1	feature_id[7].value > threshold=345.3665008544922
node_289: feature_name=RP11-532N4.2	feature_id[100].value <= threshold=1089.2081909179688
node_290: feature_name=UPK3B	feature_id[117].value <= threshold=558.8117370605469
node_291: feature_name=RP11-223C24.1	feature_id[29].value <= threshold=42.06275939941406
node_292: feature_name=FCHSD2	feature_id[70].value <= threshold=302.9722595214844
Class: HCM
Rules_104	passed counts:4
node_0: feature_name=TMTC1	feature_id[5].value <= threshold=188.8633575439453
node_1: feature_name=ARHGAP24	feature_id[1].value <= threshold=1000.9732055664062
node_2: feature_name=RP11-532N4.2	feature_id[100].value > threshold=566.5187683105469
node_88: feature_name=RASAL2	feature_id[89].value > threshold=733.6218872070312
node_146: feature_name=XIST	feature_id[61].value <= threshold=408.1038360595703
node_147: feature_name=TRPM7	feature_id[30].value <= threshold=685.0632629394531
node_148: feature_name=CBLB	feature_id[2].value <= threshold=610.0087585449219
node_149: feature_name=PRDM16	feature_id[254].value > threshold=440.2678680419922
Class: Neo_HLHS
Rules_105	passed counts:4
node_0: feature_name=TMTC1	feature_id[5].value <= threshold=188.8633575439453
node_1: feature_name=ARHGAP24	feature_id[1].value <= threshold=1000.9732055664062
node_2: feature_name=RP11-532N4.2	feature_id[100].value > threshold=566.5187683105469
node_88: feature_name=RASAL2	feature_id[89].value <= threshold=733.6218872070312
node_89: feature_name=FRMD5	feature_id[0].value <= threshold=840.5588684082031
node_90: feature_name=RYR2	feature_id[48].value > threshold=9954.9443359375
node_98: feature_name=PIK3R1	feature_id[7].value <= threshold=719.4896545410156
node_99: feature_name=RYR2	feature_id[48].value <= threshold=68162.34765625
node_100: feature_name=RASAL2	feature_id[89].value > threshold=656.2859497070312
node_130: feature_name=RP13-270P17.2	feature_id[36].value > threshold=293.86978912353516
node_132: feature_name=RBMS3	feature_id[9].value > threshold=322.5297546386719
node_134: feature_name=NMNAT1	feature_id[338].value <= threshold=41.614646911621094
Class: Donor
Rules_106	passed counts:4
node_0: feature_name=TMTC1	feature_id[5].value <= threshold=188.8633575439453
node_1: feature_name=ARHGAP24	feature_id[1].value <= threshold=1000.9732055664062
node_2: feature_name=RP11-532N4.2	feature_id[100].value <= threshold=566.5187683105469
node_3: feature_name=RP11-64D24.2	feature_id[105].value <= threshold=113.97726058959961
node_4: feature_name=FRMD5	feature_id[0].value <= threshold=541.3779296875
node_5: feature_name=PROS1	feature_id[46].value <= threshold=176.85578155517578
node_6: feature_name=ARHGAP26	feature_id[37].value <= threshold=564.3819274902344
node_7: feature_name=LTBP1	feature_id[31].value <= threshold=1217.880859375
node_8: feature_name=GPR153	feature_id[287].value <= threshold=12.606206893920898
node_9: feature_name=RP11-64D24.2	feature_id[105].value > threshold=84.71906661987305
node_15: feature_name=PHACTR4	feature_id[641].value <= threshold=156.9791717529297
node_16: feature_name=ARID1A	feature_id[595].value > threshold=88.16261291503906
Class: DCM
Rules_107	passed counts:3
node_0: feature_name=TMTC1	feature_id[5].value > threshold=188.8633575439453
node_198: feature_name=PCDH9-AS2	feature_id[53].value > threshold=375.5515899658203
node_412: feature_name=XIST	feature_id[61].value <= threshold=193.48468017578125
node_413: feature_name=CBR4	feature_id[40].value <= threshold=1089.4180908203125
node_414: feature_name=PBX1	feature_id[17].value > threshold=879.4210815429688
node_428: feature_name=MYL4	feature_id[11].value > threshold=349.7998962402344
Class: TOF
Rules_108	passed counts:3
node_0: feature_name=TMTC1	feature_id[5].value > threshold=188.8633575439453
node_198: feature_name=PCDH9-AS2	feature_id[53].value <= threshold=375.5515899658203
node_199: feature_name=ART3	feature_id[35].value > threshold=245.87644958496094
node_327: feature_name=PIK3R1	feature_id[7].value > threshold=638.000732421875
node_355: feature_name=PACRG	feature_id[41].value > threshold=415.01611328125
node_363: feature_name=LINC00486	feature_id[88].value > threshold=169.64270782470703
node_371: feature_name=SOS1	feature_id[6].value > threshold=293.04559326171875
node_379: feature_name=TMTC1	feature_id[5].value > threshold=313.33229064941406
node_385: feature_name=RASAL2	feature_id[89].value > threshold=401.90818786621094
node_389: feature_name=C1orf172	feature_id[604].value <= threshold=244.88838958740234
node_390: feature_name=SZT2-AS1	feature_id[874].value <= threshold=63.922271728515625
node_391: feature_name=MYCL	feature_id[811].value <= threshold=62.344139099121094
node_392: feature_name=VCL	feature_id[24].value > threshold=424.6716766357422
node_398: feature_name=MTUS2	feature_id[94].value > threshold=267.5178527832031
node_402: feature_name=SOS1	feature_id[6].value > threshold=941.3400573730469
node_404: feature_name=PBX1	feature_id[17].value <= threshold=950.1649780273438
node_405: feature_name=TINAGL1	feature_id[677].value <= threshold=271.8350410461426
Class: HF_HLHS
Rules_109	passed counts:3
node_0: feature_name=TMTC1	feature_id[5].value > threshold=188.8633575439453
node_198: feature_name=PCDH9-AS2	feature_id[53].value <= threshold=375.5515899658203
node_199: feature_name=ART3	feature_id[35].value > threshold=245.87644958496094
node_327: feature_name=PIK3R1	feature_id[7].value > threshold=638.000732421875
node_355: feature_name=PACRG	feature_id[41].value > threshold=415.01611328125
node_363: feature_name=LINC00486	feature_id[88].value > threshold=169.64270782470703
node_371: feature_name=SOS1	feature_id[6].value > threshold=293.04559326171875
node_379: feature_name=TMTC1	feature_id[5].value <= threshold=313.33229064941406
node_380: feature_name=CTD-3239E11.2	feature_id[148].value > threshold=67.9071044921875
node_382: feature_name=EIF2AK3	feature_id[141].value <= threshold=128.0737762451172
Class: TOF
Rules_110	passed counts:3
node_0: feature_name=TMTC1	feature_id[5].value > threshold=188.8633575439453
node_198: feature_name=PCDH9-AS2	feature_id[53].value <= threshold=375.5515899658203
node_199: feature_name=ART3	feature_id[35].value <= threshold=245.87644958496094
node_200: feature_name=XIST	feature_id[61].value > threshold=181.81839752197266
node_278: feature_name=LINC00486	feature_id[88].value > threshold=341.18084716796875
node_308: feature_name=ARHGAP24	feature_id[1].value <= threshold=756.1446838378906
node_309: feature_name=PIK3R1	feature_id[7].value <= threshold=678.9616088867188
node_310: feature_name=XIST	feature_id[61].value > threshold=337.6675109863281
node_314: feature_name=MYL4	feature_id[11].value > threshold=556.4698333740234
Class: HCM
Rules_111	passed counts:3
node_0: feature_name=TMTC1	feature_id[5].value > threshold=188.8633575439453
node_198: feature_name=PCDH9-AS2	feature_id[53].value <= threshold=375.5515899658203
node_199: feature_name=ART3	feature_id[35].value <= threshold=245.87644958496094
node_200: feature_name=XIST	feature_id[61].value > threshold=181.81839752197266
node_278: feature_name=LINC00486	feature_id[88].value <= threshold=341.18084716796875
node_279: feature_name=PIK3R1	feature_id[7].value > threshold=345.3665008544922
node_289: feature_name=RP11-532N4.2	feature_id[100].value <= threshold=1089.2081909179688
node_290: feature_name=UPK3B	feature_id[117].value <= threshold=558.8117370605469
node_291: feature_name=RP11-223C24.1	feature_id[29].value <= threshold=42.06275939941406
node_292: feature_name=FCHSD2	feature_id[70].value > threshold=302.9722595214844
node_294: feature_name=VPS13D	feature_id[377].value > threshold=251.02979278564453
Class: Donor
Rules_112	passed counts:3
node_0: feature_name=TMTC1	feature_id[5].value > threshold=188.8633575439453
node_198: feature_name=PCDH9-AS2	feature_id[53].value <= threshold=375.5515899658203
node_199: feature_name=ART3	feature_id[35].value <= threshold=245.87644958496094
node_200: feature_name=XIST	feature_id[61].value <= threshold=181.81839752197266
node_201: feature_name=FRMD5	feature_id[0].value <= threshold=849.4630432128906
node_202: feature_name=RP11-532N4.2	feature_id[100].value <= threshold=838.7000122070312
node_203: feature_name=SOS1	feature_id[6].value <= threshold=460.3526611328125
node_204: feature_name=RASAL2	feature_id[89].value > threshold=501.50450134277344
node_210: feature_name=LINGO1	feature_id[4].value > threshold=377.7693634033203
node_234: feature_name=RP11-64D24.2	feature_id[105].value <= threshold=115.66849517822266
Class: Neo_HLHS
Rules_113	passed counts:3
node_0: feature_name=TMTC1	feature_id[5].value > threshold=188.8633575439453
node_198: feature_name=PCDH9-AS2	feature_id[53].value <= threshold=375.5515899658203
node_199: feature_name=ART3	feature_id[35].value <= threshold=245.87644958496094
node_200: feature_name=XIST	feature_id[61].value <= threshold=181.81839752197266
node_201: feature_name=FRMD5	feature_id[0].value <= threshold=849.4630432128906
node_202: feature_name=RP11-532N4.2	feature_id[100].value <= threshold=838.7000122070312
node_203: feature_name=SOS1	feature_id[6].value <= threshold=460.3526611328125
node_204: feature_name=RASAL2	feature_id[89].value > threshold=501.50450134277344
node_210: feature_name=LINGO1	feature_id[4].value <= threshold=377.7693634033203
node_211: feature_name=RP11-184D12.1	feature_id[62].value <= threshold=223.71553802490234
node_212: feature_name=PARD3	feature_id[50].value > threshold=908.5020446777344
node_224: feature_name=PER3	feature_id[309].value > threshold=100.46870040893555
node_226: feature_name=FCHSD2	feature_id[70].value > threshold=893.4222412109375
Class: Neo_HLHS
Rules_114	passed counts:3
node_0: feature_name=TMTC1	feature_id[5].value > threshold=188.8633575439453
node_198: feature_name=PCDH9-AS2	feature_id[53].value <= threshold=375.5515899658203
node_199: feature_name=ART3	feature_id[35].value <= threshold=245.87644958496094
node_200: feature_name=XIST	feature_id[61].value <= threshold=181.81839752197266
node_201: feature_name=FRMD5	feature_id[0].value <= threshold=849.4630432128906
node_202: feature_name=RP11-532N4.2	feature_id[100].value <= threshold=838.7000122070312
node_203: feature_name=SOS1	feature_id[6].value <= threshold=460.3526611328125
node_204: feature_name=RASAL2	feature_id[89].value > threshold=501.50450134277344
node_210: feature_name=LINGO1	feature_id[4].value <= threshold=377.7693634033203
node_211: feature_name=RP11-184D12.1	feature_id[62].value <= threshold=223.71553802490234
node_212: feature_name=PARD3	feature_id[50].value <= threshold=908.5020446777344
node_213: feature_name=CTD-2336H13.2	feature_id[93].value > threshold=149.50930786132812
Class: HF_HLHS
Rules_115	passed counts:3
node_0: feature_name=TMTC1	feature_id[5].value > threshold=188.8633575439453
node_198: feature_name=PCDH9-AS2	feature_id[53].value <= threshold=375.5515899658203
node_199: feature_name=ART3	feature_id[35].value <= threshold=245.87644958496094
node_200: feature_name=XIST	feature_id[61].value <= threshold=181.81839752197266
node_201: feature_name=FRMD5	feature_id[0].value <= threshold=849.4630432128906
node_202: feature_name=RP11-532N4.2	feature_id[100].value <= threshold=838.7000122070312
node_203: feature_name=SOS1	feature_id[6].value <= threshold=460.3526611328125
node_204: feature_name=RASAL2	feature_id[89].value > threshold=501.50450134277344
node_210: feature_name=LINGO1	feature_id[4].value <= threshold=377.7693634033203
node_211: feature_name=RP11-184D12.1	feature_id[62].value <= threshold=223.71553802490234
node_212: feature_name=PARD3	feature_id[50].value <= threshold=908.5020446777344
node_213: feature_name=CTD-2336H13.2	feature_id[93].value <= threshold=149.50930786132812
node_214: feature_name=VCL	feature_id[24].value <= threshold=287.93565368652344
node_215: feature_name=PHACTR4	feature_id[641].value > threshold=117.43981170654297
Class: Donor
Rules_116	passed counts:3
node_0: feature_name=TMTC1	feature_id[5].value <= threshold=188.8633575439453
node_1: feature_name=ARHGAP24	feature_id[1].value > threshold=1000.9732055664062
node_161: feature_name=PCDH9-AS2	feature_id[53].value > threshold=253.4248504638672
node_183: feature_name=XIST	feature_id[61].value > threshold=109.84544372558594
node_191: feature_name=RASAL2	feature_id[89].value > threshold=606.1741638183594
node_195: feature_name=SDHB	feature_id[440].value <= threshold=82.76775360107422
Class: TOF
Rules_117	passed counts:3
node_0: feature_name=TMTC1	feature_id[5].value <= threshold=188.8633575439453
node_1: feature_name=ARHGAP24	feature_id[1].value <= threshold=1000.9732055664062
node_2: feature_name=RP11-532N4.2	feature_id[100].value <= threshold=566.5187683105469
node_3: feature_name=RP11-64D24.2	feature_id[105].value > threshold=113.97726058959961
node_43: feature_name=SORBS1	feature_id[8].value <= threshold=2050.7596435546875
node_44: feature_name=ARHGAP26	feature_id[37].value > threshold=367.2334442138672
node_58: feature_name=FRMD5	feature_id[0].value <= threshold=682.3897094726562
node_59: feature_name=FOXP1	feature_id[82].value > threshold=277.94874572753906
node_67: feature_name=XIST	feature_id[61].value > threshold=89.06305694580078
node_69: feature_name=RP11-532N4.2	feature_id[100].value > threshold=376.62989807128906
Class: Donor
Rules_118	passed counts:3
node_0: feature_name=TMTC1	feature_id[5].value <= threshold=188.8633575439453
node_1: feature_name=ARHGAP24	feature_id[1].value <= threshold=1000.9732055664062
node_2: feature_name=RP11-532N4.2	feature_id[100].value <= threshold=566.5187683105469
node_3: feature_name=RP11-64D24.2	feature_id[105].value > threshold=113.97726058959961
node_43: feature_name=SORBS1	feature_id[8].value <= threshold=2050.7596435546875
node_44: feature_name=ARHGAP26	feature_id[37].value > threshold=367.2334442138672
node_58: feature_name=FRMD5	feature_id[0].value <= threshold=682.3897094726562
node_59: feature_name=FOXP1	feature_id[82].value <= threshold=277.94874572753906
node_60: feature_name=PBX1	feature_id[17].value > threshold=162.13866424560547
node_62: feature_name=PROS1	feature_id[46].value > threshold=88.65248107910156
Class: HCM
Rules_119	passed counts:3
node_0: feature_name=TMTC1	feature_id[5].value <= threshold=188.8633575439453
node_1: feature_name=ARHGAP24	feature_id[1].value <= threshold=1000.9732055664062
node_2: feature_name=RP11-532N4.2	feature_id[100].value <= threshold=566.5187683105469
node_3: feature_name=RP11-64D24.2	feature_id[105].value > threshold=113.97726058959961
node_43: feature_name=SORBS1	feature_id[8].value <= threshold=2050.7596435546875
node_44: feature_name=ARHGAP26	feature_id[37].value <= threshold=367.2334442138672
node_45: feature_name=RP13-270P17.2	feature_id[36].value > threshold=322.37486267089844
node_53: feature_name=PRDM16	feature_id[254].value <= threshold=87.24481201171875
Class: HCM
Rules_120	passed counts:2
node_0: feature_name=TMTC1	feature_id[5].value > threshold=188.8633575439453
node_198: feature_name=PCDH9-AS2	feature_id[53].value > threshold=375.5515899658203
node_412: feature_name=XIST	feature_id[61].value > threshold=193.48468017578125
node_434: feature_name=RASAL2	feature_id[89].value <= threshold=824.4735717773438
node_435: feature_name=LINC00969	feature_id[10].value <= threshold=757.3709106445312
node_436: feature_name=FGD4	feature_id[78].value <= threshold=94.53582763671875
Class: Donor
Rules_121	passed counts:2
node_0: feature_name=TMTC1	feature_id[5].value > threshold=188.8633575439453
node_198: feature_name=PCDH9-AS2	feature_id[53].value <= threshold=375.5515899658203
node_199: feature_name=ART3	feature_id[35].value > threshold=245.87644958496094
node_327: feature_name=PIK3R1	feature_id[7].value > threshold=638.000732421875
node_355: feature_name=PACRG	feature_id[41].value > threshold=415.01611328125
node_363: feature_name=LINC00486	feature_id[88].value > threshold=169.64270782470703
node_371: feature_name=SOS1	feature_id[6].value > threshold=293.04559326171875
node_379: feature_name=TMTC1	feature_id[5].value > threshold=313.33229064941406
node_385: feature_name=RASAL2	feature_id[89].value > threshold=401.90818786621094
node_389: feature_name=C1orf172	feature_id[604].value <= threshold=244.88838958740234
node_390: feature_name=SZT2-AS1	feature_id[874].value <= threshold=63.922271728515625
node_391: feature_name=MYCL	feature_id[811].value <= threshold=62.344139099121094
node_392: feature_name=VCL	feature_id[24].value > threshold=424.6716766357422
node_398: feature_name=MTUS2	feature_id[94].value <= threshold=267.5178527832031
node_399: feature_name=VCL	feature_id[24].value <= threshold=758.2493286132812
Class: HCM
Rules_122	passed counts:2
node_0: feature_name=TMTC1	feature_id[5].value > threshold=188.8633575439453
node_198: feature_name=PCDH9-AS2	feature_id[53].value <= threshold=375.5515899658203
node_199: feature_name=ART3	feature_id[35].value > threshold=245.87644958496094
node_327: feature_name=PIK3R1	feature_id[7].value > threshold=638.000732421875
node_355: feature_name=PACRG	feature_id[41].value > threshold=415.01611328125
node_363: feature_name=LINC00486	feature_id[88].value > threshold=169.64270782470703
node_371: feature_name=SOS1	feature_id[6].value > threshold=293.04559326171875
node_379: feature_name=TMTC1	feature_id[5].value > threshold=313.33229064941406
node_385: feature_name=RASAL2	feature_id[89].value > threshold=401.90818786621094
node_389: feature_name=C1orf172	feature_id[604].value <= threshold=244.88838958740234
node_390: feature_name=SZT2-AS1	feature_id[874].value <= threshold=63.922271728515625
node_391: feature_name=MYCL	feature_id[811].value <= threshold=62.344139099121094
node_392: feature_name=VCL	feature_id[24].value <= threshold=424.6716766357422
node_393: feature_name=LINGO1	feature_id[4].value > threshold=162.33766174316406
Class: TOF
Rules_123	passed counts:2
node_0: feature_name=TMTC1	feature_id[5].value > threshold=188.8633575439453
node_198: feature_name=PCDH9-AS2	feature_id[53].value <= threshold=375.5515899658203
node_199: feature_name=ART3	feature_id[35].value > threshold=245.87644958496094
node_327: feature_name=PIK3R1	feature_id[7].value > threshold=638.000732421875
node_355: feature_name=PACRG	feature_id[41].value > threshold=415.01611328125
node_363: feature_name=LINC00486	feature_id[88].value > threshold=169.64270782470703
node_371: feature_name=SOS1	feature_id[6].value > threshold=293.04559326171875
node_379: feature_name=TMTC1	feature_id[5].value > threshold=313.33229064941406
node_385: feature_name=RASAL2	feature_id[89].value <= threshold=401.90818786621094
node_386: feature_name=RERE	feature_id[318].value > threshold=341.30567932128906
Class: Donor
Rules_124	passed counts:2
node_0: feature_name=TMTC1	feature_id[5].value > threshold=188.8633575439453
node_198: feature_name=PCDH9-AS2	feature_id[53].value <= threshold=375.5515899658203
node_199: feature_name=ART3	feature_id[35].value > threshold=245.87644958496094
node_327: feature_name=PIK3R1	feature_id[7].value > threshold=638.000732421875
node_355: feature_name=PACRG	feature_id[41].value > threshold=415.01611328125
node_363: feature_name=LINC00486	feature_id[88].value > threshold=169.64270782470703
node_371: feature_name=SOS1	feature_id[6].value > threshold=293.04559326171875
node_379: feature_name=TMTC1	feature_id[5].value <= threshold=313.33229064941406
node_380: feature_name=CTD-3239E11.2	feature_id[148].value > threshold=67.9071044921875
node_382: feature_name=EIF2AK3	feature_id[141].value > threshold=128.0737762451172
Class: HF_HLHS
Rules_125	passed counts:2
node_0: feature_name=TMTC1	feature_id[5].value > threshold=188.8633575439453
node_198: feature_name=PCDH9-AS2	feature_id[53].value <= threshold=375.5515899658203
node_199: feature_name=ART3	feature_id[35].value > threshold=245.87644958496094
node_327: feature_name=PIK3R1	feature_id[7].value > threshold=638.000732421875
node_355: feature_name=PACRG	feature_id[41].value > threshold=415.01611328125
node_363: feature_name=LINC00486	feature_id[88].value <= threshold=169.64270782470703
node_364: feature_name=RP11-532N4.2	feature_id[100].value > threshold=843.219482421875
node_366: feature_name=LINGO1	feature_id[4].value <= threshold=147.28766632080078
node_367: feature_name=HIVEP3	feature_id[842].value <= threshold=255.85828399658203
Class: HF_HLHS
Rules_126	passed counts:2
node_0: feature_name=TMTC1	feature_id[5].value > threshold=188.8633575439453
node_198: feature_name=PCDH9-AS2	feature_id[53].value <= threshold=375.5515899658203
node_199: feature_name=ART3	feature_id[35].value > threshold=245.87644958496094
node_327: feature_name=PIK3R1	feature_id[7].value <= threshold=638.000732421875
node_328: feature_name=RYR2	feature_id[48].value > threshold=17757.677734375
node_342: feature_name=VCL	feature_id[24].value > threshold=810.1253051757812
node_346: feature_name=RASAL2	feature_id[89].value <= threshold=940.265869140625
node_347: feature_name=RP5-864K19.4	feature_id[793].value <= threshold=516.8418426513672
node_348: feature_name=HSPB7	feature_id[413].value <= threshold=383.9109344482422
Class: HF_HLHS
Rules_127	passed counts:2
node_0: feature_name=TMTC1	feature_id[5].value > threshold=188.8633575439453
node_198: feature_name=PCDH9-AS2	feature_id[53].value <= threshold=375.5515899658203
node_199: feature_name=ART3	feature_id[35].value > threshold=245.87644958496094
node_327: feature_name=PIK3R1	feature_id[7].value <= threshold=638.000732421875
node_328: feature_name=RYR2	feature_id[48].value <= threshold=17757.677734375
node_329: feature_name=XIST	feature_id[61].value <= threshold=196.8894271850586
node_330: feature_name=TRPM7	feature_id[30].value <= threshold=370.5916748046875
node_331: feature_name=RP11-481J2.2	feature_id[80].value > threshold=815.0547790527344
Class: TOF
Rules_128	passed counts:2
node_0: feature_name=TMTC1	feature_id[5].value > threshold=188.8633575439453
node_198: feature_name=PCDH9-AS2	feature_id[53].value <= threshold=375.5515899658203
node_199: feature_name=ART3	feature_id[35].value <= threshold=245.87644958496094
node_200: feature_name=XIST	feature_id[61].value <= threshold=181.81839752197266
node_201: feature_name=FRMD5	feature_id[0].value <= threshold=849.4630432128906
node_202: feature_name=RP11-532N4.2	feature_id[100].value > threshold=838.7000122070312
node_246: feature_name=VCL	feature_id[24].value > threshold=588.1632690429688
node_258: feature_name=LINGO1	feature_id[4].value <= threshold=389.96324157714844
node_259: feature_name=ARHGAP24	feature_id[1].value > threshold=943.88232421875
node_265: feature_name=SOS1	feature_id[6].value <= threshold=294.1559753417969
node_266: feature_name=FOXP1	feature_id[82].value > threshold=713.4567260742188
Class: DCM
Rules_129	passed counts:2
node_0: feature_name=TMTC1	feature_id[5].value > threshold=188.8633575439453
node_198: feature_name=PCDH9-AS2	feature_id[53].value <= threshold=375.5515899658203
node_199: feature_name=ART3	feature_id[35].value <= threshold=245.87644958496094
node_200: feature_name=XIST	feature_id[61].value <= threshold=181.81839752197266
node_201: feature_name=FRMD5	feature_id[0].value <= threshold=849.4630432128906
node_202: feature_name=RP11-532N4.2	feature_id[100].value > threshold=838.7000122070312
node_246: feature_name=VCL	feature_id[24].value <= threshold=588.1632690429688
node_247: feature_name=PBX1	feature_id[17].value > threshold=375.4168395996094
node_255: feature_name=AASS	feature_id[66].value > threshold=311.33302307128906
Class: DCM
Rules_130	passed counts:2
node_0: feature_name=TMTC1	feature_id[5].value > threshold=188.8633575439453
node_198: feature_name=PCDH9-AS2	feature_id[53].value <= threshold=375.5515899658203
node_199: feature_name=ART3	feature_id[35].value <= threshold=245.87644958496094
node_200: feature_name=XIST	feature_id[61].value <= threshold=181.81839752197266
node_201: feature_name=FRMD5	feature_id[0].value <= threshold=849.4630432128906
node_202: feature_name=RP11-532N4.2	feature_id[100].value > threshold=838.7000122070312
node_246: feature_name=VCL	feature_id[24].value <= threshold=588.1632690429688
node_247: feature_name=PBX1	feature_id[17].value <= threshold=375.4168395996094
node_248: feature_name=RP11-309L24.2	feature_id[67].value > threshold=170.43657684326172
node_252: feature_name=MLTK	feature_id[72].value > threshold=189.03591918945312
Class: Donor
Rules_131	passed counts:2
node_0: feature_name=TMTC1	feature_id[5].value <= threshold=188.8633575439453
node_1: feature_name=ARHGAP24	feature_id[1].value > threshold=1000.9732055664062
node_161: feature_name=PCDH9-AS2	feature_id[53].value > threshold=253.4248504638672
node_183: feature_name=XIST	feature_id[61].value <= threshold=109.84544372558594
node_184: feature_name=PACRG	feature_id[41].value > threshold=786.3145751953125
Class: Donor
Rules_132	passed counts:2
node_0: feature_name=TMTC1	feature_id[5].value <= threshold=188.8633575439453
node_1: feature_name=ARHGAP24	feature_id[1].value <= threshold=1000.9732055664062
node_2: feature_name=RP11-532N4.2	feature_id[100].value > threshold=566.5187683105469
node_88: feature_name=RASAL2	feature_id[89].value > threshold=733.6218872070312
node_146: feature_name=XIST	feature_id[61].value <= threshold=408.1038360595703
node_147: feature_name=TRPM7	feature_id[30].value <= threshold=685.0632629394531
node_148: feature_name=CBLB	feature_id[2].value <= threshold=610.0087585449219
node_149: feature_name=PRDM16	feature_id[254].value <= threshold=440.2678680419922
node_150: feature_name=TCEA3	feature_id[522].value > threshold=255.20096588134766
Class: TOF
Rules_133	passed counts:2
node_0: feature_name=TMTC1	feature_id[5].value <= threshold=188.8633575439453
node_1: feature_name=ARHGAP24	feature_id[1].value <= threshold=1000.9732055664062
node_2: feature_name=RP11-532N4.2	feature_id[100].value > threshold=566.5187683105469
node_88: feature_name=RASAL2	feature_id[89].value <= threshold=733.6218872070312
node_89: feature_name=FRMD5	feature_id[0].value <= threshold=840.5588684082031
node_90: feature_name=RYR2	feature_id[48].value > threshold=9954.9443359375
node_98: feature_name=PIK3R1	feature_id[7].value <= threshold=719.4896545410156
node_99: feature_name=RYR2	feature_id[48].value <= threshold=68162.34765625
node_100: feature_name=RASAL2	feature_id[89].value > threshold=656.2859497070312
node_130: feature_name=RP13-270P17.2	feature_id[36].value > threshold=293.86978912353516
node_132: feature_name=RBMS3	feature_id[9].value > threshold=322.5297546386719
node_134: feature_name=NMNAT1	feature_id[338].value > threshold=41.614646911621094
Class: HF_HLHS
Rules_134	passed counts:2
node_0: feature_name=TMTC1	feature_id[5].value <= threshold=188.8633575439453
node_1: feature_name=ARHGAP24	feature_id[1].value <= threshold=1000.9732055664062
node_2: feature_name=RP11-532N4.2	feature_id[100].value > threshold=566.5187683105469
node_88: feature_name=RASAL2	feature_id[89].value <= threshold=733.6218872070312
node_89: feature_name=FRMD5	feature_id[0].value <= threshold=840.5588684082031
node_90: feature_name=RYR2	feature_id[48].value > threshold=9954.9443359375
node_98: feature_name=PIK3R1	feature_id[7].value <= threshold=719.4896545410156
node_99: feature_name=RYR2	feature_id[48].value <= threshold=68162.34765625
node_100: feature_name=RASAL2	feature_id[89].value <= threshold=656.2859497070312
node_101: feature_name=FGD4	feature_id[78].value <= threshold=518.6727600097656
node_102: feature_name=PIK3R1	feature_id[7].value <= threshold=675.5045471191406
node_103: feature_name=RHD	feature_id[556].value <= threshold=540.4454650878906
node_104: feature_name=RP11-223C24.1	feature_id[29].value > threshold=598.1759033203125
node_118: feature_name=RYR2	feature_id[48].value <= threshold=15911.56982421875
node_119: feature_name=FGD4	feature_id[78].value <= threshold=325.6855010986328
Class: HCM
Rules_135	passed counts:2
node_0: feature_name=TMTC1	feature_id[5].value <= threshold=188.8633575439453
node_1: feature_name=ARHGAP24	feature_id[1].value <= threshold=1000.9732055664062
node_2: feature_name=RP11-532N4.2	feature_id[100].value > threshold=566.5187683105469
node_88: feature_name=RASAL2	feature_id[89].value <= threshold=733.6218872070312
node_89: feature_name=FRMD5	feature_id[0].value <= threshold=840.5588684082031
node_90: feature_name=RYR2	feature_id[48].value > threshold=9954.9443359375
node_98: feature_name=PIK3R1	feature_id[7].value <= threshold=719.4896545410156
node_99: feature_name=RYR2	feature_id[48].value <= threshold=68162.34765625
node_100: feature_name=RASAL2	feature_id[89].value <= threshold=656.2859497070312
node_101: feature_name=FGD4	feature_id[78].value <= threshold=518.6727600097656
node_102: feature_name=PIK3R1	feature_id[7].value <= threshold=675.5045471191406
node_103: feature_name=RHD	feature_id[556].value <= threshold=540.4454650878906
node_104: feature_name=RP11-223C24.1	feature_id[29].value <= threshold=598.1759033203125
node_105: feature_name=PIK3R1	feature_id[7].value > threshold=618.286865234375
node_115: feature_name=RP11-223C24.1	feature_id[29].value > threshold=399.07923889160156
Class: HCM
Rules_136	passed counts:2
node_0: feature_name=TMTC1	feature_id[5].value <= threshold=188.8633575439453
node_1: feature_name=ARHGAP24	feature_id[1].value <= threshold=1000.9732055664062
node_2: feature_name=RP11-532N4.2	feature_id[100].value <= threshold=566.5187683105469
node_3: feature_name=RP11-64D24.2	feature_id[105].value > threshold=113.97726058959961
node_43: feature_name=SORBS1	feature_id[8].value > threshold=2050.7596435546875
node_75: feature_name=EXOG	feature_id[77].value <= threshold=144.0066680908203
node_76: feature_name=MACF1	feature_id[798].value > threshold=609.8140869140625
node_78: feature_name=CBR4	feature_id[40].value <= threshold=590.358154296875
node_79: feature_name=TRPM7	feature_id[30].value > threshold=640.0863037109375
Class: TOF
Rules_137	passed counts:2
node_0: feature_name=TMTC1	feature_id[5].value <= threshold=188.8633575439453
node_1: feature_name=ARHGAP24	feature_id[1].value <= threshold=1000.9732055664062
node_2: feature_name=RP11-532N4.2	feature_id[100].value <= threshold=566.5187683105469
node_3: feature_name=RP11-64D24.2	feature_id[105].value > threshold=113.97726058959961
node_43: feature_name=SORBS1	feature_id[8].value > threshold=2050.7596435546875
node_75: feature_name=EXOG	feature_id[77].value <= threshold=144.0066680908203
node_76: feature_name=MACF1	feature_id[798].value > threshold=609.8140869140625
node_78: feature_name=CBR4	feature_id[40].value <= threshold=590.358154296875
node_79: feature_name=TRPM7	feature_id[30].value <= threshold=640.0863037109375
Class: HCM
Rules_138	passed counts:2
node_0: feature_name=TMTC1	feature_id[5].value <= threshold=188.8633575439453
node_1: feature_name=ARHGAP24	feature_id[1].value <= threshold=1000.9732055664062
node_2: feature_name=RP11-532N4.2	feature_id[100].value <= threshold=566.5187683105469
node_3: feature_name=RP11-64D24.2	feature_id[105].value > threshold=113.97726058959961
node_43: feature_name=SORBS1	feature_id[8].value <= threshold=2050.7596435546875
node_44: feature_name=ARHGAP26	feature_id[37].value > threshold=367.2334442138672
node_58: feature_name=FRMD5	feature_id[0].value <= threshold=682.3897094726562
node_59: feature_name=FOXP1	feature_id[82].value > threshold=277.94874572753906
node_67: feature_name=XIST	feature_id[61].value > threshold=89.06305694580078
node_69: feature_name=RP11-532N4.2	feature_id[100].value <= threshold=376.62989807128906
node_70: feature_name=PLCL1	feature_id[19].value > threshold=530.8482055664062
Class: HCM
Rules_139	passed counts:2
node_0: feature_name=TMTC1	feature_id[5].value <= threshold=188.8633575439453
node_1: feature_name=ARHGAP24	feature_id[1].value <= threshold=1000.9732055664062
node_2: feature_name=RP11-532N4.2	feature_id[100].value <= threshold=566.5187683105469
node_3: feature_name=RP11-64D24.2	feature_id[105].value > threshold=113.97726058959961
node_43: feature_name=SORBS1	feature_id[8].value <= threshold=2050.7596435546875
node_44: feature_name=ARHGAP26	feature_id[37].value > threshold=367.2334442138672
node_58: feature_name=FRMD5	feature_id[0].value <= threshold=682.3897094726562
node_59: feature_name=FOXP1	feature_id[82].value <= threshold=277.94874572753906
node_60: feature_name=PBX1	feature_id[17].value > threshold=162.13866424560547
node_62: feature_name=PROS1	feature_id[46].value <= threshold=88.65248107910156
node_63: feature_name=MFN2	feature_id[373].value <= threshold=157.88904190063477
Class: TOF
Rules_140	passed counts:2
node_0: feature_name=TMTC1	feature_id[5].value <= threshold=188.8633575439453
node_1: feature_name=ARHGAP24	feature_id[1].value <= threshold=1000.9732055664062
node_2: feature_name=RP11-532N4.2	feature_id[100].value <= threshold=566.5187683105469
node_3: feature_name=RP11-64D24.2	feature_id[105].value > threshold=113.97726058959961
node_43: feature_name=SORBS1	feature_id[8].value <= threshold=2050.7596435546875
node_44: feature_name=ARHGAP26	feature_id[37].value <= threshold=367.2334442138672
node_45: feature_name=RP13-270P17.2	feature_id[36].value > threshold=322.37486267089844
node_53: feature_name=PRDM16	feature_id[254].value > threshold=87.24481201171875
node_55: feature_name=C1orf64	feature_id[412].value <= threshold=296.84161376953125
Class: HF_HLHS
Rules_141	passed counts:2
node_0: feature_name=TMTC1	feature_id[5].value <= threshold=188.8633575439453
node_1: feature_name=ARHGAP24	feature_id[1].value <= threshold=1000.9732055664062
node_2: feature_name=RP11-532N4.2	feature_id[100].value <= threshold=566.5187683105469
node_3: feature_name=RP11-64D24.2	feature_id[105].value <= threshold=113.97726058959961
node_4: feature_name=FRMD5	feature_id[0].value <= threshold=541.3779296875
node_5: feature_name=PROS1	feature_id[46].value <= threshold=176.85578155517578
node_6: feature_name=ARHGAP26	feature_id[37].value > threshold=564.3819274902344
node_24: feature_name=XIST	feature_id[61].value > threshold=48.557830810546875
node_26: feature_name=SIK3	feature_id[75].value > threshold=512.9051361083984
node_28: feature_name=TRPM7	feature_id[30].value > threshold=561.1591033935547
Class: HCM
Rules_142	passed counts:2
node_0: feature_name=TMTC1	feature_id[5].value <= threshold=188.8633575439453
node_1: feature_name=ARHGAP24	feature_id[1].value <= threshold=1000.9732055664062
node_2: feature_name=RP11-532N4.2	feature_id[100].value <= threshold=566.5187683105469
node_3: feature_name=RP11-64D24.2	feature_id[105].value <= threshold=113.97726058959961
node_4: feature_name=FRMD5	feature_id[0].value <= threshold=541.3779296875
node_5: feature_name=PROS1	feature_id[46].value <= threshold=176.85578155517578
node_6: feature_name=ARHGAP26	feature_id[37].value <= threshold=564.3819274902344
node_7: feature_name=LTBP1	feature_id[31].value <= threshold=1217.880859375
node_8: feature_name=GPR153	feature_id[287].value > threshold=12.606206893920898
Class: Neo_HLHS
Rules_143	passed counts:1
node_0: feature_name=TMTC1	feature_id[5].value > threshold=188.8633575439453
node_198: feature_name=PCDH9-AS2	feature_id[53].value > threshold=375.5515899658203
node_412: feature_name=XIST	feature_id[61].value > threshold=193.48468017578125
node_434: feature_name=RASAL2	feature_id[89].value > threshold=824.4735717773438
node_442: feature_name=CCDC28B	feature_id[693].value > threshold=208.29722595214844
Class: HCM
Rules_144	passed counts:1
node_0: feature_name=TMTC1	feature_id[5].value > threshold=188.8633575439453
node_198: feature_name=PCDH9-AS2	feature_id[53].value > threshold=375.5515899658203
node_412: feature_name=XIST	feature_id[61].value > threshold=193.48468017578125
node_434: feature_name=RASAL2	feature_id[89].value <= threshold=824.4735717773438
node_435: feature_name=LINC00969	feature_id[10].value <= threshold=757.3709106445312
node_436: feature_name=FGD4	feature_id[78].value > threshold=94.53582763671875
node_438: feature_name=RP11-280O1.2	feature_id[33].value > threshold=287.4532775878906
Class: HF_HLHS
Rules_145	passed counts:1
node_0: feature_name=TMTC1	feature_id[5].value > threshold=188.8633575439453
node_198: feature_name=PCDH9-AS2	feature_id[53].value > threshold=375.5515899658203
node_412: feature_name=XIST	feature_id[61].value <= threshold=193.48468017578125
node_413: feature_name=CBR4	feature_id[40].value > threshold=1089.4180908203125
node_431: feature_name=FAM46B	feature_id[606].value > threshold=142.7755584716797
Class: HF_HLHS
Rules_146	passed counts:1
node_0: feature_name=TMTC1	feature_id[5].value > threshold=188.8633575439453
node_198: feature_name=PCDH9-AS2	feature_id[53].value > threshold=375.5515899658203
node_412: feature_name=XIST	feature_id[61].value <= threshold=193.48468017578125
node_413: feature_name=CBR4	feature_id[40].value <= threshold=1089.4180908203125
node_414: feature_name=PBX1	feature_id[17].value > threshold=879.4210815429688
node_428: feature_name=MYL4	feature_id[11].value <= threshold=349.7998962402344
Class: Donor
Rules_147	passed counts:1
node_0: feature_name=TMTC1	feature_id[5].value > threshold=188.8633575439453
node_198: feature_name=PCDH9-AS2	feature_id[53].value > threshold=375.5515899658203
node_412: feature_name=XIST	feature_id[61].value <= threshold=193.48468017578125
node_413: feature_name=CBR4	feature_id[40].value <= threshold=1089.4180908203125
node_414: feature_name=PBX1	feature_id[17].value <= threshold=879.4210815429688
node_415: feature_name=PHACTR4	feature_id[641].value > threshold=508.44390869140625
node_425: feature_name=ANO5	feature_id[39].value > threshold=410.82777404785156
Class: Donor
Rules_148	passed counts:1
node_0: feature_name=TMTC1	feature_id[5].value > threshold=188.8633575439453
node_198: feature_name=PCDH9-AS2	feature_id[53].value > threshold=375.5515899658203
node_412: feature_name=XIST	feature_id[61].value <= threshold=193.48468017578125
node_413: feature_name=CBR4	feature_id[40].value <= threshold=1089.4180908203125
node_414: feature_name=PBX1	feature_id[17].value <= threshold=879.4210815429688
node_415: feature_name=PHACTR4	feature_id[641].value > threshold=508.44390869140625
node_425: feature_name=ANO5	feature_id[39].value <= threshold=410.82777404785156
Class: Neo_HLHS
Rules_149	passed counts:1
node_0: feature_name=TMTC1	feature_id[5].value > threshold=188.8633575439453
node_198: feature_name=PCDH9-AS2	feature_id[53].value > threshold=375.5515899658203
node_412: feature_name=XIST	feature_id[61].value <= threshold=193.48468017578125
node_413: feature_name=CBR4	feature_id[40].value <= threshold=1089.4180908203125
node_414: feature_name=PBX1	feature_id[17].value <= threshold=879.4210815429688
node_415: feature_name=PHACTR4	feature_id[641].value <= threshold=508.44390869140625
node_416: feature_name=OTUD3	feature_id[469].value > threshold=339.4122619628906
Class: DCM
Rules_150	passed counts:1
node_0: feature_name=TMTC1	feature_id[5].value > threshold=188.8633575439453
node_198: feature_name=PCDH9-AS2	feature_id[53].value > threshold=375.5515899658203
node_412: feature_name=XIST	feature_id[61].value <= threshold=193.48468017578125
node_413: feature_name=CBR4	feature_id[40].value <= threshold=1089.4180908203125
node_414: feature_name=PBX1	feature_id[17].value <= threshold=879.4210815429688
node_415: feature_name=PHACTR4	feature_id[641].value <= threshold=508.44390869140625
node_416: feature_name=OTUD3	feature_id[469].value <= threshold=339.4122619628906
node_417: feature_name=TTC34	feature_id[252].value > threshold=177.38052368164062
Class: DCM
Rules_151	passed counts:1
node_0: feature_name=TMTC1	feature_id[5].value > threshold=188.8633575439453
node_198: feature_name=PCDH9-AS2	feature_id[53].value > threshold=375.5515899658203
node_412: feature_name=XIST	feature_id[61].value <= threshold=193.48468017578125
node_413: feature_name=CBR4	feature_id[40].value <= threshold=1089.4180908203125
node_414: feature_name=PBX1	feature_id[17].value <= threshold=879.4210815429688
node_415: feature_name=PHACTR4	feature_id[641].value <= threshold=508.44390869140625
node_416: feature_name=OTUD3	feature_id[469].value <= threshold=339.4122619628906
node_417: feature_name=TTC34	feature_id[252].value <= threshold=177.38052368164062
node_418: feature_name=RP3-510D11.1	feature_id[326].value > threshold=161.58319091796875
Class: DCM
Rules_152	passed counts:1
node_0: feature_name=TMTC1	feature_id[5].value > threshold=188.8633575439453
node_198: feature_name=PCDH9-AS2	feature_id[53].value > threshold=375.5515899658203
node_412: feature_name=XIST	feature_id[61].value <= threshold=193.48468017578125
node_413: feature_name=CBR4	feature_id[40].value <= threshold=1089.4180908203125
node_414: feature_name=PBX1	feature_id[17].value <= threshold=879.4210815429688
node_415: feature_name=PHACTR4	feature_id[641].value <= threshold=508.44390869140625
node_416: feature_name=OTUD3	feature_id[469].value <= threshold=339.4122619628906
node_417: feature_name=TTC34	feature_id[252].value <= threshold=177.38052368164062
node_418: feature_name=RP3-510D11.1	feature_id[326].value <= threshold=161.58319091796875
node_419: feature_name=FHL3	feature_id[788].value > threshold=175.5401611328125
Class: DCM
Rules_153	passed counts:1
node_0: feature_name=TMTC1	feature_id[5].value > threshold=188.8633575439453
node_198: feature_name=PCDH9-AS2	feature_id[53].value <= threshold=375.5515899658203
node_199: feature_name=ART3	feature_id[35].value > threshold=245.87644958496094
node_327: feature_name=PIK3R1	feature_id[7].value > threshold=638.000732421875
node_355: feature_name=PACRG	feature_id[41].value > threshold=415.01611328125
node_363: feature_name=LINC00486	feature_id[88].value > threshold=169.64270782470703
node_371: feature_name=SOS1	feature_id[6].value > threshold=293.04559326171875
node_379: feature_name=TMTC1	feature_id[5].value > threshold=313.33229064941406
node_385: feature_name=RASAL2	feature_id[89].value > threshold=401.90818786621094
node_389: feature_name=C1orf172	feature_id[604].value > threshold=244.88838958740234
Class: DCM
Rules_154	passed counts:1
node_0: feature_name=TMTC1	feature_id[5].value > threshold=188.8633575439453
node_198: feature_name=PCDH9-AS2	feature_id[53].value <= threshold=375.5515899658203
node_199: feature_name=ART3	feature_id[35].value > threshold=245.87644958496094
node_327: feature_name=PIK3R1	feature_id[7].value > threshold=638.000732421875
node_355: feature_name=PACRG	feature_id[41].value > threshold=415.01611328125
node_363: feature_name=LINC00486	feature_id[88].value > threshold=169.64270782470703
node_371: feature_name=SOS1	feature_id[6].value > threshold=293.04559326171875
node_379: feature_name=TMTC1	feature_id[5].value > threshold=313.33229064941406
node_385: feature_name=RASAL2	feature_id[89].value > threshold=401.90818786621094
node_389: feature_name=C1orf172	feature_id[604].value <= threshold=244.88838958740234
node_390: feature_name=SZT2-AS1	feature_id[874].value > threshold=63.922271728515625
Class: HCM
Rules_155	passed counts:1
node_0: feature_name=TMTC1	feature_id[5].value > threshold=188.8633575439453
node_198: feature_name=PCDH9-AS2	feature_id[53].value <= threshold=375.5515899658203
node_199: feature_name=ART3	feature_id[35].value > threshold=245.87644958496094
node_327: feature_name=PIK3R1	feature_id[7].value > threshold=638.000732421875
node_355: feature_name=PACRG	feature_id[41].value > threshold=415.01611328125
node_363: feature_name=LINC00486	feature_id[88].value > threshold=169.64270782470703
node_371: feature_name=SOS1	feature_id[6].value > threshold=293.04559326171875
node_379: feature_name=TMTC1	feature_id[5].value > threshold=313.33229064941406
node_385: feature_name=RASAL2	feature_id[89].value > threshold=401.90818786621094
node_389: feature_name=C1orf172	feature_id[604].value <= threshold=244.88838958740234
node_390: feature_name=SZT2-AS1	feature_id[874].value <= threshold=63.922271728515625
node_391: feature_name=MYCL	feature_id[811].value > threshold=62.344139099121094
Class: HCM
Rules_156	passed counts:1
node_0: feature_name=TMTC1	feature_id[5].value > threshold=188.8633575439453
node_198: feature_name=PCDH9-AS2	feature_id[53].value <= threshold=375.5515899658203
node_199: feature_name=ART3	feature_id[35].value > threshold=245.87644958496094
node_327: feature_name=PIK3R1	feature_id[7].value > threshold=638.000732421875
node_355: feature_name=PACRG	feature_id[41].value > threshold=415.01611328125
node_363: feature_name=LINC00486	feature_id[88].value > threshold=169.64270782470703
node_371: feature_name=SOS1	feature_id[6].value > threshold=293.04559326171875
node_379: feature_name=TMTC1	feature_id[5].value > threshold=313.33229064941406
node_385: feature_name=RASAL2	feature_id[89].value > threshold=401.90818786621094
node_389: feature_name=C1orf172	feature_id[604].value <= threshold=244.88838958740234
node_390: feature_name=SZT2-AS1	feature_id[874].value <= threshold=63.922271728515625
node_391: feature_name=MYCL	feature_id[811].value <= threshold=62.344139099121094
node_392: feature_name=VCL	feature_id[24].value > threshold=424.6716766357422
node_398: feature_name=MTUS2	feature_id[94].value > threshold=267.5178527832031
node_402: feature_name=SOS1	feature_id[6].value > threshold=941.3400573730469
node_404: feature_name=PBX1	feature_id[17].value <= threshold=950.1649780273438
node_405: feature_name=TINAGL1	feature_id[677].value > threshold=271.8350410461426
Class: TOF
Rules_157	passed counts:1
node_0: feature_name=TMTC1	feature_id[5].value > threshold=188.8633575439453
node_198: feature_name=PCDH9-AS2	feature_id[53].value <= threshold=375.5515899658203
node_199: feature_name=ART3	feature_id[35].value > threshold=245.87644958496094
node_327: feature_name=PIK3R1	feature_id[7].value > threshold=638.000732421875
node_355: feature_name=PACRG	feature_id[41].value > threshold=415.01611328125
node_363: feature_name=LINC00486	feature_id[88].value > threshold=169.64270782470703
node_371: feature_name=SOS1	feature_id[6].value > threshold=293.04559326171875
node_379: feature_name=TMTC1	feature_id[5].value > threshold=313.33229064941406
node_385: feature_name=RASAL2	feature_id[89].value > threshold=401.90818786621094
node_389: feature_name=C1orf172	feature_id[604].value <= threshold=244.88838958740234
node_390: feature_name=SZT2-AS1	feature_id[874].value <= threshold=63.922271728515625
node_391: feature_name=MYCL	feature_id[811].value <= threshold=62.344139099121094
node_392: feature_name=VCL	feature_id[24].value <= threshold=424.6716766357422
node_393: feature_name=LINGO1	feature_id[4].value <= threshold=162.33766174316406
node_394: feature_name=KHDRBS1	feature_id[688].value > threshold=69.94963836669922
Class: HCM
Rules_158	passed counts:1
node_0: feature_name=TMTC1	feature_id[5].value > threshold=188.8633575439453
node_198: feature_name=PCDH9-AS2	feature_id[53].value <= threshold=375.5515899658203
node_199: feature_name=ART3	feature_id[35].value > threshold=245.87644958496094
node_327: feature_name=PIK3R1	feature_id[7].value > threshold=638.000732421875
node_355: feature_name=PACRG	feature_id[41].value > threshold=415.01611328125
node_363: feature_name=LINC00486	feature_id[88].value > threshold=169.64270782470703
node_371: feature_name=SOS1	feature_id[6].value > threshold=293.04559326171875
node_379: feature_name=TMTC1	feature_id[5].value > threshold=313.33229064941406
node_385: feature_name=RASAL2	feature_id[89].value > threshold=401.90818786621094
node_389: feature_name=C1orf172	feature_id[604].value <= threshold=244.88838958740234
node_390: feature_name=SZT2-AS1	feature_id[874].value <= threshold=63.922271728515625
node_391: feature_name=MYCL	feature_id[811].value <= threshold=62.344139099121094
node_392: feature_name=VCL	feature_id[24].value <= threshold=424.6716766357422
node_393: feature_name=LINGO1	feature_id[4].value <= threshold=162.33766174316406
node_394: feature_name=KHDRBS1	feature_id[688].value <= threshold=69.94963836669922
Class: Donor
Rules_159	passed counts:1
node_0: feature_name=TMTC1	feature_id[5].value > threshold=188.8633575439453
node_198: feature_name=PCDH9-AS2	feature_id[53].value <= threshold=375.5515899658203
node_199: feature_name=ART3	feature_id[35].value > threshold=245.87644958496094
node_327: feature_name=PIK3R1	feature_id[7].value > threshold=638.000732421875
node_355: feature_name=PACRG	feature_id[41].value > threshold=415.01611328125
node_363: feature_name=LINC00486	feature_id[88].value > threshold=169.64270782470703
node_371: feature_name=SOS1	feature_id[6].value > threshold=293.04559326171875
node_379: feature_name=TMTC1	feature_id[5].value > threshold=313.33229064941406
node_385: feature_name=RASAL2	feature_id[89].value <= threshold=401.90818786621094
node_386: feature_name=RERE	feature_id[318].value <= threshold=341.30567932128906
Class: HF_HLHS
Rules_160	passed counts:1
node_0: feature_name=TMTC1	feature_id[5].value > threshold=188.8633575439453
node_198: feature_name=PCDH9-AS2	feature_id[53].value <= threshold=375.5515899658203
node_199: feature_name=ART3	feature_id[35].value > threshold=245.87644958496094
node_327: feature_name=PIK3R1	feature_id[7].value > threshold=638.000732421875
node_355: feature_name=PACRG	feature_id[41].value > threshold=415.01611328125
node_363: feature_name=LINC00486	feature_id[88].value > threshold=169.64270782470703
node_371: feature_name=SOS1	feature_id[6].value <= threshold=293.04559326171875
node_372: feature_name=LINC00486	feature_id[88].value > threshold=280.9977722167969
node_374: feature_name=NRAP	feature_id[145].value > threshold=113.79153442382812
Class: TOF
Rules_161	passed counts:1
node_0: feature_name=TMTC1	feature_id[5].value > threshold=188.8633575439453
node_198: feature_name=PCDH9-AS2	feature_id[53].value <= threshold=375.5515899658203
node_199: feature_name=ART3	feature_id[35].value > threshold=245.87644958496094
node_327: feature_name=PIK3R1	feature_id[7].value > threshold=638.000732421875
node_355: feature_name=PACRG	feature_id[41].value > threshold=415.01611328125
node_363: feature_name=LINC00486	feature_id[88].value > threshold=169.64270782470703
node_371: feature_name=SOS1	feature_id[6].value <= threshold=293.04559326171875
node_372: feature_name=LINC00486	feature_id[88].value > threshold=280.9977722167969
node_374: feature_name=NRAP	feature_id[145].value <= threshold=113.79153442382812
node_375: feature_name=RBMS3	feature_id[9].value > threshold=579.3838195800781
Class: Donor
Rules_162	passed counts:1
node_0: feature_name=TMTC1	feature_id[5].value > threshold=188.8633575439453
node_198: feature_name=PCDH9-AS2	feature_id[53].value <= threshold=375.5515899658203
node_199: feature_name=ART3	feature_id[35].value > threshold=245.87644958496094
node_327: feature_name=PIK3R1	feature_id[7].value > threshold=638.000732421875
node_355: feature_name=PACRG	feature_id[41].value > threshold=415.01611328125
node_363: feature_name=LINC00486	feature_id[88].value > threshold=169.64270782470703
node_371: feature_name=SOS1	feature_id[6].value <= threshold=293.04559326171875
node_372: feature_name=LINC00486	feature_id[88].value > threshold=280.9977722167969
node_374: feature_name=NRAP	feature_id[145].value <= threshold=113.79153442382812
node_375: feature_name=RBMS3	feature_id[9].value <= threshold=579.3838195800781
Class: DCM
Rules_163	passed counts:1
node_0: feature_name=TMTC1	feature_id[5].value > threshold=188.8633575439453
node_198: feature_name=PCDH9-AS2	feature_id[53].value <= threshold=375.5515899658203
node_199: feature_name=ART3	feature_id[35].value > threshold=245.87644958496094
node_327: feature_name=PIK3R1	feature_id[7].value > threshold=638.000732421875
node_355: feature_name=PACRG	feature_id[41].value > threshold=415.01611328125
node_363: feature_name=LINC00486	feature_id[88].value <= threshold=169.64270782470703
node_364: feature_name=RP11-532N4.2	feature_id[100].value > threshold=843.219482421875
node_366: feature_name=LINGO1	feature_id[4].value <= threshold=147.28766632080078
node_367: feature_name=HIVEP3	feature_id[842].value > threshold=255.85828399658203
Class: DCM
Rules_164	passed counts:1
node_0: feature_name=TMTC1	feature_id[5].value > threshold=188.8633575439453
node_198: feature_name=PCDH9-AS2	feature_id[53].value <= threshold=375.5515899658203
node_199: feature_name=ART3	feature_id[35].value > threshold=245.87644958496094
node_327: feature_name=PIK3R1	feature_id[7].value <= threshold=638.000732421875
node_328: feature_name=RYR2	feature_id[48].value > threshold=17757.677734375
node_342: feature_name=VCL	feature_id[24].value > threshold=810.1253051757812
node_346: feature_name=RASAL2	feature_id[89].value <= threshold=940.265869140625
node_347: feature_name=RP5-864K19.4	feature_id[793].value <= threshold=516.8418426513672
node_348: feature_name=HSPB7	feature_id[413].value > threshold=383.9109344482422
node_350: feature_name=FRMD5	feature_id[0].value > threshold=754.6030883789062
Class: Neo_HLHS
Rules_165	passed counts:1
node_0: feature_name=TMTC1	feature_id[5].value > threshold=188.8633575439453
node_198: feature_name=PCDH9-AS2	feature_id[53].value <= threshold=375.5515899658203
node_199: feature_name=ART3	feature_id[35].value > threshold=245.87644958496094
node_327: feature_name=PIK3R1	feature_id[7].value <= threshold=638.000732421875
node_328: feature_name=RYR2	feature_id[48].value > threshold=17757.677734375
node_342: feature_name=VCL	feature_id[24].value > threshold=810.1253051757812
node_346: feature_name=RASAL2	feature_id[89].value <= threshold=940.265869140625
node_347: feature_name=RP5-864K19.4	feature_id[793].value <= threshold=516.8418426513672
node_348: feature_name=HSPB7	feature_id[413].value > threshold=383.9109344482422
node_350: feature_name=FRMD5	feature_id[0].value <= threshold=754.6030883789062
Class: Donor
Rules_166	passed counts:1
node_0: feature_name=TMTC1	feature_id[5].value > threshold=188.8633575439453
node_198: feature_name=PCDH9-AS2	feature_id[53].value <= threshold=375.5515899658203
node_199: feature_name=ART3	feature_id[35].value > threshold=245.87644958496094
node_327: feature_name=PIK3R1	feature_id[7].value <= threshold=638.000732421875
node_328: feature_name=RYR2	feature_id[48].value > threshold=17757.677734375
node_342: feature_name=VCL	feature_id[24].value <= threshold=810.1253051757812
node_343: feature_name=RASAL2	feature_id[89].value > threshold=876.5874938964844
Class: DCM
Rules_167	passed counts:1
node_0: feature_name=TMTC1	feature_id[5].value > threshold=188.8633575439453
node_198: feature_name=PCDH9-AS2	feature_id[53].value <= threshold=375.5515899658203
node_199: feature_name=ART3	feature_id[35].value <= threshold=245.87644958496094
node_200: feature_name=XIST	feature_id[61].value > threshold=181.81839752197266
node_278: feature_name=LINC00486	feature_id[88].value > threshold=341.18084716796875
node_308: feature_name=ARHGAP24	feature_id[1].value > threshold=756.1446838378906
node_320: feature_name=RASAL2	feature_id[89].value <= threshold=775.291748046875
node_321: feature_name=LTBP1	feature_id[31].value <= threshold=815.9081115722656
node_322: feature_name=SEMA5A	feature_id[113].value > threshold=470.0454559326172
Class: Neo_HLHS
Rules_168	passed counts:1
node_0: feature_name=TMTC1	feature_id[5].value > threshold=188.8633575439453
node_198: feature_name=PCDH9-AS2	feature_id[53].value <= threshold=375.5515899658203
node_199: feature_name=ART3	feature_id[35].value <= threshold=245.87644958496094
node_200: feature_name=XIST	feature_id[61].value > threshold=181.81839752197266
node_278: feature_name=LINC00486	feature_id[88].value > threshold=341.18084716796875
node_308: feature_name=ARHGAP24	feature_id[1].value <= threshold=756.1446838378906
node_309: feature_name=PIK3R1	feature_id[7].value <= threshold=678.9616088867188
node_310: feature_name=XIST	feature_id[61].value > threshold=337.6675109863281
node_314: feature_name=MYL4	feature_id[11].value <= threshold=556.4698333740234
node_315: feature_name=VCL	feature_id[24].value > threshold=1307.5331420898438
Class: HCM
Rules_169	passed counts:1
node_0: feature_name=TMTC1	feature_id[5].value > threshold=188.8633575439453
node_198: feature_name=PCDH9-AS2	feature_id[53].value <= threshold=375.5515899658203
node_199: feature_name=ART3	feature_id[35].value <= threshold=245.87644958496094
node_200: feature_name=XIST	feature_id[61].value > threshold=181.81839752197266
node_278: feature_name=LINC00486	feature_id[88].value > threshold=341.18084716796875
node_308: feature_name=ARHGAP24	feature_id[1].value <= threshold=756.1446838378906
node_309: feature_name=PIK3R1	feature_id[7].value <= threshold=678.9616088867188
node_310: feature_name=XIST	feature_id[61].value <= threshold=337.6675109863281
node_311: feature_name=EIF2B3	feature_id[905].value > threshold=57.73672103881836
Class: TOF
Rules_170	passed counts:1
node_0: feature_name=TMTC1	feature_id[5].value > threshold=188.8633575439453
node_198: feature_name=PCDH9-AS2	feature_id[53].value <= threshold=375.5515899658203
node_199: feature_name=ART3	feature_id[35].value <= threshold=245.87644958496094
node_200: feature_name=XIST	feature_id[61].value > threshold=181.81839752197266
node_278: feature_name=LINC00486	feature_id[88].value <= threshold=341.18084716796875
node_279: feature_name=PIK3R1	feature_id[7].value > threshold=345.3665008544922
node_289: feature_name=RP11-532N4.2	feature_id[100].value <= threshold=1089.2081909179688
node_290: feature_name=UPK3B	feature_id[117].value > threshold=558.8117370605469
node_302: feature_name=ARHGAP26	feature_id[37].value > threshold=947.4413757324219
Class: HCM
Rules_171	passed counts:1
node_0: feature_name=TMTC1	feature_id[5].value > threshold=188.8633575439453
node_198: feature_name=PCDH9-AS2	feature_id[53].value <= threshold=375.5515899658203
node_199: feature_name=ART3	feature_id[35].value <= threshold=245.87644958496094
node_200: feature_name=XIST	feature_id[61].value > threshold=181.81839752197266
node_278: feature_name=LINC00486	feature_id[88].value <= threshold=341.18084716796875
node_279: feature_name=PIK3R1	feature_id[7].value > threshold=345.3665008544922
node_289: feature_name=RP11-532N4.2	feature_id[100].value <= threshold=1089.2081909179688
node_290: feature_name=UPK3B	feature_id[117].value <= threshold=558.8117370605469
node_291: feature_name=RP11-223C24.1	feature_id[29].value > threshold=42.06275939941406
node_297: feature_name=KIF2C	feature_id[897].value > threshold=204.4616470336914
Class: Donor
Rules_172	passed counts:1
node_0: feature_name=TMTC1	feature_id[5].value > threshold=188.8633575439453
node_198: feature_name=PCDH9-AS2	feature_id[53].value <= threshold=375.5515899658203
node_199: feature_name=ART3	feature_id[35].value <= threshold=245.87644958496094
node_200: feature_name=XIST	feature_id[61].value > threshold=181.81839752197266
node_278: feature_name=LINC00486	feature_id[88].value <= threshold=341.18084716796875
node_279: feature_name=PIK3R1	feature_id[7].value > threshold=345.3665008544922
node_289: feature_name=RP11-532N4.2	feature_id[100].value <= threshold=1089.2081909179688
node_290: feature_name=UPK3B	feature_id[117].value <= threshold=558.8117370605469
node_291: feature_name=RP11-223C24.1	feature_id[29].value > threshold=42.06275939941406
node_297: feature_name=KIF2C	feature_id[897].value <= threshold=204.4616470336914
node_298: feature_name=HIPK3	feature_id[81].value > threshold=622.4744262695312
Class: TOF
Rules_173	passed counts:1
node_0: feature_name=TMTC1	feature_id[5].value > threshold=188.8633575439453
node_198: feature_name=PCDH9-AS2	feature_id[53].value <= threshold=375.5515899658203
node_199: feature_name=ART3	feature_id[35].value <= threshold=245.87644958496094
node_200: feature_name=XIST	feature_id[61].value > threshold=181.81839752197266
node_278: feature_name=LINC00486	feature_id[88].value <= threshold=341.18084716796875
node_279: feature_name=PIK3R1	feature_id[7].value > threshold=345.3665008544922
node_289: feature_name=RP11-532N4.2	feature_id[100].value <= threshold=1089.2081909179688
node_290: feature_name=UPK3B	feature_id[117].value <= threshold=558.8117370605469
node_291: feature_name=RP11-223C24.1	feature_id[29].value <= threshold=42.06275939941406
node_292: feature_name=FCHSD2	feature_id[70].value > threshold=302.9722595214844
node_294: feature_name=VPS13D	feature_id[377].value <= threshold=251.02979278564453
Class: TOF
Rules_174	passed counts:1
node_0: feature_name=TMTC1	feature_id[5].value > threshold=188.8633575439453
node_198: feature_name=PCDH9-AS2	feature_id[53].value <= threshold=375.5515899658203
node_199: feature_name=ART3	feature_id[35].value <= threshold=245.87644958496094
node_200: feature_name=XIST	feature_id[61].value > threshold=181.81839752197266
node_278: feature_name=LINC00486	feature_id[88].value <= threshold=341.18084716796875
node_279: feature_name=PIK3R1	feature_id[7].value <= threshold=345.3665008544922
node_280: feature_name=RP11-532N4.2	feature_id[100].value > threshold=570.29443359375
node_286: feature_name=FCHSD2	feature_id[70].value <= threshold=99.16699981689453
Class: HCM
Rules_175	passed counts:1
node_0: feature_name=TMTC1	feature_id[5].value > threshold=188.8633575439453
node_198: feature_name=PCDH9-AS2	feature_id[53].value <= threshold=375.5515899658203
[truncated: 562 more rows]

## Sheet: LightGBM
Rules_0	passed counts:27868
node_0: feature_name=FKBP5	feature_id[1].value <= threshold=538.9528198242188
node_1: feature_name=ARHGAP24	feature_id[11].value <= threshold=1021.9289855957031
node_2: feature_name=FGF12	feature_id[0].value > threshold=784.0546569824219
node_24: feature_name=PDE1C	feature_id[23].value > threshold=387.0485534667969
node_40: feature_name=FRMD5	feature_id[31].value <= threshold=734.9154052734375
node_41: feature_name=LDB3	feature_id[19].value > threshold=257.5287857055664
node_45: feature_name=CPEB4	feature_id[32].value <= threshold=2231.7672729492188
node_46: feature_name=PCDH9	feature_id[7].value <= threshold=3644.8297119140625
node_47: feature_name=PSD3	feature_id[30].value > threshold=260.6054153442383
node_49: feature_name=SNX29P2	feature_id[39].value > threshold=477.47935485839844
node_53: feature_name=PCDH9-AS2	feature_id[10].value <= threshold=700.7739562988281
node_54: feature_name=AC016831.7	feature_id[36].value <= threshold=721.1321716308594
Class: Donor
Rules_1	passed counts:13187
node_0: feature_name=FKBP5	feature_id[1].value > threshold=538.9528198242188
node_86: feature_name=PCDH9-AS2	feature_id[10].value > threshold=380.53199768066406
node_192: feature_name=TTTY14	feature_id[4].value > threshold=178.78742218017578
node_200: feature_name=CCSER1	feature_id[58].value <= threshold=1303.6865844726562
node_201: feature_name=PSD3	feature_id[30].value <= threshold=1938.4156494140625
node_202: feature_name=QKI	feature_id[51].value > threshold=422.77294921875
node_204: feature_name=PDE1C	feature_id[23].value <= threshold=1431.5313110351562
Class: HF_HLHS
Rules_2	passed counts:9929
node_0: feature_name=FKBP5	feature_id[1].value > threshold=538.9528198242188
node_86: feature_name=PCDH9-AS2	feature_id[10].value <= threshold=380.53199768066406
node_87: feature_name=PSD3	feature_id[30].value > threshold=1709.2479858398438
node_173: feature_name=TMEM178B	feature_id[3].value <= threshold=342.8105926513672
node_174: feature_name=PLEKHA5	feature_id[44].value > threshold=878.548095703125
node_180: feature_name=FGF12	feature_id[0].value <= threshold=9391.45068359375
node_181: feature_name=PPFIBP1	feature_id[53].value <= threshold=819.3436584472656
node_182: feature_name=PDE7A	feature_id[42].value > threshold=1221.0326538085938
Class: TOF
Rules_3	passed counts:9866
node_0: feature_name=FKBP5	feature_id[1].value > threshold=538.9528198242188
node_86: feature_name=PCDH9-AS2	feature_id[10].value <= threshold=380.53199768066406
node_87: feature_name=PSD3	feature_id[30].value <= threshold=1709.2479858398438
node_88: feature_name=XIST	feature_id[2].value > threshold=200.78562927246094
node_148: feature_name=LINGO1	feature_id[27].value <= threshold=304.83839416503906
node_149: feature_name=LINC00486	feature_id[43].value <= threshold=397.6175231933594
node_150: feature_name=PLEKHA5	feature_id[44].value <= threshold=1603.0061645507812
node_151: feature_name=GREB1L	feature_id[52].value > threshold=138.92664337158203
Class: HCM
Rules_4	passed counts:4943
node_0: feature_name=FKBP5	feature_id[1].value > threshold=538.9528198242188
node_86: feature_name=PCDH9-AS2	feature_id[10].value <= threshold=380.53199768066406
node_87: feature_name=PSD3	feature_id[30].value <= threshold=1709.2479858398438
node_88: feature_name=XIST	feature_id[2].value <= threshold=200.78562927246094
node_89: feature_name=FRMD5	feature_id[31].value <= threshold=697.9179077148438
node_90: feature_name=FKBP5	feature_id[1].value > threshold=907.0335693359375
node_120: feature_name=TMEM178B	feature_id[3].value > threshold=192.69541931152344
node_132: feature_name=MKLN1	feature_id[56].value > threshold=102.98130798339844
node_134: feature_name=SOS1	feature_id[16].value <= threshold=493.75634765625
Class: DCM
Rules_5	passed counts:4168
node_0: feature_name=FKBP5	feature_id[1].value > threshold=538.9528198242188
node_86: feature_name=PCDH9-AS2	feature_id[10].value <= threshold=380.53199768066406
node_87: feature_name=PSD3	feature_id[30].value <= threshold=1709.2479858398438
node_88: feature_name=XIST	feature_id[2].value <= threshold=200.78562927246094
node_89: feature_name=FRMD5	feature_id[31].value > threshold=697.9179077148438
node_141: feature_name=MKLN1	feature_id[56].value <= threshold=615.9205932617188
Class: Neo_HLHS
Rules_6	passed counts:888
node_0: feature_name=FKBP5	feature_id[1].value > threshold=538.9528198242188
node_86: feature_name=PCDH9-AS2	feature_id[10].value <= threshold=380.53199768066406
node_87: feature_name=PSD3	feature_id[30].value <= threshold=1709.2479858398438
node_88: feature_name=XIST	feature_id[2].value <= threshold=200.78562927246094
node_89: feature_name=FRMD5	feature_id[31].value <= threshold=697.9179077148438
node_90: feature_name=FKBP5	feature_id[1].value <= threshold=907.0335693359375
node_91: feature_name=FGF12	feature_id[0].value <= threshold=4532.706298828125
node_92: feature_name=SOS1	feature_id[16].value > threshold=290.8732147216797
node_106: feature_name=TMEM178B	feature_id[3].value <= threshold=414.33262634277344
node_107: feature_name=PLCXD3	feature_id[59].value > threshold=384.69512939453125
Class: HF_HLHS
Rules_7	passed counts:503
node_0: feature_name=FKBP5	feature_id[1].value <= threshold=538.9528198242188
node_1: feature_name=ARHGAP24	feature_id[11].value > threshold=1021.9289855957031
node_65: feature_name=TTTY14	feature_id[4].value > threshold=39.02286911010742
node_77: feature_name=FGF12	feature_id[0].value <= threshold=5899.494384765625
node_78: feature_name=CDH13	feature_id[5].value > threshold=90.61051940917969
node_80: feature_name=PLEKHA5	feature_id[44].value > threshold=68.8895034790039
Class: HF_HLHS
Rules_8	passed counts:500
node_0: feature_name=FKBP5	feature_id[1].value > threshold=538.9528198242188
node_86: feature_name=PCDH9-AS2	feature_id[10].value <= threshold=380.53199768066406
node_87: feature_name=PSD3	feature_id[30].value <= threshold=1709.2479858398438
node_88: feature_name=XIST	feature_id[2].value <= threshold=200.78562927246094
node_89: feature_name=FRMD5	feature_id[31].value <= threshold=697.9179077148438
node_90: feature_name=FKBP5	feature_id[1].value <= threshold=907.0335693359375
node_91: feature_name=FGF12	feature_id[0].value > threshold=4532.706298828125
node_115: feature_name=TMEM178B	feature_id[3].value > threshold=123.54830932617188
Class: Donor
Rules_9	passed counts:338
node_0: feature_name=FKBP5	feature_id[1].value > threshold=538.9528198242188
node_86: feature_name=PCDH9-AS2	feature_id[10].value > threshold=380.53199768066406
node_192: feature_name=TTTY14	feature_id[4].value <= threshold=178.78742218017578
node_193: feature_name=RASAL2	feature_id[18].value <= threshold=824.4735717773438
node_194: feature_name=GREB1L	feature_id[52].value > threshold=73.2064437866211
Class: HCM
Rules_10	passed counts:175
node_0: feature_name=FKBP5	feature_id[1].value <= threshold=538.9528198242188
node_1: feature_name=ARHGAP24	feature_id[11].value <= threshold=1021.9289855957031
node_2: feature_name=FGF12	feature_id[0].value <= threshold=784.0546569824219
node_3: feature_name=XIST	feature_id[2].value > threshold=143.38781356811523
node_17: feature_name=SNX29P2	feature_id[39].value <= threshold=987.5779418945312
node_18: feature_name=PACRG	feature_id[34].value <= threshold=754.1416625976562
Class: HCM
Rules_11	passed counts:157
node_0: feature_name=FKBP5	feature_id[1].value > threshold=538.9528198242188
node_86: feature_name=PCDH9-AS2	feature_id[10].value <= threshold=380.53199768066406
node_87: feature_name=PSD3	feature_id[30].value <= threshold=1709.2479858398438
node_88: feature_name=XIST	feature_id[2].value > threshold=200.78562927246094
node_148: feature_name=LINGO1	feature_id[27].value > threshold=304.83839416503906
node_164: feature_name=PDE3A	feature_id[20].value <= threshold=2347.594970703125
node_165: feature_name=FGF12	feature_id[0].value > threshold=85.44087219238281
Class: TOF
Rules_12	passed counts:156
node_0: feature_name=FKBP5	feature_id[1].value > threshold=538.9528198242188
node_86: feature_name=PCDH9-AS2	feature_id[10].value <= threshold=380.53199768066406
node_87: feature_name=PSD3	feature_id[30].value > threshold=1709.2479858398438
node_173: feature_name=TMEM178B	feature_id[3].value > threshold=342.8105926513672
node_189: feature_name=RASAL2	feature_id[18].value > threshold=633.9473571777344
Class: DCM
Rules_13	passed counts:79
node_0: feature_name=FKBP5	feature_id[1].value > threshold=538.9528198242188
node_86: feature_name=PCDH9-AS2	feature_id[10].value <= threshold=380.53199768066406
node_87: feature_name=PSD3	feature_id[30].value <= threshold=1709.2479858398438
node_88: feature_name=XIST	feature_id[2].value <= threshold=200.78562927246094
node_89: feature_name=FRMD5	feature_id[31].value <= threshold=697.9179077148438
node_90: feature_name=FKBP5	feature_id[1].value > threshold=907.0335693359375
node_120: feature_name=TMEM178B	feature_id[3].value <= threshold=192.69541931152344
node_121: feature_name=PCDH9	feature_id[7].value > threshold=882.5736083984375
node_129: feature_name=PSD3	feature_id[30].value <= threshold=1417.89892578125
Class: HF_HLHS
Rules_14	passed counts:54
node_0: feature_name=FKBP5	feature_id[1].value > threshold=538.9528198242188
node_86: feature_name=PCDH9-AS2	feature_id[10].value > threshold=380.53199768066406
node_192: feature_name=TTTY14	feature_id[4].value <= threshold=178.78742218017578
node_193: feature_name=RASAL2	feature_id[18].value > threshold=824.4735717773438
node_197: feature_name=PLCXD3	feature_id[59].value > threshold=1001.19384765625
Class: TOF
Rules_15	passed counts:50
node_0: feature_name=FKBP5	feature_id[1].value <= threshold=538.9528198242188
node_1: feature_name=ARHGAP24	feature_id[11].value <= threshold=1021.9289855957031
node_2: feature_name=FGF12	feature_id[0].value > threshold=784.0546569824219
node_24: feature_name=PDE1C	feature_id[23].value <= threshold=387.0485534667969
node_25: feature_name=LDLRAD4	feature_id[48].value <= threshold=319.3974151611328
node_26: feature_name=SNX29P2	feature_id[39].value > threshold=582.9202575683594
Class: Donor
Rules_16	passed counts:40
node_0: feature_name=FKBP5	feature_id[1].value > threshold=538.9528198242188
node_86: feature_name=PCDH9-AS2	feature_id[10].value <= threshold=380.53199768066406
node_87: feature_name=PSD3	feature_id[30].value <= threshold=1709.2479858398438
node_88: feature_name=XIST	feature_id[2].value <= threshold=200.78562927246094
node_89: feature_name=FRMD5	feature_id[31].value <= threshold=697.9179077148438
node_90: feature_name=FKBP5	feature_id[1].value <= threshold=907.0335693359375
node_91: feature_name=FGF12	feature_id[0].value <= threshold=4532.706298828125
node_92: feature_name=SOS1	feature_id[16].value <= threshold=290.8732147216797
node_93: feature_name=TMEM178B	feature_id[3].value > threshold=85.98817825317383
node_99: feature_name=PDLIM3	feature_id[28].value > threshold=84.87357139587402
Class: DCM
Rules_17	passed counts:29
node_0: feature_name=FKBP5	feature_id[1].value <= threshold=538.9528198242188
node_1: feature_name=ARHGAP24	feature_id[11].value > threshold=1021.9289855957031
node_65: feature_name=TTTY14	feature_id[4].value <= threshold=39.02286911010742
node_66: feature_name=LINC00486	feature_id[43].value <= threshold=289.1790466308594
Class: HCM
Rules_18	passed counts:27
node_0: feature_name=FKBP5	feature_id[1].value <= threshold=538.9528198242188
node_1: feature_name=ARHGAP24	feature_id[11].value <= threshold=1021.9289855957031
node_2: feature_name=FGF12	feature_id[0].value > threshold=784.0546569824219
node_24: feature_name=PDE1C	feature_id[23].value <= threshold=387.0485534667969
node_25: feature_name=LDLRAD4	feature_id[48].value > threshold=319.3974151611328
node_33: feature_name=XIST	feature_id[2].value <= threshold=21.677865982055664
Class: HF_HLHS
Rules_19	passed counts:25
node_0: feature_name=FKBP5	feature_id[1].value <= threshold=538.9528198242188
node_1: feature_name=ARHGAP24	feature_id[11].value > threshold=1021.9289855957031
node_65: feature_name=TTTY14	feature_id[4].value > threshold=39.02286911010742
node_77: feature_name=FGF12	feature_id[0].value > threshold=5899.494384765625
node_83: feature_name=PDZD2	feature_id[21].value > threshold=753.7713012695312
Class: Donor
Rules_20	passed counts:19
node_0: feature_name=FKBP5	feature_id[1].value > threshold=538.9528198242188
node_86: feature_name=PCDH9-AS2	feature_id[10].value <= threshold=380.53199768066406
node_87: feature_name=PSD3	feature_id[30].value > threshold=1709.2479858398438
node_173: feature_name=TMEM178B	feature_id[3].value <= threshold=342.8105926513672
node_174: feature_name=PLEKHA5	feature_id[44].value > threshold=878.548095703125
node_180: feature_name=FGF12	feature_id[0].value <= threshold=9391.45068359375
node_181: feature_name=PPFIBP1	feature_id[53].value <= threshold=819.3436584472656
node_182: feature_name=PDE7A	feature_id[42].value <= threshold=1221.0326538085938
node_183: feature_name=PCDH9-AS2	feature_id[10].value <= threshold=214.7358627319336
Class: TOF
Rules_21	passed counts:19
node_0: feature_name=FKBP5	feature_id[1].value <= threshold=538.9528198242188
node_1: feature_name=ARHGAP24	feature_id[11].value > threshold=1021.9289855957031
node_65: feature_name=TTTY14	feature_id[4].value <= threshold=39.02286911010742
node_66: feature_name=LINC00486	feature_id[43].value > threshold=289.1790466308594
node_68: feature_name=PDE7A	feature_id[42].value > threshold=214.2800521850586
node_72: feature_name=PDE3A	feature_id[20].value <= threshold=10726.36572265625
node_73: feature_name=C6	feature_id[25].value <= threshold=428.4265441894531
Class: TOF
Rules_22	passed counts:19
node_0: feature_name=FKBP5	feature_id[1].value <= threshold=538.9528198242188
node_1: feature_name=ARHGAP24	feature_id[11].value <= threshold=1021.9289855957031
node_2: feature_name=FGF12	feature_id[0].value <= threshold=784.0546569824219
node_3: feature_name=XIST	feature_id[2].value <= threshold=143.38781356811523
node_4: feature_name=LINC00486	feature_id[43].value <= threshold=469.0474548339844
node_5: feature_name=MYBPC3	feature_id[46].value <= threshold=2631.0948486328125
node_6: feature_name=PPFIBP1	feature_id[53].value > threshold=62.104087829589844
Class: HF_HLHS
Rules_23	passed counts:17
node_0: feature_name=FKBP5	feature_id[1].value > threshold=538.9528198242188
node_86: feature_name=PCDH9-AS2	feature_id[10].value <= threshold=380.53199768066406
node_87: feature_name=PSD3	feature_id[30].value <= threshold=1709.2479858398438
node_88: feature_name=XIST	feature_id[2].value > threshold=200.78562927246094
node_148: feature_name=LINGO1	feature_id[27].value <= threshold=304.83839416503906
node_149: feature_name=LINC00486	feature_id[43].value > threshold=397.6175231933594
node_159: feature_name=PDE3A	feature_id[20].value > threshold=2630.3782958984375
Class: Donor
Rules_24	passed counts:14
node_0: feature_name=FKBP5	feature_id[1].value > threshold=538.9528198242188
node_86: feature_name=PCDH9-AS2	feature_id[10].value <= threshold=380.53199768066406
node_87: feature_name=PSD3	feature_id[30].value <= threshold=1709.2479858398438
node_88: feature_name=XIST	feature_id[2].value <= threshold=200.78562927246094
node_89: feature_name=FRMD5	feature_id[31].value <= threshold=697.9179077148438
node_90: feature_name=FKBP5	feature_id[1].value > threshold=907.0335693359375
node_120: feature_name=TMEM178B	feature_id[3].value <= threshold=192.69541931152344
node_121: feature_name=PCDH9	feature_id[7].value <= threshold=882.5736083984375
node_122: feature_name=ARHGAP24	feature_id[11].value <= threshold=683.6487731933594
Class: DCM
Rules_25	passed counts:13
node_0: feature_name=FKBP5	feature_id[1].value > threshold=538.9528198242188
node_86: feature_name=PCDH9-AS2	feature_id[10].value <= threshold=380.53199768066406
node_87: feature_name=PSD3	feature_id[30].value <= threshold=1709.2479858398438
node_88: feature_name=XIST	feature_id[2].value > threshold=200.78562927246094
node_148: feature_name=LINGO1	feature_id[27].value <= threshold=304.83839416503906
node_149: feature_name=LINC00486	feature_id[43].value > threshold=397.6175231933594
node_159: feature_name=PDE3A	feature_id[20].value <= threshold=2630.3782958984375
node_160: feature_name=RP11-184D12.1	feature_id[17].value <= threshold=243.25537109375
Class: TOF
Rules_26	passed counts:13
node_0: feature_name=FKBP5	feature_id[1].value > threshold=538.9528198242188
node_86: feature_name=PCDH9-AS2	feature_id[10].value <= threshold=380.53199768066406
node_87: feature_name=PSD3	feature_id[30].value <= threshold=1709.2479858398438
node_88: feature_name=XIST	feature_id[2].value <= threshold=200.78562927246094
node_89: feature_name=FRMD5	feature_id[31].value <= threshold=697.9179077148438
node_90: feature_name=FKBP5	feature_id[1].value > threshold=907.0335693359375
node_120: feature_name=TMEM178B	feature_id[3].value <= threshold=192.69541931152344
node_121: feature_name=PCDH9	feature_id[7].value <= threshold=882.5736083984375
node_122: feature_name=ARHGAP24	feature_id[11].value > threshold=683.6487731933594
node_124: feature_name=QKI	feature_id[51].value > threshold=1148.2097778320312
Class: Neo_HLHS
Rules_27	passed counts:9
node_0: feature_name=FKBP5	feature_id[1].value > threshold=538.9528198242188
node_86: feature_name=PCDH9-AS2	feature_id[10].value <= threshold=380.53199768066406
node_87: feature_name=PSD3	feature_id[30].value <= threshold=1709.2479858398438
node_88: feature_name=XIST	feature_id[2].value > threshold=200.78562927246094
node_148: feature_name=LINGO1	feature_id[27].value > threshold=304.83839416503906
node_164: feature_name=PDE3A	feature_id[20].value > threshold=2347.594970703125
node_170: feature_name=PACRG	feature_id[34].value > threshold=528.2501068115234
Class: Donor
Rules_28	passed counts:9
node_0: feature_name=FKBP5	feature_id[1].value > threshold=538.9528198242188
node_86: feature_name=PCDH9-AS2	feature_id[10].value <= threshold=380.53199768066406
node_87: feature_name=PSD3	feature_id[30].value <= threshold=1709.2479858398438
node_88: feature_name=XIST	feature_id[2].value <= threshold=200.78562927246094
node_89: feature_name=FRMD5	feature_id[31].value <= threshold=697.9179077148438
node_90: feature_name=FKBP5	feature_id[1].value <= threshold=907.0335693359375
node_91: feature_name=FGF12	feature_id[0].value <= threshold=4532.706298828125
node_92: feature_name=SOS1	feature_id[16].value <= threshold=290.8732147216797
node_93: feature_name=TMEM178B	feature_id[3].value <= threshold=85.98817825317383
node_94: feature_name=ABHD2	feature_id[40].value > threshold=265.114990234375
Class: HF_HLHS
Rules_29	passed counts:9
node_0: feature_name=FKBP5	feature_id[1].value <= threshold=538.9528198242188
node_1: feature_name=ARHGAP24	feature_id[11].value <= threshold=1021.9289855957031
node_2: feature_name=FGF12	feature_id[0].value <= threshold=784.0546569824219
node_3: feature_name=XIST	feature_id[2].value > threshold=143.38781356811523
node_17: feature_name=SNX29P2	feature_id[39].value > threshold=987.5779418945312
node_21: feature_name=ERBB4	feature_id[50].value > threshold=555.4491577148438
Class: Donor
Rules_30	passed counts:8
node_0: feature_name=FKBP5	feature_id[1].value > threshold=538.9528198242188
node_86: feature_name=PCDH9-AS2	feature_id[10].value <= threshold=380.53199768066406
node_87: feature_name=PSD3	feature_id[30].value <= threshold=1709.2479858398438
node_88: feature_name=XIST	feature_id[2].value <= threshold=200.78562927246094
node_89: feature_name=FRMD5	feature_id[31].value <= threshold=697.9179077148438
node_90: feature_name=FKBP5	feature_id[1].value > threshold=907.0335693359375
node_120: feature_name=TMEM178B	feature_id[3].value > threshold=192.69541931152344
node_132: feature_name=MKLN1	feature_id[56].value > threshold=102.98130798339844
node_134: feature_name=SOS1	feature_id[16].value > threshold=493.75634765625
node_136: feature_name=PACRG	feature_id[34].value > threshold=341.6412353515625
Class: DCM
Rules_31	passed counts:8
node_0: feature_name=FKBP5	feature_id[1].value > threshold=538.9528198242188
node_86: feature_name=PCDH9-AS2	feature_id[10].value <= threshold=380.53199768066406
node_87: feature_name=PSD3	feature_id[30].value <= threshold=1709.2479858398438
node_88: feature_name=XIST	feature_id[2].value <= threshold=200.78562927246094
node_89: feature_name=FRMD5	feature_id[31].value <= threshold=697.9179077148438
node_90: feature_name=FKBP5	feature_id[1].value <= threshold=907.0335693359375
node_91: feature_name=FGF12	feature_id[0].value <= threshold=4532.706298828125
node_92: feature_name=SOS1	feature_id[16].value <= threshold=290.8732147216797
node_93: feature_name=TMEM178B	feature_id[3].value <= threshold=85.98817825317383
node_94: feature_name=ABHD2	feature_id[40].value <= threshold=265.114990234375
node_95: feature_name=TTTY14	feature_id[4].value > threshold=289.1905975341797
Class: Neo_HLHS
Rules_32	passed counts:7
node_0: feature_name=FKBP5	feature_id[1].value > threshold=538.9528198242188
node_86: feature_name=PCDH9-AS2	feature_id[10].value > threshold=380.53199768066406
node_192: feature_name=TTTY14	feature_id[4].value > threshold=178.78742218017578
node_200: feature_name=CCSER1	feature_id[58].value > threshold=1303.6865844726562
node_208: feature_name=QKI	feature_id[51].value <= threshold=1130.159912109375
Class: DCM
Rules_33	passed counts:7
node_0: feature_name=FKBP5	feature_id[1].value > threshold=538.9528198242188
node_86: feature_name=PCDH9-AS2	feature_id[10].value <= threshold=380.53199768066406
node_87: feature_name=PSD3	feature_id[30].value <= threshold=1709.2479858398438
node_88: feature_name=XIST	feature_id[2].value <= threshold=200.78562927246094
node_89: feature_name=FRMD5	feature_id[31].value <= threshold=697.9179077148438
node_90: feature_name=FKBP5	feature_id[1].value > threshold=907.0335693359375
node_120: feature_name=TMEM178B	feature_id[3].value <= threshold=192.69541931152344
node_121: feature_name=PCDH9	feature_id[7].value <= threshold=882.5736083984375
node_122: feature_name=ARHGAP24	feature_id[11].value > threshold=683.6487731933594
node_124: feature_name=QKI	feature_id[51].value <= threshold=1148.2097778320312
node_125: feature_name=QKI	feature_id[51].value <= threshold=954.0527038574219
Class: HF_HLHS
Rules_34	passed counts:7
node_0: feature_name=FKBP5	feature_id[1].value > threshold=538.9528198242188
node_86: feature_name=PCDH9-AS2	feature_id[10].value <= threshold=380.53199768066406
node_87: feature_name=PSD3	feature_id[30].value <= threshold=1709.2479858398438
node_88: feature_name=XIST	feature_id[2].value <= threshold=200.78562927246094
node_89: feature_name=FRMD5	feature_id[31].value <= threshold=697.9179077148438
node_90: feature_name=FKBP5	feature_id[1].value <= threshold=907.0335693359375
node_91: feature_name=FGF12	feature_id[0].value <= threshold=4532.706298828125
node_92: feature_name=SOS1	feature_id[16].value > threshold=290.8732147216797
node_106: feature_name=TMEM178B	feature_id[3].value > threshold=414.33262634277344
node_110: feature_name=PDLIM3	feature_id[28].value > threshold=148.30073165893555
Class: DCM
Rules_35	passed counts:5
node_0: feature_name=FKBP5	feature_id[1].value > threshold=538.9528198242188
node_86: feature_name=PCDH9-AS2	feature_id[10].value <= threshold=380.53199768066406
node_87: feature_name=PSD3	feature_id[30].value > threshold=1709.2479858398438
node_173: feature_name=TMEM178B	feature_id[3].value <= threshold=342.8105926513672
node_174: feature_name=PLEKHA5	feature_id[44].value <= threshold=878.548095703125
node_175: feature_name=PDE3A	feature_id[20].value > threshold=1587.3433837890625
Class: DCM
Rules_36	passed counts:5
node_0: feature_name=FKBP5	feature_id[1].value <= threshold=538.9528198242188
node_1: feature_name=ARHGAP24	feature_id[11].value <= threshold=1021.9289855957031
node_2: feature_name=FGF12	feature_id[0].value > threshold=784.0546569824219
node_24: feature_name=PDE1C	feature_id[23].value > threshold=387.0485534667969
node_40: feature_name=FRMD5	feature_id[31].value > threshold=734.9154052734375
Class: Neo_HLHS
Rules_37	passed counts:5
node_0: feature_name=FKBP5	feature_id[1].value <= threshold=538.9528198242188
node_1: feature_name=ARHGAP24	feature_id[11].value <= threshold=1021.9289855957031
node_2: feature_name=FGF12	feature_id[0].value > threshold=784.0546569824219
node_24: feature_name=PDE1C	feature_id[23].value <= threshold=387.0485534667969
node_25: feature_name=LDLRAD4	feature_id[48].value > threshold=319.3974151611328
node_33: feature_name=XIST	feature_id[2].value > threshold=21.677865982055664
node_35: feature_name=PDE3A	feature_id[20].value > threshold=1397.7422790527344
Class: HCM
Rules_38	passed counts:4
node_0: feature_name=FKBP5	feature_id[1].value > threshold=538.9528198242188
node_86: feature_name=PCDH9-AS2	feature_id[10].value > threshold=380.53199768066406
node_192: feature_name=TTTY14	feature_id[4].value > threshold=178.78742218017578
node_200: feature_name=CCSER1	feature_id[58].value <= threshold=1303.6865844726562
node_201: feature_name=PSD3	feature_id[30].value > threshold=1938.4156494140625
Class: TOF
Rules_39	passed counts:4
node_0: feature_name=FKBP5	feature_id[1].value > threshold=538.9528198242188
node_86: feature_name=PCDH9-AS2	feature_id[10].value <= threshold=380.53199768066406
node_87: feature_name=PSD3	feature_id[30].value > threshold=1709.2479858398438
node_173: feature_name=TMEM178B	feature_id[3].value <= threshold=342.8105926513672
node_174: feature_name=PLEKHA5	feature_id[44].value <= threshold=878.548095703125
node_175: feature_name=PDE3A	feature_id[20].value <= threshold=1587.3433837890625
node_176: feature_name=UTY	feature_id[57].value <= threshold=246.11984252929688
Class: TOF
Rules_40	passed counts:4
node_0: feature_name=FKBP5	feature_id[1].value > threshold=538.9528198242188
node_86: feature_name=PCDH9-AS2	feature_id[10].value <= threshold=380.53199768066406
node_87: feature_name=PSD3	feature_id[30].value <= threshold=1709.2479858398438
node_88: feature_name=XIST	feature_id[2].value <= threshold=200.78562927246094
node_89: feature_name=FRMD5	feature_id[31].value <= threshold=697.9179077148438
node_90: feature_name=FKBP5	feature_id[1].value > threshold=907.0335693359375
node_120: feature_name=TMEM178B	feature_id[3].value > threshold=192.69541931152344
node_132: feature_name=MKLN1	feature_id[56].value > threshold=102.98130798339844
node_134: feature_name=SOS1	feature_id[16].value > threshold=493.75634765625
node_136: feature_name=PACRG	feature_id[34].value <= threshold=341.6412353515625
node_137: feature_name=RASAL2	feature_id[18].value > threshold=600.3398742675781
Class: HF_HLHS
Rules_41	passed counts:4
node_0: feature_name=FKBP5	feature_id[1].value <= threshold=538.9528198242188
node_1: feature_name=ARHGAP24	feature_id[11].value <= threshold=1021.9289855957031
node_2: feature_name=FGF12	feature_id[0].value > threshold=784.0546569824219
node_24: feature_name=PDE1C	feature_id[23].value > threshold=387.0485534667969
node_40: feature_name=FRMD5	feature_id[31].value <= threshold=734.9154052734375
node_41: feature_name=LDB3	feature_id[19].value > threshold=257.5287857055664
node_45: feature_name=CPEB4	feature_id[32].value <= threshold=2231.7672729492188
node_46: feature_name=PCDH9	feature_id[7].value <= threshold=3644.8297119140625
node_47: feature_name=PSD3	feature_id[30].value > threshold=260.6054153442383
node_49: feature_name=SNX29P2	feature_id[39].value > threshold=477.47935485839844
node_53: feature_name=PCDH9-AS2	feature_id[10].value <= threshold=700.7739562988281
node_54: feature_name=AC016831.7	feature_id[36].value > threshold=721.1321716308594
node_56: feature_name=CDH13	feature_id[5].value > threshold=1107.4837646484375
Class: Donor
Rules_42	passed counts:4
node_0: feature_name=FKBP5	feature_id[1].value <= threshold=538.9528198242188
node_1: feature_name=ARHGAP24	feature_id[11].value <= threshold=1021.9289855957031
node_2: feature_name=FGF12	feature_id[0].value > threshold=784.0546569824219
node_24: feature_name=PDE1C	feature_id[23].value <= threshold=387.0485534667969
node_25: feature_name=LDLRAD4	feature_id[48].value <= threshold=319.3974151611328
node_26: feature_name=SNX29P2	feature_id[39].value <= threshold=582.9202575683594
node_27: feature_name=DMD	feature_id[8].value > threshold=1888.4295043945312
Class: Neo_HLHS
Rules_43	passed counts:3
node_0: feature_name=FKBP5	feature_id[1].value > threshold=538.9528198242188
node_86: feature_name=PCDH9-AS2	feature_id[10].value > threshold=380.53199768066406
node_192: feature_name=TTTY14	feature_id[4].value > threshold=178.78742218017578
node_200: feature_name=CCSER1	feature_id[58].value > threshold=1303.6865844726562
node_208: feature_name=QKI	feature_id[51].value > threshold=1130.159912109375
node_210: feature_name=DMD	feature_id[8].value <= threshold=5946.81884765625
Class: HF_HLHS
Rules_44	passed counts:3
node_0: feature_name=FKBP5	feature_id[1].value > threshold=538.9528198242188
node_86: feature_name=PCDH9-AS2	feature_id[10].value <= threshold=380.53199768066406
node_87: feature_name=PSD3	feature_id[30].value > threshold=1709.2479858398438
node_173: feature_name=TMEM178B	feature_id[3].value > threshold=342.8105926513672
node_189: feature_name=RASAL2	feature_id[18].value <= threshold=633.9473571777344
Class: Donor
Rules_45	passed counts:3
node_0: feature_name=FKBP5	feature_id[1].value > threshold=538.9528198242188
node_86: feature_name=PCDH9-AS2	feature_id[10].value <= threshold=380.53199768066406
node_87: feature_name=PSD3	feature_id[30].value > threshold=1709.2479858398438
node_173: feature_name=TMEM178B	feature_id[3].value <= threshold=342.8105926513672
node_174: feature_name=PLEKHA5	feature_id[44].value > threshold=878.548095703125
node_180: feature_name=FGF12	feature_id[0].value > threshold=9391.45068359375
Class: Donor
Rules_46	passed counts:3
node_0: feature_name=FKBP5	feature_id[1].value > threshold=538.9528198242188
node_86: feature_name=PCDH9-AS2	feature_id[10].value <= threshold=380.53199768066406
node_87: feature_name=PSD3	feature_id[30].value > threshold=1709.2479858398438
node_173: feature_name=TMEM178B	feature_id[3].value <= threshold=342.8105926513672
node_174: feature_name=PLEKHA5	feature_id[44].value <= threshold=878.548095703125
node_175: feature_name=PDE3A	feature_id[20].value <= threshold=1587.3433837890625
node_176: feature_name=UTY	feature_id[57].value > threshold=246.11984252929688
Class: Neo_HLHS
Rules_47	passed counts:3
node_0: feature_name=FKBP5	feature_id[1].value > threshold=538.9528198242188
node_86: feature_name=PCDH9-AS2	feature_id[10].value <= threshold=380.53199768066406
node_87: feature_name=PSD3	feature_id[30].value <= threshold=1709.2479858398438
node_88: feature_name=XIST	feature_id[2].value > threshold=200.78562927246094
node_148: feature_name=LINGO1	feature_id[27].value > threshold=304.83839416503906
node_164: feature_name=PDE3A	feature_id[20].value > threshold=2347.594970703125
node_170: feature_name=PACRG	feature_id[34].value <= threshold=528.2501068115234
Class: HCM
Rules_48	passed counts:3
node_0: feature_name=FKBP5	feature_id[1].value > threshold=538.9528198242188
node_86: feature_name=PCDH9-AS2	feature_id[10].value <= threshold=380.53199768066406
node_87: feature_name=PSD3	feature_id[30].value <= threshold=1709.2479858398438
node_88: feature_name=XIST	feature_id[2].value > threshold=200.78562927246094
node_148: feature_name=LINGO1	feature_id[27].value <= threshold=304.83839416503906
node_149: feature_name=LINC00486	feature_id[43].value <= threshold=397.6175231933594
node_150: feature_name=PLEKHA5	feature_id[44].value > threshold=1603.0061645507812
node_156: feature_name=FRMD5	feature_id[31].value > threshold=254.47450256347656
Class: TOF
Rules_49	passed counts:3
node_0: feature_name=FKBP5	feature_id[1].value > threshold=538.9528198242188
node_86: feature_name=PCDH9-AS2	feature_id[10].value <= threshold=380.53199768066406
node_87: feature_name=PSD3	feature_id[30].value <= threshold=1709.2479858398438
node_88: feature_name=XIST	feature_id[2].value <= threshold=200.78562927246094
node_89: feature_name=FRMD5	feature_id[31].value <= threshold=697.9179077148438
node_90: feature_name=FKBP5	feature_id[1].value <= threshold=907.0335693359375
node_91: feature_name=FGF12	feature_id[0].value <= threshold=4532.706298828125
node_92: feature_name=SOS1	feature_id[16].value > threshold=290.8732147216797
node_106: feature_name=TMEM178B	feature_id[3].value > threshold=414.33262634277344
node_110: feature_name=PDLIM3	feature_id[28].value <= threshold=148.30073165893555
node_111: feature_name=ABHD2	feature_id[40].value > threshold=73.63770294189453
Class: HF_HLHS
Rules_50	passed counts:3
node_0: feature_name=FKBP5	feature_id[1].value <= threshold=538.9528198242188
node_1: feature_name=ARHGAP24	feature_id[11].value <= threshold=1021.9289855957031
node_2: feature_name=FGF12	feature_id[0].value > threshold=784.0546569824219
node_24: feature_name=PDE1C	feature_id[23].value > threshold=387.0485534667969
node_40: feature_name=FRMD5	feature_id[31].value <= threshold=734.9154052734375
node_41: feature_name=LDB3	feature_id[19].value > threshold=257.5287857055664
node_45: feature_name=CPEB4	feature_id[32].value <= threshold=2231.7672729492188
node_46: feature_name=PCDH9	feature_id[7].value <= threshold=3644.8297119140625
node_47: feature_name=PSD3	feature_id[30].value > threshold=260.6054153442383
node_49: feature_name=SNX29P2	feature_id[39].value <= threshold=477.47935485839844
node_50: feature_name=LHFP	feature_id[13].value > threshold=210.2702407836914
Class: Donor
Rules_51	passed counts:3
node_0: feature_name=FKBP5	feature_id[1].value <= threshold=538.9528198242188
node_1: feature_name=ARHGAP24	feature_id[11].value <= threshold=1021.9289855957031
node_2: feature_name=FGF12	feature_id[0].value > threshold=784.0546569824219
node_24: feature_name=PDE1C	feature_id[23].value > threshold=387.0485534667969
node_40: feature_name=FRMD5	feature_id[31].value <= threshold=734.9154052734375
node_41: feature_name=LDB3	feature_id[19].value <= threshold=257.5287857055664
node_42: feature_name=PARK2	feature_id[55].value <= threshold=261.8884811401367
Class: HCM
Rules_52	passed counts:3
node_0: feature_name=FKBP5	feature_id[1].value <= threshold=538.9528198242188
node_1: feature_name=ARHGAP24	feature_id[11].value <= threshold=1021.9289855957031
node_2: feature_name=FGF12	feature_id[0].value <= threshold=784.0546569824219
node_3: feature_name=XIST	feature_id[2].value > threshold=143.38781356811523
node_17: feature_name=SNX29P2	feature_id[39].value > threshold=987.5779418945312
node_21: feature_name=ERBB4	feature_id[50].value <= threshold=555.4491577148438
Class: HCM
Rules_53	passed counts:3
node_0: feature_name=FKBP5	feature_id[1].value <= threshold=538.9528198242188
node_1: feature_name=ARHGAP24	feature_id[11].value <= threshold=1021.9289855957031
node_2: feature_name=FGF12	feature_id[0].value <= threshold=784.0546569824219
node_3: feature_name=XIST	feature_id[2].value <= threshold=143.38781356811523
node_4: feature_name=LINC00486	feature_id[43].value > threshold=469.0474548339844
node_10: feature_name=PDK4	feature_id[47].value > threshold=915.996337890625
Class: TOF
Rules_54	passed counts:2
node_0: feature_name=FKBP5	feature_id[1].value > threshold=538.9528198242188
node_86: feature_name=PCDH9-AS2	feature_id[10].value > threshold=380.53199768066406
node_192: feature_name=TTTY14	feature_id[4].value > threshold=178.78742218017578
node_200: feature_name=CCSER1	feature_id[58].value > threshold=1303.6865844726562
node_208: feature_name=QKI	feature_id[51].value > threshold=1130.159912109375
node_210: feature_name=DMD	feature_id[8].value > threshold=5946.81884765625
Class: Donor
Rules_55	passed counts:2
node_0: feature_name=FKBP5	feature_id[1].value > threshold=538.9528198242188
node_86: feature_name=PCDH9-AS2	feature_id[10].value > threshold=380.53199768066406
node_192: feature_name=TTTY14	feature_id[4].value <= threshold=178.78742218017578
node_193: feature_name=RASAL2	feature_id[18].value <= threshold=824.4735717773438
node_194: feature_name=GREB1L	feature_id[52].value <= threshold=73.2064437866211
Class: Donor
Rules_56	passed counts:2
node_0: feature_name=FKBP5	feature_id[1].value > threshold=538.9528198242188
node_86: feature_name=PCDH9-AS2	feature_id[10].value <= threshold=380.53199768066406
node_87: feature_name=PSD3	feature_id[30].value > threshold=1709.2479858398438
node_173: feature_name=TMEM178B	feature_id[3].value <= threshold=342.8105926513672
node_174: feature_name=PLEKHA5	feature_id[44].value > threshold=878.548095703125
node_180: feature_name=FGF12	feature_id[0].value <= threshold=9391.45068359375
node_181: feature_name=PPFIBP1	feature_id[53].value > threshold=819.3436584472656
Class: HF_HLHS
Rules_57	passed counts:2
node_0: feature_name=FKBP5	feature_id[1].value > threshold=538.9528198242188
node_86: feature_name=PCDH9-AS2	feature_id[10].value <= threshold=380.53199768066406
node_87: feature_name=PSD3	feature_id[30].value <= threshold=1709.2479858398438
node_88: feature_name=XIST	feature_id[2].value > threshold=200.78562927246094
node_148: feature_name=LINGO1	feature_id[27].value > threshold=304.83839416503906
node_164: feature_name=PDE3A	feature_id[20].value <= threshold=2347.594970703125
node_165: feature_name=FGF12	feature_id[0].value <= threshold=85.44087219238281
node_166: feature_name=PDK4	feature_id[47].value > threshold=1291.8102111816406
Class: HCM
Rules_58	passed counts:2
node_0: feature_name=FKBP5	feature_id[1].value > threshold=538.9528198242188
node_86: feature_name=PCDH9-AS2	feature_id[10].value <= threshold=380.53199768066406
node_87: feature_name=PSD3	feature_id[30].value <= threshold=1709.2479858398438
node_88: feature_name=XIST	feature_id[2].value > threshold=200.78562927246094
node_148: feature_name=LINGO1	feature_id[27].value <= threshold=304.83839416503906
node_149: feature_name=LINC00486	feature_id[43].value > threshold=397.6175231933594
node_159: feature_name=PDE3A	feature_id[20].value <= threshold=2630.3782958984375
node_160: feature_name=RP11-184D12.1	feature_id[17].value > threshold=243.25537109375
Class: HCM
Rules_59	passed counts:2
node_0: feature_name=FKBP5	feature_id[1].value > threshold=538.9528198242188
node_86: feature_name=PCDH9-AS2	feature_id[10].value <= threshold=380.53199768066406
node_87: feature_name=PSD3	feature_id[30].value <= threshold=1709.2479858398438
node_88: feature_name=XIST	feature_id[2].value <= threshold=200.78562927246094
node_89: feature_name=FRMD5	feature_id[31].value > threshold=697.9179077148438
node_141: feature_name=MKLN1	feature_id[56].value > threshold=615.9205932617188
node_143: feature_name=DMD	feature_id[8].value > threshold=4155.2681884765625
node_145: feature_name=PDE7A	feature_id[42].value > threshold=1419.9292602539062
Class: DCM
Rules_60	passed counts:2
node_0: feature_name=FKBP5	feature_id[1].value > threshold=538.9528198242188
node_86: feature_name=PCDH9-AS2	feature_id[10].value <= threshold=380.53199768066406
node_87: feature_name=PSD3	feature_id[30].value <= threshold=1709.2479858398438
node_88: feature_name=XIST	feature_id[2].value <= threshold=200.78562927246094
node_89: feature_name=FRMD5	feature_id[31].value > threshold=697.9179077148438
node_141: feature_name=MKLN1	feature_id[56].value > threshold=615.9205932617188
node_143: feature_name=DMD	feature_id[8].value <= threshold=4155.2681884765625
Class: HF_HLHS
Rules_61	passed counts:2
node_0: feature_name=FKBP5	feature_id[1].value > threshold=538.9528198242188
node_86: feature_name=PCDH9-AS2	feature_id[10].value <= threshold=380.53199768066406
node_87: feature_name=PSD3	feature_id[30].value <= threshold=1709.2479858398438
node_88: feature_name=XIST	feature_id[2].value <= threshold=200.78562927246094
node_89: feature_name=FRMD5	feature_id[31].value <= threshold=697.9179077148438
node_90: feature_name=FKBP5	feature_id[1].value > threshold=907.0335693359375
node_120: feature_name=TMEM178B	feature_id[3].value > threshold=192.69541931152344
node_132: feature_name=MKLN1	feature_id[56].value <= threshold=102.98130798339844
Class: TOF
Rules_62	passed counts:2
node_0: feature_name=FKBP5	feature_id[1].value > threshold=538.9528198242188
node_86: feature_name=PCDH9-AS2	feature_id[10].value <= threshold=380.53199768066406
node_87: feature_name=PSD3	feature_id[30].value <= threshold=1709.2479858398438
node_88: feature_name=XIST	feature_id[2].value <= threshold=200.78562927246094
node_89: feature_name=FRMD5	feature_id[31].value <= threshold=697.9179077148438
node_90: feature_name=FKBP5	feature_id[1].value > threshold=907.0335693359375
node_120: feature_name=TMEM178B	feature_id[3].value <= threshold=192.69541931152344
node_121: feature_name=PCDH9	feature_id[7].value <= threshold=882.5736083984375
node_122: feature_name=ARHGAP24	feature_id[11].value > threshold=683.6487731933594
node_124: feature_name=QKI	feature_id[51].value <= threshold=1148.2097778320312
node_125: feature_name=QKI	feature_id[51].value > threshold=954.0527038574219
Class: TOF
Rules_63	passed counts:2
node_0: feature_name=FKBP5	feature_id[1].value > threshold=538.9528198242188
node_86: feature_name=PCDH9-AS2	feature_id[10].value <= threshold=380.53199768066406
node_87: feature_name=PSD3	feature_id[30].value <= threshold=1709.2479858398438
node_88: feature_name=XIST	feature_id[2].value <= threshold=200.78562927246094
node_89: feature_name=FRMD5	feature_id[31].value <= threshold=697.9179077148438
node_90: feature_name=FKBP5	feature_id[1].value <= threshold=907.0335693359375
node_91: feature_name=FGF12	feature_id[0].value <= threshold=4532.706298828125
node_92: feature_name=SOS1	feature_id[16].value <= threshold=290.8732147216797
node_93: feature_name=TMEM178B	feature_id[3].value > threshold=85.98817825317383
node_99: feature_name=PDLIM3	feature_id[28].value <= threshold=84.87357139587402
node_100: feature_name=TTTY14	feature_id[4].value > threshold=480.0492706298828
node_102: feature_name=PDE3A	feature_id[20].value <= threshold=2684.4635009765625
Class: HF_HLHS
Rules_64	passed counts:2
node_0: feature_name=FKBP5	feature_id[1].value > threshold=538.9528198242188
node_86: feature_name=PCDH9-AS2	feature_id[10].value <= threshold=380.53199768066406
node_87: feature_name=PSD3	feature_id[30].value <= threshold=1709.2479858398438
node_88: feature_name=XIST	feature_id[2].value <= threshold=200.78562927246094
node_89: feature_name=FRMD5	feature_id[31].value <= threshold=697.9179077148438
node_90: feature_name=FKBP5	feature_id[1].value <= threshold=907.0335693359375
node_91: feature_name=FGF12	feature_id[0].value <= threshold=4532.706298828125
node_92: feature_name=SOS1	feature_id[16].value <= threshold=290.8732147216797
node_93: feature_name=TMEM178B	feature_id[3].value > threshold=85.98817825317383
node_99: feature_name=PDLIM3	feature_id[28].value <= threshold=84.87357139587402
node_100: feature_name=TTTY14	feature_id[4].value <= threshold=480.0492706298828
Class: Donor
Rules_65	passed counts:2
node_0: feature_name=FKBP5	feature_id[1].value <= threshold=538.9528198242188
node_1: feature_name=ARHGAP24	feature_id[11].value > threshold=1021.9289855957031
node_65: feature_name=TTTY14	feature_id[4].value > threshold=39.02286911010742
node_77: feature_name=FGF12	feature_id[0].value > threshold=5899.494384765625
node_83: feature_name=PDZD2	feature_id[21].value <= threshold=753.7713012695312
Class: Neo_HLHS
Rules_66	passed counts:2
node_0: feature_name=FKBP5	feature_id[1].value <= threshold=538.9528198242188
node_1: feature_name=ARHGAP24	feature_id[11].value <= threshold=1021.9289855957031
node_2: feature_name=FGF12	feature_id[0].value > threshold=784.0546569824219
node_24: feature_name=PDE1C	feature_id[23].value > threshold=387.0485534667969
node_40: feature_name=FRMD5	feature_id[31].value <= threshold=734.9154052734375
node_41: feature_name=LDB3	feature_id[19].value > threshold=257.5287857055664
node_45: feature_name=CPEB4	feature_id[32].value <= threshold=2231.7672729492188
node_46: feature_name=PCDH9	feature_id[7].value <= threshold=3644.8297119140625
node_47: feature_name=PSD3	feature_id[30].value > threshold=260.6054153442383
node_49: feature_name=SNX29P2	feature_id[39].value <= threshold=477.47935485839844
node_50: feature_name=LHFP	feature_id[13].value <= threshold=210.2702407836914
Class: HCM
Rules_67	passed counts:2
node_0: feature_name=FKBP5	feature_id[1].value <= threshold=538.9528198242188
node_1: feature_name=ARHGAP24	feature_id[11].value <= threshold=1021.9289855957031
node_2: feature_name=FGF12	feature_id[0].value <= threshold=784.0546569824219
node_3: feature_name=XIST	feature_id[2].value <= threshold=143.38781356811523
node_4: feature_name=LINC00486	feature_id[43].value > threshold=469.0474548339844
node_10: feature_name=PDK4	feature_id[47].value <= threshold=915.996337890625
node_11: feature_name=PDE1C	feature_id[23].value > threshold=295.8855972290039
Class: Neo_HLHS
Rules_68	passed counts:2
node_0: feature_name=FKBP5	feature_id[1].value <= threshold=538.9528198242188
node_1: feature_name=ARHGAP24	feature_id[11].value <= threshold=1021.9289855957031
node_2: feature_name=FGF12	feature_id[0].value <= threshold=784.0546569824219
node_3: feature_name=XIST	feature_id[2].value <= threshold=143.38781356811523
node_4: feature_name=LINC00486	feature_id[43].value <= threshold=469.0474548339844
node_5: feature_name=MYBPC3	feature_id[46].value > threshold=2631.0948486328125
Class: Donor
Rules_69	passed counts:1
node_0: feature_name=FKBP5	feature_id[1].value > threshold=538.9528198242188
node_86: feature_name=PCDH9-AS2	feature_id[10].value > threshold=380.53199768066406
node_192: feature_name=TTTY14	feature_id[4].value > threshold=178.78742218017578
node_200: feature_name=CCSER1	feature_id[58].value <= threshold=1303.6865844726562
node_201: feature_name=PSD3	feature_id[30].value <= threshold=1938.4156494140625
node_202: feature_name=QKI	feature_id[51].value > threshold=422.77294921875
node_204: feature_name=PDE1C	feature_id[23].value > threshold=1431.5313110351562
Class: Donor
Rules_70	passed counts:1
node_0: feature_name=FKBP5	feature_id[1].value > threshold=538.9528198242188
node_86: feature_name=PCDH9-AS2	feature_id[10].value > threshold=380.53199768066406
node_192: feature_name=TTTY14	feature_id[4].value > threshold=178.78742218017578
node_200: feature_name=CCSER1	feature_id[58].value <= threshold=1303.6865844726562
node_201: feature_name=PSD3	feature_id[30].value <= threshold=1938.4156494140625
node_202: feature_name=QKI	feature_id[51].value <= threshold=422.77294921875
Class: DCM
Rules_71	passed counts:1
node_0: feature_name=FKBP5	feature_id[1].value > threshold=538.9528198242188
node_86: feature_name=PCDH9-AS2	feature_id[10].value > threshold=380.53199768066406
node_192: feature_name=TTTY14	feature_id[4].value <= threshold=178.78742218017578
node_193: feature_name=RASAL2	feature_id[18].value > threshold=824.4735717773438
node_197: feature_name=PLCXD3	feature_id[59].value <= threshold=1001.19384765625
Class: HCM
Rules_72	passed counts:1
node_0: feature_name=FKBP5	feature_id[1].value > threshold=538.9528198242188
node_86: feature_name=PCDH9-AS2	feature_id[10].value <= threshold=380.53199768066406
node_87: feature_name=PSD3	feature_id[30].value > threshold=1709.2479858398438
node_173: feature_name=TMEM178B	feature_id[3].value <= threshold=342.8105926513672
node_174: feature_name=PLEKHA5	feature_id[44].value > threshold=878.548095703125
node_180: feature_name=FGF12	feature_id[0].value <= threshold=9391.45068359375
node_181: feature_name=PPFIBP1	feature_id[53].value <= threshold=819.3436584472656
node_182: feature_name=PDE7A	feature_id[42].value <= threshold=1221.0326538085938
node_183: feature_name=PCDH9-AS2	feature_id[10].value > threshold=214.7358627319336
Class: HF_HLHS
Rules_73	passed counts:1
node_0: feature_name=FKBP5	feature_id[1].value > threshold=538.9528198242188
node_86: feature_name=PCDH9-AS2	feature_id[10].value <= threshold=380.53199768066406
node_87: feature_name=PSD3	feature_id[30].value <= threshold=1709.2479858398438
node_88: feature_name=XIST	feature_id[2].value > threshold=200.78562927246094
node_148: feature_name=LINGO1	feature_id[27].value > threshold=304.83839416503906
node_164: feature_name=PDE3A	feature_id[20].value <= threshold=2347.594970703125
node_165: feature_name=FGF12	feature_id[0].value <= threshold=85.44087219238281
node_166: feature_name=PDK4	feature_id[47].value <= threshold=1291.8102111816406
Class: TOF
Rules_74	passed counts:1
node_0: feature_name=FKBP5	feature_id[1].value > threshold=538.9528198242188
node_86: feature_name=PCDH9-AS2	feature_id[10].value <= threshold=380.53199768066406
node_87: feature_name=PSD3	feature_id[30].value <= threshold=1709.2479858398438
node_88: feature_name=XIST	feature_id[2].value > threshold=200.78562927246094
node_148: feature_name=LINGO1	feature_id[27].value <= threshold=304.83839416503906
node_149: feature_name=LINC00486	feature_id[43].value <= threshold=397.6175231933594
node_150: feature_name=PLEKHA5	feature_id[44].value > threshold=1603.0061645507812
node_156: feature_name=FRMD5	feature_id[31].value <= threshold=254.47450256347656
Class: Donor
Rules_75	passed counts:1
node_0: feature_name=FKBP5	feature_id[1].value > threshold=538.9528198242188
node_86: feature_name=PCDH9-AS2	feature_id[10].value <= threshold=380.53199768066406
node_87: feature_name=PSD3	feature_id[30].value <= threshold=1709.2479858398438
node_88: feature_name=XIST	feature_id[2].value > threshold=200.78562927246094
node_148: feature_name=LINGO1	feature_id[27].value <= threshold=304.83839416503906
node_149: feature_name=LINC00486	feature_id[43].value <= threshold=397.6175231933594
node_150: feature_name=PLEKHA5	feature_id[44].value <= threshold=1603.0061645507812
node_151: feature_name=GREB1L	feature_id[52].value <= threshold=138.92664337158203
node_152: feature_name=TTN-AS1	feature_id[45].value > threshold=2648.8796997070312
Class: Donor
Rules_76	passed counts:1
node_0: feature_name=FKBP5	feature_id[1].value > threshold=538.9528198242188
node_86: feature_name=PCDH9-AS2	feature_id[10].value <= threshold=380.53199768066406
node_87: feature_name=PSD3	feature_id[30].value <= threshold=1709.2479858398438
node_88: feature_name=XIST	feature_id[2].value > threshold=200.78562927246094
node_148: feature_name=LINGO1	feature_id[27].value <= threshold=304.83839416503906
node_149: feature_name=LINC00486	feature_id[43].value <= threshold=397.6175231933594
node_150: feature_name=PLEKHA5	feature_id[44].value <= threshold=1603.0061645507812
node_151: feature_name=GREB1L	feature_id[52].value <= threshold=138.92664337158203
node_152: feature_name=TTN-AS1	feature_id[45].value <= threshold=2648.8796997070312
Class: TOF
Rules_77	passed counts:1
node_0: feature_name=FKBP5	feature_id[1].value > threshold=538.9528198242188
node_86: feature_name=PCDH9-AS2	feature_id[10].value <= threshold=380.53199768066406
node_87: feature_name=PSD3	feature_id[30].value <= threshold=1709.2479858398438
node_88: feature_name=XIST	feature_id[2].value <= threshold=200.78562927246094
node_89: feature_name=FRMD5	feature_id[31].value > threshold=697.9179077148438
node_141: feature_name=MKLN1	feature_id[56].value > threshold=615.9205932617188
node_143: feature_name=DMD	feature_id[8].value > threshold=4155.2681884765625
node_145: feature_name=PDE7A	feature_id[42].value <= threshold=1419.9292602539062
Class: Donor
Rules_78	passed counts:1
node_0: feature_name=FKBP5	feature_id[1].value > threshold=538.9528198242188
node_86: feature_name=PCDH9-AS2	feature_id[10].value <= threshold=380.53199768066406
node_87: feature_name=PSD3	feature_id[30].value <= threshold=1709.2479858398438
node_88: feature_name=XIST	feature_id[2].value <= threshold=200.78562927246094
node_89: feature_name=FRMD5	feature_id[31].value <= threshold=697.9179077148438
node_90: feature_name=FKBP5	feature_id[1].value > threshold=907.0335693359375
node_120: feature_name=TMEM178B	feature_id[3].value > threshold=192.69541931152344
node_132: feature_name=MKLN1	feature_id[56].value > threshold=102.98130798339844
node_134: feature_name=SOS1	feature_id[16].value > threshold=493.75634765625
node_136: feature_name=PACRG	feature_id[34].value <= threshold=341.6412353515625
node_137: feature_name=RASAL2	feature_id[18].value <= threshold=600.3398742675781
Class: TOF
Rules_79	passed counts:1
node_0: feature_name=FKBP5	feature_id[1].value > threshold=538.9528198242188
node_86: feature_name=PCDH9-AS2	feature_id[10].value <= threshold=380.53199768066406
node_87: feature_name=PSD3	feature_id[30].value <= threshold=1709.2479858398438
node_88: feature_name=XIST	feature_id[2].value <= threshold=200.78562927246094
node_89: feature_name=FRMD5	feature_id[31].value <= threshold=697.9179077148438
node_90: feature_name=FKBP5	feature_id[1].value > threshold=907.0335693359375
node_120: feature_name=TMEM178B	feature_id[3].value <= threshold=192.69541931152344
node_121: feature_name=PCDH9	feature_id[7].value > threshold=882.5736083984375
node_129: feature_name=PSD3	feature_id[30].value > threshold=1417.89892578125
Class: TOF
Rules_80	passed counts:1
node_0: feature_name=FKBP5	feature_id[1].value > threshold=538.9528198242188
node_86: feature_name=PCDH9-AS2	feature_id[10].value <= threshold=380.53199768066406
node_87: feature_name=PSD3	feature_id[30].value <= threshold=1709.2479858398438
node_88: feature_name=XIST	feature_id[2].value <= threshold=200.78562927246094
node_89: feature_name=FRMD5	feature_id[31].value <= threshold=697.9179077148438
node_90: feature_name=FKBP5	feature_id[1].value <= threshold=907.0335693359375
node_91: feature_name=FGF12	feature_id[0].value > threshold=4532.706298828125
node_115: feature_name=TMEM178B	feature_id[3].value <= threshold=123.54830932617188
node_116: feature_name=LDB3	feature_id[19].value > threshold=2306.962890625
Class: Neo_HLHS
Rules_81	passed counts:1
node_0: feature_name=FKBP5	feature_id[1].value > threshold=538.9528198242188
node_86: feature_name=PCDH9-AS2	feature_id[10].value <= threshold=380.53199768066406
node_87: feature_name=PSD3	feature_id[30].value <= threshold=1709.2479858398438
node_88: feature_name=XIST	feature_id[2].value <= threshold=200.78562927246094
node_89: feature_name=FRMD5	feature_id[31].value <= threshold=697.9179077148438
node_90: feature_name=FKBP5	feature_id[1].value <= threshold=907.0335693359375
node_91: feature_name=FGF12	feature_id[0].value > threshold=4532.706298828125
node_115: feature_name=TMEM178B	feature_id[3].value <= threshold=123.54830932617188
node_116: feature_name=LDB3	feature_id[19].value <= threshold=2306.962890625
Class: HF_HLHS
Rules_82	passed counts:1
node_0: feature_name=FKBP5	feature_id[1].value > threshold=538.9528198242188
node_86: feature_name=PCDH9-AS2	feature_id[10].value <= threshold=380.53199768066406
node_87: feature_name=PSD3	feature_id[30].value <= threshold=1709.2479858398438
node_88: feature_name=XIST	feature_id[2].value <= threshold=200.78562927246094
node_89: feature_name=FRMD5	feature_id[31].value <= threshold=697.9179077148438
node_90: feature_name=FKBP5	feature_id[1].value <= threshold=907.0335693359375
node_91: feature_name=FGF12	feature_id[0].value <= threshold=4532.706298828125
node_92: feature_name=SOS1	feature_id[16].value > threshold=290.8732147216797
node_106: feature_name=TMEM178B	feature_id[3].value > threshold=414.33262634277344
node_110: feature_name=PDLIM3	feature_id[28].value <= threshold=148.30073165893555
node_111: feature_name=ABHD2	feature_id[40].value <= threshold=73.63770294189453
Class: TOF
Rules_83	passed counts:1
node_0: feature_name=FKBP5	feature_id[1].value > threshold=538.9528198242188
node_86: feature_name=PCDH9-AS2	feature_id[10].value <= threshold=380.53199768066406
node_87: feature_name=PSD3	feature_id[30].value <= threshold=1709.2479858398438
node_88: feature_name=XIST	feature_id[2].value <= threshold=200.78562927246094
node_89: feature_name=FRMD5	feature_id[31].value <= threshold=697.9179077148438
node_90: feature_name=FKBP5	feature_id[1].value <= threshold=907.0335693359375
node_91: feature_name=FGF12	feature_id[0].value <= threshold=4532.706298828125
node_92: feature_name=SOS1	feature_id[16].value > threshold=290.8732147216797
node_106: feature_name=TMEM178B	feature_id[3].value <= threshold=414.33262634277344
node_107: feature_name=PLCXD3	feature_id[59].value <= threshold=384.69512939453125
Class: DCM
Rules_84	passed counts:1
node_0: feature_name=FKBP5	feature_id[1].value > threshold=538.9528198242188
node_86: feature_name=PCDH9-AS2	feature_id[10].value <= threshold=380.53199768066406
node_87: feature_name=PSD3	feature_id[30].value <= threshold=1709.2479858398438
node_88: feature_name=XIST	feature_id[2].value <= threshold=200.78562927246094
node_89: feature_name=FRMD5	feature_id[31].value <= threshold=697.9179077148438
node_90: feature_name=FKBP5	feature_id[1].value <= threshold=907.0335693359375
node_91: feature_name=FGF12	feature_id[0].value <= threshold=4532.706298828125
node_92: feature_name=SOS1	feature_id[16].value <= threshold=290.8732147216797
node_93: feature_name=TMEM178B	feature_id[3].value > threshold=85.98817825317383
node_99: feature_name=PDLIM3	feature_id[28].value <= threshold=84.87357139587402
node_100: feature_name=TTTY14	feature_id[4].value > threshold=480.0492706298828
node_102: feature_name=PDE3A	feature_id[20].value > threshold=2684.4635009765625
Class: DCM
Rules_85	passed counts:1
node_0: feature_name=FKBP5	feature_id[1].value > threshold=538.9528198242188
node_86: feature_name=PCDH9-AS2	feature_id[10].value <= threshold=380.53199768066406
node_87: feature_name=PSD3	feature_id[30].value <= threshold=1709.2479858398438
node_88: feature_name=XIST	feature_id[2].value <= threshold=200.78562927246094
node_89: feature_name=FRMD5	feature_id[31].value <= threshold=697.9179077148438
node_90: feature_name=FKBP5	feature_id[1].value <= threshold=907.0335693359375
node_91: feature_name=FGF12	feature_id[0].value <= threshold=4532.706298828125
node_92: feature_name=SOS1	feature_id[16].value <= threshold=290.8732147216797
node_93: feature_name=TMEM178B	feature_id[3].value <= threshold=85.98817825317383
node_94: feature_name=ABHD2	feature_id[40].value <= threshold=265.114990234375
node_95: feature_name=TTTY14	feature_id[4].value <= threshold=289.1905975341797
Class: Donor
Rules_86	passed counts:1
node_0: feature_name=FKBP5	feature_id[1].value <= threshold=538.9528198242188
node_1: feature_name=ARHGAP24	feature_id[11].value > threshold=1021.9289855957031
node_65: feature_name=TTTY14	feature_id[4].value > threshold=39.02286911010742
node_77: feature_name=FGF12	feature_id[0].value <= threshold=5899.494384765625
node_78: feature_name=CDH13	feature_id[5].value > threshold=90.61051940917969
node_80: feature_name=PLEKHA5	feature_id[44].value <= threshold=68.8895034790039
Class: DCM
Rules_87	passed counts:1
node_0: feature_name=FKBP5	feature_id[1].value <= threshold=538.9528198242188
node_1: feature_name=ARHGAP24	feature_id[11].value > threshold=1021.9289855957031
node_65: feature_name=TTTY14	feature_id[4].value > threshold=39.02286911010742
node_77: feature_name=FGF12	feature_id[0].value <= threshold=5899.494384765625
node_78: feature_name=CDH13	feature_id[5].value <= threshold=90.61051940917969
Class: DCM
Rules_88	passed counts:1
node_0: feature_name=FKBP5	feature_id[1].value <= threshold=538.9528198242188
node_1: feature_name=ARHGAP24	feature_id[11].value > threshold=1021.9289855957031
node_65: feature_name=TTTY14	feature_id[4].value <= threshold=39.02286911010742
node_66: feature_name=LINC00486	feature_id[43].value > threshold=289.1790466308594
node_68: feature_name=PDE7A	feature_id[42].value > threshold=214.2800521850586
node_72: feature_name=PDE3A	feature_id[20].value > threshold=10726.36572265625
Class: HCM
Rules_89	passed counts:1
node_0: feature_name=FKBP5	feature_id[1].value <= threshold=538.9528198242188
node_1: feature_name=ARHGAP24	feature_id[11].value > threshold=1021.9289855957031
node_65: feature_name=TTTY14	feature_id[4].value <= threshold=39.02286911010742
node_66: feature_name=LINC00486	feature_id[43].value > threshold=289.1790466308594
node_68: feature_name=PDE7A	feature_id[42].value > threshold=214.2800521850586
node_72: feature_name=PDE3A	feature_id[20].value <= threshold=10726.36572265625
node_73: feature_name=C6	feature_id[25].value > threshold=428.4265441894531
Class: HF_HLHS
Rules_90	passed counts:1
node_0: feature_name=FKBP5	feature_id[1].value <= threshold=538.9528198242188
node_1: feature_name=ARHGAP24	feature_id[11].value > threshold=1021.9289855957031
node_65: feature_name=TTTY14	feature_id[4].value <= threshold=39.02286911010742
node_66: feature_name=LINC00486	feature_id[43].value > threshold=289.1790466308594
node_68: feature_name=PDE7A	feature_id[42].value <= threshold=214.2800521850586
node_69: feature_name=LDB3	feature_id[19].value > threshold=330.9845962524414
Class: Donor
Rules_91	passed counts:1
node_0: feature_name=FKBP5	feature_id[1].value <= threshold=538.9528198242188
node_1: feature_name=ARHGAP24	feature_id[11].value > threshold=1021.9289855957031
node_65: feature_name=TTTY14	feature_id[4].value <= threshold=39.02286911010742
node_66: feature_name=LINC00486	feature_id[43].value > threshold=289.1790466308594
node_68: feature_name=PDE7A	feature_id[42].value <= threshold=214.2800521850586
node_69: feature_name=LDB3	feature_id[19].value <= threshold=330.9845962524414
Class: HF_HLHS
Rules_92	passed counts:1
node_0: feature_name=FKBP5	feature_id[1].value <= threshold=538.9528198242188
node_1: feature_name=ARHGAP24	feature_id[11].value <= threshold=1021.9289855957031
node_2: feature_name=FGF12	feature_id[0].value > threshold=784.0546569824219
node_24: feature_name=PDE1C	feature_id[23].value > threshold=387.0485534667969
node_40: feature_name=FRMD5	feature_id[31].value <= threshold=734.9154052734375
node_41: feature_name=LDB3	feature_id[19].value > threshold=257.5287857055664
node_45: feature_name=CPEB4	feature_id[32].value > threshold=2231.7672729492188
Class: DCM
Rules_93	passed counts:1
node_0: feature_name=FKBP5	feature_id[1].value <= threshold=538.9528198242188
node_1: feature_name=ARHGAP24	feature_id[11].value <= threshold=1021.9289855957031
node_2: feature_name=FGF12	feature_id[0].value > threshold=784.0546569824219
node_24: feature_name=PDE1C	feature_id[23].value > threshold=387.0485534667969
node_40: feature_name=FRMD5	feature_id[31].value <= threshold=734.9154052734375
node_41: feature_name=LDB3	feature_id[19].value > threshold=257.5287857055664
node_45: feature_name=CPEB4	feature_id[32].value <= threshold=2231.7672729492188
node_46: feature_name=PCDH9	feature_id[7].value > threshold=3644.8297119140625
Class: HF_HLHS
Rules_94	passed counts:1
node_0: feature_name=FKBP5	feature_id[1].value <= threshold=538.9528198242188
node_1: feature_name=ARHGAP24	feature_id[11].value <= threshold=1021.9289855957031
node_2: feature_name=FGF12	feature_id[0].value > threshold=784.0546569824219
node_24: feature_name=PDE1C	feature_id[23].value > threshold=387.0485534667969
node_40: feature_name=FRMD5	feature_id[31].value <= threshold=734.9154052734375
node_41: feature_name=LDB3	feature_id[19].value > threshold=257.5287857055664
node_45: feature_name=CPEB4	feature_id[32].value <= threshold=2231.7672729492188
node_46: feature_name=PCDH9	feature_id[7].value <= threshold=3644.8297119140625
node_47: feature_name=PSD3	feature_id[30].value > threshold=260.6054153442383
node_49: feature_name=SNX29P2	feature_id[39].value > threshold=477.47935485839844
node_53: feature_name=PCDH9-AS2	feature_id[10].value > threshold=700.7739562988281
node_59: feature_name=SNX29P2	feature_id[39].value > threshold=1300.0022583007812
Class: Donor
Rules_95	passed counts:1
node_0: feature_name=FKBP5	feature_id[1].value <= threshold=538.9528198242188
node_1: feature_name=ARHGAP24	feature_id[11].value <= threshold=1021.9289855957031
node_2: feature_name=FGF12	feature_id[0].value > threshold=784.0546569824219
node_24: feature_name=PDE1C	feature_id[23].value > threshold=387.0485534667969
node_40: feature_name=FRMD5	feature_id[31].value <= threshold=734.9154052734375
node_41: feature_name=LDB3	feature_id[19].value > threshold=257.5287857055664
node_45: feature_name=CPEB4	feature_id[32].value <= threshold=2231.7672729492188
node_46: feature_name=PCDH9	feature_id[7].value <= threshold=3644.8297119140625
node_47: feature_name=PSD3	feature_id[30].value > threshold=260.6054153442383
node_49: feature_name=SNX29P2	feature_id[39].value > threshold=477.47935485839844
node_53: feature_name=PCDH9-AS2	feature_id[10].value > threshold=700.7739562988281
node_59: feature_name=SNX29P2	feature_id[39].value <= threshold=1300.0022583007812
Class: HF_HLHS
Rules_96	passed counts:1
node_0: feature_name=FKBP5	feature_id[1].value <= threshold=538.9528198242188
node_1: feature_name=ARHGAP24	feature_id[11].value <= threshold=1021.9289855957031
node_2: feature_name=FGF12	feature_id[0].value > threshold=784.0546569824219
node_24: feature_name=PDE1C	feature_id[23].value > threshold=387.0485534667969
node_40: feature_name=FRMD5	feature_id[31].value <= threshold=734.9154052734375
node_41: feature_name=LDB3	feature_id[19].value > threshold=257.5287857055664
node_45: feature_name=CPEB4	feature_id[32].value <= threshold=2231.7672729492188
node_46: feature_name=PCDH9	feature_id[7].value <= threshold=3644.8297119140625
node_47: feature_name=PSD3	feature_id[30].value > threshold=260.6054153442383
node_49: feature_name=SNX29P2	feature_id[39].value > threshold=477.47935485839844
node_53: feature_name=PCDH9-AS2	feature_id[10].value <= threshold=700.7739562988281
node_54: feature_name=AC016831.7	feature_id[36].value > threshold=721.1321716308594
node_56: feature_name=CDH13	feature_id[5].value <= threshold=1107.4837646484375
Class: HCM
Rules_97	passed counts:1
node_0: feature_name=FKBP5	feature_id[1].value <= threshold=538.9528198242188
node_1: feature_name=ARHGAP24	feature_id[11].value <= threshold=1021.9289855957031
node_2: feature_name=FGF12	feature_id[0].value > threshold=784.0546569824219
node_24: feature_name=PDE1C	feature_id[23].value > threshold=387.0485534667969
node_40: feature_name=FRMD5	feature_id[31].value <= threshold=734.9154052734375
node_41: feature_name=LDB3	feature_id[19].value > threshold=257.5287857055664
node_45: feature_name=CPEB4	feature_id[32].value <= threshold=2231.7672729492188
node_46: feature_name=PCDH9	feature_id[7].value <= threshold=3644.8297119140625
node_47: feature_name=PSD3	feature_id[30].value <= threshold=260.6054153442383
Class: HF_HLHS
Rules_98	passed counts:1
node_0: feature_name=FKBP5	feature_id[1].value <= threshold=538.9528198242188
node_1: feature_name=ARHGAP24	feature_id[11].value <= threshold=1021.9289855957031
node_2: feature_name=FGF12	feature_id[0].value > threshold=784.0546569824219
node_24: feature_name=PDE1C	feature_id[23].value > threshold=387.0485534667969
node_40: feature_name=FRMD5	feature_id[31].value <= threshold=734.9154052734375
node_41: feature_name=LDB3	feature_id[19].value <= threshold=257.5287857055664
node_42: feature_name=PARK2	feature_id[55].value > threshold=261.8884811401367
Class: HF_HLHS
Rules_99	passed counts:1
node_0: feature_name=FKBP5	feature_id[1].value <= threshold=538.9528198242188
node_1: feature_name=ARHGAP24	feature_id[11].value <= threshold=1021.9289855957031
node_2: feature_name=FGF12	feature_id[0].value > threshold=784.0546569824219
node_24: feature_name=PDE1C	feature_id[23].value <= threshold=387.0485534667969
node_25: feature_name=LDLRAD4	feature_id[48].value > threshold=319.3974151611328
node_33: feature_name=XIST	feature_id[2].value > threshold=21.677865982055664
node_35: feature_name=PDE3A	feature_id[20].value <= threshold=1397.7422790527344
node_36: feature_name=CCSER1	feature_id[58].value > threshold=1119.237319946289
Class: TOF
Rules_100	passed counts:1
node_0: feature_name=FKBP5	feature_id[1].value <= threshold=538.9528198242188
node_1: feature_name=ARHGAP24	feature_id[11].value <= threshold=1021.9289855957031
node_2: feature_name=FGF12	feature_id[0].value > threshold=784.0546569824219
node_24: feature_name=PDE1C	feature_id[23].value <= threshold=387.0485534667969
node_25: feature_name=LDLRAD4	feature_id[48].value > threshold=319.3974151611328
node_33: feature_name=XIST	feature_id[2].value > threshold=21.677865982055664
node_35: feature_name=PDE3A	feature_id[20].value <= threshold=1397.7422790527344
node_36: feature_name=CCSER1	feature_id[58].value <= threshold=1119.237319946289
Class: Neo_HLHS
Rules_101	passed counts:1
node_0: feature_name=FKBP5	feature_id[1].value <= threshold=538.9528198242188
node_1: feature_name=ARHGAP24	feature_id[11].value <= threshold=1021.9289855957031
node_2: feature_name=FGF12	feature_id[0].value > threshold=784.0546569824219
node_24: feature_name=PDE1C	feature_id[23].value <= threshold=387.0485534667969
node_25: feature_name=LDLRAD4	feature_id[48].value <= threshold=319.3974151611328
node_26: feature_name=SNX29P2	feature_id[39].value <= threshold=582.9202575683594
node_27: feature_name=DMD	feature_id[8].value <= threshold=1888.4295043945312
node_28: feature_name=LDB3	feature_id[19].value > threshold=215.52027893066406
Class: HCM
Rules_102	passed counts:1
node_0: feature_name=FKBP5	feature_id[1].value <= threshold=538.9528198242188
node_1: feature_name=ARHGAP24	feature_id[11].value <= threshold=1021.9289855957031
node_2: feature_name=FGF12	feature_id[0].value > threshold=784.0546569824219
node_24: feature_name=PDE1C	feature_id[23].value <= threshold=387.0485534667969
node_25: feature_name=LDLRAD4	feature_id[48].value <= threshold=319.3974151611328
node_26: feature_name=SNX29P2	feature_id[39].value <= threshold=582.9202575683594
node_27: feature_name=DMD	feature_id[8].value <= threshold=1888.4295043945312
node_28: feature_name=LDB3	feature_id[19].value <= threshold=215.52027893066406
Class: HF_HLHS
Rules_103	passed counts:1
node_0: feature_name=FKBP5	feature_id[1].value <= threshold=538.9528198242188
node_1: feature_name=ARHGAP24	feature_id[11].value <= threshold=1021.9289855957031
node_2: feature_name=FGF12	feature_id[0].value <= threshold=784.0546569824219
node_3: feature_name=XIST	feature_id[2].value > threshold=143.38781356811523
node_17: feature_name=SNX29P2	feature_id[39].value <= threshold=987.5779418945312
node_18: feature_name=PACRG	feature_id[34].value > threshold=754.1416625976562
Class: TOF
Rules_104	passed counts:1
node_0: feature_name=FKBP5	feature_id[1].value <= threshold=538.9528198242188
node_1: feature_name=ARHGAP24	feature_id[11].value <= threshold=1021.9289855957031
node_2: feature_name=FGF12	feature_id[0].value <= threshold=784.0546569824219
node_3: feature_name=XIST	feature_id[2].value <= threshold=143.38781356811523
node_4: feature_name=LINC00486	feature_id[43].value > threshold=469.0474548339844
node_10: feature_name=PDK4	feature_id[47].value <= threshold=915.996337890625
node_11: feature_name=PDE1C	feature_id[23].value <= threshold=295.8855972290039
node_12: feature_name=ELL2	feature_id[12].value > threshold=74.83069610595703
Class: DCM
Rules_105	passed counts:1
node_0: feature_name=FKBP5	feature_id[1].value <= threshold=538.9528198242188
node_1: feature_name=ARHGAP24	feature_id[11].value <= threshold=1021.9289855957031
node_2: feature_name=FGF12	feature_id[0].value <= threshold=784.0546569824219
node_3: feature_name=XIST	feature_id[2].value <= threshold=143.38781356811523
node_4: feature_name=LINC00486	feature_id[43].value > threshold=469.0474548339844
node_10: feature_name=PDK4	feature_id[47].value <= threshold=915.996337890625
node_11: feature_name=PDE1C	feature_id[23].value <= threshold=295.8855972290039
node_12: feature_name=ELL2	feature_id[12].value <= threshold=74.83069610595703
Class: HF_HLHS
Rules_106	passed counts:1
node_0: feature_name=FKBP5	feature_id[1].value <= threshold=538.9528198242188
node_1: feature_name=ARHGAP24	feature_id[11].value <= threshold=1021.9289855957031
node_2: feature_name=FGF12	feature_id[0].value <= threshold=784.0546569824219
node_3: feature_name=XIST	feature_id[2].value <= threshold=143.38781356811523
node_4: feature_name=LINC00486	feature_id[43].value <= threshold=469.0474548339844
node_5: feature_name=MYBPC3	feature_id[46].value <= threshold=2631.0948486328125
node_6: feature_name=PPFIBP1	feature_id[53].value <= threshold=62.104087829589844
Class: HCM

## Sheet: MCFS
Rules_0	passed counts:27891
node_0: feature_name=FKBP5	feature_id[0].value <= threshold=538.9528198242188
node_1: feature_name=ARHGAP24	feature_id[2].value <= threshold=1021.9289855957031
node_2: feature_name=FGF12	feature_id[8].value > threshold=784.0546569824219
node_26: feature_name=SLC8A1	feature_id[58].value > threshold=3096.172607421875
node_36: feature_name=TRDN	feature_id[83].value > threshold=268.6222839355469
node_42: feature_name=PDE3A	feature_id[16].value > threshold=508.77992248535156
node_46: feature_name=LINC-PINT	feature_id[18].value <= threshold=782.6073913574219
node_47: feature_name=GREB1L	feature_id[70].value <= threshold=1101.1789245605469
node_48: feature_name=PDK4	feature_id[6].value <= threshold=2142.3170166015625
node_49: feature_name=PDE1C	feature_id[46].value > threshold=264.8744201660156
node_53: feature_name=FHOD3	feature_id[89].value > threshold=513.7344055175781
Class: Donor
Rules_1	passed counts:13190
node_0: feature_name=FKBP5	feature_id[0].value > threshold=538.9528198242188
node_84: feature_name=PCDH9-AS2	feature_id[15].value > threshold=380.53199768066406
node_192: feature_name=TTTY14	feature_id[29].value > threshold=178.78742218017578
node_200: feature_name=FHOD3	feature_id[89].value <= threshold=1629.125732421875
node_201: feature_name=CCSER1	feature_id[104].value <= threshold=1518.6605224609375
node_202: feature_name=PDE7A	feature_id[5].value <= threshold=1955.5439453125
node_203: feature_name=QKI	feature_id[77].value > threshold=422.77294921875
Class: HF_HLHS
Rules_2	passed counts:9931
node_0: feature_name=FKBP5	feature_id[0].value > threshold=538.9528198242188
node_84: feature_name=PCDH9-AS2	feature_id[15].value <= threshold=380.53199768066406
node_85: feature_name=PSD3	feature_id[3].value > threshold=1709.2479858398438
node_169: feature_name=TMEM178B	feature_id[97].value <= threshold=342.8105926513672
node_170: feature_name=DLG2	feature_id[42].value > threshold=963.3162841796875
node_176: feature_name=FGF12	feature_id[8].value <= threshold=9276.671875
node_177: feature_name=GAS7	feature_id[36].value <= threshold=564.4089660644531
node_178: feature_name=PCDH9	feature_id[37].value <= threshold=3193.3360595703125
node_179: feature_name=PDE7A	feature_id[5].value > threshold=1221.0326538085938
Class: TOF
Rules_3	passed counts:9852
node_0: feature_name=FKBP5	feature_id[0].value > threshold=538.9528198242188
node_84: feature_name=PCDH9-AS2	feature_id[15].value <= threshold=380.53199768066406
node_85: feature_name=PSD3	feature_id[3].value <= threshold=1709.2479858398438
node_86: feature_name=XIST	feature_id[80].value > threshold=200.78562927246094
node_148: feature_name=RASAL2	feature_id[22].value <= threshold=888.099853515625
node_149: feature_name=SLC8A1	feature_id[58].value <= threshold=7953.4248046875
node_150: feature_name=RP11-532N4.2	feature_id[57].value <= threshold=1089.5653076171875
node_151: feature_name=EDA	feature_id[19].value <= threshold=401.4553527832031
node_152: feature_name=ELL2	feature_id[24].value > threshold=125.15644836425781
Class: HCM
Rules_4	passed counts:4949
node_0: feature_name=FKBP5	feature_id[0].value > threshold=538.9528198242188
node_84: feature_name=PCDH9-AS2	feature_id[15].value <= threshold=380.53199768066406
node_85: feature_name=PSD3	feature_id[3].value <= threshold=1709.2479858398438
node_86: feature_name=XIST	feature_id[80].value <= threshold=200.78562927246094
node_87: feature_name=FRMD5	feature_id[20].value <= threshold=697.9179077148438
node_88: feature_name=FKBP5	feature_id[0].value > threshold=907.0335693359375
node_118: feature_name=TMEM178B	feature_id[97].value > threshold=192.69541931152344
node_130: feature_name=PLCE1	feature_id[53].value <= threshold=464.40248107910156
node_131: feature_name=GPHN	feature_id[44].value <= threshold=1096.577880859375
node_132: feature_name=FGD4	feature_id[62].value > threshold=67.72314453125
node_134: feature_name=PPM1K	feature_id[25].value <= threshold=800.2768249511719
Class: DCM
Rules_5	passed counts:4168
node_0: feature_name=FKBP5	feature_id[0].value > threshold=538.9528198242188
node_84: feature_name=PCDH9-AS2	feature_id[15].value <= threshold=380.53199768066406
node_85: feature_name=PSD3	feature_id[3].value <= threshold=1709.2479858398438
node_86: feature_name=XIST	feature_id[80].value <= threshold=200.78562927246094
node_87: feature_name=FRMD5	feature_id[20].value > threshold=697.9179077148438
node_141: feature_name=PEAK1	feature_id[101].value > threshold=247.62161254882812
Class: Neo_HLHS
Rules_6	passed counts:888
node_0: feature_name=FKBP5	feature_id[0].value > threshold=538.9528198242188
node_84: feature_name=PCDH9-AS2	feature_id[15].value <= threshold=380.53199768066406
node_85: feature_name=PSD3	feature_id[3].value <= threshold=1709.2479858398438
node_86: feature_name=XIST	feature_id[80].value <= threshold=200.78562927246094
node_87: feature_name=FRMD5	feature_id[20].value <= threshold=697.9179077148438
node_88: feature_name=FKBP5	feature_id[0].value <= threshold=907.0335693359375
node_89: feature_name=FGF12	feature_id[8].value <= threshold=4532.706298828125
node_90: feature_name=SOS1	feature_id[34].value > threshold=290.8732147216797
node_104: feature_name=TMEM178B	feature_id[97].value <= threshold=414.33262634277344
node_105: feature_name=ARHGAP24	feature_id[2].value > threshold=439.7369689941406
Class: HF_HLHS
Rules_7	passed counts:503
node_0: feature_name=FKBP5	feature_id[0].value <= threshold=538.9528198242188
node_1: feature_name=ARHGAP24	feature_id[2].value > threshold=1021.9289855957031
node_63: feature_name=TTTY14	feature_id[29].value > threshold=39.02286911010742
node_77: feature_name=FGF12	feature_id[8].value <= threshold=5899.494384765625
node_78: feature_name=GPHN	feature_id[44].value > threshold=382.97357177734375
Class: HF_HLHS
Rules_8	passed counts:500
node_0: feature_name=FKBP5	feature_id[0].value > threshold=538.9528198242188
node_84: feature_name=PCDH9-AS2	feature_id[15].value <= threshold=380.53199768066406
node_85: feature_name=PSD3	feature_id[3].value <= threshold=1709.2479858398438
node_86: feature_name=XIST	feature_id[80].value <= threshold=200.78562927246094
node_87: feature_name=FRMD5	feature_id[20].value <= threshold=697.9179077148438
node_88: feature_name=FKBP5	feature_id[0].value <= threshold=907.0335693359375
node_89: feature_name=FGF12	feature_id[8].value > threshold=4532.706298828125
node_113: feature_name=TMEM178B	feature_id[97].value > threshold=123.54830932617188
Class: Donor
Rules_9	passed counts:339
node_0: feature_name=FKBP5	feature_id[0].value > threshold=538.9528198242188
node_84: feature_name=PCDH9-AS2	feature_id[15].value > threshold=380.53199768066406
node_192: feature_name=TTTY14	feature_id[29].value <= threshold=178.78742218017578
node_193: feature_name=CTNNA3	feature_id[64].value <= threshold=3796.5941162109375
node_194: feature_name=TRDN	feature_id[83].value > threshold=465.9222869873047
Class: HCM
Rules_10	passed counts:176
node_0: feature_name=FKBP5	feature_id[0].value <= threshold=538.9528198242188
node_1: feature_name=ARHGAP24	feature_id[2].value <= threshold=1021.9289855957031
node_2: feature_name=FGF12	feature_id[8].value <= threshold=784.0546569824219
node_3: feature_name=XIST	feature_id[80].value > threshold=143.38781356811523
node_17: feature_name=GTF2IRD1	feature_id[52].value > threshold=164.13648223876953
node_23: feature_name=MKL1	feature_id[81].value <= threshold=281.36651611328125
Class: HCM
Rules_11	passed counts:160
node_0: feature_name=FKBP5	feature_id[0].value > threshold=538.9528198242188
node_84: feature_name=PCDH9-AS2	feature_id[15].value <= threshold=380.53199768066406
node_85: feature_name=PSD3	feature_id[3].value <= threshold=1709.2479858398438
node_86: feature_name=XIST	feature_id[80].value > threshold=200.78562927246094
node_148: feature_name=RASAL2	feature_id[22].value > threshold=888.099853515625
node_162: feature_name=CSDC2	feature_id[60].value <= threshold=444.4355926513672
node_163: feature_name=CPED1	feature_id[51].value <= threshold=735.6630554199219
Class: TOF
Rules_12	passed counts:156
node_0: feature_name=FKBP5	feature_id[0].value > threshold=538.9528198242188
node_84: feature_name=PCDH9-AS2	feature_id[15].value <= threshold=380.53199768066406
node_85: feature_name=PSD3	feature_id[3].value > threshold=1709.2479858398438
node_169: feature_name=TMEM178B	feature_id[97].value > threshold=342.8105926513672
node_189: feature_name=TTTY14	feature_id[29].value > threshold=647.420166015625
Class: DCM
Rules_13	passed counts:85
node_0: feature_name=FKBP5	feature_id[0].value > threshold=538.9528198242188
node_84: feature_name=PCDH9-AS2	feature_id[15].value <= threshold=380.53199768066406
node_85: feature_name=PSD3	feature_id[3].value <= threshold=1709.2479858398438
node_86: feature_name=XIST	feature_id[80].value <= threshold=200.78562927246094
node_87: feature_name=FRMD5	feature_id[20].value <= threshold=697.9179077148438
node_88: feature_name=FKBP5	feature_id[0].value > threshold=907.0335693359375
node_118: feature_name=TMEM178B	feature_id[97].value <= threshold=192.69541931152344
node_119: feature_name=CBLB	feature_id[50].value > threshold=884.8642883300781
node_127: feature_name=C1orf21	feature_id[56].value > threshold=294.7280731201172
Class: HF_HLHS
Rules_14	passed counts:53
node_0: feature_name=FKBP5	feature_id[0].value > threshold=538.9528198242188
node_84: feature_name=PCDH9-AS2	feature_id[15].value > threshold=380.53199768066406
node_192: feature_name=TTTY14	feature_id[29].value <= threshold=178.78742218017578
node_193: feature_name=CTNNA3	feature_id[64].value > threshold=3796.5941162109375
node_197: feature_name=GTF2IRD1	feature_id[52].value <= threshold=495.0482940673828
Class: TOF
Rules_15	passed counts:40
node_0: feature_name=FKBP5	feature_id[0].value > threshold=538.9528198242188
node_84: feature_name=PCDH9-AS2	feature_id[15].value <= threshold=380.53199768066406
node_85: feature_name=PSD3	feature_id[3].value <= threshold=1709.2479858398438
node_86: feature_name=XIST	feature_id[80].value <= threshold=200.78562927246094
node_87: feature_name=FRMD5	feature_id[20].value <= threshold=697.9179077148438
node_88: feature_name=FKBP5	feature_id[0].value <= threshold=907.0335693359375
node_89: feature_name=FGF12	feature_id[8].value <= threshold=4532.706298828125
node_90: feature_name=SOS1	feature_id[34].value <= threshold=290.8732147216797
node_91: feature_name=TMEM178B	feature_id[97].value > threshold=85.98817825317383
node_97: feature_name=FKBP5	feature_id[0].value > threshold=701.6972045898438
Class: DCM
Rules_16	passed counts:29
node_0: feature_name=FKBP5	feature_id[0].value <= threshold=538.9528198242188
node_1: feature_name=ARHGAP24	feature_id[2].value > threshold=1021.9289855957031
node_63: feature_name=TTTY14	feature_id[29].value <= threshold=39.02286911010742
node_64: feature_name=RASAL2	feature_id[22].value <= threshold=636.2443542480469
node_65: feature_name=TBC1D4	feature_id[85].value > threshold=216.74166870117188
Class: HCM
Rules_17	passed counts:28
node_0: feature_name=FKBP5	feature_id[0].value > threshold=538.9528198242188
node_84: feature_name=PCDH9-AS2	feature_id[15].value <= threshold=380.53199768066406
node_85: feature_name=PSD3	feature_id[3].value <= threshold=1709.2479858398438
node_86: feature_name=XIST	feature_id[80].value > threshold=200.78562927246094
node_148: feature_name=RASAL2	feature_id[22].value <= threshold=888.099853515625
node_149: feature_name=SLC8A1	feature_id[58].value > threshold=7953.4248046875
node_159: feature_name=LHFP	feature_id[26].value > threshold=481.60386657714844
Class: Donor
Rules_18	passed counts:25
node_0: feature_name=FKBP5	feature_id[0].value <= threshold=538.9528198242188
node_1: feature_name=ARHGAP24	feature_id[2].value > threshold=1021.9289855957031
node_63: feature_name=TTTY14	feature_id[29].value > threshold=39.02286911010742
node_77: feature_name=FGF12	feature_id[8].value > threshold=5899.494384765625
node_81: feature_name=NEXN	feature_id[21].value > threshold=979.9554443359375
Class: Donor
Rules_19	passed counts:24
node_0: feature_name=FKBP5	feature_id[0].value <= threshold=538.9528198242188
node_1: feature_name=ARHGAP24	feature_id[2].value <= threshold=1021.9289855957031
node_2: feature_name=FGF12	feature_id[8].value > threshold=784.0546569824219
node_26: feature_name=SLC8A1	feature_id[58].value <= threshold=3096.172607421875
node_27: feature_name=LAMA2	feature_id[65].value > threshold=4240.73876953125
Class: HF_HLHS
Rules_20	passed counts:20
node_0: feature_name=FKBP5	feature_id[0].value > threshold=538.9528198242188
node_84: feature_name=PCDH9-AS2	feature_id[15].value <= threshold=380.53199768066406
node_85: feature_name=PSD3	feature_id[3].value > threshold=1709.2479858398438
node_169: feature_name=TMEM178B	feature_id[97].value <= threshold=342.8105926513672
node_170: feature_name=DLG2	feature_id[42].value > threshold=963.3162841796875
node_176: feature_name=FGF12	feature_id[8].value <= threshold=9276.671875
node_177: feature_name=GAS7	feature_id[36].value <= threshold=564.4089660644531
node_178: feature_name=PCDH9	feature_id[37].value <= threshold=3193.3360595703125
node_179: feature_name=PDE7A	feature_id[5].value <= threshold=1221.0326538085938
node_180: feature_name=RASAL2	feature_id[22].value > threshold=696.4498291015625
Class: TOF
Rules_21	passed counts:20
node_0: feature_name=FKBP5	feature_id[0].value <= threshold=538.9528198242188
node_1: feature_name=ARHGAP24	feature_id[2].value <= threshold=1021.9289855957031
node_2: feature_name=FGF12	feature_id[8].value <= threshold=784.0546569824219
node_3: feature_name=XIST	feature_id[80].value <= threshold=143.38781356811523
node_4: feature_name=MEF2A	feature_id[45].value <= threshold=755.3949279785156
node_5: feature_name=TBC1D4	feature_id[85].value <= threshold=570.9958801269531
node_6: feature_name=PPARGC1B	feature_id[67].value <= threshold=260.5048828125
Class: HF_HLHS
Rules_22	passed counts:17
node_0: feature_name=FKBP5	feature_id[0].value <= threshold=538.9528198242188
node_1: feature_name=ARHGAP24	feature_id[2].value > threshold=1021.9289855957031
node_63: feature_name=TTTY14	feature_id[29].value <= threshold=39.02286911010742
node_64: feature_name=RASAL2	feature_id[22].value > threshold=636.2443542480469
node_72: feature_name=CPED1	feature_id[51].value <= threshold=869.9176025390625
Class: TOF
Rules_23	passed counts:16
node_0: feature_name=FKBP5	feature_id[0].value > threshold=538.9528198242188
node_84: feature_name=PCDH9-AS2	feature_id[15].value <= threshold=380.53199768066406
node_85: feature_name=PSD3	feature_id[3].value <= threshold=1709.2479858398438
node_86: feature_name=XIST	feature_id[80].value > threshold=200.78562927246094
node_148: feature_name=RASAL2	feature_id[22].value > threshold=888.099853515625
node_162: feature_name=CSDC2	feature_id[60].value > threshold=444.4355926513672
node_166: feature_name=PIK3R1	feature_id[12].value > threshold=230.94688415527344
Class: HCM
Rules_24	passed counts:14
node_0: feature_name=FKBP5	feature_id[0].value > threshold=538.9528198242188
node_84: feature_name=PCDH9-AS2	feature_id[15].value <= threshold=380.53199768066406
node_85: feature_name=PSD3	feature_id[3].value <= threshold=1709.2479858398438
node_86: feature_name=XIST	feature_id[80].value <= threshold=200.78562927246094
node_87: feature_name=FRMD5	feature_id[20].value <= threshold=697.9179077148438
node_88: feature_name=FKBP5	feature_id[0].value > threshold=907.0335693359375
node_118: feature_name=TMEM178B	feature_id[97].value <= threshold=192.69541931152344
node_119: feature_name=CBLB	feature_id[50].value <= threshold=884.8642883300781
node_120: feature_name=ARHGAP24	feature_id[2].value <= threshold=683.6487731933594
Class: DCM
Rules_25	passed counts:13
node_0: feature_name=FKBP5	feature_id[0].value <= threshold=538.9528198242188
node_1: feature_name=ARHGAP24	feature_id[2].value <= threshold=1021.9289855957031
node_2: feature_name=FGF12	feature_id[8].value > threshold=784.0546569824219
node_26: feature_name=SLC8A1	feature_id[58].value <= threshold=3096.172607421875
node_27: feature_name=LAMA2	feature_id[65].value <= threshold=4240.73876953125
node_28: feature_name=LRRC16A	feature_id[63].value <= threshold=101.03661346435547
Class: Donor
Rules_26	passed counts:10
node_0: feature_name=FKBP5	feature_id[0].value <= threshold=538.9528198242188
node_1: feature_name=ARHGAP24	feature_id[2].value <= threshold=1021.9289855957031
node_2: feature_name=FGF12	feature_id[8].value > threshold=784.0546569824219
node_26: feature_name=SLC8A1	feature_id[58].value > threshold=3096.172607421875
node_36: feature_name=TRDN	feature_id[83].value > threshold=268.6222839355469
node_42: feature_name=PDE3A	feature_id[16].value > threshold=508.77992248535156
node_46: feature_name=LINC-PINT	feature_id[18].value <= threshold=782.6073913574219
node_47: feature_name=GREB1L	feature_id[70].value <= threshold=1101.1789245605469
node_48: feature_name=PDK4	feature_id[6].value > threshold=2142.3170166015625
node_58: feature_name=AC016831.7	feature_id[49].value <= threshold=351.1884002685547
Class: Donor
Rules_27	passed counts:9
node_0: feature_name=FKBP5	feature_id[0].value > threshold=538.9528198242188
node_84: feature_name=PCDH9-AS2	feature_id[15].value <= threshold=380.53199768066406
node_85: feature_name=PSD3	feature_id[3].value <= threshold=1709.2479858398438
node_86: feature_name=XIST	feature_id[80].value > threshold=200.78562927246094
node_148: feature_name=RASAL2	feature_id[22].value <= threshold=888.099853515625
node_149: feature_name=SLC8A1	feature_id[58].value <= threshold=7953.4248046875
node_150: feature_name=RP11-532N4.2	feature_id[57].value > threshold=1089.5653076171875
Class: TOF
Rules_28	passed counts:9
node_0: feature_name=FKBP5	feature_id[0].value > threshold=538.9528198242188
node_84: feature_name=PCDH9-AS2	feature_id[15].value <= threshold=380.53199768066406
node_85: feature_name=PSD3	feature_id[3].value <= threshold=1709.2479858398438
node_86: feature_name=XIST	feature_id[80].value <= threshold=200.78562927246094
node_87: feature_name=FRMD5	feature_id[20].value <= threshold=697.9179077148438
node_88: feature_name=FKBP5	feature_id[0].value <= threshold=907.0335693359375
node_89: feature_name=FGF12	feature_id[8].value <= threshold=4532.706298828125
node_90: feature_name=SOS1	feature_id[34].value <= threshold=290.8732147216797
node_91: feature_name=TMEM178B	feature_id[97].value <= threshold=85.98817825317383
node_92: feature_name=PDK4	feature_id[6].value > threshold=1363.5839233398438
Class: HF_HLHS
Rules_29	passed counts:9
node_0: feature_name=FKBP5	feature_id[0].value <= threshold=538.9528198242188
node_1: feature_name=ARHGAP24	feature_id[2].value <= threshold=1021.9289855957031
node_2: feature_name=FGF12	feature_id[8].value > threshold=784.0546569824219
node_26: feature_name=SLC8A1	feature_id[58].value <= threshold=3096.172607421875
node_27: feature_name=LAMA2	feature_id[65].value <= threshold=4240.73876953125
node_28: feature_name=LRRC16A	feature_id[63].value > threshold=101.03661346435547
node_30: feature_name=SAMD4A	feature_id[87].value <= threshold=572.1510772705078
Class: HCM
Rules_30	passed counts:8
node_0: feature_name=FKBP5	feature_id[0].value > threshold=538.9528198242188
node_84: feature_name=PCDH9-AS2	feature_id[15].value <= threshold=380.53199768066406
node_85: feature_name=PSD3	feature_id[3].value <= threshold=1709.2479858398438
node_86: feature_name=XIST	feature_id[80].value <= threshold=200.78562927246094
node_87: feature_name=FRMD5	feature_id[20].value <= threshold=697.9179077148438
node_88: feature_name=FKBP5	feature_id[0].value <= threshold=907.0335693359375
node_89: feature_name=FGF12	feature_id[8].value <= threshold=4532.706298828125
node_90: feature_name=SOS1	feature_id[34].value <= threshold=290.8732147216797
node_91: feature_name=TMEM178B	feature_id[97].value <= threshold=85.98817825317383
node_92: feature_name=PDK4	feature_id[6].value <= threshold=1363.5839233398438
node_93: feature_name=LDB3	feature_id[28].value <= threshold=2507.8052978515625
Class: Neo_HLHS
Rules_31	passed counts:8
node_0: feature_name=FKBP5	feature_id[0].value <= threshold=538.9528198242188
node_1: feature_name=ARHGAP24	feature_id[2].value <= threshold=1021.9289855957031
node_2: feature_name=FGF12	feature_id[8].value > threshold=784.0546569824219
node_26: feature_name=SLC8A1	feature_id[58].value > threshold=3096.172607421875
node_36: feature_name=TRDN	feature_id[83].value > threshold=268.6222839355469
node_42: feature_name=PDE3A	feature_id[16].value > threshold=508.77992248535156
node_46: feature_name=LINC-PINT	feature_id[18].value <= threshold=782.6073913574219
node_47: feature_name=GREB1L	feature_id[70].value <= threshold=1101.1789245605469
node_48: feature_name=PDK4	feature_id[6].value <= threshold=2142.3170166015625
node_49: feature_name=PDE1C	feature_id[46].value > threshold=264.8744201660156
node_53: feature_name=FHOD3	feature_id[89].value <= threshold=513.7344055175781
node_54: feature_name=FRMD5	feature_id[20].value <= threshold=166.53260803222656
Class: Donor
Rules_32	passed counts:8
node_0: feature_name=FKBP5	feature_id[0].value <= threshold=538.9528198242188
node_1: feature_name=ARHGAP24	feature_id[2].value <= threshold=1021.9289855957031
node_2: feature_name=FGF12	feature_id[8].value > threshold=784.0546569824219
node_26: feature_name=SLC8A1	feature_id[58].value > threshold=3096.172607421875
node_36: feature_name=TRDN	feature_id[83].value <= threshold=268.6222839355469
node_37: feature_name=DOCK5	feature_id[38].value <= threshold=178.22225952148438
Class: Neo_HLHS
Rules_33	passed counts:8
node_0: feature_name=FKBP5	feature_id[0].value <= threshold=538.9528198242188
node_1: feature_name=ARHGAP24	feature_id[2].value <= threshold=1021.9289855957031
node_2: feature_name=FGF12	feature_id[8].value <= threshold=784.0546569824219
node_3: feature_name=XIST	feature_id[80].value > threshold=143.38781356811523
node_17: feature_name=GTF2IRD1	feature_id[52].value <= threshold=164.13648223876953
node_18: feature_name=XIST	feature_id[80].value > threshold=496.7726287841797
Class: Donor
Rules_34	passed counts:7
node_0: feature_name=FKBP5	feature_id[0].value > threshold=538.9528198242188
node_84: feature_name=PCDH9-AS2	feature_id[15].value <= threshold=380.53199768066406
node_85: feature_name=PSD3	feature_id[3].value <= threshold=1709.2479858398438
node_86: feature_name=XIST	feature_id[80].value <= threshold=200.78562927246094
node_87: feature_name=FRMD5	feature_id[20].value <= threshold=697.9179077148438
node_88: feature_name=FKBP5	feature_id[0].value > threshold=907.0335693359375
node_118: feature_name=TMEM178B	feature_id[97].value <= threshold=192.69541931152344
node_119: feature_name=CBLB	feature_id[50].value <= threshold=884.8642883300781
node_120: feature_name=ARHGAP24	feature_id[2].value > threshold=683.6487731933594
node_122: feature_name=MKL1	feature_id[81].value > threshold=243.9551239013672
Class: Neo_HLHS
Rules_35	passed counts:7
node_0: feature_name=FKBP5	feature_id[0].value > threshold=538.9528198242188
node_84: feature_name=PCDH9-AS2	feature_id[15].value <= threshold=380.53199768066406
node_85: feature_name=PSD3	feature_id[3].value <= threshold=1709.2479858398438
node_86: feature_name=XIST	feature_id[80].value <= threshold=200.78562927246094
node_87: feature_name=FRMD5	feature_id[20].value <= threshold=697.9179077148438
node_88: feature_name=FKBP5	feature_id[0].value <= threshold=907.0335693359375
node_89: feature_name=FGF12	feature_id[8].value <= threshold=4532.706298828125
node_90: feature_name=SOS1	feature_id[34].value > threshold=290.8732147216797
node_104: feature_name=TMEM178B	feature_id[97].value > threshold=414.33262634277344
node_108: feature_name=SOS1	feature_id[34].value <= threshold=420.75323486328125
Class: DCM
Rules_36	passed counts:6
node_0: feature_name=FKBP5	feature_id[0].value > threshold=538.9528198242188
node_84: feature_name=PCDH9-AS2	feature_id[15].value <= threshold=380.53199768066406
node_85: feature_name=PSD3	feature_id[3].value <= threshold=1709.2479858398438
node_86: feature_name=XIST	feature_id[80].value <= threshold=200.78562927246094
node_87: feature_name=FRMD5	feature_id[20].value <= threshold=697.9179077148438
node_88: feature_name=FKBP5	feature_id[0].value > threshold=907.0335693359375
node_118: feature_name=TMEM178B	feature_id[97].value <= threshold=192.69541931152344
node_119: feature_name=CBLB	feature_id[50].value > threshold=884.8642883300781
node_127: feature_name=C1orf21	feature_id[56].value <= threshold=294.7280731201172
Class: Neo_HLHS
Rules_37	passed counts:5
node_0: feature_name=FKBP5	feature_id[0].value > threshold=538.9528198242188
node_84: feature_name=PCDH9-AS2	feature_id[15].value <= threshold=380.53199768066406
node_85: feature_name=PSD3	feature_id[3].value > threshold=1709.2479858398438
node_169: feature_name=TMEM178B	feature_id[97].value <= threshold=342.8105926513672
node_170: feature_name=DLG2	feature_id[42].value <= threshold=963.3162841796875
node_171: feature_name=KLHL24	feature_id[7].value > threshold=172.6966552734375
Class: DCM
Rules_38	passed counts:4
node_0: feature_name=FKBP5	feature_id[0].value <= threshold=538.9528198242188
node_1: feature_name=ARHGAP24	feature_id[2].value <= threshold=1021.9289855957031
node_2: feature_name=FGF12	feature_id[8].value > threshold=784.0546569824219
node_26: feature_name=SLC8A1	feature_id[58].value > threshold=3096.172607421875
node_36: feature_name=TRDN	feature_id[83].value > threshold=268.6222839355469
node_42: feature_name=PDE3A	feature_id[16].value > threshold=508.77992248535156
node_46: feature_name=LINC-PINT	feature_id[18].value <= threshold=782.6073913574219
node_47: feature_name=GREB1L	feature_id[70].value <= threshold=1101.1789245605469
node_48: feature_name=PDK4	feature_id[6].value <= threshold=2142.3170166015625
node_49: feature_name=PDE1C	feature_id[46].value <= threshold=264.8744201660156
node_50: feature_name=PDE4DIP	feature_id[41].value > threshold=1467.9093017578125
Class: Donor
Rules_39	passed counts:3
node_0: feature_name=FKBP5	feature_id[0].value > threshold=538.9528198242188
node_84: feature_name=PCDH9-AS2	feature_id[15].value > threshold=380.53199768066406
node_192: feature_name=TTTY14	feature_id[29].value > threshold=178.78742218017578
node_200: feature_name=FHOD3	feature_id[89].value > threshold=1629.125732421875
node_210: feature_name=PDZD2	feature_id[1].value > threshold=2661.197021484375
Class: TOF
Rules_40	passed counts:3
node_0: feature_name=FKBP5	feature_id[0].value > threshold=538.9528198242188
node_84: feature_name=PCDH9-AS2	feature_id[15].value > threshold=380.53199768066406
node_192: feature_name=TTTY14	feature_id[29].value > threshold=178.78742218017578
node_200: feature_name=FHOD3	feature_id[89].value > threshold=1629.125732421875
node_210: feature_name=PDZD2	feature_id[1].value <= threshold=2661.197021484375
node_211: feature_name=WBSCR17	feature_id[17].value > threshold=1236.6583862304688
Class: DCM
Rules_41	passed counts:3
node_0: feature_name=FKBP5	feature_id[0].value > threshold=538.9528198242188
node_84: feature_name=PCDH9-AS2	feature_id[15].value > threshold=380.53199768066406
node_192: feature_name=TTTY14	feature_id[29].value > threshold=178.78742218017578
node_200: feature_name=FHOD3	feature_id[89].value > threshold=1629.125732421875
node_210: feature_name=PDZD2	feature_id[1].value <= threshold=2661.197021484375
node_211: feature_name=WBSCR17	feature_id[17].value <= threshold=1236.6583862304688
Class: Donor
Rules_42	passed counts:3
node_0: feature_name=FKBP5	feature_id[0].value > threshold=538.9528198242188
node_84: feature_name=PCDH9-AS2	feature_id[15].value > threshold=380.53199768066406
node_192: feature_name=TTTY14	feature_id[29].value > threshold=178.78742218017578
node_200: feature_name=FHOD3	feature_id[89].value <= threshold=1629.125732421875
node_201: feature_name=CCSER1	feature_id[104].value > threshold=1518.6605224609375
Class: DCM
Rules_43	passed counts:3
node_0: feature_name=FKBP5	feature_id[0].value > threshold=538.9528198242188
node_84: feature_name=PCDH9-AS2	feature_id[15].value <= threshold=380.53199768066406
node_85: feature_name=PSD3	feature_id[3].value > threshold=1709.2479858398438
node_169: feature_name=TMEM178B	feature_id[97].value > threshold=342.8105926513672
node_189: feature_name=TTTY14	feature_id[29].value <= threshold=647.420166015625
Class: Donor
Rules_44	passed counts:3
node_0: feature_name=FKBP5	feature_id[0].value > threshold=538.9528198242188
node_84: feature_name=PCDH9-AS2	feature_id[15].value <= threshold=380.53199768066406
node_85: feature_name=PSD3	feature_id[3].value > threshold=1709.2479858398438
node_169: feature_name=TMEM178B	feature_id[97].value <= threshold=342.8105926513672
node_170: feature_name=DLG2	feature_id[42].value > threshold=963.3162841796875
node_176: feature_name=FGF12	feature_id[8].value > threshold=9276.671875
node_186: feature_name=MEF2A	feature_id[45].value > threshold=918.0835876464844
Class: Donor
Rules_45	passed counts:3
node_0: feature_name=FKBP5	feature_id[0].value > threshold=538.9528198242188
node_84: feature_name=PCDH9-AS2	feature_id[15].value <= threshold=380.53199768066406
node_85: feature_name=PSD3	feature_id[3].value <= threshold=1709.2479858398438
node_86: feature_name=XIST	feature_id[80].value > threshold=200.78562927246094
node_148: feature_name=RASAL2	feature_id[22].value > threshold=888.099853515625
node_162: feature_name=CSDC2	feature_id[60].value <= threshold=444.4355926513672
node_163: feature_name=CPED1	feature_id[51].value > threshold=735.6630554199219
Class: HCM
Rules_46	passed counts:3
node_0: feature_name=FKBP5	feature_id[0].value > threshold=538.9528198242188
node_84: feature_name=PCDH9-AS2	feature_id[15].value <= threshold=380.53199768066406
node_85: feature_name=PSD3	feature_id[3].value <= threshold=1709.2479858398438
node_86: feature_name=XIST	feature_id[80].value > threshold=200.78562927246094
node_148: feature_name=RASAL2	feature_id[22].value <= threshold=888.099853515625
node_149: feature_name=SLC8A1	feature_id[58].value > threshold=7953.4248046875
node_159: feature_name=LHFP	feature_id[26].value <= threshold=481.60386657714844
Class: TOF
Rules_47	passed counts:3
node_0: feature_name=FKBP5	feature_id[0].value > threshold=538.9528198242188
node_84: feature_name=PCDH9-AS2	feature_id[15].value <= threshold=380.53199768066406
node_85: feature_name=PSD3	feature_id[3].value <= threshold=1709.2479858398438
node_86: feature_name=XIST	feature_id[80].value <= threshold=200.78562927246094
node_87: feature_name=FRMD5	feature_id[20].value <= threshold=697.9179077148438
node_88: feature_name=FKBP5	feature_id[0].value > threshold=907.0335693359375
node_118: feature_name=TMEM178B	feature_id[97].value <= threshold=192.69541931152344
node_119: feature_name=CBLB	feature_id[50].value <= threshold=884.8642883300781
node_120: feature_name=ARHGAP24	feature_id[2].value > threshold=683.6487731933594
node_122: feature_name=MKL1	feature_id[81].value <= threshold=243.9551239013672
node_123: feature_name=WWOX	feature_id[48].value > threshold=175.3294448852539
Class: TOF
Rules_48	passed counts:3
node_0: feature_name=FKBP5	feature_id[0].value > threshold=538.9528198242188
node_84: feature_name=PCDH9-AS2	feature_id[15].value <= threshold=380.53199768066406
node_85: feature_name=PSD3	feature_id[3].value <= threshold=1709.2479858398438
node_86: feature_name=XIST	feature_id[80].value <= threshold=200.78562927246094
node_87: feature_name=FRMD5	feature_id[20].value <= threshold=697.9179077148438
node_88: feature_name=FKBP5	feature_id[0].value <= threshold=907.0335693359375
node_89: feature_name=FGF12	feature_id[8].value <= threshold=4532.706298828125
node_90: feature_name=SOS1	feature_id[34].value > threshold=290.8732147216797
node_104: feature_name=TMEM178B	feature_id[97].value > threshold=414.33262634277344
node_108: feature_name=SOS1	feature_id[34].value > threshold=420.75323486328125
node_110: feature_name=ZBTB16	feature_id[11].value > threshold=1283.2327880859375
Class: HF_HLHS
Rules_49	passed counts:3
node_0: feature_name=FKBP5	feature_id[0].value <= threshold=538.9528198242188
node_1: feature_name=ARHGAP24	feature_id[2].value <= threshold=1021.9289855957031
node_2: feature_name=FGF12	feature_id[8].value > threshold=784.0546569824219
node_26: feature_name=SLC8A1	feature_id[58].value > threshold=3096.172607421875
node_36: feature_name=TRDN	feature_id[83].value > threshold=268.6222839355469
node_42: feature_name=PDE3A	feature_id[16].value > threshold=508.77992248535156
node_46: feature_name=LINC-PINT	feature_id[18].value <= threshold=782.6073913574219
node_47: feature_name=GREB1L	feature_id[70].value <= threshold=1101.1789245605469
node_48: feature_name=PDK4	feature_id[6].value > threshold=2142.3170166015625
node_58: feature_name=AC016831.7	feature_id[49].value > threshold=351.1884002685547
Class: HCM
Rules_50	passed counts:3
node_0: feature_name=FKBP5	feature_id[0].value <= threshold=538.9528198242188
node_1: feature_name=ARHGAP24	feature_id[2].value <= threshold=1021.9289855957031
node_2: feature_name=FGF12	feature_id[8].value <= threshold=784.0546569824219
node_3: feature_name=XIST	feature_id[80].value <= threshold=143.38781356811523
node_4: feature_name=MEF2A	feature_id[45].value > threshold=755.3949279785156
node_14: feature_name=LDB3	feature_id[28].value <= threshold=1897.6256103515625
Class: TOF
Rules_51	passed counts:2
node_0: feature_name=FKBP5	feature_id[0].value > threshold=538.9528198242188
node_84: feature_name=PCDH9-AS2	feature_id[15].value > threshold=380.53199768066406
node_192: feature_name=TTTY14	feature_id[29].value <= threshold=178.78742218017578
node_193: feature_name=CTNNA3	feature_id[64].value > threshold=3796.5941162109375
node_197: feature_name=GTF2IRD1	feature_id[52].value > threshold=495.0482940673828
Class: Donor
Rules_52	passed counts:2
node_0: feature_name=FKBP5	feature_id[0].value > threshold=538.9528198242188
node_84: feature_name=PCDH9-AS2	feature_id[15].value <= threshold=380.53199768066406
node_85: feature_name=PSD3	feature_id[3].value > threshold=1709.2479858398438
node_169: feature_name=TMEM178B	feature_id[97].value <= threshold=342.8105926513672
node_170: feature_name=DLG2	feature_id[42].value > threshold=963.3162841796875
node_176: feature_name=FGF12	feature_id[8].value > threshold=9276.671875
node_186: feature_name=MEF2A	feature_id[45].value <= threshold=918.0835876464844
Class: Neo_HLHS
Rules_53	passed counts:2
node_0: feature_name=FKBP5	feature_id[0].value > threshold=538.9528198242188
node_84: feature_name=PCDH9-AS2	feature_id[15].value <= threshold=380.53199768066406
node_85: feature_name=PSD3	feature_id[3].value <= threshold=1709.2479858398438
node_86: feature_name=XIST	feature_id[80].value > threshold=200.78562927246094
node_148: feature_name=RASAL2	feature_id[22].value <= threshold=888.099853515625
node_149: feature_name=SLC8A1	feature_id[58].value <= threshold=7953.4248046875
node_150: feature_name=RP11-532N4.2	feature_id[57].value <= threshold=1089.5653076171875
node_151: feature_name=EDA	feature_id[19].value <= threshold=401.4553527832031
node_152: feature_name=ELL2	feature_id[24].value <= threshold=125.15644836425781
node_153: feature_name=SLC8A1	feature_id[58].value <= threshold=2419.5031127929688
Class: HCM
Rules_54	passed counts:2
node_0: feature_name=FKBP5	feature_id[0].value > threshold=538.9528198242188
node_84: feature_name=PCDH9-AS2	feature_id[15].value <= threshold=380.53199768066406
node_85: feature_name=PSD3	feature_id[3].value <= threshold=1709.2479858398438
node_86: feature_name=XIST	feature_id[80].value <= threshold=200.78562927246094
node_87: feature_name=FRMD5	feature_id[20].value > threshold=697.9179077148438
node_141: feature_name=PEAK1	feature_id[101].value <= threshold=247.62161254882812
node_142: feature_name=TRDN	feature_id[83].value > threshold=1180.8663940429688
node_144: feature_name=PPAP2B	feature_id[92].value > threshold=179.53321838378906
Class: HF_HLHS
Rules_55	passed counts:2
node_0: feature_name=FKBP5	feature_id[0].value > threshold=538.9528198242188
node_84: feature_name=PCDH9-AS2	feature_id[15].value <= threshold=380.53199768066406
node_85: feature_name=PSD3	feature_id[3].value <= threshold=1709.2479858398438
node_86: feature_name=XIST	feature_id[80].value <= threshold=200.78562927246094
node_87: feature_name=FRMD5	feature_id[20].value > threshold=697.9179077148438
node_141: feature_name=PEAK1	feature_id[101].value <= threshold=247.62161254882812
node_142: feature_name=TRDN	feature_id[83].value <= threshold=1180.8663940429688
Class: DCM
Rules_56	passed counts:2
node_0: feature_name=FKBP5	feature_id[0].value > threshold=538.9528198242188
node_84: feature_name=PCDH9-AS2	feature_id[15].value <= threshold=380.53199768066406
node_85: feature_name=PSD3	feature_id[3].value <= threshold=1709.2479858398438
node_86: feature_name=XIST	feature_id[80].value <= threshold=200.78562927246094
node_87: feature_name=FRMD5	feature_id[20].value <= threshold=697.9179077148438
node_88: feature_name=FKBP5	feature_id[0].value > threshold=907.0335693359375
node_118: feature_name=TMEM178B	feature_id[97].value > threshold=192.69541931152344
node_130: feature_name=PLCE1	feature_id[53].value > threshold=464.40248107910156
Class: TOF
Rules_57	passed counts:2
node_0: feature_name=FKBP5	feature_id[0].value > threshold=538.9528198242188
node_84: feature_name=PCDH9-AS2	feature_id[15].value <= threshold=380.53199768066406
node_85: feature_name=PSD3	feature_id[3].value <= threshold=1709.2479858398438
node_86: feature_name=XIST	feature_id[80].value <= threshold=200.78562927246094
node_87: feature_name=FRMD5	feature_id[20].value <= threshold=697.9179077148438
node_88: feature_name=FKBP5	feature_id[0].value > threshold=907.0335693359375
node_118: feature_name=TMEM178B	feature_id[97].value > threshold=192.69541931152344
node_130: feature_name=PLCE1	feature_id[53].value <= threshold=464.40248107910156
node_131: feature_name=GPHN	feature_id[44].value > threshold=1096.577880859375
Class: HF_HLHS
Rules_58	passed counts:2
node_0: feature_name=FKBP5	feature_id[0].value > threshold=538.9528198242188
node_84: feature_name=PCDH9-AS2	feature_id[15].value <= threshold=380.53199768066406
node_85: feature_name=PSD3	feature_id[3].value <= threshold=1709.2479858398438
node_86: feature_name=XIST	feature_id[80].value <= threshold=200.78562927246094
node_87: feature_name=FRMD5	feature_id[20].value <= threshold=697.9179077148438
node_88: feature_name=FKBP5	feature_id[0].value > threshold=907.0335693359375
node_118: feature_name=TMEM178B	feature_id[97].value > threshold=192.69541931152344
node_130: feature_name=PLCE1	feature_id[53].value <= threshold=464.40248107910156
node_131: feature_name=GPHN	feature_id[44].value <= threshold=1096.577880859375
node_132: feature_name=FGD4	feature_id[62].value > threshold=67.72314453125
node_134: feature_name=PPM1K	feature_id[25].value > threshold=800.2768249511719
node_136: feature_name=MYOZ2	feature_id[47].value > threshold=797.6885681152344
Class: DCM
Rules_59	passed counts:2
node_0: feature_name=FKBP5	feature_id[0].value > threshold=538.9528198242188
node_84: feature_name=PCDH9-AS2	feature_id[15].value <= threshold=380.53199768066406
node_85: feature_name=PSD3	feature_id[3].value <= threshold=1709.2479858398438
node_86: feature_name=XIST	feature_id[80].value <= threshold=200.78562927246094
node_87: feature_name=FRMD5	feature_id[20].value <= threshold=697.9179077148438
node_88: feature_name=FKBP5	feature_id[0].value > threshold=907.0335693359375
node_118: feature_name=TMEM178B	feature_id[97].value > threshold=192.69541931152344
node_130: feature_name=PLCE1	feature_id[53].value <= threshold=464.40248107910156
node_131: feature_name=GPHN	feature_id[44].value <= threshold=1096.577880859375
node_132: feature_name=FGD4	feature_id[62].value > threshold=67.72314453125
node_134: feature_name=PPM1K	feature_id[25].value > threshold=800.2768249511719
node_136: feature_name=MYOZ2	feature_id[47].value <= threshold=797.6885681152344
Class: HF_HLHS
Rules_60	passed counts:2
node_0: feature_name=FKBP5	feature_id[0].value > threshold=538.9528198242188
node_84: feature_name=PCDH9-AS2	feature_id[15].value <= threshold=380.53199768066406
node_85: feature_name=PSD3	feature_id[3].value <= threshold=1709.2479858398438
node_86: feature_name=XIST	feature_id[80].value <= threshold=200.78562927246094
node_87: feature_name=FRMD5	feature_id[20].value <= threshold=697.9179077148438
node_88: feature_name=FKBP5	feature_id[0].value <= threshold=907.0335693359375
node_89: feature_name=FGF12	feature_id[8].value <= threshold=4532.706298828125
node_90: feature_name=SOS1	feature_id[34].value <= threshold=290.8732147216797
node_91: feature_name=TMEM178B	feature_id[97].value > threshold=85.98817825317383
node_97: feature_name=FKBP5	feature_id[0].value <= threshold=701.6972045898438
node_98: feature_name=TRDN	feature_id[83].value > threshold=1225.9063110351562
node_100: feature_name=LHFP	feature_id[26].value <= threshold=298.2737121582031
Class: HF_HLHS
Rules_61	passed counts:2
node_0: feature_name=FKBP5	feature_id[0].value > threshold=538.9528198242188
node_84: feature_name=PCDH9-AS2	feature_id[15].value <= threshold=380.53199768066406
node_85: feature_name=PSD3	feature_id[3].value <= threshold=1709.2479858398438
node_86: feature_name=XIST	feature_id[80].value <= threshold=200.78562927246094
node_87: feature_name=FRMD5	feature_id[20].value <= threshold=697.9179077148438
node_88: feature_name=FKBP5	feature_id[0].value <= threshold=907.0335693359375
node_89: feature_name=FGF12	feature_id[8].value <= threshold=4532.706298828125
node_90: feature_name=SOS1	feature_id[34].value <= threshold=290.8732147216797
node_91: feature_name=TMEM178B	feature_id[97].value > threshold=85.98817825317383
node_97: feature_name=FKBP5	feature_id[0].value <= threshold=701.6972045898438
node_98: feature_name=TRDN	feature_id[83].value <= threshold=1225.9063110351562
Class: Donor
Rules_62	passed counts:2
node_0: feature_name=FKBP5	feature_id[0].value <= threshold=538.9528198242188
node_1: feature_name=ARHGAP24	feature_id[2].value > threshold=1021.9289855957031
node_63: feature_name=TTTY14	feature_id[29].value > threshold=39.02286911010742
node_77: feature_name=FGF12	feature_id[8].value > threshold=5899.494384765625
node_81: feature_name=NEXN	feature_id[21].value <= threshold=979.9554443359375
Class: Neo_HLHS
Rules_63	passed counts:2
node_0: feature_name=FKBP5	feature_id[0].value <= threshold=538.9528198242188
node_1: feature_name=ARHGAP24	feature_id[2].value > threshold=1021.9289855957031
node_63: feature_name=TTTY14	feature_id[29].value > threshold=39.02286911010742
node_77: feature_name=FGF12	feature_id[8].value <= threshold=5899.494384765625
node_78: feature_name=GPHN	feature_id[44].value <= threshold=382.97357177734375
Class: DCM
Rules_64	passed counts:2
node_0: feature_name=FKBP5	feature_id[0].value <= threshold=538.9528198242188
node_1: feature_name=ARHGAP24	feature_id[2].value > threshold=1021.9289855957031
node_63: feature_name=TTTY14	feature_id[29].value <= threshold=39.02286911010742
node_64: feature_name=RASAL2	feature_id[22].value <= threshold=636.2443542480469
node_65: feature_name=TBC1D4	feature_id[85].value <= threshold=216.74166870117188
node_66: feature_name=FNDC3B	feature_id[9].value <= threshold=432.39635467529297
Class: TOF
Rules_65	passed counts:2
node_0: feature_name=FKBP5	feature_id[0].value <= threshold=538.9528198242188
node_1: feature_name=ARHGAP24	feature_id[2].value <= threshold=1021.9289855957031
node_2: feature_name=FGF12	feature_id[8].value > threshold=784.0546569824219
node_26: feature_name=SLC8A1	feature_id[58].value > threshold=3096.172607421875
node_36: feature_name=TRDN	feature_id[83].value > threshold=268.6222839355469
node_42: feature_name=PDE3A	feature_id[16].value > threshold=508.77992248535156
node_46: feature_name=LINC-PINT	feature_id[18].value > threshold=782.6073913574219
Class: HF_HLHS
Rules_66	passed counts:2
node_0: feature_name=FKBP5	feature_id[0].value <= threshold=538.9528198242188
node_1: feature_name=ARHGAP24	feature_id[2].value <= threshold=1021.9289855957031
node_2: feature_name=FGF12	feature_id[8].value > threshold=784.0546569824219
node_26: feature_name=SLC8A1	feature_id[58].value > threshold=3096.172607421875
node_36: feature_name=TRDN	feature_id[83].value > threshold=268.6222839355469
node_42: feature_name=PDE3A	feature_id[16].value <= threshold=508.77992248535156
node_43: feature_name=PDE1C	feature_id[46].value <= threshold=253.57372283935547
Class: HF_HLHS
Rules_67	passed counts:2
node_0: feature_name=FKBP5	feature_id[0].value <= threshold=538.9528198242188
node_1: feature_name=ARHGAP24	feature_id[2].value <= threshold=1021.9289855957031
node_2: feature_name=FGF12	feature_id[8].value <= threshold=784.0546569824219
node_3: feature_name=XIST	feature_id[80].value > threshold=143.38781356811523
node_17: feature_name=GTF2IRD1	feature_id[52].value <= threshold=164.13648223876953
node_18: feature_name=XIST	feature_id[80].value <= threshold=496.7726287841797
node_19: feature_name=PLCE1	feature_id[53].value > threshold=121.31505584716797
Class: HCM
Rules_68	passed counts:2
node_0: feature_name=FKBP5	feature_id[0].value <= threshold=538.9528198242188
node_1: feature_name=ARHGAP24	feature_id[2].value <= threshold=1021.9289855957031
node_2: feature_name=FGF12	feature_id[8].value <= threshold=784.0546569824219
node_3: feature_name=XIST	feature_id[80].value <= threshold=143.38781356811523
node_4: feature_name=MEF2A	feature_id[45].value <= threshold=755.3949279785156
node_5: feature_name=TBC1D4	feature_id[85].value > threshold=570.9958801269531
node_11: feature_name=GPHN	feature_id[44].value > threshold=545.0119819641113
Class: Neo_HLHS
Rules_69	passed counts:1
node_0: feature_name=FKBP5	feature_id[0].value > threshold=538.9528198242188
node_84: feature_name=PCDH9-AS2	feature_id[15].value > threshold=380.53199768066406
node_192: feature_name=TTTY14	feature_id[29].value > threshold=178.78742218017578
node_200: feature_name=FHOD3	feature_id[89].value <= threshold=1629.125732421875
node_201: feature_name=CCSER1	feature_id[104].value <= threshold=1518.6605224609375
node_202: feature_name=PDE7A	feature_id[5].value > threshold=1955.5439453125
node_206: feature_name=SORBS1	feature_id[59].value > threshold=3492.400146484375
Class: TOF
Rules_70	passed counts:1
node_0: feature_name=FKBP5	feature_id[0].value > threshold=538.9528198242188
node_84: feature_name=PCDH9-AS2	feature_id[15].value > threshold=380.53199768066406
node_192: feature_name=TTTY14	feature_id[29].value > threshold=178.78742218017578
node_200: feature_name=FHOD3	feature_id[89].value <= threshold=1629.125732421875
node_201: feature_name=CCSER1	feature_id[104].value <= threshold=1518.6605224609375
node_202: feature_name=PDE7A	feature_id[5].value > threshold=1955.5439453125
node_206: feature_name=SORBS1	feature_id[59].value <= threshold=3492.400146484375
Class: DCM
Rules_71	passed counts:1
node_0: feature_name=FKBP5	feature_id[0].value > threshold=538.9528198242188
node_84: feature_name=PCDH9-AS2	feature_id[15].value > threshold=380.53199768066406
node_192: feature_name=TTTY14	feature_id[29].value > threshold=178.78742218017578
node_200: feature_name=FHOD3	feature_id[89].value <= threshold=1629.125732421875
node_201: feature_name=CCSER1	feature_id[104].value <= threshold=1518.6605224609375
node_202: feature_name=PDE7A	feature_id[5].value <= threshold=1955.5439453125
node_203: feature_name=QKI	feature_id[77].value <= threshold=422.77294921875
Class: DCM
Rules_72	passed counts:1
node_0: feature_name=FKBP5	feature_id[0].value > threshold=538.9528198242188
node_84: feature_name=PCDH9-AS2	feature_id[15].value > threshold=380.53199768066406
node_192: feature_name=TTTY14	feature_id[29].value <= threshold=178.78742218017578
node_193: feature_name=CTNNA3	feature_id[64].value <= threshold=3796.5941162109375
node_194: feature_name=TRDN	feature_id[83].value <= threshold=465.9222869873047
Class: TOF
Rules_73	passed counts:1
node_0: feature_name=FKBP5	feature_id[0].value > threshold=538.9528198242188
node_84: feature_name=PCDH9-AS2	feature_id[15].value <= threshold=380.53199768066406
node_85: feature_name=PSD3	feature_id[3].value > threshold=1709.2479858398438
node_169: feature_name=TMEM178B	feature_id[97].value <= threshold=342.8105926513672
node_170: feature_name=DLG2	feature_id[42].value > threshold=963.3162841796875
node_176: feature_name=FGF12	feature_id[8].value <= threshold=9276.671875
node_177: feature_name=GAS7	feature_id[36].value > threshold=564.4089660644531
Class: Neo_HLHS
Rules_74	passed counts:1
node_0: feature_name=FKBP5	feature_id[0].value > threshold=538.9528198242188
node_84: feature_name=PCDH9-AS2	feature_id[15].value <= threshold=380.53199768066406
node_85: feature_name=PSD3	feature_id[3].value > threshold=1709.2479858398438
node_169: feature_name=TMEM178B	feature_id[97].value <= threshold=342.8105926513672
node_170: feature_name=DLG2	feature_id[42].value > threshold=963.3162841796875
node_176: feature_name=FGF12	feature_id[8].value <= threshold=9276.671875
node_177: feature_name=GAS7	feature_id[36].value <= threshold=564.4089660644531
node_178: feature_name=PCDH9	feature_id[37].value > threshold=3193.3360595703125
Class: HF_HLHS
Rules_75	passed counts:1
node_0: feature_name=FKBP5	feature_id[0].value > threshold=538.9528198242188
node_84: feature_name=PCDH9-AS2	feature_id[15].value <= threshold=380.53199768066406
node_85: feature_name=PSD3	feature_id[3].value > threshold=1709.2479858398438
node_169: feature_name=TMEM178B	feature_id[97].value <= threshold=342.8105926513672
node_170: feature_name=DLG2	feature_id[42].value > threshold=963.3162841796875
node_176: feature_name=FGF12	feature_id[8].value <= threshold=9276.671875
node_177: feature_name=GAS7	feature_id[36].value <= threshold=564.4089660644531
node_178: feature_name=PCDH9	feature_id[37].value <= threshold=3193.3360595703125
node_179: feature_name=PDE7A	feature_id[5].value <= threshold=1221.0326538085938
node_180: feature_name=RASAL2	feature_id[22].value <= threshold=696.4498291015625
Class: HF_HLHS
Rules_76	passed counts:1
node_0: feature_name=FKBP5	feature_id[0].value > threshold=538.9528198242188
node_84: feature_name=PCDH9-AS2	feature_id[15].value <= threshold=380.53199768066406
node_85: feature_name=PSD3	feature_id[3].value > threshold=1709.2479858398438
node_169: feature_name=TMEM178B	feature_id[97].value <= threshold=342.8105926513672
node_170: feature_name=DLG2	feature_id[42].value <= threshold=963.3162841796875
node_171: feature_name=KLHL24	feature_id[7].value <= threshold=172.6966552734375
node_172: feature_name=CDH13	feature_id[68].value > threshold=2653.33935546875
Class: HF_HLHS
Rules_77	passed counts:1
node_0: feature_name=FKBP5	feature_id[0].value > threshold=538.9528198242188
node_84: feature_name=PCDH9-AS2	feature_id[15].value <= threshold=380.53199768066406
node_85: feature_name=PSD3	feature_id[3].value > threshold=1709.2479858398438
node_169: feature_name=TMEM178B	feature_id[97].value <= threshold=342.8105926513672
node_170: feature_name=DLG2	feature_id[42].value <= threshold=963.3162841796875
node_171: feature_name=KLHL24	feature_id[7].value <= threshold=172.6966552734375
node_172: feature_name=CDH13	feature_id[68].value <= threshold=2653.33935546875
Class: TOF
Rules_78	passed counts:1
node_0: feature_name=FKBP5	feature_id[0].value > threshold=538.9528198242188
node_84: feature_name=PCDH9-AS2	feature_id[15].value <= threshold=380.53199768066406
node_85: feature_name=PSD3	feature_id[3].value <= threshold=1709.2479858398438
node_86: feature_name=XIST	feature_id[80].value > threshold=200.78562927246094
node_148: feature_name=RASAL2	feature_id[22].value > threshold=888.099853515625
node_162: feature_name=CSDC2	feature_id[60].value > threshold=444.4355926513672
node_166: feature_name=PIK3R1	feature_id[12].value <= threshold=230.94688415527344
Class: TOF
Rules_79	passed counts:1
node_0: feature_name=FKBP5	feature_id[0].value > threshold=538.9528198242188
node_84: feature_name=PCDH9-AS2	feature_id[15].value <= threshold=380.53199768066406
node_85: feature_name=PSD3	feature_id[3].value <= threshold=1709.2479858398438
node_86: feature_name=XIST	feature_id[80].value > threshold=200.78562927246094
node_148: feature_name=RASAL2	feature_id[22].value <= threshold=888.099853515625
node_149: feature_name=SLC8A1	feature_id[58].value <= threshold=7953.4248046875
node_150: feature_name=RP11-532N4.2	feature_id[57].value <= threshold=1089.5653076171875
node_151: feature_name=EDA	feature_id[19].value > threshold=401.4553527832031
Class: TOF
Rules_80	passed counts:1
node_0: feature_name=FKBP5	feature_id[0].value > threshold=538.9528198242188
node_84: feature_name=PCDH9-AS2	feature_id[15].value <= threshold=380.53199768066406
node_85: feature_name=PSD3	feature_id[3].value <= threshold=1709.2479858398438
node_86: feature_name=XIST	feature_id[80].value > threshold=200.78562927246094
node_148: feature_name=RASAL2	feature_id[22].value <= threshold=888.099853515625
node_149: feature_name=SLC8A1	feature_id[58].value <= threshold=7953.4248046875
node_150: feature_name=RP11-532N4.2	feature_id[57].value <= threshold=1089.5653076171875
node_151: feature_name=EDA	feature_id[19].value <= threshold=401.4553527832031
node_152: feature_name=ELL2	feature_id[24].value <= threshold=125.15644836425781
node_153: feature_name=SLC8A1	feature_id[58].value > threshold=2419.5031127929688
Class: TOF
Rules_81	passed counts:1
node_0: feature_name=FKBP5	feature_id[0].value > threshold=538.9528198242188
node_84: feature_name=PCDH9-AS2	feature_id[15].value <= threshold=380.53199768066406
node_85: feature_name=PSD3	feature_id[3].value <= threshold=1709.2479858398438
node_86: feature_name=XIST	feature_id[80].value <= threshold=200.78562927246094
node_87: feature_name=FRMD5	feature_id[20].value > threshold=697.9179077148438
node_141: feature_name=PEAK1	feature_id[101].value <= threshold=247.62161254882812
node_142: feature_name=TRDN	feature_id[83].value > threshold=1180.8663940429688
node_144: feature_name=PPAP2B	feature_id[92].value <= threshold=179.53321838378906
Class: Donor
Rules_82	passed counts:1
node_0: feature_name=FKBP5	feature_id[0].value > threshold=538.9528198242188
node_84: feature_name=PCDH9-AS2	feature_id[15].value <= threshold=380.53199768066406
node_85: feature_name=PSD3	feature_id[3].value <= threshold=1709.2479858398438
node_86: feature_name=XIST	feature_id[80].value <= threshold=200.78562927246094
node_87: feature_name=FRMD5	feature_id[20].value <= threshold=697.9179077148438
node_88: feature_name=FKBP5	feature_id[0].value > threshold=907.0335693359375
node_118: feature_name=TMEM178B	feature_id[97].value > threshold=192.69541931152344
node_130: feature_name=PLCE1	feature_id[53].value <= threshold=464.40248107910156
node_131: feature_name=GPHN	feature_id[44].value <= threshold=1096.577880859375
node_132: feature_name=FGD4	feature_id[62].value <= threshold=67.72314453125
Class: TOF
Rules_83	passed counts:1
node_0: feature_name=FKBP5	feature_id[0].value > threshold=538.9528198242188
node_84: feature_name=PCDH9-AS2	feature_id[15].value <= threshold=380.53199768066406
node_85: feature_name=PSD3	feature_id[3].value <= threshold=1709.2479858398438
node_86: feature_name=XIST	feature_id[80].value <= threshold=200.78562927246094
node_87: feature_name=FRMD5	feature_id[20].value <= threshold=697.9179077148438
node_88: feature_name=FKBP5	feature_id[0].value > threshold=907.0335693359375
node_118: feature_name=TMEM178B	feature_id[97].value <= threshold=192.69541931152344
node_119: feature_name=CBLB	feature_id[50].value <= threshold=884.8642883300781
node_120: feature_name=ARHGAP24	feature_id[2].value > threshold=683.6487731933594
node_122: feature_name=MKL1	feature_id[81].value <= threshold=243.9551239013672
node_123: feature_name=WWOX	feature_id[48].value <= threshold=175.3294448852539
Class: HF_HLHS
Rules_84	passed counts:1
node_0: feature_name=FKBP5	feature_id[0].value > threshold=538.9528198242188
node_84: feature_name=PCDH9-AS2	feature_id[15].value <= threshold=380.53199768066406
node_85: feature_name=PSD3	feature_id[3].value <= threshold=1709.2479858398438
node_86: feature_name=XIST	feature_id[80].value <= threshold=200.78562927246094
node_87: feature_name=FRMD5	feature_id[20].value <= threshold=697.9179077148438
node_88: feature_name=FKBP5	feature_id[0].value <= threshold=907.0335693359375
node_89: feature_name=FGF12	feature_id[8].value > threshold=4532.706298828125
node_113: feature_name=TMEM178B	feature_id[97].value <= threshold=123.54830932617188
node_114: feature_name=SOS1	feature_id[34].value > threshold=471.36578369140625
Class: HF_HLHS
Rules_85	passed counts:1
node_0: feature_name=FKBP5	feature_id[0].value > threshold=538.9528198242188
node_84: feature_name=PCDH9-AS2	feature_id[15].value <= threshold=380.53199768066406
node_85: feature_name=PSD3	feature_id[3].value <= threshold=1709.2479858398438
node_86: feature_name=XIST	feature_id[80].value <= threshold=200.78562927246094
node_87: feature_name=FRMD5	feature_id[20].value <= threshold=697.9179077148438
node_88: feature_name=FKBP5	feature_id[0].value <= threshold=907.0335693359375
node_89: feature_name=FGF12	feature_id[8].value > threshold=4532.706298828125
node_113: feature_name=TMEM178B	feature_id[97].value <= threshold=123.54830932617188
node_114: feature_name=SOS1	feature_id[34].value <= threshold=471.36578369140625
Class: Neo_HLHS
Rules_86	passed counts:1
node_0: feature_name=FKBP5	feature_id[0].value > threshold=538.9528198242188
node_84: feature_name=PCDH9-AS2	feature_id[15].value <= threshold=380.53199768066406
node_85: feature_name=PSD3	feature_id[3].value <= threshold=1709.2479858398438
node_86: feature_name=XIST	feature_id[80].value <= threshold=200.78562927246094
node_87: feature_name=FRMD5	feature_id[20].value <= threshold=697.9179077148438
node_88: feature_name=FKBP5	feature_id[0].value <= threshold=907.0335693359375
node_89: feature_name=FGF12	feature_id[8].value <= threshold=4532.706298828125
node_90: feature_name=SOS1	feature_id[34].value > threshold=290.8732147216797
node_104: feature_name=TMEM178B	feature_id[97].value > threshold=414.33262634277344
node_108: feature_name=SOS1	feature_id[34].value > threshold=420.75323486328125
node_110: feature_name=ZBTB16	feature_id[11].value <= threshold=1283.2327880859375
Class: TOF
Rules_87	passed counts:1
node_0: feature_name=FKBP5	feature_id[0].value > threshold=538.9528198242188
node_84: feature_name=PCDH9-AS2	feature_id[15].value <= threshold=380.53199768066406
node_85: feature_name=PSD3	feature_id[3].value <= threshold=1709.2479858398438
node_86: feature_name=XIST	feature_id[80].value <= threshold=200.78562927246094
node_87: feature_name=FRMD5	feature_id[20].value <= threshold=697.9179077148438
node_88: feature_name=FKBP5	feature_id[0].value <= threshold=907.0335693359375
node_89: feature_name=FGF12	feature_id[8].value <= threshold=4532.706298828125
node_90: feature_name=SOS1	feature_id[34].value > threshold=290.8732147216797
node_104: feature_name=TMEM178B	feature_id[97].value <= threshold=414.33262634277344
node_105: feature_name=ARHGAP24	feature_id[2].value <= threshold=439.7369689941406
Class: DCM
Rules_88	passed counts:1
node_0: feature_name=FKBP5	feature_id[0].value > threshold=538.9528198242188
node_84: feature_name=PCDH9-AS2	feature_id[15].value <= threshold=380.53199768066406
node_85: feature_name=PSD3	feature_id[3].value <= threshold=1709.2479858398438
node_86: feature_name=XIST	feature_id[80].value <= threshold=200.78562927246094
node_87: feature_name=FRMD5	feature_id[20].value <= threshold=697.9179077148438
node_88: feature_name=FKBP5	feature_id[0].value <= threshold=907.0335693359375
node_89: feature_name=FGF12	feature_id[8].value <= threshold=4532.706298828125
node_90: feature_name=SOS1	feature_id[34].value <= threshold=290.8732147216797
node_91: feature_name=TMEM178B	feature_id[97].value > threshold=85.98817825317383
node_97: feature_name=FKBP5	feature_id[0].value <= threshold=701.6972045898438
node_98: feature_name=TRDN	feature_id[83].value > threshold=1225.9063110351562
node_100: feature_name=LHFP	feature_id[26].value > threshold=298.2737121582031
Class: DCM
Rules_89	passed counts:1
node_0: feature_name=FKBP5	feature_id[0].value > threshold=538.9528198242188
node_84: feature_name=PCDH9-AS2	feature_id[15].value <= threshold=380.53199768066406
node_85: feature_name=PSD3	feature_id[3].value <= threshold=1709.2479858398438
node_86: feature_name=XIST	feature_id[80].value <= threshold=200.78562927246094
node_87: feature_name=FRMD5	feature_id[20].value <= threshold=697.9179077148438
node_88: feature_name=FKBP5	feature_id[0].value <= threshold=907.0335693359375
node_89: feature_name=FGF12	feature_id[8].value <= threshold=4532.706298828125
node_90: feature_name=SOS1	feature_id[34].value <= threshold=290.8732147216797
node_91: feature_name=TMEM178B	feature_id[97].value <= threshold=85.98817825317383
node_92: feature_name=PDK4	feature_id[6].value <= threshold=1363.5839233398438
node_93: feature_name=LDB3	feature_id[28].value > threshold=2507.8052978515625
Class: Donor
Rules_90	passed counts:1
node_0: feature_name=FKBP5	feature_id[0].value <= threshold=538.9528198242188
node_1: feature_name=ARHGAP24	feature_id[2].value > threshold=1021.9289855957031
node_63: feature_name=TTTY14	feature_id[29].value <= threshold=39.02286911010742
node_64: feature_name=RASAL2	feature_id[22].value > threshold=636.2443542480469
node_72: feature_name=CPED1	feature_id[51].value > threshold=869.9176025390625
node_74: feature_name=FNDC3B	feature_id[9].value > threshold=1062.1426544189453
Class: HCM
Rules_91	passed counts:1
node_0: feature_name=FKBP5	feature_id[0].value <= threshold=538.9528198242188
node_1: feature_name=ARHGAP24	feature_id[2].value > threshold=1021.9289855957031
node_63: feature_name=TTTY14	feature_id[29].value <= threshold=39.02286911010742
node_64: feature_name=RASAL2	feature_id[22].value > threshold=636.2443542480469
node_72: feature_name=CPED1	feature_id[51].value > threshold=869.9176025390625
node_74: feature_name=FNDC3B	feature_id[9].value <= threshold=1062.1426544189453
Class: HF_HLHS
Rules_92	passed counts:1
node_0: feature_name=FKBP5	feature_id[0].value <= threshold=538.9528198242188
node_1: feature_name=ARHGAP24	feature_id[2].value > threshold=1021.9289855957031
node_63: feature_name=TTTY14	feature_id[29].value <= threshold=39.02286911010742
node_64: feature_name=RASAL2	feature_id[22].value <= threshold=636.2443542480469
node_65: feature_name=TBC1D4	feature_id[85].value <= threshold=216.74166870117188
node_66: feature_name=FNDC3B	feature_id[9].value > threshold=432.39635467529297
node_68: feature_name=MTUS1	feature_id[103].value > threshold=98.17396545410156
Class: HF_HLHS
Rules_93	passed counts:1
node_0: feature_name=FKBP5	feature_id[0].value <= threshold=538.9528198242188
node_1: feature_name=ARHGAP24	feature_id[2].value > threshold=1021.9289855957031
node_63: feature_name=TTTY14	feature_id[29].value <= threshold=39.02286911010742
node_64: feature_name=RASAL2	feature_id[22].value <= threshold=636.2443542480469
node_65: feature_name=TBC1D4	feature_id[85].value <= threshold=216.74166870117188
node_66: feature_name=FNDC3B	feature_id[9].value > threshold=432.39635467529297
node_68: feature_name=MTUS1	feature_id[103].value <= threshold=98.17396545410156
Class: Donor
Rules_94	passed counts:1
node_0: feature_name=FKBP5	feature_id[0].value <= threshold=538.9528198242188
node_1: feature_name=ARHGAP24	feature_id[2].value <= threshold=1021.9289855957031
node_2: feature_name=FGF12	feature_id[8].value > threshold=784.0546569824219
node_26: feature_name=SLC8A1	feature_id[58].value > threshold=3096.172607421875
node_36: feature_name=TRDN	feature_id[83].value > threshold=268.6222839355469
node_42: feature_name=PDE3A	feature_id[16].value > threshold=508.77992248535156
node_46: feature_name=LINC-PINT	feature_id[18].value <= threshold=782.6073913574219
node_47: feature_name=GREB1L	feature_id[70].value > threshold=1101.1789245605469
Class: HF_HLHS
Rules_95	passed counts:1
node_0: feature_name=FKBP5	feature_id[0].value <= threshold=538.9528198242188
node_1: feature_name=ARHGAP24	feature_id[2].value <= threshold=1021.9289855957031
node_2: feature_name=FGF12	feature_id[8].value > threshold=784.0546569824219
node_26: feature_name=SLC8A1	feature_id[58].value > threshold=3096.172607421875
node_36: feature_name=TRDN	feature_id[83].value > threshold=268.6222839355469
node_42: feature_name=PDE3A	feature_id[16].value > threshold=508.77992248535156
node_46: feature_name=LINC-PINT	feature_id[18].value <= threshold=782.6073913574219
node_47: feature_name=GREB1L	feature_id[70].value <= threshold=1101.1789245605469
node_48: feature_name=PDK4	feature_id[6].value <= threshold=2142.3170166015625
node_49: feature_name=PDE1C	feature_id[46].value > threshold=264.8744201660156
node_53: feature_name=FHOD3	feature_id[89].value <= threshold=513.7344055175781
node_54: feature_name=FRMD5	feature_id[20].value > threshold=166.53260803222656
Class: HF_HLHS
Rules_96	passed counts:1
node_0: feature_name=FKBP5	feature_id[0].value <= threshold=538.9528198242188
node_1: feature_name=ARHGAP24	feature_id[2].value <= threshold=1021.9289855957031
node_2: feature_name=FGF12	feature_id[8].value > threshold=784.0546569824219
node_26: feature_name=SLC8A1	feature_id[58].value > threshold=3096.172607421875
node_36: feature_name=TRDN	feature_id[83].value > threshold=268.6222839355469
node_42: feature_name=PDE3A	feature_id[16].value > threshold=508.77992248535156
node_46: feature_name=LINC-PINT	feature_id[18].value <= threshold=782.6073913574219
node_47: feature_name=GREB1L	feature_id[70].value <= threshold=1101.1789245605469
node_48: feature_name=PDK4	feature_id[6].value <= threshold=2142.3170166015625
node_49: feature_name=PDE1C	feature_id[46].value <= threshold=264.8744201660156
node_50: feature_name=PDE4DIP	feature_id[41].value <= threshold=1467.9093017578125
Class: Neo_HLHS
Rules_97	passed counts:1
node_0: feature_name=FKBP5	feature_id[0].value <= threshold=538.9528198242188
node_1: feature_name=ARHGAP24	feature_id[2].value <= threshold=1021.9289855957031
node_2: feature_name=FGF12	feature_id[8].value > threshold=784.0546569824219
node_26: feature_name=SLC8A1	feature_id[58].value > threshold=3096.172607421875
node_36: feature_name=TRDN	feature_id[83].value > threshold=268.6222839355469
node_42: feature_name=PDE3A	feature_id[16].value <= threshold=508.77992248535156
node_43: feature_name=PDE1C	feature_id[46].value > threshold=253.57372283935547
Class: Neo_HLHS
Rules_98	passed counts:1
node_0: feature_name=FKBP5	feature_id[0].value <= threshold=538.9528198242188
node_1: feature_name=ARHGAP24	feature_id[2].value <= threshold=1021.9289855957031
node_2: feature_name=FGF12	feature_id[8].value > threshold=784.0546569824219
node_26: feature_name=SLC8A1	feature_id[58].value > threshold=3096.172607421875
node_36: feature_name=TRDN	feature_id[83].value <= threshold=268.6222839355469
node_37: feature_name=DOCK5	feature_id[38].value > threshold=178.22225952148438
node_39: feature_name=ARHGAP26	feature_id[33].value > threshold=317.2077865600586
Class: HF_HLHS
Rules_99	passed counts:1
node_0: feature_name=FKBP5	feature_id[0].value <= threshold=538.9528198242188
node_1: feature_name=ARHGAP24	feature_id[2].value <= threshold=1021.9289855957031
node_2: feature_name=FGF12	feature_id[8].value > threshold=784.0546569824219
node_26: feature_name=SLC8A1	feature_id[58].value > threshold=3096.172607421875
node_36: feature_name=TRDN	feature_id[83].value <= threshold=268.6222839355469
node_37: feature_name=DOCK5	feature_id[38].value > threshold=178.22225952148438
node_39: feature_name=ARHGAP26	feature_id[33].value <= threshold=317.2077865600586
Class: TOF
Rules_100	passed counts:1
node_0: feature_name=FKBP5	feature_id[0].value <= threshold=538.9528198242188
node_1: feature_name=ARHGAP24	feature_id[2].value <= threshold=1021.9289855957031
node_2: feature_name=FGF12	feature_id[8].value > threshold=784.0546569824219
node_26: feature_name=SLC8A1	feature_id[58].value <= threshold=3096.172607421875
node_27: feature_name=LAMA2	feature_id[65].value <= threshold=4240.73876953125
node_28: feature_name=LRRC16A	feature_id[63].value > threshold=101.03661346435547
node_30: feature_name=SAMD4A	feature_id[87].value > threshold=572.1510772705078
node_32: feature_name=FOXO3	feature_id[61].value > threshold=298.5850067138672
Class: HF_HLHS
Rules_101	passed counts:1
node_0: feature_name=FKBP5	feature_id[0].value <= threshold=538.9528198242188
node_1: feature_name=ARHGAP24	feature_id[2].value <= threshold=1021.9289855957031
node_2: feature_name=FGF12	feature_id[8].value > threshold=784.0546569824219
node_26: feature_name=SLC8A1	feature_id[58].value <= threshold=3096.172607421875
node_27: feature_name=LAMA2	feature_id[65].value <= threshold=4240.73876953125
node_28: feature_name=LRRC16A	feature_id[63].value > threshold=101.03661346435547
node_30: feature_name=SAMD4A	feature_id[87].value > threshold=572.1510772705078
node_32: feature_name=FOXO3	feature_id[61].value <= threshold=298.5850067138672
Class: DCM
Rules_102	passed counts:1
node_0: feature_name=FKBP5	feature_id[0].value <= threshold=538.9528198242188
node_1: feature_name=ARHGAP24	feature_id[2].value <= threshold=1021.9289855957031
node_2: feature_name=FGF12	feature_id[8].value <= threshold=784.0546569824219
node_3: feature_name=XIST	feature_id[80].value > threshold=143.38781356811523
node_17: feature_name=GTF2IRD1	feature_id[52].value > threshold=164.13648223876953
node_23: feature_name=MKL1	feature_id[81].value > threshold=281.36651611328125
Class: Donor
Rules_103	passed counts:1
node_0: feature_name=FKBP5	feature_id[0].value <= threshold=538.9528198242188
node_1: feature_name=ARHGAP24	feature_id[2].value <= threshold=1021.9289855957031
node_2: feature_name=FGF12	feature_id[8].value <= threshold=784.0546569824219
node_3: feature_name=XIST	feature_id[80].value > threshold=143.38781356811523
node_17: feature_name=GTF2IRD1	feature_id[52].value <= threshold=164.13648223876953
node_18: feature_name=XIST	feature_id[80].value <= threshold=496.7726287841797
node_19: feature_name=PLCE1	feature_id[53].value <= threshold=121.31505584716797
Class: TOF
Rules_104	passed counts:1
node_0: feature_name=FKBP5	feature_id[0].value <= threshold=538.9528198242188
node_1: feature_name=ARHGAP24	feature_id[2].value <= threshold=1021.9289855957031
node_2: feature_name=FGF12	feature_id[8].value <= threshold=784.0546569824219
node_3: feature_name=XIST	feature_id[80].value <= threshold=143.38781356811523
node_4: feature_name=MEF2A	feature_id[45].value > threshold=755.3949279785156
node_14: feature_name=LDB3	feature_id[28].value > threshold=1897.6256103515625
Class: DCM
Rules_105	passed counts:1
node_0: feature_name=FKBP5	feature_id[0].value <= threshold=538.9528198242188
node_1: feature_name=ARHGAP24	feature_id[2].value <= threshold=1021.9289855957031
node_2: feature_name=FGF12	feature_id[8].value <= threshold=784.0546569824219
node_3: feature_name=XIST	feature_id[80].value <= threshold=143.38781356811523
node_4: feature_name=MEF2A	feature_id[45].value <= threshold=755.3949279785156
node_5: feature_name=TBC1D4	feature_id[85].value > threshold=570.9958801269531
node_11: feature_name=GPHN	feature_id[44].value <= threshold=545.0119819641113
Class: Donor
Rules_106	passed counts:1
node_0: feature_name=FKBP5	feature_id[0].value <= threshold=538.9528198242188
node_1: feature_name=ARHGAP24	feature_id[2].value <= threshold=1021.9289855957031
node_2: feature_name=FGF12	feature_id[8].value <= threshold=784.0546569824219
node_3: feature_name=XIST	feature_id[80].value <= threshold=143.38781356811523
node_4: feature_name=MEF2A	feature_id[45].value <= threshold=755.3949279785156
node_5: feature_name=TBC1D4	feature_id[85].value <= threshold=570.9958801269531
node_6: feature_name=PPARGC1B	feature_id[67].value > threshold=260.5048828125
node_8: feature_name=RP11-532N4.2	feature_id[57].value > threshold=348.2474670410156
Class: Donor
Rules_107	passed counts:1
node_0: feature_name=FKBP5	feature_id[0].value <= threshold=538.9528198242188
node_1: feature_name=ARHGAP24	feature_id[2].value <= threshold=1021.9289855957031
node_2: feature_name=FGF12	feature_id[8].value <= threshold=784.0546569824219
node_3: feature_name=XIST	feature_id[80].value <= threshold=143.38781356811523
node_4: feature_name=MEF2A	feature_id[45].value <= threshold=755.3949279785156
node_5: feature_name=TBC1D4	feature_id[85].value <= threshold=570.9958801269531
node_6: feature_name=PPARGC1B	feature_id[67].value > threshold=260.5048828125
node_8: feature_name=RP11-532N4.2	feature_id[57].value <= threshold=348.2474670410156
Class: HCM

## Sheet: RF_ZL
Rules_0	passed counts:27891
node_0: feature_name=FKBP5	feature_id[4].value <= threshold=538.9528198242188
node_1: feature_name=ARHGAP24	feature_id[10].value <= threshold=1021.9289855957031
node_2: feature_name=FGF12	feature_id[34].value > threshold=784.0546569824219
node_24: feature_name=SLC8A1	feature_id[3].value > threshold=3096.172607421875
node_34: feature_name=TRDN	feature_id[8].value > threshold=268.6222839355469
node_40: feature_name=FILIP1L	feature_id[50].value <= threshold=1200.0777893066406
node_41: feature_name=LINC-PINT	feature_id[151].value <= threshold=782.6073913574219
node_42: feature_name=PDE3A	feature_id[130].value > threshold=508.77992248535156
node_44: feature_name=PDK4	feature_id[0].value <= threshold=2142.3170166015625
node_45: feature_name=PDE1C	feature_id[141].value > threshold=264.8744201660156
node_49: feature_name=FHOD3	feature_id[188].value > threshold=513.7344055175781
Class: Donor
Rules_1	passed counts:13189
node_0: feature_name=FKBP5	feature_id[4].value > threshold=538.9528198242188
node_76: feature_name=PCDH9-AS2	feature_id[12].value > threshold=380.53199768066406
node_172: feature_name=TTTY14	feature_id[28].value > threshold=178.78742218017578
node_180: feature_name=FHOD3	feature_id[188].value <= threshold=1629.125732421875
node_181: feature_name=STOX2	feature_id[175].value <= threshold=578.7909240722656
node_182: feature_name=WBSCR17	feature_id[101].value <= threshold=2000.2438354492188
node_183: feature_name=MLIP-AS1	feature_id[229].value > threshold=90.51412200927734
Class: HF_HLHS
Rules_2	passed counts:9930
node_0: feature_name=FKBP5	feature_id[4].value > threshold=538.9528198242188
node_76: feature_name=PCDH9-AS2	feature_id[12].value <= threshold=380.53199768066406
node_77: feature_name=PSD3	feature_id[17].value > threshold=1709.2479858398438
node_153: feature_name=TMEM178B	feature_id[58].value <= threshold=342.8105926513672
node_154: feature_name=PRKAG2	feature_id[62].value <= threshold=1215.0543823242188
node_155: feature_name=NAV1	feature_id[133].value <= threshold=521.6812744140625
node_156: feature_name=PPFIBP1	feature_id[222].value <= threshold=819.3436584472656
node_157: feature_name=PDE7A	feature_id[15].value > threshold=1221.0326538085938
Class: TOF
Rules_3	passed counts:9854
node_0: feature_name=FKBP5	feature_id[4].value > threshold=538.9528198242188
node_76: feature_name=PCDH9-AS2	feature_id[12].value <= threshold=380.53199768066406
node_77: feature_name=PSD3	feature_id[17].value <= threshold=1709.2479858398438
node_78: feature_name=XIST	feature_id[20].value > threshold=200.78562927246094
node_136: feature_name=RASAL2	feature_id[23].value <= threshold=888.099853515625
node_137: feature_name=SLC8A1	feature_id[3].value <= threshold=7953.4248046875
node_138: feature_name=RP11-532N4.2	feature_id[63].value <= threshold=1089.5653076171875
node_139: feature_name=TMEM178B	feature_id[58].value <= threshold=6891.82373046875
node_140: feature_name=RP11-886D15.1	feature_id[55].value <= threshold=610.005615234375
Class: HCM
Rules_4	passed counts:4950
node_0: feature_name=FKBP5	feature_id[4].value > threshold=538.9528198242188
node_76: feature_name=PCDH9-AS2	feature_id[12].value <= threshold=380.53199768066406
node_77: feature_name=PSD3	feature_id[17].value <= threshold=1709.2479858398438
node_78: feature_name=XIST	feature_id[20].value <= threshold=200.78562927246094
node_79: feature_name=FRMD5	feature_id[33].value <= threshold=697.9179077148438
node_80: feature_name=FKBP5	feature_id[4].value > threshold=907.0335693359375
node_104: feature_name=TMEM178B	feature_id[58].value > threshold=192.69541931152344
node_120: feature_name=FAM129A	feature_id[194].value > threshold=38.504486083984375
node_122: feature_name=ANK3	feature_id[215].value <= threshold=1236.9066162109375
node_123: feature_name=TXNIP	feature_id[158].value <= threshold=1292.0435791015625
Class: DCM
Rules_5	passed counts:4168
node_0: feature_name=FKBP5	feature_id[4].value > threshold=538.9528198242188
node_76: feature_name=PCDH9-AS2	feature_id[12].value <= threshold=380.53199768066406
node_77: feature_name=PSD3	feature_id[17].value <= threshold=1709.2479858398438
node_78: feature_name=XIST	feature_id[20].value <= threshold=200.78562927246094
node_79: feature_name=FRMD5	feature_id[33].value > threshold=697.9179077148438
node_129: feature_name=TMEM178B	feature_id[58].value <= threshold=303.75682067871094
Class: Neo_HLHS
Rules_6	passed counts:896
node_0: feature_name=FKBP5	feature_id[4].value > threshold=538.9528198242188
node_76: feature_name=PCDH9-AS2	feature_id[12].value <= threshold=380.53199768066406
node_77: feature_name=PSD3	feature_id[17].value <= threshold=1709.2479858398438
node_78: feature_name=XIST	feature_id[20].value <= threshold=200.78562927246094
node_79: feature_name=FRMD5	feature_id[33].value <= threshold=697.9179077148438
node_80: feature_name=FKBP5	feature_id[4].value <= threshold=907.0335693359375
node_81: feature_name=NAV1	feature_id[133].value <= threshold=390.5634002685547
node_82: feature_name=RALYL	feature_id[125].value <= threshold=191.26921844482422
node_83: feature_name=CBLB	feature_id[44].value > threshold=583.8713684082031
node_89: feature_name=ARHGAP24	feature_id[10].value > threshold=538.9667358398438
node_93: feature_name=ACTC1	feature_id[155].value <= threshold=562.2962951660156
Class: HF_HLHS
Rules_7	passed counts:503
node_0: feature_name=FKBP5	feature_id[4].value <= threshold=538.9528198242188
node_1: feature_name=ARHGAP24	feature_id[10].value > threshold=1021.9289855957031
node_59: feature_name=TTTY14	feature_id[28].value > threshold=39.02286911010742
node_69: feature_name=FGF12	feature_id[34].value <= threshold=5899.494384765625
node_70: feature_name=GPHN	feature_id[118].value > threshold=382.97357177734375
Class: HF_HLHS
Rules_8	passed counts:502
node_0: feature_name=FKBP5	feature_id[4].value > threshold=538.9528198242188
node_76: feature_name=PCDH9-AS2	feature_id[12].value <= threshold=380.53199768066406
node_77: feature_name=PSD3	feature_id[17].value <= threshold=1709.2479858398438
node_78: feature_name=XIST	feature_id[20].value <= threshold=200.78562927246094
node_79: feature_name=FRMD5	feature_id[33].value <= threshold=697.9179077148438
node_80: feature_name=FKBP5	feature_id[4].value <= threshold=907.0335693359375
node_81: feature_name=NAV1	feature_id[133].value > threshold=390.5634002685547
node_101: feature_name=PPP1R12B	feature_id[233].value <= threshold=3323.5736083984375
Class: Donor
Rules_9	passed counts:339
node_0: feature_name=FKBP5	feature_id[4].value > threshold=538.9528198242188
node_76: feature_name=PCDH9-AS2	feature_id[12].value > threshold=380.53199768066406
node_172: feature_name=TTTY14	feature_id[28].value <= threshold=178.78742218017578
node_173: feature_name=CTNNA3	feature_id[136].value <= threshold=3796.5941162109375
node_174: feature_name=AL592183.1	feature_id[147].value <= threshold=872.1706848144531
Class: HCM
Rules_10	passed counts:176
node_0: feature_name=FKBP5	feature_id[4].value <= threshold=538.9528198242188
node_1: feature_name=ARHGAP24	feature_id[10].value <= threshold=1021.9289855957031
node_2: feature_name=FGF12	feature_id[34].value <= threshold=784.0546569824219
node_3: feature_name=XIST	feature_id[20].value > threshold=143.38781356811523
node_17: feature_name=TMEM164	feature_id[45].value > threshold=167.1155548095703
node_21: feature_name=FAM46A	feature_id[119].value <= threshold=1418.7578125
Class: HCM
Rules_11	passed counts:159
node_0: feature_name=FKBP5	feature_id[4].value > threshold=538.9528198242188
node_76: feature_name=PCDH9-AS2	feature_id[12].value <= threshold=380.53199768066406
node_77: feature_name=PSD3	feature_id[17].value <= threshold=1709.2479858398438
node_78: feature_name=XIST	feature_id[20].value > threshold=200.78562927246094
node_136: feature_name=RASAL2	feature_id[23].value > threshold=888.099853515625
node_148: feature_name=FILIP1L	feature_id[50].value <= threshold=398.4805450439453
Class: TOF
Rules_12	passed counts:156
node_0: feature_name=FKBP5	feature_id[4].value > threshold=538.9528198242188
node_76: feature_name=PCDH9-AS2	feature_id[12].value <= threshold=380.53199768066406
node_77: feature_name=PSD3	feature_id[17].value > threshold=1709.2479858398438
node_153: feature_name=TMEM178B	feature_id[58].value > threshold=342.8105926513672
node_169: feature_name=PITPNB	feature_id[145].value > threshold=45.475215911865234
Class: DCM
Rules_13	passed counts:84
node_0: feature_name=FKBP5	feature_id[4].value > threshold=538.9528198242188
node_76: feature_name=PCDH9-AS2	feature_id[12].value <= threshold=380.53199768066406
node_77: feature_name=PSD3	feature_id[17].value <= threshold=1709.2479858398438
node_78: feature_name=XIST	feature_id[20].value <= threshold=200.78562927246094
node_79: feature_name=FRMD5	feature_id[33].value <= threshold=697.9179077148438
node_80: feature_name=FKBP5	feature_id[4].value > threshold=907.0335693359375
node_104: feature_name=TMEM178B	feature_id[58].value <= threshold=192.69541931152344
node_105: feature_name=CMYA5	feature_id[220].value > threshold=1063.3427124023438
node_113: feature_name=CBLB	feature_id[44].value > threshold=848.0371398925781
Class: HF_HLHS
Rules_14	passed counts:53
node_0: feature_name=FKBP5	feature_id[4].value > threshold=538.9528198242188
node_76: feature_name=PCDH9-AS2	feature_id[12].value > threshold=380.53199768066406
node_172: feature_name=TTTY14	feature_id[28].value <= threshold=178.78742218017578
node_173: feature_name=CTNNA3	feature_id[136].value > threshold=3796.5941162109375
node_177: feature_name=SDK1	feature_id[236].value <= threshold=493.7660369873047
Class: TOF
Rules_15	passed counts:39
node_0: feature_name=FKBP5	feature_id[4].value > threshold=538.9528198242188
node_76: feature_name=PCDH9-AS2	feature_id[12].value <= threshold=380.53199768066406
node_77: feature_name=PSD3	feature_id[17].value <= threshold=1709.2479858398438
node_78: feature_name=XIST	feature_id[20].value <= threshold=200.78562927246094
node_79: feature_name=FRMD5	feature_id[33].value <= threshold=697.9179077148438
node_80: feature_name=FKBP5	feature_id[4].value <= threshold=907.0335693359375
node_81: feature_name=NAV1	feature_id[133].value <= threshold=390.5634002685547
node_82: feature_name=RALYL	feature_id[125].value > threshold=191.26921844482422
node_96: feature_name=CBLB	feature_id[44].value <= threshold=1168.8644409179688
node_97: feature_name=NEK7	feature_id[72].value > threshold=124.37811279296875
Class: DCM
Rules_16	passed counts:30
node_0: feature_name=FKBP5	feature_id[4].value <= threshold=538.9528198242188
node_1: feature_name=ARHGAP24	feature_id[10].value > threshold=1021.9289855957031
node_59: feature_name=TTTY14	feature_id[28].value <= threshold=39.02286911010742
node_60: feature_name=PPP1R12B	feature_id[233].value <= threshold=965.0172424316406
node_61: feature_name=PPFIBP1	feature_id[222].value <= threshold=571.4279174804688
node_62: feature_name=ERBB4	feature_id[61].value <= threshold=988.1612854003906
Class: HCM
Rules_17	passed counts:28
node_0: feature_name=FKBP5	feature_id[4].value > threshold=538.9528198242188
node_76: feature_name=PCDH9-AS2	feature_id[12].value <= threshold=380.53199768066406
node_77: feature_name=PSD3	feature_id[17].value <= threshold=1709.2479858398438
node_78: feature_name=XIST	feature_id[20].value > threshold=200.78562927246094
node_136: feature_name=RASAL2	feature_id[23].value <= threshold=888.099853515625
node_137: feature_name=SLC8A1	feature_id[3].value > threshold=7953.4248046875
node_145: feature_name=FNDC3B	feature_id[1].value <= threshold=743.7314453125
Class: Donor
Rules_18	passed counts:25
node_0: feature_name=FKBP5	feature_id[4].value <= threshold=538.9528198242188
node_1: feature_name=ARHGAP24	feature_id[10].value > threshold=1021.9289855957031
node_59: feature_name=TTTY14	feature_id[28].value > threshold=39.02286911010742
node_69: feature_name=FGF12	feature_id[34].value > threshold=5899.494384765625
node_73: feature_name=CDH13	feature_id[39].value > threshold=943.5256042480469
Class: Donor
Rules_19	passed counts:24
node_0: feature_name=FKBP5	feature_id[4].value <= threshold=538.9528198242188
node_1: feature_name=ARHGAP24	feature_id[10].value <= threshold=1021.9289855957031
node_2: feature_name=FGF12	feature_id[34].value > threshold=784.0546569824219
node_24: feature_name=SLC8A1	feature_id[3].value <= threshold=3096.172607421875
node_25: feature_name=LAMA2	feature_id[53].value > threshold=4240.73876953125
Class: HF_HLHS
Rules_20	passed counts:21
node_0: feature_name=FKBP5	feature_id[4].value > threshold=538.9528198242188
node_76: feature_name=PCDH9-AS2	feature_id[12].value <= threshold=380.53199768066406
node_77: feature_name=PSD3	feature_id[17].value > threshold=1709.2479858398438
node_153: feature_name=TMEM178B	feature_id[58].value <= threshold=342.8105926513672
node_154: feature_name=PRKAG2	feature_id[62].value <= threshold=1215.0543823242188
node_155: feature_name=NAV1	feature_id[133].value <= threshold=521.6812744140625
node_156: feature_name=PPFIBP1	feature_id[222].value <= threshold=819.3436584472656
node_157: feature_name=PDE7A	feature_id[15].value <= threshold=1221.0326538085938
node_158: feature_name=SOS1	feature_id[89].value <= threshold=871.1150817871094
Class: TOF
Rules_21	passed counts:20
node_0: feature_name=FKBP5	feature_id[4].value <= threshold=538.9528198242188
node_1: feature_name=ARHGAP24	feature_id[10].value <= threshold=1021.9289855957031
node_2: feature_name=FGF12	feature_id[34].value <= threshold=784.0546569824219
node_3: feature_name=XIST	feature_id[20].value <= threshold=143.38781356811523
node_4: feature_name=TMEM71	feature_id[69].value <= threshold=427.8719787597656
node_5: feature_name=TMEFF2	feature_id[240].value <= threshold=270.2697296142578
node_6: feature_name=ARHGAP26	feature_id[75].value > threshold=43.22268295288086
Class: HF_HLHS
Rules_22	passed counts:19
node_0: feature_name=FKBP5	feature_id[4].value > threshold=538.9528198242188
node_76: feature_name=PCDH9-AS2	feature_id[12].value <= threshold=380.53199768066406
node_77: feature_name=PSD3	feature_id[17].value <= threshold=1709.2479858398438
node_78: feature_name=XIST	feature_id[20].value > threshold=200.78562927246094
node_136: feature_name=RASAL2	feature_id[23].value > threshold=888.099853515625
node_148: feature_name=FILIP1L	feature_id[50].value > threshold=398.4805450439453
node_150: feature_name=NCAM1	feature_id[108].value <= threshold=812.7195129394531
Class: HCM
Rules_23	passed counts:18
node_0: feature_name=FKBP5	feature_id[4].value <= threshold=538.9528198242188
node_1: feature_name=ARHGAP24	feature_id[10].value > threshold=1021.9289855957031
node_59: feature_name=TTTY14	feature_id[28].value <= threshold=39.02286911010742
node_60: feature_name=PPP1R12B	feature_id[233].value > threshold=965.0172424316406
Class: TOF
Rules_24	passed counts:13
node_0: feature_name=FKBP5	feature_id[4].value > threshold=538.9528198242188
node_76: feature_name=PCDH9-AS2	feature_id[12].value <= threshold=380.53199768066406
node_77: feature_name=PSD3	feature_id[17].value <= threshold=1709.2479858398438
node_78: feature_name=XIST	feature_id[20].value <= threshold=200.78562927246094
node_79: feature_name=FRMD5	feature_id[33].value <= threshold=697.9179077148438
node_80: feature_name=FKBP5	feature_id[4].value > threshold=907.0335693359375
node_104: feature_name=TMEM178B	feature_id[58].value <= threshold=192.69541931152344
node_105: feature_name=CMYA5	feature_id[220].value <= threshold=1063.3427124023438
node_106: feature_name=KCNMB4	feature_id[152].value > threshold=96.96821975708008
Class: Neo_HLHS
Rules_25	passed counts:13
node_0: feature_name=FKBP5	feature_id[4].value <= threshold=538.9528198242188
node_1: feature_name=ARHGAP24	feature_id[10].value <= threshold=1021.9289855957031
node_2: feature_name=FGF12	feature_id[34].value > threshold=784.0546569824219
node_24: feature_name=SLC8A1	feature_id[3].value <= threshold=3096.172607421875
node_25: feature_name=LAMA2	feature_id[53].value <= threshold=4240.73876953125
node_26: feature_name=AC016831.7	feature_id[36].value <= threshold=245.14344024658203
Class: Donor
Rules_26	passed counts:12
node_0: feature_name=FKBP5	feature_id[4].value > threshold=538.9528198242188
node_76: feature_name=PCDH9-AS2	feature_id[12].value <= threshold=380.53199768066406
node_77: feature_name=PSD3	feature_id[17].value <= threshold=1709.2479858398438
node_78: feature_name=XIST	feature_id[20].value <= threshold=200.78562927246094
node_79: feature_name=FRMD5	feature_id[33].value <= threshold=697.9179077148438
node_80: feature_name=FKBP5	feature_id[4].value > threshold=907.0335693359375
node_104: feature_name=TMEM178B	feature_id[58].value <= threshold=192.69541931152344
node_105: feature_name=CMYA5	feature_id[220].value <= threshold=1063.3427124023438
node_106: feature_name=KCNMB4	feature_id[152].value <= threshold=96.96821975708008
node_107: feature_name=PDZRN3	feature_id[120].value > threshold=216.33691024780273
Class: DCM
Rules_27	passed counts:10
node_0: feature_name=FKBP5	feature_id[4].value <= threshold=538.9528198242188
node_1: feature_name=ARHGAP24	feature_id[10].value <= threshold=1021.9289855957031
node_2: feature_name=FGF12	feature_id[34].value > threshold=784.0546569824219
node_24: feature_name=SLC8A1	feature_id[3].value > threshold=3096.172607421875
node_34: feature_name=TRDN	feature_id[8].value > threshold=268.6222839355469
node_40: feature_name=FILIP1L	feature_id[50].value <= threshold=1200.0777893066406
node_41: feature_name=LINC-PINT	feature_id[151].value <= threshold=782.6073913574219
node_42: feature_name=PDE3A	feature_id[130].value > threshold=508.77992248535156
node_44: feature_name=PDK4	feature_id[0].value > threshold=2142.3170166015625
node_54: feature_name=AL592183.1	feature_id[147].value <= threshold=181.74333953857422
Class: Donor
Rules_28	passed counts:9
node_0: feature_name=FKBP5	feature_id[4].value > threshold=538.9528198242188
node_76: feature_name=PCDH9-AS2	feature_id[12].value <= threshold=380.53199768066406
node_77: feature_name=PSD3	feature_id[17].value <= threshold=1709.2479858398438
node_78: feature_name=XIST	feature_id[20].value > threshold=200.78562927246094
node_136: feature_name=RASAL2	feature_id[23].value <= threshold=888.099853515625
node_137: feature_name=SLC8A1	feature_id[3].value <= threshold=7953.4248046875
node_138: feature_name=RP11-532N4.2	feature_id[63].value > threshold=1089.5653076171875
Class: TOF
Rules_29	passed counts:9
node_0: feature_name=FKBP5	feature_id[4].value > threshold=538.9528198242188
node_76: feature_name=PCDH9-AS2	feature_id[12].value <= threshold=380.53199768066406
node_77: feature_name=PSD3	feature_id[17].value <= threshold=1709.2479858398438
node_78: feature_name=XIST	feature_id[20].value <= threshold=200.78562927246094
node_79: feature_name=FRMD5	feature_id[33].value <= threshold=697.9179077148438
node_80: feature_name=FKBP5	feature_id[4].value <= threshold=907.0335693359375
node_81: feature_name=NAV1	feature_id[133].value <= threshold=390.5634002685547
node_82: feature_name=RALYL	feature_id[125].value <= threshold=191.26921844482422
node_83: feature_name=CBLB	feature_id[44].value <= threshold=583.8713684082031
node_84: feature_name=TNIK	feature_id[91].value > threshold=224.74008178710938
Class: Neo_HLHS
Rules_30	passed counts:9
node_0: feature_name=FKBP5	feature_id[4].value <= threshold=538.9528198242188
node_1: feature_name=ARHGAP24	feature_id[10].value <= threshold=1021.9289855957031
node_2: feature_name=FGF12	feature_id[34].value > threshold=784.0546569824219
node_24: feature_name=SLC8A1	feature_id[3].value <= threshold=3096.172607421875
node_25: feature_name=LAMA2	feature_id[53].value <= threshold=4240.73876953125
node_26: feature_name=AC016831.7	feature_id[36].value > threshold=245.14344024658203
node_28: feature_name=XIST	feature_id[20].value > threshold=98.17396545410156
Class: HCM
Rules_31	passed counts:9
node_0: feature_name=FKBP5	feature_id[4].value <= threshold=538.9528198242188
node_1: feature_name=ARHGAP24	feature_id[10].value <= threshold=1021.9289855957031
node_2: feature_name=FGF12	feature_id[34].value <= threshold=784.0546569824219
node_3: feature_name=XIST	feature_id[20].value > threshold=143.38781356811523
node_17: feature_name=TMEM164	feature_id[45].value <= threshold=167.1155548095703
node_18: feature_name=AL592183.1	feature_id[147].value <= threshold=259.85389709472656
Class: Donor
Rules_32	passed counts:8
node_0: feature_name=FKBP5	feature_id[4].value <= threshold=538.9528198242188
node_1: feature_name=ARHGAP24	feature_id[10].value <= threshold=1021.9289855957031
node_2: feature_name=FGF12	feature_id[34].value > threshold=784.0546569824219
node_24: feature_name=SLC8A1	feature_id[3].value > threshold=3096.172607421875
node_34: feature_name=TRDN	feature_id[8].value > threshold=268.6222839355469
node_40: feature_name=FILIP1L	feature_id[50].value <= threshold=1200.0777893066406
node_41: feature_name=LINC-PINT	feature_id[151].value <= threshold=782.6073913574219
node_42: feature_name=PDE3A	feature_id[130].value > threshold=508.77992248535156
node_44: feature_name=PDK4	feature_id[0].value <= threshold=2142.3170166015625
node_45: feature_name=PDE1C	feature_id[141].value > threshold=264.8744201660156
node_49: feature_name=FHOD3	feature_id[188].value <= threshold=513.7344055175781
node_50: feature_name=FBXO32	feature_id[190].value <= threshold=333.0652160644531
Class: Donor
Rules_33	passed counts:8
node_0: feature_name=FKBP5	feature_id[4].value <= threshold=538.9528198242188
node_1: feature_name=ARHGAP24	feature_id[10].value <= threshold=1021.9289855957031
node_2: feature_name=FGF12	feature_id[34].value > threshold=784.0546569824219
node_24: feature_name=SLC8A1	feature_id[3].value > threshold=3096.172607421875
node_34: feature_name=TRDN	feature_id[8].value <= threshold=268.6222839355469
node_35: feature_name=JMJD1C	feature_id[198].value > threshold=641.2326354980469
Class: Neo_HLHS
Rules_34	passed counts:5
node_0: feature_name=FKBP5	feature_id[4].value > threshold=538.9528198242188
node_76: feature_name=PCDH9-AS2	feature_id[12].value <= threshold=380.53199768066406
node_77: feature_name=PSD3	feature_id[17].value > threshold=1709.2479858398438
node_153: feature_name=TMEM178B	feature_id[58].value <= threshold=342.8105926513672
node_154: feature_name=PRKAG2	feature_id[62].value > threshold=1215.0543823242188
node_166: feature_name=TTTY14	feature_id[28].value > threshold=345.393310546875
Class: DCM
Rules_35	passed counts:5
node_0: feature_name=FKBP5	feature_id[4].value > threshold=538.9528198242188
node_76: feature_name=PCDH9-AS2	feature_id[12].value <= threshold=380.53199768066406
node_77: feature_name=PSD3	feature_id[17].value <= threshold=1709.2479858398438
node_78: feature_name=XIST	feature_id[20].value <= threshold=200.78562927246094
node_79: feature_name=FRMD5	feature_id[33].value <= threshold=697.9179077148438
node_80: feature_name=FKBP5	feature_id[4].value <= threshold=907.0335693359375
node_81: feature_name=NAV1	feature_id[133].value <= threshold=390.5634002685547
node_82: feature_name=RALYL	feature_id[125].value <= threshold=191.26921844482422
node_83: feature_name=CBLB	feature_id[44].value > threshold=583.8713684082031
node_89: feature_name=ARHGAP24	feature_id[10].value <= threshold=538.9667358398438
node_90: feature_name=LDB3	feature_id[22].value > threshold=1389.3564147949219
Class: DCM
Rules_36	passed counts:4
node_0: feature_name=FKBP5	feature_id[4].value > threshold=538.9528198242188
node_76: feature_name=PCDH9-AS2	feature_id[12].value > threshold=380.53199768066406
node_172: feature_name=TTTY14	feature_id[28].value > threshold=178.78742218017578
node_180: feature_name=FHOD3	feature_id[188].value <= threshold=1629.125732421875
node_181: feature_name=STOX2	feature_id[175].value > threshold=578.7909240722656
node_187: feature_name=AMMECR1	feature_id[159].value > threshold=140.1541748046875
Class: DCM
Rules_37	passed counts:4
node_0: feature_name=FKBP5	feature_id[4].value > threshold=538.9528198242188
node_76: feature_name=PCDH9-AS2	feature_id[12].value <= threshold=380.53199768066406
node_77: feature_name=PSD3	feature_id[17].value <= threshold=1709.2479858398438
node_78: feature_name=XIST	feature_id[20].value <= threshold=200.78562927246094
node_79: feature_name=FRMD5	feature_id[33].value <= threshold=697.9179077148438
node_80: feature_name=FKBP5	feature_id[4].value <= threshold=907.0335693359375
node_81: feature_name=NAV1	feature_id[133].value <= threshold=390.5634002685547
node_82: feature_name=RALYL	feature_id[125].value > threshold=191.26921844482422
node_96: feature_name=CBLB	feature_id[44].value > threshold=1168.8644409179688
Class: HF_HLHS
Rules_38	passed counts:4
node_0: feature_name=FKBP5	feature_id[4].value > threshold=538.9528198242188
node_76: feature_name=PCDH9-AS2	feature_id[12].value <= threshold=380.53199768066406
node_77: feature_name=PSD3	feature_id[17].value <= threshold=1709.2479858398438
node_78: feature_name=XIST	feature_id[20].value <= threshold=200.78562927246094
node_79: feature_name=FRMD5	feature_id[33].value <= threshold=697.9179077148438
node_80: feature_name=FKBP5	feature_id[4].value <= threshold=907.0335693359375
node_81: feature_name=NAV1	feature_id[133].value <= threshold=390.5634002685547
node_82: feature_name=RALYL	feature_id[125].value <= threshold=191.26921844482422
node_83: feature_name=CBLB	feature_id[44].value <= threshold=583.8713684082031
node_84: feature_name=TNIK	feature_id[91].value <= threshold=224.74008178710938
node_85: feature_name=SPATS2L	feature_id[116].value <= threshold=209.9503631591797
Class: DCM
Rules_39	passed counts:4
node_0: feature_name=FKBP5	feature_id[4].value <= threshold=538.9528198242188
node_1: feature_name=ARHGAP24	feature_id[10].value <= threshold=1021.9289855957031
node_2: feature_name=FGF12	feature_id[34].value > threshold=784.0546569824219
node_24: feature_name=SLC8A1	feature_id[3].value > threshold=3096.172607421875
node_34: feature_name=TRDN	feature_id[8].value > threshold=268.6222839355469
node_40: feature_name=FILIP1L	feature_id[50].value <= threshold=1200.0777893066406
node_41: feature_name=LINC-PINT	feature_id[151].value <= threshold=782.6073913574219
node_42: feature_name=PDE3A	feature_id[130].value > threshold=508.77992248535156
node_44: feature_name=PDK4	feature_id[0].value <= threshold=2142.3170166015625
node_45: feature_name=PDE1C	feature_id[141].value <= threshold=264.8744201660156
node_46: feature_name=RP11-10L7.1	feature_id[269].value <= threshold=21.677865982055664
Class: Donor
Rules_40	passed counts:3
node_0: feature_name=FKBP5	feature_id[4].value > threshold=538.9528198242188
node_76: feature_name=PCDH9-AS2	feature_id[12].value > threshold=380.53199768066406
node_172: feature_name=TTTY14	feature_id[28].value > threshold=178.78742218017578
node_180: feature_name=FHOD3	feature_id[188].value > threshold=1629.125732421875
node_190: feature_name=NPPB	feature_id[167].value > threshold=125.45477294921875
Class: DCM
Rules_41	passed counts:3
node_0: feature_name=FKBP5	feature_id[4].value > threshold=538.9528198242188
node_76: feature_name=PCDH9-AS2	feature_id[12].value > threshold=380.53199768066406
node_172: feature_name=TTTY14	feature_id[28].value > threshold=178.78742218017578
node_180: feature_name=FHOD3	feature_id[188].value > threshold=1629.125732421875
node_190: feature_name=NPPB	feature_id[167].value <= threshold=125.45477294921875
node_191: feature_name=SOS1	feature_id[89].value > threshold=283.7684326171875
Class: TOF
Rules_42	passed counts:3
node_0: feature_name=FKBP5	feature_id[4].value > threshold=538.9528198242188
node_76: feature_name=PCDH9-AS2	feature_id[12].value > threshold=380.53199768066406
node_172: feature_name=TTTY14	feature_id[28].value > threshold=178.78742218017578
node_180: feature_name=FHOD3	feature_id[188].value > threshold=1629.125732421875
node_190: feature_name=NPPB	feature_id[167].value <= threshold=125.45477294921875
node_191: feature_name=SOS1	feature_id[89].value <= threshold=283.7684326171875
Class: Donor
Rules_43	passed counts:3
node_0: feature_name=FKBP5	feature_id[4].value > threshold=538.9528198242188
node_76: feature_name=PCDH9-AS2	feature_id[12].value <= threshold=380.53199768066406
node_77: feature_name=PSD3	feature_id[17].value > threshold=1709.2479858398438
node_153: feature_name=TMEM178B	feature_id[58].value > threshold=342.8105926513672
node_169: feature_name=PITPNB	feature_id[145].value <= threshold=45.475215911865234
Class: Donor
Rules_44	passed counts:3
node_0: feature_name=FKBP5	feature_id[4].value > threshold=538.9528198242188
node_76: feature_name=PCDH9-AS2	feature_id[12].value <= threshold=380.53199768066406
node_77: feature_name=PSD3	feature_id[17].value > threshold=1709.2479858398438
node_153: feature_name=TMEM178B	feature_id[58].value <= threshold=342.8105926513672
node_154: feature_name=PRKAG2	feature_id[62].value > threshold=1215.0543823242188
node_166: feature_name=TTTY14	feature_id[28].value <= threshold=345.393310546875
Class: Donor
Rules_45	passed counts:3
node_0: feature_name=FKBP5	feature_id[4].value > threshold=538.9528198242188
node_76: feature_name=PCDH9-AS2	feature_id[12].value <= threshold=380.53199768066406
node_77: feature_name=PSD3	feature_id[17].value > threshold=1709.2479858398438
node_153: feature_name=TMEM178B	feature_id[58].value <= threshold=342.8105926513672
node_154: feature_name=PRKAG2	feature_id[62].value <= threshold=1215.0543823242188
node_155: feature_name=NAV1	feature_id[133].value > threshold=521.6812744140625
node_163: feature_name=FAM46A	feature_id[119].value > threshold=926.696533203125
Class: Neo_HLHS
Rules_46	passed counts:3
node_0: feature_name=FKBP5	feature_id[4].value > threshold=538.9528198242188
node_76: feature_name=PCDH9-AS2	feature_id[12].value <= threshold=380.53199768066406
node_77: feature_name=PSD3	feature_id[17].value <= threshold=1709.2479858398438
node_78: feature_name=XIST	feature_id[20].value > threshold=200.78562927246094
node_136: feature_name=RASAL2	feature_id[23].value <= threshold=888.099853515625
node_137: feature_name=SLC8A1	feature_id[3].value > threshold=7953.4248046875
node_145: feature_name=FNDC3B	feature_id[1].value > threshold=743.7314453125
Class: TOF
Rules_47	passed counts:3
node_0: feature_name=FKBP5	feature_id[4].value > threshold=538.9528198242188
node_76: feature_name=PCDH9-AS2	feature_id[12].value <= threshold=380.53199768066406
node_77: feature_name=PSD3	feature_id[17].value <= threshold=1709.2479858398438
node_78: feature_name=XIST	feature_id[20].value <= threshold=200.78562927246094
node_79: feature_name=FRMD5	feature_id[33].value <= threshold=697.9179077148438
node_80: feature_name=FKBP5	feature_id[4].value > threshold=907.0335693359375
node_104: feature_name=TMEM178B	feature_id[58].value > threshold=192.69541931152344
node_120: feature_name=FAM129A	feature_id[194].value > threshold=38.504486083984375
node_122: feature_name=ANK3	feature_id[215].value > threshold=1236.9066162109375
Class: HF_HLHS
Rules_48	passed counts:3
node_0: feature_name=FKBP5	feature_id[4].value > threshold=538.9528198242188
node_76: feature_name=PCDH9-AS2	feature_id[12].value <= threshold=380.53199768066406
node_77: feature_name=PSD3	feature_id[17].value <= threshold=1709.2479858398438
node_78: feature_name=XIST	feature_id[20].value <= threshold=200.78562927246094
node_79: feature_name=FRMD5	feature_id[33].value <= threshold=697.9179077148438
node_80: feature_name=FKBP5	feature_id[4].value > threshold=907.0335693359375
node_104: feature_name=TMEM178B	feature_id[58].value > threshold=192.69541931152344
node_120: feature_name=FAM129A	feature_id[194].value <= threshold=38.504486083984375
Class: TOF
Rules_49	passed counts:3
node_0: feature_name=FKBP5	feature_id[4].value <= threshold=538.9528198242188
node_1: feature_name=ARHGAP24	feature_id[10].value <= threshold=1021.9289855957031
node_2: feature_name=FGF12	feature_id[34].value > threshold=784.0546569824219
node_24: feature_name=SLC8A1	feature_id[3].value > threshold=3096.172607421875
node_34: feature_name=TRDN	feature_id[8].value > threshold=268.6222839355469
node_40: feature_name=FILIP1L	feature_id[50].value > threshold=1200.0777893066406
Class: HF_HLHS
Rules_50	passed counts:3
node_0: feature_name=FKBP5	feature_id[4].value <= threshold=538.9528198242188
node_1: feature_name=ARHGAP24	feature_id[10].value <= threshold=1021.9289855957031
node_2: feature_name=FGF12	feature_id[34].value > threshold=784.0546569824219
node_24: feature_name=SLC8A1	feature_id[3].value > threshold=3096.172607421875
node_34: feature_name=TRDN	feature_id[8].value > threshold=268.6222839355469
node_40: feature_name=FILIP1L	feature_id[50].value <= threshold=1200.0777893066406
node_41: feature_name=LINC-PINT	feature_id[151].value <= threshold=782.6073913574219
node_42: feature_name=PDE3A	feature_id[130].value > threshold=508.77992248535156
node_44: feature_name=PDK4	feature_id[0].value > threshold=2142.3170166015625
node_54: feature_name=AL592183.1	feature_id[147].value > threshold=181.74333953857422
Class: HCM
Rules_51	passed counts:3
node_0: feature_name=FKBP5	feature_id[4].value <= threshold=538.9528198242188
node_1: feature_name=ARHGAP24	feature_id[10].value <= threshold=1021.9289855957031
node_2: feature_name=FGF12	feature_id[34].value <= threshold=784.0546569824219
node_3: feature_name=XIST	feature_id[20].value <= threshold=143.38781356811523
node_4: feature_name=TMEM71	feature_id[69].value > threshold=427.8719787597656
node_10: feature_name=RP11-16L14.2	feature_id[90].value > threshold=130.84044075012207
Class: TOF
Rules_52	passed counts:2
node_0: feature_name=FKBP5	feature_id[4].value > threshold=538.9528198242188
node_76: feature_name=PCDH9-AS2	feature_id[12].value > threshold=380.53199768066406
node_172: feature_name=TTTY14	feature_id[28].value <= threshold=178.78742218017578
node_173: feature_name=CTNNA3	feature_id[136].value > threshold=3796.5941162109375
node_177: feature_name=SDK1	feature_id[236].value > threshold=493.7660369873047
Class: Donor
Rules_53	passed counts:2
node_0: feature_name=FKBP5	feature_id[4].value > threshold=538.9528198242188
node_76: feature_name=PCDH9-AS2	feature_id[12].value <= threshold=380.53199768066406
node_77: feature_name=PSD3	feature_id[17].value > threshold=1709.2479858398438
node_153: feature_name=TMEM178B	feature_id[58].value <= threshold=342.8105926513672
node_154: feature_name=PRKAG2	feature_id[62].value <= threshold=1215.0543823242188
node_155: feature_name=NAV1	feature_id[133].value <= threshold=521.6812744140625
node_156: feature_name=PPFIBP1	feature_id[222].value > threshold=819.3436584472656
Class: HF_HLHS
Rules_54	passed counts:2
node_0: feature_name=FKBP5	feature_id[4].value > threshold=538.9528198242188
node_76: feature_name=PCDH9-AS2	feature_id[12].value <= threshold=380.53199768066406
node_77: feature_name=PSD3	feature_id[17].value <= threshold=1709.2479858398438
node_78: feature_name=XIST	feature_id[20].value > threshold=200.78562927246094
node_136: feature_name=RASAL2	feature_id[23].value > threshold=888.099853515625
node_148: feature_name=FILIP1L	feature_id[50].value > threshold=398.4805450439453
node_150: feature_name=NCAM1	feature_id[108].value > threshold=812.7195129394531
Class: TOF
Rules_55	passed counts:2
node_0: feature_name=FKBP5	feature_id[4].value > threshold=538.9528198242188
node_76: feature_name=PCDH9-AS2	feature_id[12].value <= threshold=380.53199768066406
node_77: feature_name=PSD3	feature_id[17].value <= threshold=1709.2479858398438
node_78: feature_name=XIST	feature_id[20].value <= threshold=200.78562927246094
node_79: feature_name=FRMD5	feature_id[33].value > threshold=697.9179077148438
node_129: feature_name=TMEM178B	feature_id[58].value > threshold=303.75682067871094
node_131: feature_name=PCDH9-AS2	feature_id[12].value > threshold=299.0646514892578
Class: HF_HLHS
Rules_56	passed counts:2
node_0: feature_name=FKBP5	feature_id[4].value > threshold=538.9528198242188
node_76: feature_name=PCDH9-AS2	feature_id[12].value <= threshold=380.53199768066406
node_77: feature_name=PSD3	feature_id[17].value <= threshold=1709.2479858398438
node_78: feature_name=XIST	feature_id[20].value <= threshold=200.78562927246094
node_79: feature_name=FRMD5	feature_id[33].value > threshold=697.9179077148438
node_129: feature_name=TMEM178B	feature_id[58].value > threshold=303.75682067871094
node_131: feature_name=PCDH9-AS2	feature_id[12].value <= threshold=299.0646514892578
node_132: feature_name=RBFOX1	feature_id[221].value > threshold=709.9646301269531
Class: DCM
Rules_57	passed counts:2
node_0: feature_name=FKBP5	feature_id[4].value > threshold=538.9528198242188
node_76: feature_name=PCDH9-AS2	feature_id[12].value <= threshold=380.53199768066406
node_77: feature_name=PSD3	feature_id[17].value <= threshold=1709.2479858398438
node_78: feature_name=XIST	feature_id[20].value <= threshold=200.78562927246094
node_79: feature_name=FRMD5	feature_id[33].value <= threshold=697.9179077148438
node_80: feature_name=FKBP5	feature_id[4].value > threshold=907.0335693359375
node_104: feature_name=TMEM178B	feature_id[58].value <= threshold=192.69541931152344
node_105: feature_name=CMYA5	feature_id[220].value > threshold=1063.3427124023438
node_113: feature_name=CBLB	feature_id[44].value <= threshold=848.0371398925781
node_114: feature_name=PLEKHA5	feature_id[260].value > threshold=858.4389953613281
node_116: feature_name=PRKAR1A	feature_id[191].value > threshold=134.31819915771484
Class: DCM
Rules_58	passed counts:2
node_0: feature_name=FKBP5	feature_id[4].value > threshold=538.9528198242188
node_76: feature_name=PCDH9-AS2	feature_id[12].value <= threshold=380.53199768066406
node_77: feature_name=PSD3	feature_id[17].value <= threshold=1709.2479858398438
node_78: feature_name=XIST	feature_id[20].value <= threshold=200.78562927246094
node_79: feature_name=FRMD5	feature_id[33].value <= threshold=697.9179077148438
[truncated: 399 more rows]

## Sheet: XGBoost
Rules_0	passed counts:27886
[truncated: 1,060 more rows]
