# Supplementary material for: Machine Learning in Identifying Marker Genes for Congenital Heart Diseases of Different Cardiac Cell Types
Source: Life (Basel). 2024 Aug 19;14(8):1032. doi: 10.3390/life14081032 (PMC11355424; doi:10.3390/life14081032)
Supplement: Supplementary file 1 [file life-14-01032-s001.zip › Table S6.xlsx]

## Sheet: CatBoost
Rules_0	passed counts:6458
node_0: feature_name=EMCN	feature_id[4].value > threshold=415.00950622558594
node_858: feature_name=FKBP5	feature_id[5].value <= threshold=622.923828125
node_859: feature_name=TACC1	feature_id[2].value <= threshold=2286.759765625
node_860: feature_name=INSR	feature_id[27].value <= threshold=998.7546081542969
node_861: feature_name=CPAMD8	feature_id[101].value <= threshold=622.7296142578125
node_862: feature_name=COL25A1	feature_id[6].value <= threshold=406.39149475097656
node_863: feature_name=FOXN3	feature_id[20].value > threshold=251.28787994384766
node_881: feature_name=KALRN	feature_id[94].value <= threshold=1738.5288696289062
node_882: feature_name=LDB2	feature_id[23].value <= threshold=8274.16552734375
node_883: feature_name=DOCK9	feature_id[151].value <= threshold=3126.6685791015625
node_884: feature_name=NPPA	feature_id[158].value <= threshold=502.80799865722656
node_885: feature_name=ST6GALNAC3	feature_id[11].value <= threshold=2096.2564697265625
node_886: feature_name=CPAMD8	feature_id[101].value <= threshold=422.698974609375
node_887: feature_name=TPO	feature_id[112].value <= threshold=1891.4019775390625
Class: Donor
Rules_1	passed counts:5498
node_0: feature_name=EMCN	feature_id[4].value <= threshold=415.00950622558594
node_1: feature_name=XIST	feature_id[0].value > threshold=38.84098434448242
node_755: feature_name=NFIB	feature_id[59].value <= threshold=852.0609130859375
node_756: feature_name=SNX29P2	feature_id[1].value <= threshold=1244.0205078125
node_757: feature_name=FOXN3	feature_id[20].value <= threshold=676.71142578125
node_758: feature_name=MECOM	feature_id[7].value <= threshold=2027.8101196289062
node_759: feature_name=PTPRG	feature_id[166].value > threshold=616.0357666015625
node_763: feature_name=DACH1	feature_id[25].value <= threshold=335.1826934814453
node_764: feature_name=COL4A2	feature_id[109].value <= threshold=1732.527587890625
node_765: feature_name=NEBL	feature_id[82].value <= threshold=1019.5066223144531
node_766: feature_name=MEF2C	feature_id[87].value <= threshold=763.8930053710938
node_767: feature_name=MARCH7	feature_id[178].value <= threshold=364.8631896972656
node_768: feature_name=MYH9	feature_id[145].value <= threshold=1114.86865234375
node_769: feature_name=AL354822.1	feature_id[77].value <= threshold=306.7485809326172
node_770: feature_name=CADPS2	feature_id[190].value > threshold=53.078556060791016
node_774: feature_name=TACC1	feature_id[2].value > threshold=548.3787841796875
Class: HCM
Rules_2	passed counts:5289
node_0: feature_name=EMCN	feature_id[4].value <= threshold=415.00950622558594
node_1: feature_name=XIST	feature_id[0].value <= threshold=38.84098434448242
node_2: feature_name=DPYD	feature_id[13].value > threshold=104.0746955871582
node_402: feature_name=NKTR	feature_id[31].value > threshold=358.51934814453125
node_616: feature_name=COL25A1	feature_id[6].value <= threshold=572.0005798339844
node_617: feature_name=MALAT1	feature_id[8].value > threshold=16829.2138671875
node_619: feature_name=AP001597.1	feature_id[98].value <= threshold=363.5708465576172
node_620: feature_name=ST6GALNAC3	feature_id[11].value > threshold=1266.16748046875
node_626: feature_name=ADAMTS9-AS2	feature_id[54].value <= threshold=560.7477722167969
node_627: feature_name=SYNE1	feature_id[3].value <= threshold=1514.6260375976562
node_628: feature_name=COL25A1	feature_id[6].value <= threshold=368.3241424560547
node_629: feature_name=TCF4	feature_id[191].value > threshold=210.27210998535156
node_633: feature_name=GALNT18	feature_id[28].value > threshold=388.1988220214844
node_641: feature_name=TTN	feature_id[41].value <= threshold=83263.09375
node_642: feature_name=EXOC6B	feature_id[156].value <= threshold=849.488525390625
node_643: feature_name=XPR1	feature_id[58].value <= threshold=681.3282165527344
node_644: feature_name=MECOM	feature_id[7].value > threshold=457.07286071777344
node_646: feature_name=LIFR	feature_id[26].value <= threshold=1114.8274536132812
node_647: feature_name=SMIM12	feature_id[164].value <= threshold=418.93226623535156
node_648: feature_name=FYN	feature_id[62].value > threshold=44.50774383544922
node_668: feature_name=NETO1	feature_id[36].value <= threshold=594.16650390625
node_669: feature_name=ADAMTS9-AS2	feature_id[54].value <= threshold=437.78070068359375
node_670: feature_name=LTBP1	feature_id[39].value <= threshold=402.4278564453125
node_671: feature_name=ID1	feature_id[44].value <= threshold=1236.3092041015625
node_672: feature_name=MAST4	feature_id[22].value <= threshold=2173.831298828125
Class: DCM
Rules_3	passed counts:3889
node_0: feature_name=EMCN	feature_id[4].value <= threshold=415.00950622558594
node_1: feature_name=XIST	feature_id[0].value <= threshold=38.84098434448242
node_2: feature_name=DPYD	feature_id[13].value <= threshold=104.0746955871582
node_3: feature_name=SNX29P2	feature_id[1].value > threshold=659.4131164550781
node_119: feature_name=EMP1	feature_id[15].value <= threshold=436.5382537841797
node_120: feature_name=ST6GALNAC3	feature_id[11].value > threshold=1121.8313598632812
node_142: feature_name=LIMCH1	feature_id[10].value <= threshold=466.79908752441406
node_143: feature_name=FRMD4A	feature_id[21].value <= threshold=695.4244995117188
node_144: feature_name=TBCD	feature_id[143].value <= threshold=805.5319213867188
node_145: feature_name=WWTR1	feature_id[12].value > threshold=212.66363525390625
node_155: feature_name=PTK2	feature_id[129].value <= threshold=1003.5801696777344
node_156: feature_name=WWTR1	feature_id[12].value > threshold=402.6575469970703
node_214: feature_name=ZHX3	feature_id[125].value <= threshold=529.72265625
node_215: feature_name=NPPB	feature_id[116].value <= threshold=242.58204650878906
node_216: feature_name=CREB5	feature_id[52].value <= threshold=430.9419250488281
node_217: feature_name=NPPA	feature_id[158].value <= threshold=275.6954650878906
node_218: feature_name=PDE4D	feature_id[37].value <= threshold=1370.1764526367188
node_219: feature_name=FLT1	feature_id[47].value <= threshold=5409.621826171875
node_220: feature_name=EGFL7	feature_id[76].value <= threshold=1522.65283203125
node_221: feature_name=ATP8B1	feature_id[99].value <= threshold=563.2615661621094
node_222: feature_name=SMAD6	feature_id[19].value <= threshold=2269.236328125
node_223: feature_name=SNX29P2	feature_id[1].value > threshold=666.2965698242188
node_229: feature_name=EGFL7	feature_id[76].value <= threshold=1225.8036499023438
node_230: feature_name=LDB2	feature_id[23].value > threshold=1003.5123596191406
node_240: feature_name=EGFL7	feature_id[76].value > threshold=300.4817352294922
node_244: feature_name=KLHL29	feature_id[93].value <= threshold=260.5865478515625
Class: HF_HLHS
Rules_4	passed counts:1178
node_0: feature_name=EMCN	feature_id[4].value <= threshold=415.00950622558594
node_1: feature_name=XIST	feature_id[0].value <= threshold=38.84098434448242
node_2: feature_name=DPYD	feature_id[13].value <= threshold=104.0746955871582
node_3: feature_name=SNX29P2	feature_id[1].value <= threshold=659.4131164550781
node_4: feature_name=ZBTB16	feature_id[9].value > threshold=342.59095764160156
node_54: feature_name=TACC1	feature_id[2].value <= threshold=2267.038818359375
node_55: feature_name=CD36	feature_id[80].value <= threshold=480.8268737792969
node_56: feature_name=XAF1	feature_id[53].value > threshold=79.10140991210938
node_66: feature_name=ENG	feature_id[124].value <= threshold=911.2388000488281
node_67: feature_name=PPAP2B	feature_id[180].value <= threshold=455.2370910644531
node_68: feature_name=MAST2	feature_id[119].value <= threshold=379.59461975097656
node_69: feature_name=EVA1C	feature_id[187].value > threshold=78.44367980957031
node_73: feature_name=RBMS3-AS3	feature_id[162].value <= threshold=441.1725769042969
node_74: feature_name=NCOA3	feature_id[64].value > threshold=74.12898254394531
node_80: feature_name=SNX29P2	feature_id[1].value <= threshold=655.5228576660156
Class: DCM
Rules_5	passed counts:898
node_0: feature_name=EMCN	feature_id[4].value <= threshold=415.00950622558594
node_1: feature_name=XIST	feature_id[0].value > threshold=38.84098434448242
node_755: feature_name=NFIB	feature_id[59].value > threshold=852.0609130859375
node_821: feature_name=PDE4D	feature_id[37].value <= threshold=1093.7862548828125
node_822: feature_name=ACTC1	feature_id[163].value <= threshold=717.4808349609375
node_823: feature_name=PPAP2B	feature_id[180].value <= threshold=480.1954345703125
node_824: feature_name=LDB2	feature_id[23].value <= threshold=5463.733154296875
node_825: feature_name=PDE4D	feature_id[37].value <= threshold=900.3091735839844
node_826: feature_name=RPGR	feature_id[90].value <= threshold=610.7755432128906
node_827: feature_name=MAGI1	feature_id[18].value <= threshold=2138.7869873046875
node_828: feature_name=NETO1	feature_id[36].value <= threshold=395.33580017089844
Class: TOF
Rules_6	passed counts:887
node_0: feature_name=EMCN	feature_id[4].value <= threshold=415.00950622558594
node_1: feature_name=XIST	feature_id[0].value <= threshold=38.84098434448242
node_2: feature_name=DPYD	feature_id[13].value > threshold=104.0746955871582
node_402: feature_name=NKTR	feature_id[31].value <= threshold=358.51934814453125
node_403: feature_name=COL25A1	feature_id[6].value <= threshold=354.6728210449219
node_404: feature_name=SYNE1	feature_id[3].value <= threshold=730.0158996582031
node_405: feature_name=CDK14	feature_id[32].value <= threshold=270.59942626953125
node_406: feature_name=C9orf3	feature_id[174].value <= threshold=368.9609069824219
node_407: feature_name=RAPGEF1	feature_id[34].value > threshold=512.2298736572266
node_447: feature_name=PLXDC2	feature_id[100].value > threshold=249.38624572753906
node_453: feature_name=ENG	feature_id[124].value <= threshold=1049.5933837890625
node_454: feature_name=ST6GALNAC3	feature_id[11].value > threshold=1275.1132202148438
node_462: feature_name=MAST4	feature_id[22].value <= threshold=990.724853515625
node_463: feature_name=TCF4	feature_id[191].value > threshold=231.74539184570312
node_467: feature_name=FRMD3	feature_id[49].value <= threshold=373.1939392089844
node_468: feature_name=NETO1	feature_id[36].value <= threshold=416.8049011230469
node_469: feature_name=TIMP3	feature_id[67].value <= threshold=2884.6142578125
node_470: feature_name=LTBP1	feature_id[39].value <= threshold=274.83299255371094
node_471: feature_name=ADAMTS9-AS2	feature_id[54].value <= threshold=430.4566345214844
node_472: feature_name=PDE10A	feature_id[51].value <= threshold=516.6016998291016
Class: DCM
Rules_7	passed counts:849
node_0: feature_name=EMCN	feature_id[4].value <= threshold=415.00950622558594
node_1: feature_name=XIST	feature_id[0].value <= threshold=38.84098434448242
node_2: feature_name=DPYD	feature_id[13].value > threshold=104.0746955871582
node_402: feature_name=NKTR	feature_id[31].value <= threshold=358.51934814453125
node_403: feature_name=COL25A1	feature_id[6].value > threshold=354.6728210449219
node_599: feature_name=TBCD	feature_id[143].value <= threshold=954.3592529296875
node_600: feature_name=CNKSR3	feature_id[142].value <= threshold=543.7982788085938
node_601: feature_name=SNX29P2	feature_id[1].value > threshold=316.1587829589844
node_603: feature_name=DACH1	feature_id[25].value <= threshold=357.9201202392578
node_604: feature_name=LIMCH1	feature_id[10].value <= threshold=555.82568359375
node_605: feature_name=WWTR1	feature_id[12].value > threshold=259.8422393798828
Class: HF_HLHS
Rules_8	passed counts:804
node_0: feature_name=EMCN	feature_id[4].value > threshold=415.00950622558594
node_858: feature_name=FKBP5	feature_id[5].value > threshold=622.923828125
node_942: feature_name=MALAT1	feature_id[8].value <= threshold=16467.19970703125
node_943: feature_name=PTPRM	feature_id[83].value <= threshold=7537.067626953125
node_944: feature_name=ST6GALNAC3	feature_id[11].value <= threshold=5535.365966796875
node_945: feature_name=LDLRAD4	feature_id[65].value <= threshold=2179.8834228515625
Class: Neo_HLHS
Rules_9	passed counts:522
node_0: feature_name=EMCN	feature_id[4].value <= threshold=415.00950622558594
node_1: feature_name=XIST	feature_id[0].value <= threshold=38.84098434448242
node_2: feature_name=DPYD	feature_id[13].value > threshold=104.0746955871582
node_402: feature_name=NKTR	feature_id[31].value > threshold=358.51934814453125
node_616: feature_name=COL25A1	feature_id[6].value <= threshold=572.0005798339844
node_617: feature_name=MALAT1	feature_id[8].value > threshold=16829.2138671875
node_619: feature_name=AP001597.1	feature_id[98].value <= threshold=363.5708465576172
node_620: feature_name=ST6GALNAC3	feature_id[11].value > threshold=1266.16748046875
node_626: feature_name=ADAMTS9-AS2	feature_id[54].value <= threshold=560.7477722167969
node_627: feature_name=SYNE1	feature_id[3].value <= threshold=1514.6260375976562
node_628: feature_name=COL25A1	feature_id[6].value > threshold=368.3241424560547
node_702: feature_name=KALRN	feature_id[94].value > threshold=626.2395935058594
node_710: feature_name=RPS6KA2	feature_id[17].value > threshold=369.57208251953125
node_714: feature_name=ELF2	feature_id[170].value > threshold=186.95399475097656
node_716: feature_name=NETO1	feature_id[36].value <= threshold=546.2789001464844
node_717: feature_name=EVA1C	feature_id[187].value > threshold=224.63304138183594
Class: DCM
Rules_10	passed counts:520
node_0: feature_name=EMCN	feature_id[4].value <= threshold=415.00950622558594
node_1: feature_name=XIST	feature_id[0].value <= threshold=38.84098434448242
node_2: feature_name=DPYD	feature_id[13].value > threshold=104.0746955871582
node_402: feature_name=NKTR	feature_id[31].value <= threshold=358.51934814453125
node_403: feature_name=COL25A1	feature_id[6].value <= threshold=354.6728210449219
node_404: feature_name=SYNE1	feature_id[3].value > threshold=730.0158996582031
node_570: feature_name=INSR	feature_id[27].value <= threshold=245.73934173583984
node_571: feature_name=GALNT18	feature_id[28].value <= threshold=713.9877624511719
node_572: feature_name=KLF12	feature_id[85].value <= threshold=479.1453857421875
node_573: feature_name=DPYD	feature_id[13].value > threshold=113.45623779296875
Class: Donor
Rules_11	passed counts:473
node_0: feature_name=EMCN	feature_id[4].value > threshold=415.00950622558594
node_858: feature_name=FKBP5	feature_id[5].value > threshold=622.923828125
node_942: feature_name=MALAT1	feature_id[8].value > threshold=16467.19970703125
node_952: feature_name=XIST	feature_id[0].value > threshold=105.8425064086914
node_1070: feature_name=TACC1	feature_id[2].value > threshold=1508.3182373046875
node_1074: feature_name=AC007319.1	feature_id[75].value <= threshold=821.3886413574219
node_1075: feature_name=TTC28	feature_id[74].value > threshold=287.45001220703125
node_1077: feature_name=ZBTB16	feature_id[9].value > threshold=643.9998779296875
Class: TOF
Rules_12	passed counts:402
node_0: feature_name=EMCN	feature_id[4].value > threshold=415.00950622558594
node_858: feature_name=FKBP5	feature_id[5].value > threshold=622.923828125
node_942: feature_name=MALAT1	feature_id[8].value > threshold=16467.19970703125
node_952: feature_name=XIST	feature_id[0].value <= threshold=105.8425064086914
node_953: feature_name=APBB2	feature_id[89].value <= threshold=621.7296447753906
node_954: feature_name=EMP1	feature_id[15].value <= threshold=283.0657196044922
node_955: feature_name=FRMD4A	feature_id[21].value <= threshold=856.7482299804688
node_956: feature_name=TPO	feature_id[112].value <= threshold=1367.0804443359375
node_957: feature_name=RAPGEF1	feature_id[34].value <= threshold=854.7922058105469
node_958: feature_name=MAP4	feature_id[140].value <= threshold=1393.2108154296875
node_959: feature_name=ST6GALNAC3	feature_id[11].value > threshold=1166.2701416015625
Class: HF_HLHS
Rules_13	passed counts:390
node_0: feature_name=EMCN	feature_id[4].value <= threshold=415.00950622558594
node_1: feature_name=XIST	feature_id[0].value <= threshold=38.84098434448242
node_2: feature_name=DPYD	feature_id[13].value <= threshold=104.0746955871582
node_3: feature_name=SNX29P2	feature_id[1].value > threshold=659.4131164550781
node_119: feature_name=EMP1	feature_id[15].value <= threshold=436.5382537841797
node_120: feature_name=ST6GALNAC3	feature_id[11].value > threshold=1121.8313598632812
node_142: feature_name=LIMCH1	feature_id[10].value <= threshold=466.79908752441406
node_143: feature_name=FRMD4A	feature_id[21].value <= threshold=695.4244995117188
node_144: feature_name=TBCD	feature_id[143].value <= threshold=805.5319213867188
node_145: feature_name=WWTR1	feature_id[12].value > threshold=212.66363525390625
node_155: feature_name=PTK2	feature_id[129].value <= threshold=1003.5801696777344
node_156: feature_name=WWTR1	feature_id[12].value <= threshold=402.6575469970703
node_157: feature_name=SNX29P2	feature_id[1].value > threshold=829.8771057128906
node_173: feature_name=PDE4D	feature_id[37].value <= threshold=852.6436767578125
node_174: feature_name=EXT1	feature_id[29].value <= threshold=399.361083984375
node_175: feature_name=CDH13	feature_id[78].value <= threshold=485.00657653808594
node_176: feature_name=AL354822.1	feature_id[77].value <= threshold=441.5971374511719
node_177: feature_name=XAF1	feature_id[53].value <= threshold=567.4794921875
node_178: feature_name=SNHG7	feature_id[108].value <= threshold=548.8228454589844
node_179: feature_name=TACC1	feature_id[2].value <= threshold=3594.2196044921875
node_180: feature_name=EGFR	feature_id[138].value <= threshold=531.9862060546875
node_181: feature_name=NEAT1	feature_id[43].value > threshold=644.5908508300781
node_183: feature_name=MEF2A	feature_id[38].value <= threshold=586.5963745117188
node_184: feature_name=FRMD4A	feature_id[21].value <= threshold=618.4407958984375
Class: HF_HLHS
Rules_14	passed counts:374
node_0: feature_name=EMCN	feature_id[4].value <= threshold=415.00950622558594
node_1: feature_name=XIST	feature_id[0].value <= threshold=38.84098434448242
node_2: feature_name=DPYD	feature_id[13].value > threshold=104.0746955871582
node_402: feature_name=NKTR	feature_id[31].value > threshold=358.51934814453125
node_616: feature_name=COL25A1	feature_id[6].value > threshold=572.0005798339844
node_742: feature_name=RPS6KA2	feature_id[17].value <= threshold=608.7142028808594
node_743: feature_name=CREB5	feature_id[52].value <= threshold=561.7357177734375
node_744: feature_name=MED13L	feature_id[102].value <= threshold=1161.3749389648438
Class: HF_HLHS
Rules_15	passed counts:355
node_0: feature_name=EMCN	feature_id[4].value <= threshold=415.00950622558594
node_1: feature_name=XIST	feature_id[0].value <= threshold=38.84098434448242
node_2: feature_name=DPYD	feature_id[13].value > threshold=104.0746955871582
node_402: feature_name=NKTR	feature_id[31].value > threshold=358.51934814453125
node_616: feature_name=COL25A1	feature_id[6].value > threshold=572.0005798339844
node_742: feature_name=RPS6KA2	feature_id[17].value > threshold=608.7142028808594
node_750: feature_name=NCOA3	feature_id[64].value <= threshold=740.1748352050781
Class: DCM
Rules_16	passed counts:258
node_0: feature_name=EMCN	feature_id[4].value > threshold=415.00950622558594
node_858: feature_name=FKBP5	feature_id[5].value > threshold=622.923828125
node_942: feature_name=MALAT1	feature_id[8].value > threshold=16467.19970703125
node_952: feature_name=XIST	feature_id[0].value <= threshold=105.8425064086914
node_953: feature_name=APBB2	feature_id[89].value > threshold=621.7296447753906
node_1013: feature_name=CYYR1	feature_id[182].value <= threshold=578.2919006347656
node_1014: feature_name=SYNE1	feature_id[3].value <= threshold=1276.4853515625
node_1015: feature_name=MGAT4A	feature_id[192].value > threshold=161.15565490722656
node_1027: feature_name=PPAP2B	feature_id[180].value <= threshold=494.5100860595703
node_1028: feature_name=LINGO1	feature_id[46].value <= threshold=464.0155792236328
node_1029: feature_name=FBXL7	feature_id[88].value > threshold=364.79359436035156
node_1033: feature_name=GALNT18	feature_id[28].value > threshold=255.95964813232422
Class: DCM
Rules_17	passed counts:236
node_0: feature_name=EMCN	feature_id[4].value <= threshold=415.00950622558594
node_1: feature_name=XIST	feature_id[0].value <= threshold=38.84098434448242
node_2: feature_name=DPYD	feature_id[13].value > threshold=104.0746955871582
node_402: feature_name=NKTR	feature_id[31].value <= threshold=358.51934814453125
node_403: feature_name=COL25A1	feature_id[6].value <= threshold=354.6728210449219
node_404: feature_name=SYNE1	feature_id[3].value <= threshold=730.0158996582031
node_405: feature_name=CDK14	feature_id[32].value > threshold=270.59942626953125
node_501: feature_name=LIMCH1	feature_id[10].value <= threshold=429.2314453125
node_502: feature_name=TACC1	feature_id[2].value > threshold=1912.4403076171875
node_522: feature_name=FKBP5	feature_id[5].value > threshold=317.05885314941406
node_528: feature_name=PIK3R3	feature_id[42].value <= threshold=5569.672119140625
node_529: feature_name=ID1	feature_id[44].value > threshold=111.08642578125
node_531: feature_name=CALD1	feature_id[61].value <= threshold=565.4347686767578
node_532: feature_name=TCF4	feature_id[191].value > threshold=232.57494354248047
node_534: feature_name=PDE4D	feature_id[37].value > threshold=91.42439270019531
node_538: feature_name=HIF3A	feature_id[113].value > threshold=80.23106384277344
Class: HF_HLHS
Rules_18	passed counts:226
node_0: feature_name=EMCN	feature_id[4].value <= threshold=415.00950622558594
node_1: feature_name=XIST	feature_id[0].value > threshold=38.84098434448242
node_755: feature_name=NFIB	feature_id[59].value <= threshold=852.0609130859375
node_756: feature_name=SNX29P2	feature_id[1].value > threshold=1244.0205078125
node_810: feature_name=FKBP5	feature_id[5].value <= threshold=443.9963073730469
Class: Donor
Rules_19	passed counts:221
node_0: feature_name=EMCN	feature_id[4].value <= threshold=415.00950622558594
node_1: feature_name=XIST	feature_id[0].value <= threshold=38.84098434448242
node_2: feature_name=DPYD	feature_id[13].value <= threshold=104.0746955871582
node_3: feature_name=SNX29P2	feature_id[1].value <= threshold=659.4131164550781
node_4: feature_name=ZBTB16	feature_id[9].value <= threshold=342.59095764160156
node_5: feature_name=MAST4	feature_id[22].value <= threshold=466.6412811279297
node_6: feature_name=CDK14	feature_id[32].value > threshold=166.68128204345703
node_22: feature_name=PDE4D	feature_id[37].value > threshold=87.4737548828125
node_28: feature_name=MED13L	feature_id[102].value <= threshold=506.6125946044922
node_29: feature_name=SYNE1	feature_id[3].value <= threshold=671.9548034667969
node_30: feature_name=FOXN3	feature_id[20].value <= threshold=353.79241943359375
node_31: feature_name=GALNT18	feature_id[28].value > threshold=83.5142822265625
node_33: feature_name=ID1	feature_id[44].value <= threshold=952.450927734375
node_34: feature_name=ARHGAP26	feature_id[86].value > threshold=184.28601837158203
Class: HCM
Rules_20	passed counts:205
node_0: feature_name=EMCN	feature_id[4].value <= threshold=415.00950622558594
node_1: feature_name=XIST	feature_id[0].value <= threshold=38.84098434448242
node_2: feature_name=DPYD	feature_id[13].value <= threshold=104.0746955871582
node_3: feature_name=SNX29P2	feature_id[1].value > threshold=659.4131164550781
node_119: feature_name=EMP1	feature_id[15].value <= threshold=436.5382537841797
node_120: feature_name=ST6GALNAC3	feature_id[11].value <= threshold=1121.8313598632812
node_121: feature_name=FKBP5	feature_id[5].value <= threshold=450.3572540283203
node_122: feature_name=EMCN	feature_id[4].value > threshold=84.33125305175781
node_128: feature_name=MED13L	feature_id[102].value <= threshold=534.5516052246094
node_129: feature_name=RAPGEF5	feature_id[60].value <= threshold=553.9730529785156
node_130: feature_name=PLCB1	feature_id[157].value > threshold=220.13119506835938
Class: Donor
Rules_21	passed counts:203
node_0: feature_name=EMCN	feature_id[4].value > threshold=415.00950622558594
node_858: feature_name=FKBP5	feature_id[5].value <= threshold=622.923828125
node_859: feature_name=TACC1	feature_id[2].value <= threshold=2286.759765625
node_860: feature_name=INSR	feature_id[27].value <= threshold=998.7546081542969
node_861: feature_name=CPAMD8	feature_id[101].value <= threshold=622.7296142578125
node_862: feature_name=COL25A1	feature_id[6].value <= threshold=406.39149475097656
node_863: feature_name=FOXN3	feature_id[20].value > threshold=251.28787994384766
node_881: feature_name=KALRN	feature_id[94].value <= threshold=1738.5288696289062
node_882: feature_name=LDB2	feature_id[23].value <= threshold=8274.16552734375
node_883: feature_name=DOCK9	feature_id[151].value <= threshold=3126.6685791015625
node_884: feature_name=NPPA	feature_id[158].value <= threshold=502.80799865722656
node_885: feature_name=ST6GALNAC3	feature_id[11].value <= threshold=2096.2564697265625
node_886: feature_name=CPAMD8	feature_id[101].value > threshold=422.698974609375
node_892: feature_name=SNX29P2	feature_id[1].value > threshold=805.4228820800781
Class: Donor
Rules_22	passed counts:203
node_0: feature_name=EMCN	feature_id[4].value > threshold=415.00950622558594
node_858: feature_name=FKBP5	feature_id[5].value <= threshold=622.923828125
node_859: feature_name=TACC1	feature_id[2].value <= threshold=2286.759765625
node_860: feature_name=INSR	feature_id[27].value <= threshold=998.7546081542969
node_861: feature_name=CPAMD8	feature_id[101].value <= threshold=622.7296142578125
node_862: feature_name=COL25A1	feature_id[6].value <= threshold=406.39149475097656
node_863: feature_name=FOXN3	feature_id[20].value <= threshold=251.28787994384766
node_864: feature_name=TACC1	feature_id[2].value <= threshold=1354.1470947265625
node_865: feature_name=ZBTB16	feature_id[9].value <= threshold=555.2057189941406
node_866: feature_name=MT-CO3	feature_id[136].value <= threshold=467.5343322753906
Class: Donor
Rules_23	passed counts:202
node_0: feature_name=EMCN	feature_id[4].value > threshold=415.00950622558594
node_858: feature_name=FKBP5	feature_id[5].value <= threshold=622.923828125
node_859: feature_name=TACC1	feature_id[2].value <= threshold=2286.759765625
node_860: feature_name=INSR	feature_id[27].value <= threshold=998.7546081542969
node_861: feature_name=CPAMD8	feature_id[101].value <= threshold=622.7296142578125
node_862: feature_name=COL25A1	feature_id[6].value <= threshold=406.39149475097656
node_863: feature_name=FOXN3	feature_id[20].value > threshold=251.28787994384766
node_881: feature_name=KALRN	feature_id[94].value <= threshold=1738.5288696289062
node_882: feature_name=LDB2	feature_id[23].value <= threshold=8274.16552734375
node_883: feature_name=DOCK9	feature_id[151].value <= threshold=3126.6685791015625
node_884: feature_name=NPPA	feature_id[158].value <= threshold=502.80799865722656
node_885: feature_name=ST6GALNAC3	feature_id[11].value > threshold=2096.2564697265625
node_897: feature_name=SYNE1	feature_id[3].value > threshold=653.7451171875
node_901: feature_name=COL25A1	feature_id[6].value <= threshold=240.80410766601562
Class: Donor
Rules_24	passed counts:196
node_0: feature_name=EMCN	feature_id[4].value <= threshold=415.00950622558594
node_1: feature_name=XIST	feature_id[0].value <= threshold=38.84098434448242
node_2: feature_name=DPYD	feature_id[13].value > threshold=104.0746955871582
node_402: feature_name=NKTR	feature_id[31].value > threshold=358.51934814453125
node_616: feature_name=COL25A1	feature_id[6].value <= threshold=572.0005798339844
node_617: feature_name=MALAT1	feature_id[8].value > threshold=16829.2138671875
node_619: feature_name=AP001597.1	feature_id[98].value <= threshold=363.5708465576172
node_620: feature_name=ST6GALNAC3	feature_id[11].value > threshold=1266.16748046875
node_626: feature_name=ADAMTS9-AS2	feature_id[54].value <= threshold=560.7477722167969
node_627: feature_name=SYNE1	feature_id[3].value <= threshold=1514.6260375976562
node_628: feature_name=COL25A1	feature_id[6].value <= threshold=368.3241424560547
node_629: feature_name=TCF4	feature_id[191].value > threshold=210.27210998535156
node_633: feature_name=GALNT18	feature_id[28].value > threshold=388.1988220214844
node_641: feature_name=TTN	feature_id[41].value <= threshold=83263.09375
node_642: feature_name=EXOC6B	feature_id[156].value <= threshold=849.488525390625
node_643: feature_name=XPR1	feature_id[58].value <= threshold=681.3282165527344
node_644: feature_name=MECOM	feature_id[7].value > threshold=457.07286071777344
node_646: feature_name=LIFR	feature_id[26].value <= threshold=1114.8274536132812
node_647: feature_name=SMIM12	feature_id[164].value <= threshold=418.93226623535156
node_648: feature_name=FYN	feature_id[62].value > threshold=44.50774383544922
node_668: feature_name=NETO1	feature_id[36].value <= threshold=594.16650390625
node_669: feature_name=ADAMTS9-AS2	feature_id[54].value > threshold=437.78070068359375
node_683: feature_name=APBB2	feature_id[89].value > threshold=443.42420959472656
node_687: feature_name=ADAMTS9	feature_id[56].value > threshold=162.0450210571289
Class: DCM
Rules_25	passed counts:190
node_0: feature_name=EMCN	feature_id[4].value <= threshold=415.00950622558594
node_1: feature_name=XIST	feature_id[0].value <= threshold=38.84098434448242
node_2: feature_name=DPYD	feature_id[13].value <= threshold=104.0746955871582
node_3: feature_name=SNX29P2	feature_id[1].value > threshold=659.4131164550781
node_119: feature_name=EMP1	feature_id[15].value > threshold=436.5382537841797
node_343: feature_name=MALAT1	feature_id[8].value > threshold=87072.7578125
node_345: feature_name=C10orf11	feature_id[14].value > threshold=486.1453399658203
node_379: feature_name=SYNE1	feature_id[3].value <= threshold=892.0613708496094
node_380: feature_name=RAPGEF5	feature_id[60].value > threshold=184.55655670166016
node_384: feature_name=AC007319.1	feature_id[75].value <= threshold=728.3761291503906
node_385: feature_name=GALNT18	feature_id[28].value > threshold=97.14396667480469
node_389: feature_name=ARL15	feature_id[72].value > threshold=364.5835418701172
node_393: feature_name=MECOM	feature_id[7].value > threshold=813.5718994140625
Class: DCM
Rules_26	passed counts:173
node_0: feature_name=EMCN	feature_id[4].value <= threshold=415.00950622558594
node_1: feature_name=XIST	feature_id[0].value <= threshold=38.84098434448242
node_2: feature_name=DPYD	feature_id[13].value > threshold=104.0746955871582
node_402: feature_name=NKTR	feature_id[31].value > threshold=358.51934814453125
node_616: feature_name=COL25A1	feature_id[6].value <= threshold=572.0005798339844
node_617: feature_name=MALAT1	feature_id[8].value > threshold=16829.2138671875
node_619: feature_name=AP001597.1	feature_id[98].value <= threshold=363.5708465576172
node_620: feature_name=ST6GALNAC3	feature_id[11].value > threshold=1266.16748046875
node_626: feature_name=ADAMTS9-AS2	feature_id[54].value <= threshold=560.7477722167969
node_627: feature_name=SYNE1	feature_id[3].value <= threshold=1514.6260375976562
node_628: feature_name=COL25A1	feature_id[6].value <= threshold=368.3241424560547
node_629: feature_name=TCF4	feature_id[191].value > threshold=210.27210998535156
node_633: feature_name=GALNT18	feature_id[28].value > threshold=388.1988220214844
node_641: feature_name=TTN	feature_id[41].value <= threshold=83263.09375
node_642: feature_name=EXOC6B	feature_id[156].value <= threshold=849.488525390625
node_643: feature_name=XPR1	feature_id[58].value <= threshold=681.3282165527344
node_644: feature_name=MECOM	feature_id[7].value > threshold=457.07286071777344
node_646: feature_name=LIFR	feature_id[26].value <= threshold=1114.8274536132812
node_647: feature_name=SMIM12	feature_id[164].value <= threshold=418.93226623535156
node_648: feature_name=FYN	feature_id[62].value <= threshold=44.50774383544922
node_649: feature_name=FLT1	feature_id[47].value > threshold=531.7843017578125
node_651: feature_name=AFF1	feature_id[173].value > threshold=209.4246597290039
node_655: feature_name=CYYR1	feature_id[182].value <= threshold=639.0892333984375
node_656: feature_name=CD36	feature_id[80].value <= threshold=469.93104553222656
node_657: feature_name=PSD3	feature_id[130].value <= threshold=450.6890869140625
node_658: feature_name=PPAP2A	feature_id[141].value <= threshold=3343.212158203125
Class: DCM
Rules_27	passed counts:157
node_0: feature_name=EMCN	feature_id[4].value <= threshold=415.00950622558594
node_1: feature_name=XIST	feature_id[0].value <= threshold=38.84098434448242
node_2: feature_name=DPYD	feature_id[13].value <= threshold=104.0746955871582
node_3: feature_name=SNX29P2	feature_id[1].value > threshold=659.4131164550781
node_119: feature_name=EMP1	feature_id[15].value > threshold=436.5382537841797
node_343: feature_name=MALAT1	feature_id[8].value <= threshold=87072.7578125
Class: Neo_HLHS
Rules_28	passed counts:144
node_0: feature_name=EMCN	feature_id[4].value <= threshold=415.00950622558594
node_1: feature_name=XIST	feature_id[0].value <= threshold=38.84098434448242
node_2: feature_name=DPYD	feature_id[13].value <= threshold=104.0746955871582
node_3: feature_name=SNX29P2	feature_id[1].value <= threshold=659.4131164550781
node_4: feature_name=ZBTB16	feature_id[9].value > threshold=342.59095764160156
node_54: feature_name=TACC1	feature_id[2].value > threshold=2267.038818359375
node_98: feature_name=CREB5	feature_id[52].value <= threshold=263.2272033691406
node_99: feature_name=DOCK6	feature_id[69].value <= threshold=395.9468536376953
node_100: feature_name=COL25A1	feature_id[6].value > threshold=224.68218994140625
Class: HF_HLHS
Rules_29	passed counts:137
node_0: feature_name=EMCN	feature_id[4].value <= threshold=415.00950622558594
node_1: feature_name=XIST	feature_id[0].value <= threshold=38.84098434448242
node_2: feature_name=DPYD	feature_id[13].value <= threshold=104.0746955871582
node_3: feature_name=SNX29P2	feature_id[1].value > threshold=659.4131164550781
node_119: feature_name=EMP1	feature_id[15].value <= threshold=436.5382537841797
node_120: feature_name=ST6GALNAC3	feature_id[11].value > threshold=1121.8313598632812
node_142: feature_name=LIMCH1	feature_id[10].value <= threshold=466.79908752441406
node_143: feature_name=FRMD4A	feature_id[21].value <= threshold=695.4244995117188
node_144: feature_name=TBCD	feature_id[143].value <= threshold=805.5319213867188
node_145: feature_name=WWTR1	feature_id[12].value > threshold=212.66363525390625
node_155: feature_name=PTK2	feature_id[129].value <= threshold=1003.5801696777344
node_156: feature_name=WWTR1	feature_id[12].value > threshold=402.6575469970703
node_214: feature_name=ZHX3	feature_id[125].value <= threshold=529.72265625
node_215: feature_name=NPPB	feature_id[116].value <= threshold=242.58204650878906
node_216: feature_name=CREB5	feature_id[52].value <= threshold=430.9419250488281
node_217: feature_name=NPPA	feature_id[158].value <= threshold=275.6954650878906
node_218: feature_name=PDE4D	feature_id[37].value <= threshold=1370.1764526367188
node_219: feature_name=FLT1	feature_id[47].value <= threshold=5409.621826171875
node_220: feature_name=EGFL7	feature_id[76].value <= threshold=1522.65283203125
node_221: feature_name=ATP8B1	feature_id[99].value <= threshold=563.2615661621094
node_222: feature_name=SMAD6	feature_id[19].value <= threshold=2269.236328125
node_223: feature_name=SNX29P2	feature_id[1].value > threshold=666.2965698242188
node_229: feature_name=EGFL7	feature_id[76].value <= threshold=1225.8036499023438
node_230: feature_name=LDB2	feature_id[23].value <= threshold=1003.5123596191406
node_231: feature_name=TIMP3	feature_id[67].value > threshold=664.9748229980469
node_235: feature_name=SNX29P2	feature_id[1].value > threshold=717.6223754882812
node_237: feature_name=NKTR	feature_id[31].value <= threshold=372.2925262451172
Class: HF_HLHS
Rules_30	passed counts:124
node_0: feature_name=EMCN	feature_id[4].value <= threshold=415.00950622558594
node_1: feature_name=XIST	feature_id[0].value <= threshold=38.84098434448242
node_2: feature_name=DPYD	feature_id[13].value <= threshold=104.0746955871582
node_3: feature_name=SNX29P2	feature_id[1].value > threshold=659.4131164550781
node_119: feature_name=EMP1	feature_id[15].value > threshold=436.5382537841797
node_343: feature_name=MALAT1	feature_id[8].value > threshold=87072.7578125
node_345: feature_name=C10orf11	feature_id[14].value <= threshold=486.1453399658203
node_346: feature_name=DOCK4	feature_id[97].value > threshold=242.7959213256836
node_356: feature_name=MALAT1	feature_id[8].value <= threshold=601800.21875
node_357: feature_name=MAP4	feature_id[140].value <= threshold=1151.220947265625
node_358: feature_name=NPPA	feature_id[158].value <= threshold=352.2291259765625
node_359: feature_name=ZSWIM6	feature_id[179].value <= threshold=790.2475280761719
node_360: feature_name=LDB2	feature_id[23].value > threshold=757.1556396484375
Class: HF_HLHS
Rules_31	passed counts:109
node_0: feature_name=EMCN	feature_id[4].value <= threshold=415.00950622558594
node_1: feature_name=XIST	feature_id[0].value <= threshold=38.84098434448242
node_2: feature_name=DPYD	feature_id[13].value > threshold=104.0746955871582
node_402: feature_name=NKTR	feature_id[31].value <= threshold=358.51934814453125
node_403: feature_name=COL25A1	feature_id[6].value <= threshold=354.6728210449219
node_404: feature_name=SYNE1	feature_id[3].value <= threshold=730.0158996582031
node_405: feature_name=CDK14	feature_id[32].value <= threshold=270.59942626953125
node_406: feature_name=C9orf3	feature_id[174].value <= threshold=368.9609069824219
node_407: feature_name=RAPGEF1	feature_id[34].value <= threshold=512.2298736572266
node_408: feature_name=PTPRM	feature_id[83].value <= threshold=3390.3094482421875
node_409: feature_name=SNX29P2	feature_id[1].value > threshold=662.0914306640625
node_421: feature_name=ST6GALNAC3	feature_id[11].value > threshold=963.2363891601562
node_427: feature_name=TBCD	feature_id[143].value <= threshold=537.6768798828125
node_428: feature_name=LIMCH1	feature_id[10].value <= threshold=451.1109161376953
node_429: feature_name=PTPRG	feature_id[166].value > threshold=613.7497100830078
node_431: feature_name=TPO	feature_id[112].value <= threshold=1011.8283386230469
node_432: feature_name=MYH9	feature_id[145].value <= threshold=794.299560546875
node_433: feature_name=CREB5	feature_id[52].value <= threshold=361.38063049316406
node_434: feature_name=PDE4D	feature_id[37].value <= threshold=719.5281372070312
Class: HF_HLHS
Rules_32	passed counts:95
node_0: feature_name=EMCN	feature_id[4].value <= threshold=415.00950622558594
node_1: feature_name=XIST	feature_id[0].value <= threshold=38.84098434448242
node_2: feature_name=DPYD	feature_id[13].value > threshold=104.0746955871582
node_402: feature_name=NKTR	feature_id[31].value <= threshold=358.51934814453125
node_403: feature_name=COL25A1	feature_id[6].value <= threshold=354.6728210449219
node_404: feature_name=SYNE1	feature_id[3].value <= threshold=730.0158996582031
node_405: feature_name=CDK14	feature_id[32].value <= threshold=270.59942626953125
node_406: feature_name=C9orf3	feature_id[174].value <= threshold=368.9609069824219
node_407: feature_name=RAPGEF1	feature_id[34].value <= threshold=512.2298736572266
node_408: feature_name=PTPRM	feature_id[83].value > threshold=3390.3094482421875
node_444: feature_name=GRB10	feature_id[16].value <= threshold=1400.2327270507812
Class: DCM
Rules_33	passed counts:91
node_0: feature_name=EMCN	feature_id[4].value <= threshold=415.00950622558594
node_1: feature_name=XIST	feature_id[0].value <= threshold=38.84098434448242
node_2: feature_name=DPYD	feature_id[13].value > threshold=104.0746955871582
node_402: feature_name=NKTR	feature_id[31].value > threshold=358.51934814453125
node_616: feature_name=COL25A1	feature_id[6].value <= threshold=572.0005798339844
node_617: feature_name=MALAT1	feature_id[8].value > threshold=16829.2138671875
node_619: feature_name=AP001597.1	feature_id[98].value <= threshold=363.5708465576172
node_620: feature_name=ST6GALNAC3	feature_id[11].value > threshold=1266.16748046875
node_626: feature_name=ADAMTS9-AS2	feature_id[54].value <= threshold=560.7477722167969
node_627: feature_name=SYNE1	feature_id[3].value <= threshold=1514.6260375976562
node_628: feature_name=COL25A1	feature_id[6].value <= threshold=368.3241424560547
node_629: feature_name=TCF4	feature_id[191].value > threshold=210.27210998535156
node_633: feature_name=GALNT18	feature_id[28].value <= threshold=388.1988220214844
node_634: feature_name=SNX29P2	feature_id[1].value <= threshold=806.8015747070312
Class: DCM
Rules_34	passed counts:82
node_0: feature_name=EMCN	feature_id[4].value <= threshold=415.00950622558594
node_1: feature_name=XIST	feature_id[0].value <= threshold=38.84098434448242
node_2: feature_name=DPYD	feature_id[13].value > threshold=104.0746955871582
node_402: feature_name=NKTR	feature_id[31].value > threshold=358.51934814453125
node_616: feature_name=COL25A1	feature_id[6].value <= threshold=572.0005798339844
node_617: feature_name=MALAT1	feature_id[8].value > threshold=16829.2138671875
node_619: feature_name=AP001597.1	feature_id[98].value <= threshold=363.5708465576172
node_620: feature_name=ST6GALNAC3	feature_id[11].value > threshold=1266.16748046875
node_626: feature_name=ADAMTS9-AS2	feature_id[54].value > threshold=560.7477722167969
node_722: feature_name=C10orf11	feature_id[14].value > threshold=562.0102233886719
node_726: feature_name=FBXL7	feature_id[88].value > threshold=481.2519226074219
node_728: feature_name=EMCN	feature_id[4].value <= threshold=404.7223205566406
Class: DCM
Rules_35	passed counts:81
node_0: feature_name=EMCN	feature_id[4].value <= threshold=415.00950622558594
node_1: feature_name=XIST	feature_id[0].value <= threshold=38.84098434448242
node_2: feature_name=DPYD	feature_id[13].value > threshold=104.0746955871582
node_402: feature_name=NKTR	feature_id[31].value <= threshold=358.51934814453125
node_403: feature_name=COL25A1	feature_id[6].value <= threshold=354.6728210449219
node_404: feature_name=SYNE1	feature_id[3].value <= threshold=730.0158996582031
node_405: feature_name=CDK14	feature_id[32].value <= threshold=270.59942626953125
node_406: feature_name=C9orf3	feature_id[174].value <= threshold=368.9609069824219
node_407: feature_name=RAPGEF1	feature_id[34].value <= threshold=512.2298736572266
node_408: feature_name=PTPRM	feature_id[83].value <= threshold=3390.3094482421875
node_409: feature_name=SNX29P2	feature_id[1].value <= threshold=662.0914306640625
node_410: feature_name=ZBTB16	feature_id[9].value > threshold=348.1308135986328
node_414: feature_name=NETO1	feature_id[36].value <= threshold=101.0509262084961
node_415: feature_name=ENG	feature_id[124].value <= threshold=641.6951293945312
Class: DCM
Rules_36	passed counts:80
node_0: feature_name=EMCN	feature_id[4].value <= threshold=415.00950622558594
node_1: feature_name=XIST	feature_id[0].value <= threshold=38.84098434448242
node_2: feature_name=DPYD	feature_id[13].value > threshold=104.0746955871582
node_402: feature_name=NKTR	feature_id[31].value <= threshold=358.51934814453125
node_403: feature_name=COL25A1	feature_id[6].value <= threshold=354.6728210449219
node_404: feature_name=SYNE1	feature_id[3].value <= threshold=730.0158996582031
node_405: feature_name=CDK14	feature_id[32].value > threshold=270.59942626953125
node_501: feature_name=LIMCH1	feature_id[10].value > threshold=429.2314453125
node_549: feature_name=RFTN1	feature_id[186].value > threshold=550.7596740722656
node_557: feature_name=TTN	feature_id[41].value <= threshold=2097.9448852539062
node_558: feature_name=ADAMTS9-AS2	feature_id[54].value <= threshold=463.6244201660156
node_559: feature_name=DACH1	feature_id[25].value <= threshold=391.3579559326172
node_560: feature_name=NKTR	feature_id[31].value > threshold=92.38729095458984
Class: DCM
Rules_37	passed counts:76
node_0: feature_name=EMCN	feature_id[4].value <= threshold=415.00950622558594
node_1: feature_name=XIST	feature_id[0].value <= threshold=38.84098434448242
node_2: feature_name=DPYD	feature_id[13].value <= threshold=104.0746955871582
node_3: feature_name=SNX29P2	feature_id[1].value > threshold=659.4131164550781
node_119: feature_name=EMP1	feature_id[15].value <= threshold=436.5382537841797
node_120: feature_name=ST6GALNAC3	feature_id[11].value > threshold=1121.8313598632812
node_142: feature_name=LIMCH1	feature_id[10].value <= threshold=466.79908752441406
node_143: feature_name=FRMD4A	feature_id[21].value <= threshold=695.4244995117188
node_144: feature_name=TBCD	feature_id[143].value <= threshold=805.5319213867188
node_145: feature_name=WWTR1	feature_id[12].value > threshold=212.66363525390625
node_155: feature_name=PTK2	feature_id[129].value <= threshold=1003.5801696777344
node_156: feature_name=WWTR1	feature_id[12].value > threshold=402.6575469970703
node_214: feature_name=ZHX3	feature_id[125].value <= threshold=529.72265625
node_215: feature_name=NPPB	feature_id[116].value <= threshold=242.58204650878906
node_216: feature_name=CREB5	feature_id[52].value <= threshold=430.9419250488281
node_217: feature_name=NPPA	feature_id[158].value <= threshold=275.6954650878906
node_218: feature_name=PDE4D	feature_id[37].value <= threshold=1370.1764526367188
node_219: feature_name=FLT1	feature_id[47].value <= threshold=5409.621826171875
node_220: feature_name=EGFL7	feature_id[76].value <= threshold=1522.65283203125
node_221: feature_name=ATP8B1	feature_id[99].value <= threshold=563.2615661621094
node_222: feature_name=SMAD6	feature_id[19].value <= threshold=2269.236328125
node_223: feature_name=SNX29P2	feature_id[1].value > threshold=666.2965698242188
node_229: feature_name=EGFL7	feature_id[76].value <= threshold=1225.8036499023438
node_230: feature_name=LDB2	feature_id[23].value > threshold=1003.5123596191406
node_240: feature_name=EGFL7	feature_id[76].value > threshold=300.4817352294922
node_244: feature_name=KLHL29	feature_id[93].value > threshold=260.5865478515625
node_246: feature_name=F8	feature_id[40].value > threshold=282.49290466308594
Class: HF_HLHS
Rules_38	passed counts:74
node_0: feature_name=EMCN	feature_id[4].value > threshold=415.00950622558594
node_858: feature_name=FKBP5	feature_id[5].value > threshold=622.923828125
node_942: feature_name=MALAT1	feature_id[8].value <= threshold=16467.19970703125
node_943: feature_name=PTPRM	feature_id[83].value > threshold=7537.067626953125
Class: TOF
Rules_39	passed counts:69
node_0: feature_name=EMCN	feature_id[4].value <= threshold=415.00950622558594
node_1: feature_name=XIST	feature_id[0].value > threshold=38.84098434448242
node_755: feature_name=NFIB	feature_id[59].value <= threshold=852.0609130859375
node_756: feature_name=SNX29P2	feature_id[1].value <= threshold=1244.0205078125
node_757: feature_name=FOXN3	feature_id[20].value > threshold=676.71142578125
node_801: feature_name=ZBTB16	feature_id[9].value <= threshold=363.0868225097656
Class: Donor
Rules_40	passed counts:66
node_0: feature_name=EMCN	feature_id[4].value > threshold=415.00950622558594
node_858: feature_name=FKBP5	feature_id[5].value <= threshold=622.923828125
node_859: feature_name=TACC1	feature_id[2].value > threshold=2286.759765625
node_927: feature_name=DACH1	feature_id[25].value <= threshold=674.2399597167969
node_928: feature_name=ZBTB16	feature_id[9].value <= threshold=1604.8411865234375
node_929: feature_name=INSR	feature_id[27].value <= threshold=722.1369934082031
node_930: feature_name=FLT1	feature_id[47].value <= threshold=1935.3697509765625
node_931: feature_name=MECOM	feature_id[7].value <= threshold=2474.944580078125
Class: HF_HLHS
Rules_41	passed counts:65
node_0: feature_name=EMCN	feature_id[4].value <= threshold=415.00950622558594
node_1: feature_name=XIST	feature_id[0].value <= threshold=38.84098434448242
node_2: feature_name=DPYD	feature_id[13].value <= threshold=104.0746955871582
node_3: feature_name=SNX29P2	feature_id[1].value > threshold=659.4131164550781
node_119: feature_name=EMP1	feature_id[15].value <= threshold=436.5382537841797
node_120: feature_name=ST6GALNAC3	feature_id[11].value > threshold=1121.8313598632812
node_142: feature_name=LIMCH1	feature_id[10].value > threshold=466.79908752441406
node_298: feature_name=COL25A1	feature_id[6].value <= threshold=441.5224304199219
node_299: feature_name=LIFR	feature_id[26].value <= threshold=344.650146484375
node_300: feature_name=TMTC1	feature_id[48].value > threshold=499.26011657714844
node_304: feature_name=ST6GALNAC3	feature_id[11].value > threshold=1491.0194091796875
node_310: feature_name=ADAMTS9-AS2	feature_id[54].value <= threshold=440.523193359375
node_311: feature_name=IL18R1	feature_id[122].value <= threshold=241.64656829833984
node_312: feature_name=WSB1	feature_id[70].value <= threshold=587.8569030761719
node_313: feature_name=ESYT2	feature_id[153].value <= threshold=1002.2876892089844
node_314: feature_name=PTPRM	feature_id[83].value > threshold=1398.3359985351562
Class: DCM
Rules_42	passed counts:63
node_0: feature_name=EMCN	feature_id[4].value > threshold=415.00950622558594
node_858: feature_name=FKBP5	feature_id[5].value > threshold=622.923828125
node_942: feature_name=MALAT1	feature_id[8].value > threshold=16467.19970703125
node_952: feature_name=XIST	feature_id[0].value <= threshold=105.8425064086914
node_953: feature_name=APBB2	feature_id[89].value <= threshold=621.7296447753906
node_954: feature_name=EMP1	feature_id[15].value > threshold=283.0657196044922
node_982: feature_name=DPYD	feature_id[13].value <= threshold=188.27111053466797
node_983: feature_name=MALAT1	feature_id[8].value > threshold=259942.8046875
node_989: feature_name=STAG1	feature_id[155].value > threshold=375.20106506347656
node_997: feature_name=NPPA	feature_id[158].value <= threshold=209.6436004638672
node_998: feature_name=GPR116	feature_id[123].value <= threshold=982.107177734375
Class: HF_HLHS
Rules_43	passed counts:60
node_0: feature_name=EMCN	feature_id[4].value > threshold=415.00950622558594
node_858: feature_name=FKBP5	feature_id[5].value > threshold=622.923828125
node_942: feature_name=MALAT1	feature_id[8].value > threshold=16467.19970703125
node_952: feature_name=XIST	feature_id[0].value <= threshold=105.8425064086914
node_953: feature_name=APBB2	feature_id[89].value > threshold=621.7296447753906
node_1013: feature_name=CYYR1	feature_id[182].value > threshold=578.2919006347656
node_1045: feature_name=LINGO1	feature_id[46].value <= threshold=356.5526428222656
node_1046: feature_name=FRMD4A	feature_id[21].value <= threshold=635.5092468261719
node_1047: feature_name=FTX	feature_id[126].value <= threshold=1248.7452392578125
node_1048: feature_name=NCOA3	feature_id[64].value <= threshold=765.8197326660156
Class: HF_HLHS
Rules_44	passed counts:60
node_0: feature_name=EMCN	feature_id[4].value > threshold=415.00950622558594
node_858: feature_name=FKBP5	feature_id[5].value > threshold=622.923828125
node_942: feature_name=MALAT1	feature_id[8].value > threshold=16467.19970703125
node_952: feature_name=XIST	feature_id[0].value <= threshold=105.8425064086914
node_953: feature_name=APBB2	feature_id[89].value <= threshold=621.7296447753906
node_954: feature_name=EMP1	feature_id[15].value > threshold=283.0657196044922
node_982: feature_name=DPYD	feature_id[13].value > threshold=188.27111053466797
node_1002: feature_name=ADAMTS9	feature_id[56].value <= threshold=1294.9166870117188
node_1003: feature_name=FTX	feature_id[126].value > threshold=397.07017517089844
Class: DCM
Rules_45	passed counts:59
node_0: feature_name=EMCN	feature_id[4].value <= threshold=415.00950622558594
node_1: feature_name=XIST	feature_id[0].value <= threshold=38.84098434448242
node_2: feature_name=DPYD	feature_id[13].value > threshold=104.0746955871582
node_402: feature_name=NKTR	feature_id[31].value <= threshold=358.51934814453125
node_403: feature_name=COL25A1	feature_id[6].value <= threshold=354.6728210449219
node_404: feature_name=SYNE1	feature_id[3].value <= threshold=730.0158996582031
node_405: feature_name=CDK14	feature_id[32].value <= threshold=270.59942626953125
node_406: feature_name=C9orf3	feature_id[174].value > threshold=368.9609069824219
node_496: feature_name=TACC1	feature_id[2].value <= threshold=1498.2537231445312
Class: Donor
Rules_46	passed counts:58
node_0: feature_name=EMCN	feature_id[4].value <= threshold=415.00950622558594
node_1: feature_name=XIST	feature_id[0].value <= threshold=38.84098434448242
node_2: feature_name=DPYD	feature_id[13].value > threshold=104.0746955871582
node_402: feature_name=NKTR	feature_id[31].value > threshold=358.51934814453125
node_616: feature_name=COL25A1	feature_id[6].value <= threshold=572.0005798339844
node_617: feature_name=MALAT1	feature_id[8].value > threshold=16829.2138671875
node_619: feature_name=AP001597.1	feature_id[98].value <= threshold=363.5708465576172
node_620: feature_name=ST6GALNAC3	feature_id[11].value > threshold=1266.16748046875
node_626: feature_name=ADAMTS9-AS2	feature_id[54].value <= threshold=560.7477722167969
node_627: feature_name=SYNE1	feature_id[3].value <= threshold=1514.6260375976562
node_628: feature_name=COL25A1	feature_id[6].value > threshold=368.3241424560547
node_702: feature_name=KALRN	feature_id[94].value <= threshold=626.2395935058594
node_703: feature_name=FKBP5	feature_id[5].value > threshold=589.4635314941406
node_707: feature_name=KLHL29	feature_id[93].value <= threshold=379.6228942871094
Class: HF_HLHS
Rules_47	passed counts:54
node_0: feature_name=EMCN	feature_id[4].value <= threshold=415.00950622558594
node_1: feature_name=XIST	feature_id[0].value <= threshold=38.84098434448242
node_2: feature_name=DPYD	feature_id[13].value <= threshold=104.0746955871582
node_3: feature_name=SNX29P2	feature_id[1].value > threshold=659.4131164550781
node_119: feature_name=EMP1	feature_id[15].value <= threshold=436.5382537841797
node_120: feature_name=ST6GALNAC3	feature_id[11].value > threshold=1121.8313598632812
node_142: feature_name=LIMCH1	feature_id[10].value <= threshold=466.79908752441406
node_143: feature_name=FRMD4A	feature_id[21].value <= threshold=695.4244995117188
node_144: feature_name=TBCD	feature_id[143].value <= threshold=805.5319213867188
node_145: feature_name=WWTR1	feature_id[12].value > threshold=212.66363525390625
node_155: feature_name=PTK2	feature_id[129].value <= threshold=1003.5801696777344
node_156: feature_name=WWTR1	feature_id[12].value > threshold=402.6575469970703
node_214: feature_name=ZHX3	feature_id[125].value <= threshold=529.72265625
node_215: feature_name=NPPB	feature_id[116].value <= threshold=242.58204650878906
node_216: feature_name=CREB5	feature_id[52].value > threshold=430.9419250488281
node_262: feature_name=ENG	feature_id[124].value > threshold=663.2774047851562
node_264: feature_name=MALAT1	feature_id[8].value <= threshold=684569.71875
node_265: feature_name=ARHGAP26	feature_id[86].value > threshold=259.26885986328125
Class: HF_HLHS
Rules_48	passed counts:50
node_0: feature_name=EMCN	feature_id[4].value <= threshold=415.00950622558594
node_1: feature_name=XIST	feature_id[0].value <= threshold=38.84098434448242
node_2: feature_name=DPYD	feature_id[13].value > threshold=104.0746955871582
node_402: feature_name=NKTR	feature_id[31].value > threshold=358.51934814453125
node_616: feature_name=COL25A1	feature_id[6].value <= threshold=572.0005798339844
node_617: feature_name=MALAT1	feature_id[8].value > threshold=16829.2138671875
node_619: feature_name=AP001597.1	feature_id[98].value > threshold=363.5708465576172
node_731: feature_name=EGFL7	feature_id[76].value <= threshold=1115.6658325195312
node_732: feature_name=PRKCH	feature_id[110].value <= threshold=851.26904296875
node_733: feature_name=PLCB1	feature_id[157].value <= threshold=1089.6151123046875
Class: HF_HLHS
Rules_49	passed counts:49
node_0: feature_name=EMCN	feature_id[4].value <= threshold=415.00950622558594
node_1: feature_name=XIST	feature_id[0].value <= threshold=38.84098434448242
node_2: feature_name=DPYD	feature_id[13].value > threshold=104.0746955871582
node_402: feature_name=NKTR	feature_id[31].value > threshold=358.51934814453125
node_616: feature_name=COL25A1	feature_id[6].value <= threshold=572.0005798339844
node_617: feature_name=MALAT1	feature_id[8].value > threshold=16829.2138671875
node_619: feature_name=AP001597.1	feature_id[98].value <= threshold=363.5708465576172
node_620: feature_name=ST6GALNAC3	feature_id[11].value <= threshold=1266.16748046875
node_621: feature_name=KIAA1217	feature_id[66].value > threshold=309.4696044921875
node_623: feature_name=RASGRF2	feature_id[30].value > threshold=98.3477554321289
Class: Donor
Rules_50	passed counts:47
node_0: feature_name=EMCN	feature_id[4].value <= threshold=415.00950622558594
node_1: feature_name=XIST	feature_id[0].value > threshold=38.84098434448242
node_755: feature_name=NFIB	feature_id[59].value <= threshold=852.0609130859375
node_756: feature_name=SNX29P2	feature_id[1].value <= threshold=1244.0205078125
node_757: feature_name=FOXN3	feature_id[20].value <= threshold=676.71142578125
node_758: feature_name=MECOM	feature_id[7].value <= threshold=2027.8101196289062
node_759: feature_name=PTPRG	feature_id[166].value > threshold=616.0357666015625
node_763: feature_name=DACH1	feature_id[25].value <= threshold=335.1826934814453
node_764: feature_name=COL4A2	feature_id[109].value <= threshold=1732.527587890625
node_765: feature_name=NEBL	feature_id[82].value <= threshold=1019.5066223144531
node_766: feature_name=MEF2C	feature_id[87].value <= threshold=763.8930053710938
node_767: feature_name=MARCH7	feature_id[178].value <= threshold=364.8631896972656
node_768: feature_name=MYH9	feature_id[145].value <= threshold=1114.86865234375
node_769: feature_name=AL354822.1	feature_id[77].value <= threshold=306.7485809326172
node_770: feature_name=CADPS2	feature_id[190].value > threshold=53.078556060791016
node_774: feature_name=TACC1	feature_id[2].value <= threshold=548.3787841796875
node_775: feature_name=PLXDC2	feature_id[100].value <= threshold=545.8518981933594
Class: HCM
Rules_51	passed counts:46
node_0: feature_name=EMCN	feature_id[4].value <= threshold=415.00950622558594
node_1: feature_name=XIST	feature_id[0].value <= threshold=38.84098434448242
node_2: feature_name=DPYD	feature_id[13].value > threshold=104.0746955871582
node_402: feature_name=NKTR	feature_id[31].value <= threshold=358.51934814453125
node_403: feature_name=COL25A1	feature_id[6].value <= threshold=354.6728210449219
node_404: feature_name=SYNE1	feature_id[3].value <= threshold=730.0158996582031
node_405: feature_name=CDK14	feature_id[32].value > threshold=270.59942626953125
node_501: feature_name=LIMCH1	feature_id[10].value <= threshold=429.2314453125
node_502: feature_name=TACC1	feature_id[2].value <= threshold=1912.4403076171875
node_503: feature_name=ZBTB16	feature_id[9].value > threshold=484.2503356933594
node_515: feature_name=SNX29P2	feature_id[1].value <= threshold=985.877685546875
Class: DCM
Rules_52	passed counts:44
node_0: feature_name=EMCN	feature_id[4].value <= threshold=415.00950622558594
node_1: feature_name=XIST	feature_id[0].value <= threshold=38.84098434448242
node_2: feature_name=DPYD	feature_id[13].value > threshold=104.0746955871582
node_402: feature_name=NKTR	feature_id[31].value > threshold=358.51934814453125
node_616: feature_name=COL25A1	feature_id[6].value <= threshold=572.0005798339844
node_617: feature_name=MALAT1	feature_id[8].value > threshold=16829.2138671875
node_619: feature_name=AP001597.1	feature_id[98].value <= threshold=363.5708465576172
node_620: feature_name=ST6GALNAC3	feature_id[11].value > threshold=1266.16748046875
node_626: feature_name=ADAMTS9-AS2	feature_id[54].value > threshold=560.7477722167969
node_722: feature_name=C10orf11	feature_id[14].value <= threshold=562.0102233886719
node_723: feature_name=NEBL	feature_id[82].value <= threshold=1269.9013671875
Class: HF_HLHS
Rules_53	passed counts:40
node_0: feature_name=EMCN	feature_id[4].value <= threshold=415.00950622558594
node_1: feature_name=XIST	feature_id[0].value > threshold=38.84098434448242
node_755: feature_name=NFIB	feature_id[59].value <= threshold=852.0609130859375
node_756: feature_name=SNX29P2	feature_id[1].value > threshold=1244.0205078125
node_810: feature_name=FKBP5	feature_id[5].value > threshold=443.9963073730469
node_812: feature_name=PDE4D	feature_id[37].value > threshold=509.2496032714844
node_818: feature_name=MAST4	feature_id[22].value <= threshold=1225.650146484375
Class: HCM
Rules_54	passed counts:40
node_0: feature_name=EMCN	feature_id[4].value <= threshold=415.00950622558594
node_1: feature_name=XIST	feature_id[0].value <= threshold=38.84098434448242
node_2: feature_name=DPYD	feature_id[13].value > threshold=104.0746955871582
node_402: feature_name=NKTR	feature_id[31].value > threshold=358.51934814453125
node_616: feature_name=COL25A1	feature_id[6].value <= threshold=572.0005798339844
node_617: feature_name=MALAT1	feature_id[8].value > threshold=16829.2138671875
node_619: feature_name=AP001597.1	feature_id[98].value <= threshold=363.5708465576172
node_620: feature_name=ST6GALNAC3	feature_id[11].value <= threshold=1266.16748046875
node_621: feature_name=KIAA1217	feature_id[66].value <= threshold=309.4696044921875
Class: DCM
Rules_55	passed counts:40
node_0: feature_name=EMCN	feature_id[4].value <= threshold=415.00950622558594
node_1: feature_name=XIST	feature_id[0].value <= threshold=38.84098434448242
node_2: feature_name=DPYD	feature_id[13].value > threshold=104.0746955871582
node_402: feature_name=NKTR	feature_id[31].value <= threshold=358.51934814453125
node_403: feature_name=COL25A1	feature_id[6].value <= threshold=354.6728210449219
node_404: feature_name=SYNE1	feature_id[3].value > threshold=730.0158996582031
node_570: feature_name=INSR	feature_id[27].value > threshold=245.73934173583984
node_586: feature_name=LIMCH1	feature_id[10].value <= threshold=485.9962615966797
node_587: feature_name=DACH1	feature_id[25].value <= threshold=532.4632263183594
node_588: feature_name=SNX29P2	feature_id[1].value > threshold=614.4507141113281
Class: HF_HLHS
Rules_56	passed counts:40
node_0: feature_name=EMCN	feature_id[4].value <= threshold=415.00950622558594
node_1: feature_name=XIST	feature_id[0].value <= threshold=38.84098434448242
node_2: feature_name=DPYD	feature_id[13].value <= threshold=104.0746955871582
node_3: feature_name=SNX29P2	feature_id[1].value <= threshold=659.4131164550781
node_4: feature_name=ZBTB16	feature_id[9].value <= threshold=342.59095764160156
node_5: feature_name=MAST4	feature_id[22].value > threshold=466.6412811279297
node_45: feature_name=MECOM	feature_id[7].value <= threshold=895.0965881347656
Class: HF_HLHS
Rules_57	passed counts:38
node_0: feature_name=EMCN	feature_id[4].value > threshold=415.00950622558594
node_858: feature_name=FKBP5	feature_id[5].value <= threshold=622.923828125
node_859: feature_name=TACC1	feature_id[2].value <= threshold=2286.759765625
node_860: feature_name=INSR	feature_id[27].value > threshold=998.7546081542969
node_922: feature_name=DOCK4	feature_id[97].value > threshold=1449.4146728515625
Class: DCM
Rules_58	passed counts:37
node_0: feature_name=EMCN	feature_id[4].value <= threshold=415.00950622558594
node_1: feature_name=XIST	feature_id[0].value <= threshold=38.84098434448242
node_2: feature_name=DPYD	feature_id[13].value > threshold=104.0746955871582
node_402: feature_name=NKTR	feature_id[31].value > threshold=358.51934814453125
node_616: feature_name=COL25A1	feature_id[6].value <= threshold=572.0005798339844
node_617: feature_name=MALAT1	feature_id[8].value > threshold=16829.2138671875
node_619: feature_name=AP001597.1	feature_id[98].value <= threshold=363.5708465576172
node_620: feature_name=ST6GALNAC3	feature_id[11].value > threshold=1266.16748046875
node_626: feature_name=ADAMTS9-AS2	feature_id[54].value <= threshold=560.7477722167969
node_627: feature_name=SYNE1	feature_id[3].value <= threshold=1514.6260375976562
node_628: feature_name=COL25A1	feature_id[6].value <= threshold=368.3241424560547
node_629: feature_name=TCF4	feature_id[191].value > threshold=210.27210998535156
node_633: feature_name=GALNT18	feature_id[28].value > threshold=388.1988220214844
node_641: feature_name=TTN	feature_id[41].value <= threshold=83263.09375
node_642: feature_name=EXOC6B	feature_id[156].value <= threshold=849.488525390625
node_643: feature_name=XPR1	feature_id[58].value <= threshold=681.3282165527344
node_644: feature_name=MECOM	feature_id[7].value > threshold=457.07286071777344
node_646: feature_name=LIFR	feature_id[26].value <= threshold=1114.8274536132812
node_647: feature_name=SMIM12	feature_id[164].value <= threshold=418.93226623535156
node_648: feature_name=FYN	feature_id[62].value > threshold=44.50774383544922
node_668: feature_name=NETO1	feature_id[36].value <= threshold=594.16650390625
node_669: feature_name=ADAMTS9-AS2	feature_id[54].value <= threshold=437.78070068359375
node_670: feature_name=LTBP1	feature_id[39].value <= threshold=402.4278564453125
node_671: feature_name=ID1	feature_id[44].value <= threshold=1236.3092041015625
node_672: feature_name=MAST4	feature_id[22].value > threshold=2173.831298828125
node_674: feature_name=MAP4	feature_id[140].value > threshold=766.2785339355469
Class: DCM
Rules_59	passed counts:34
node_0: feature_name=EMCN	feature_id[4].value > threshold=415.00950622558594
node_858: feature_name=FKBP5	feature_id[5].value > threshold=622.923828125
node_942: feature_name=MALAT1	feature_id[8].value > threshold=16467.19970703125
node_952: feature_name=XIST	feature_id[0].value <= threshold=105.8425064086914
node_953: feature_name=APBB2	feature_id[89].value > threshold=621.7296447753906
node_1013: feature_name=CYYR1	feature_id[182].value > threshold=578.2919006347656
node_1045: feature_name=LINGO1	feature_id[46].value > threshold=356.5526428222656
node_1065: feature_name=ACTC1	feature_id[163].value <= threshold=740.5236511230469
node_1066: feature_name=TIMP3	feature_id[67].value > threshold=192.15988159179688
Class: TOF
Rules_60	passed counts:33
node_0: feature_name=EMCN	feature_id[4].value <= threshold=415.00950622558594
node_1: feature_name=XIST	feature_id[0].value > threshold=38.84098434448242
node_755: feature_name=NFIB	feature_id[59].value <= threshold=852.0609130859375
node_756: feature_name=SNX29P2	feature_id[1].value <= threshold=1244.0205078125
node_757: feature_name=FOXN3	feature_id[20].value > threshold=676.71142578125
node_801: feature_name=ZBTB16	feature_id[9].value > threshold=363.0868225097656
node_803: feature_name=RIN2	feature_id[146].value > threshold=292.2932891845703
Class: TOF
Rules_61	passed counts:32
node_0: feature_name=EMCN	feature_id[4].value > threshold=415.00950622558594
node_858: feature_name=FKBP5	feature_id[5].value <= threshold=622.923828125
node_859: feature_name=TACC1	feature_id[2].value <= threshold=2286.759765625
node_860: feature_name=INSR	feature_id[27].value <= threshold=998.7546081542969
node_861: feature_name=CPAMD8	feature_id[101].value <= threshold=622.7296142578125
node_862: feature_name=COL25A1	feature_id[6].value <= threshold=406.39149475097656
node_863: feature_name=FOXN3	feature_id[20].value > threshold=251.28787994384766
node_881: feature_name=KALRN	feature_id[94].value <= threshold=1738.5288696289062
node_882: feature_name=LDB2	feature_id[23].value <= threshold=8274.16552734375
node_883: feature_name=DOCK9	feature_id[151].value <= threshold=3126.6685791015625
node_884: feature_name=NPPA	feature_id[158].value <= threshold=502.80799865722656
node_885: feature_name=ST6GALNAC3	feature_id[11].value <= threshold=2096.2564697265625
node_886: feature_name=CPAMD8	feature_id[101].value <= threshold=422.698974609375
node_887: feature_name=TPO	feature_id[112].value > threshold=1891.4019775390625
node_889: feature_name=EMCN	feature_id[4].value > threshold=631.4023284912109
Class: Donor
Rules_62	passed counts:32
node_0: feature_name=EMCN	feature_id[4].value <= threshold=415.00950622558594
node_1: feature_name=XIST	feature_id[0].value <= threshold=38.84098434448242
node_2: feature_name=DPYD	feature_id[13].value > threshold=104.0746955871582
node_402: feature_name=NKTR	feature_id[31].value > threshold=358.51934814453125
node_616: feature_name=COL25A1	feature_id[6].value <= threshold=572.0005798339844
node_617: feature_name=MALAT1	feature_id[8].value <= threshold=16829.2138671875
Class: Neo_HLHS
Rules_63	passed counts:32
node_0: feature_name=EMCN	feature_id[4].value <= threshold=415.00950622558594
node_1: feature_name=XIST	feature_id[0].value <= threshold=38.84098434448242
node_2: feature_name=DPYD	feature_id[13].value <= threshold=104.0746955871582
node_3: feature_name=SNX29P2	feature_id[1].value > threshold=659.4131164550781
node_119: feature_name=EMP1	feature_id[15].value > threshold=436.5382537841797
node_343: feature_name=MALAT1	feature_id[8].value > threshold=87072.7578125
node_345: feature_name=C10orf11	feature_id[14].value <= threshold=486.1453399658203
node_346: feature_name=DOCK4	feature_id[97].value <= threshold=242.7959213256836
node_347: feature_name=JMJD1C	feature_id[55].value <= threshold=905.9523315429688
node_348: feature_name=GRB10	feature_id[16].value > threshold=191.469482421875
Class: DCM
Rules_64	passed counts:32
node_0: feature_name=EMCN	feature_id[4].value <= threshold=415.00950622558594
node_1: feature_name=XIST	feature_id[0].value <= threshold=38.84098434448242
node_2: feature_name=DPYD	feature_id[13].value <= threshold=104.0746955871582
node_3: feature_name=SNX29P2	feature_id[1].value > threshold=659.4131164550781
node_119: feature_name=EMP1	feature_id[15].value <= threshold=436.5382537841797
node_120: feature_name=ST6GALNAC3	feature_id[11].value > threshold=1121.8313598632812
node_142: feature_name=LIMCH1	feature_id[10].value <= threshold=466.79908752441406
node_143: feature_name=FRMD4A	feature_id[21].value <= threshold=695.4244995117188
node_144: feature_name=TBCD	feature_id[143].value <= threshold=805.5319213867188
node_145: feature_name=WWTR1	feature_id[12].value > threshold=212.66363525390625
node_155: feature_name=PTK2	feature_id[129].value <= threshold=1003.5801696777344
node_156: feature_name=WWTR1	feature_id[12].value <= threshold=402.6575469970703
node_157: feature_name=SNX29P2	feature_id[1].value <= threshold=829.8771057128906
node_158: feature_name=PDE4D	feature_id[37].value <= threshold=367.8794403076172
node_159: feature_name=KALRN	feature_id[94].value <= threshold=613.8905639648438
node_160: feature_name=LDB2	feature_id[23].value > threshold=698.8686218261719
Class: HF_HLHS
Rules_65	passed counts:31
node_0: feature_name=EMCN	feature_id[4].value > threshold=415.00950622558594
node_858: feature_name=FKBP5	feature_id[5].value <= threshold=622.923828125
node_859: feature_name=TACC1	feature_id[2].value <= threshold=2286.759765625
node_860: feature_name=INSR	feature_id[27].value <= threshold=998.7546081542969
node_861: feature_name=CPAMD8	feature_id[101].value > threshold=622.7296142578125
node_915: feature_name=SNX29P2	feature_id[1].value <= threshold=1118.8942260742188
node_916: feature_name=INSR	feature_id[27].value > threshold=188.602294921875
Class: DCM
Rules_66	passed counts:28
node_0: feature_name=EMCN	feature_id[4].value <= threshold=415.00950622558594
node_1: feature_name=XIST	feature_id[0].value <= threshold=38.84098434448242
node_2: feature_name=DPYD	feature_id[13].value > threshold=104.0746955871582
node_402: feature_name=NKTR	feature_id[31].value > threshold=358.51934814453125
node_616: feature_name=COL25A1	feature_id[6].value <= threshold=572.0005798339844
node_617: feature_name=MALAT1	feature_id[8].value > threshold=16829.2138671875
node_619: feature_name=AP001597.1	feature_id[98].value <= threshold=363.5708465576172
node_620: feature_name=ST6GALNAC3	feature_id[11].value > threshold=1266.16748046875
node_626: feature_name=ADAMTS9-AS2	feature_id[54].value <= threshold=560.7477722167969
node_627: feature_name=SYNE1	feature_id[3].value <= threshold=1514.6260375976562
node_628: feature_name=COL25A1	feature_id[6].value <= threshold=368.3241424560547
node_629: feature_name=TCF4	feature_id[191].value > threshold=210.27210998535156
node_633: feature_name=GALNT18	feature_id[28].value > threshold=388.1988220214844
node_641: feature_name=TTN	feature_id[41].value <= threshold=83263.09375
node_642: feature_name=EXOC6B	feature_id[156].value <= threshold=849.488525390625
node_643: feature_name=XPR1	feature_id[58].value <= threshold=681.3282165527344
node_644: feature_name=MECOM	feature_id[7].value > threshold=457.07286071777344
node_646: feature_name=LIFR	feature_id[26].value <= threshold=1114.8274536132812
node_647: feature_name=SMIM12	feature_id[164].value <= threshold=418.93226623535156
node_648: feature_name=FYN	feature_id[62].value > threshold=44.50774383544922
node_668: feature_name=NETO1	feature_id[36].value <= threshold=594.16650390625
node_669: feature_name=ADAMTS9-AS2	feature_id[54].value <= threshold=437.78070068359375
node_670: feature_name=LTBP1	feature_id[39].value <= threshold=402.4278564453125
node_671: feature_name=ID1	feature_id[44].value > threshold=1236.3092041015625
node_677: feature_name=PTK2	feature_id[129].value > threshold=528.4945678710938
Class: DCM
Rules_67	passed counts:28
node_0: feature_name=EMCN	feature_id[4].value <= threshold=415.00950622558594
node_1: feature_name=XIST	feature_id[0].value <= threshold=38.84098434448242
node_2: feature_name=DPYD	feature_id[13].value <= threshold=104.0746955871582
node_3: feature_name=SNX29P2	feature_id[1].value > threshold=659.4131164550781
node_119: feature_name=EMP1	feature_id[15].value <= threshold=436.5382537841797
node_120: feature_name=ST6GALNAC3	feature_id[11].value > threshold=1121.8313598632812
node_142: feature_name=LIMCH1	feature_id[10].value > threshold=466.79908752441406
node_298: feature_name=COL25A1	feature_id[6].value > threshold=441.5224304199219
node_338: feature_name=HECW2	feature_id[193].value <= threshold=505.78501892089844
Class: HF_HLHS
Rules_68	passed counts:28
node_0: feature_name=EMCN	feature_id[4].value <= threshold=415.00950622558594
node_1: feature_name=XIST	feature_id[0].value <= threshold=38.84098434448242
node_2: feature_name=DPYD	feature_id[13].value <= threshold=104.0746955871582
node_3: feature_name=SNX29P2	feature_id[1].value > threshold=659.4131164550781
node_119: feature_name=EMP1	feature_id[15].value <= threshold=436.5382537841797
node_120: feature_name=ST6GALNAC3	feature_id[11].value > threshold=1121.8313598632812
node_142: feature_name=LIMCH1	feature_id[10].value <= threshold=466.79908752441406
node_143: feature_name=FRMD4A	feature_id[21].value <= threshold=695.4244995117188
node_144: feature_name=TBCD	feature_id[143].value <= threshold=805.5319213867188
node_145: feature_name=WWTR1	feature_id[12].value > threshold=212.66363525390625
node_155: feature_name=PTK2	feature_id[129].value <= threshold=1003.5801696777344
node_156: feature_name=WWTR1	feature_id[12].value > threshold=402.6575469970703
node_214: feature_name=ZHX3	feature_id[125].value <= threshold=529.72265625
node_215: feature_name=NPPB	feature_id[116].value <= threshold=242.58204650878906
node_216: feature_name=CREB5	feature_id[52].value <= threshold=430.9419250488281
node_217: feature_name=NPPA	feature_id[158].value <= threshold=275.6954650878906
node_218: feature_name=PDE4D	feature_id[37].value <= threshold=1370.1764526367188
node_219: feature_name=FLT1	feature_id[47].value <= threshold=5409.621826171875
node_220: feature_name=EGFL7	feature_id[76].value <= threshold=1522.65283203125
node_221: feature_name=ATP8B1	feature_id[99].value <= threshold=563.2615661621094
node_222: feature_name=SMAD6	feature_id[19].value <= threshold=2269.236328125
node_223: feature_name=SNX29P2	feature_id[1].value > threshold=666.2965698242188
node_229: feature_name=EGFL7	feature_id[76].value <= threshold=1225.8036499023438
node_230: feature_name=LDB2	feature_id[23].value > threshold=1003.5123596191406
node_240: feature_name=EGFL7	feature_id[76].value <= threshold=300.4817352294922
node_241: feature_name=DCLK1	feature_id[68].value <= threshold=276.6217803955078
Class: HF_HLHS
Rules_69	passed counts:27
node_0: feature_name=EMCN	feature_id[4].value <= threshold=415.00950622558594
node_1: feature_name=XIST	feature_id[0].value <= threshold=38.84098434448242
node_2: feature_name=DPYD	feature_id[13].value > threshold=104.0746955871582
node_402: feature_name=NKTR	feature_id[31].value > threshold=358.51934814453125
node_616: feature_name=COL25A1	feature_id[6].value <= threshold=572.0005798339844
node_617: feature_name=MALAT1	feature_id[8].value > threshold=16829.2138671875
node_619: feature_name=AP001597.1	feature_id[98].value > threshold=363.5708465576172
node_731: feature_name=EGFL7	feature_id[76].value > threshold=1115.6658325195312
Class: DCM
Rules_70	passed counts:27
node_0: feature_name=EMCN	feature_id[4].value <= threshold=415.00950622558594
node_1: feature_name=XIST	feature_id[0].value <= threshold=38.84098434448242
node_2: feature_name=DPYD	feature_id[13].value <= threshold=104.0746955871582
node_3: feature_name=SNX29P2	feature_id[1].value > threshold=659.4131164550781
node_119: feature_name=EMP1	feature_id[15].value <= threshold=436.5382537841797
node_120: feature_name=ST6GALNAC3	feature_id[11].value > threshold=1121.8313598632812
node_142: feature_name=LIMCH1	feature_id[10].value <= threshold=466.79908752441406
node_143: feature_name=FRMD4A	feature_id[21].value > threshold=695.4244995117188
node_285: feature_name=EGFL7	feature_id[76].value <= threshold=621.2853698730469
node_286: feature_name=ADAMTS9	feature_id[56].value <= threshold=658.3330993652344
Class: TOF
Rules_71	passed counts:26
node_0: feature_name=EMCN	feature_id[4].value > threshold=415.00950622558594
node_858: feature_name=FKBP5	feature_id[5].value <= threshold=622.923828125
node_859: feature_name=TACC1	feature_id[2].value > threshold=2286.759765625
node_927: feature_name=DACH1	feature_id[25].value > threshold=674.2399597167969
Class: Donor
Rules_72	passed counts:26
node_0: feature_name=EMCN	feature_id[4].value > threshold=415.00950622558594
node_858: feature_name=FKBP5	feature_id[5].value <= threshold=622.923828125
node_859: feature_name=TACC1	feature_id[2].value <= threshold=2286.759765625
node_860: feature_name=INSR	feature_id[27].value <= threshold=998.7546081542969
node_861: feature_name=CPAMD8	feature_id[101].value <= threshold=622.7296142578125
node_862: feature_name=COL25A1	feature_id[6].value <= threshold=406.39149475097656
node_863: feature_name=FOXN3	feature_id[20].value <= threshold=251.28787994384766
node_864: feature_name=TACC1	feature_id[2].value > threshold=1354.1470947265625
node_876: feature_name=SNX29P2	feature_id[1].value > threshold=824.1288146972656
node_878: feature_name=MECOM	feature_id[7].value <= threshold=1804.9638061523438
Class: HF_HLHS
Rules_73	passed counts:26
node_0: feature_name=EMCN	feature_id[4].value <= threshold=415.00950622558594
node_1: feature_name=XIST	feature_id[0].value > threshold=38.84098434448242
node_755: feature_name=NFIB	feature_id[59].value > threshold=852.0609130859375
node_821: feature_name=PDE4D	feature_id[37].value > threshold=1093.7862548828125
node_853: feature_name=TACC1	feature_id[2].value <= threshold=1961.7463989257812
Class: Donor
Rules_74	passed counts:26
node_0: feature_name=EMCN	feature_id[4].value <= threshold=415.00950622558594
node_1: feature_name=XIST	feature_id[0].value <= threshold=38.84098434448242
node_2: feature_name=DPYD	feature_id[13].value > threshold=104.0746955871582
node_402: feature_name=NKTR	feature_id[31].value <= threshold=358.51934814453125
node_403: feature_name=COL25A1	feature_id[6].value <= threshold=354.6728210449219
node_404: feature_name=SYNE1	feature_id[3].value <= threshold=730.0158996582031
node_405: feature_name=CDK14	feature_id[32].value <= threshold=270.59942626953125
node_406: feature_name=C9orf3	feature_id[174].value <= threshold=368.9609069824219
node_407: feature_name=RAPGEF1	feature_id[34].value <= threshold=512.2298736572266
node_408: feature_name=PTPRM	feature_id[83].value <= threshold=3390.3094482421875
node_409: feature_name=SNX29P2	feature_id[1].value <= threshold=662.0914306640625
node_410: feature_name=ZBTB16	feature_id[9].value <= threshold=348.1308135986328
node_411: feature_name=SYNE1	feature_id[3].value <= threshold=388.7632598876953
Class: HCM
Rules_75	passed counts:26
node_0: feature_name=EMCN	feature_id[4].value <= threshold=415.00950622558594
node_1: feature_name=XIST	feature_id[0].value <= threshold=38.84098434448242
node_2: feature_name=DPYD	feature_id[13].value <= threshold=104.0746955871582
node_3: feature_name=SNX29P2	feature_id[1].value > threshold=659.4131164550781
node_119: feature_name=EMP1	feature_id[15].value <= threshold=436.5382537841797
node_120: feature_name=ST6GALNAC3	feature_id[11].value > threshold=1121.8313598632812
node_142: feature_name=LIMCH1	feature_id[10].value > threshold=466.79908752441406
node_298: feature_name=COL25A1	feature_id[6].value <= threshold=441.5224304199219
node_299: feature_name=LIFR	feature_id[26].value > threshold=344.650146484375
node_329: feature_name=MBNL1	feature_id[73].value <= threshold=1099.46826171875
node_330: feature_name=LIMCH1	feature_id[10].value > threshold=595.336181640625
node_334: feature_name=SMIM12	feature_id[164].value <= threshold=399.8463897705078
Class: TOF
Rules_76	passed counts:25
node_0: feature_name=EMCN	feature_id[4].value <= threshold=415.00950622558594
node_1: feature_name=XIST	feature_id[0].value <= threshold=38.84098434448242
node_2: feature_name=DPYD	feature_id[13].value <= threshold=104.0746955871582
node_3: feature_name=SNX29P2	feature_id[1].value > threshold=659.4131164550781
node_119: feature_name=EMP1	feature_id[15].value <= threshold=436.5382537841797
node_120: feature_name=ST6GALNAC3	feature_id[11].value > threshold=1121.8313598632812
node_142: feature_name=LIMCH1	feature_id[10].value <= threshold=466.79908752441406
node_143: feature_name=FRMD4A	feature_id[21].value <= threshold=695.4244995117188
node_144: feature_name=TBCD	feature_id[143].value > threshold=805.5319213867188
node_280: feature_name=F8	feature_id[40].value <= threshold=966.2709655761719
Class: DCM
Rules_77	passed counts:24
node_0: feature_name=EMCN	feature_id[4].value > threshold=415.00950622558594
node_858: feature_name=FKBP5	feature_id[5].value <= threshold=622.923828125
node_859: feature_name=TACC1	feature_id[2].value <= threshold=2286.759765625
node_860: feature_name=INSR	feature_id[27].value <= threshold=998.7546081542969
node_861: feature_name=CPAMD8	feature_id[101].value <= threshold=622.7296142578125
node_862: feature_name=COL25A1	feature_id[6].value > threshold=406.39149475097656
node_910: feature_name=PLCB1	feature_id[157].value <= threshold=1292.0869750976562
Class: HF_HLHS
Rules_78	passed counts:23
node_0: feature_name=EMCN	feature_id[4].value > threshold=415.00950622558594
node_858: feature_name=FKBP5	feature_id[5].value <= threshold=622.923828125
node_859: feature_name=TACC1	feature_id[2].value <= threshold=2286.759765625
node_860: feature_name=INSR	feature_id[27].value <= threshold=998.7546081542969
node_861: feature_name=CPAMD8	feature_id[101].value > threshold=622.7296142578125
node_915: feature_name=SNX29P2	feature_id[1].value > threshold=1118.8942260742188
node_919: feature_name=ST6GALNAC3	feature_id[11].value <= threshold=2641.4656982421875
Class: Donor
Rules_79	passed counts:23
node_0: feature_name=EMCN	feature_id[4].value > threshold=415.00950622558594
node_858: feature_name=FKBP5	feature_id[5].value <= threshold=622.923828125
node_859: feature_name=TACC1	feature_id[2].value <= threshold=2286.759765625
node_860: feature_name=INSR	feature_id[27].value <= threshold=998.7546081542969
node_861: feature_name=CPAMD8	feature_id[101].value <= threshold=622.7296142578125
node_862: feature_name=COL25A1	feature_id[6].value > threshold=406.39149475097656
node_910: feature_name=PLCB1	feature_id[157].value > threshold=1292.0869750976562
node_912: feature_name=PTPRM	feature_id[83].value > threshold=2539.674560546875
Class: Donor
Rules_80	passed counts:23
node_0: feature_name=EMCN	feature_id[4].value <= threshold=415.00950622558594
node_1: feature_name=XIST	feature_id[0].value <= threshold=38.84098434448242
node_2: feature_name=DPYD	feature_id[13].value <= threshold=104.0746955871582
node_3: feature_name=SNX29P2	feature_id[1].value > threshold=659.4131164550781
node_119: feature_name=EMP1	feature_id[15].value <= threshold=436.5382537841797
node_120: feature_name=ST6GALNAC3	feature_id[11].value <= threshold=1121.8313598632812
node_121: feature_name=FKBP5	feature_id[5].value > threshold=450.3572540283203
node_135: feature_name=EXT1	feature_id[29].value <= threshold=422.81092834472656
Class: HF_HLHS
Rules_81	passed counts:22
node_0: feature_name=EMCN	feature_id[4].value > threshold=415.00950622558594
node_858: feature_name=FKBP5	feature_id[5].value > threshold=622.923828125
node_942: feature_name=MALAT1	feature_id[8].value > threshold=16467.19970703125
node_952: feature_name=XIST	feature_id[0].value <= threshold=105.8425064086914
node_953: feature_name=APBB2	feature_id[89].value > threshold=621.7296447753906
node_1013: feature_name=CYYR1	feature_id[182].value > threshold=578.2919006347656
node_1045: feature_name=LINGO1	feature_id[46].value <= threshold=356.5526428222656
node_1046: feature_name=FRMD4A	feature_id[21].value > threshold=635.5092468261719
node_1056: feature_name=PPAP2A	feature_id[141].value <= threshold=662.8837585449219
Class: Donor
Rules_82	passed counts:22
node_0: feature_name=EMCN	feature_id[4].value > threshold=415.00950622558594
node_858: feature_name=FKBP5	feature_id[5].value <= threshold=622.923828125
node_859: feature_name=TACC1	feature_id[2].value > threshold=2286.759765625
node_927: feature_name=DACH1	feature_id[25].value <= threshold=674.2399597167969
node_928: feature_name=ZBTB16	feature_id[9].value > threshold=1604.8411865234375
Class: TOF
Rules_83	passed counts:22
node_0: feature_name=EMCN	feature_id[4].value <= threshold=415.00950622558594
node_1: feature_name=XIST	feature_id[0].value <= threshold=38.84098434448242
node_2: feature_name=DPYD	feature_id[13].value > threshold=104.0746955871582
node_402: feature_name=NKTR	feature_id[31].value <= threshold=358.51934814453125
node_403: feature_name=COL25A1	feature_id[6].value <= threshold=354.6728210449219
node_404: feature_name=SYNE1	feature_id[3].value <= threshold=730.0158996582031
node_405: feature_name=CDK14	feature_id[32].value <= threshold=270.59942626953125
node_406: feature_name=C9orf3	feature_id[174].value <= threshold=368.9609069824219
node_407: feature_name=RAPGEF1	feature_id[34].value > threshold=512.2298736572266
node_447: feature_name=PLXDC2	feature_id[100].value > threshold=249.38624572753906
node_453: feature_name=ENG	feature_id[124].value > threshold=1049.5933837890625
node_489: feature_name=PTPRM	feature_id[83].value > threshold=3491.2176513671875
Class: DCM
Rules_84	passed counts:21
node_0: feature_name=EMCN	feature_id[4].value <= threshold=415.00950622558594
node_1: feature_name=XIST	feature_id[0].value <= threshold=38.84098434448242
node_2: feature_name=DPYD	feature_id[13].value > threshold=104.0746955871582
node_402: feature_name=NKTR	feature_id[31].value > threshold=358.51934814453125
node_616: feature_name=COL25A1	feature_id[6].value <= threshold=572.0005798339844
node_617: feature_name=MALAT1	feature_id[8].value > threshold=16829.2138671875
node_619: feature_name=AP001597.1	feature_id[98].value <= threshold=363.5708465576172
node_620: feature_name=ST6GALNAC3	feature_id[11].value > threshold=1266.16748046875
node_626: feature_name=ADAMTS9-AS2	feature_id[54].value <= threshold=560.7477722167969
node_627: feature_name=SYNE1	feature_id[3].value <= threshold=1514.6260375976562
node_628: feature_name=COL25A1	feature_id[6].value > threshold=368.3241424560547
node_702: feature_name=KALRN	feature_id[94].value <= threshold=626.2395935058594
node_703: feature_name=FKBP5	feature_id[5].value <= threshold=589.4635314941406
node_704: feature_name=SPTBN1	feature_id[189].value <= threshold=1157.8040161132812
Class: DCM
Rules_85	passed counts:21
node_0: feature_name=EMCN	feature_id[4].value <= threshold=415.00950622558594
node_1: feature_name=XIST	feature_id[0].value <= threshold=38.84098434448242
node_2: feature_name=DPYD	feature_id[13].value > threshold=104.0746955871582
node_402: feature_name=NKTR	feature_id[31].value <= threshold=358.51934814453125
node_403: feature_name=COL25A1	feature_id[6].value <= threshold=354.6728210449219
node_404: feature_name=SYNE1	feature_id[3].value <= threshold=730.0158996582031
node_405: feature_name=CDK14	feature_id[32].value > threshold=270.59942626953125
node_501: feature_name=LIMCH1	feature_id[10].value <= threshold=429.2314453125
node_502: feature_name=TACC1	feature_id[2].value <= threshold=1912.4403076171875
node_503: feature_name=ZBTB16	feature_id[9].value <= threshold=484.2503356933594
node_504: feature_name=ATP8B1	feature_id[99].value <= threshold=391.04681396484375
node_505: feature_name=FIP1L1	feature_id[91].value <= threshold=336.8468933105469
node_506: feature_name=MECOM	feature_id[7].value <= threshold=1493.68408203125
Class: HCM
Rules_86	passed counts:20
node_0: feature_name=EMCN	feature_id[4].value <= threshold=415.00950622558594
node_1: feature_name=XIST	feature_id[0].value <= threshold=38.84098434448242
node_2: feature_name=DPYD	feature_id[13].value > threshold=104.0746955871582
node_402: feature_name=NKTR	feature_id[31].value <= threshold=358.51934814453125
node_403: feature_name=COL25A1	feature_id[6].value > threshold=354.6728210449219
node_599: feature_name=TBCD	feature_id[143].value > threshold=954.3592529296875
Class: DCM
Rules_87	passed counts:20
node_0: feature_name=EMCN	feature_id[4].value <= threshold=415.00950622558594
node_1: feature_name=XIST	feature_id[0].value <= threshold=38.84098434448242
node_2: feature_name=DPYD	feature_id[13].value <= threshold=104.0746955871582
node_3: feature_name=SNX29P2	feature_id[1].value > threshold=659.4131164550781
node_119: feature_name=EMP1	feature_id[15].value <= threshold=436.5382537841797
node_120: feature_name=ST6GALNAC3	feature_id[11].value > threshold=1121.8313598632812
node_142: feature_name=LIMCH1	feature_id[10].value > threshold=466.79908752441406
node_298: feature_name=COL25A1	feature_id[6].value <= threshold=441.5224304199219
node_299: feature_name=LIFR	feature_id[26].value <= threshold=344.650146484375
node_300: feature_name=TMTC1	feature_id[48].value <= threshold=499.26011657714844
node_301: feature_name=EVA1C	feature_id[187].value <= threshold=667.6246643066406
Class: HCM
Rules_88	passed counts:19
node_0: feature_name=EMCN	feature_id[4].value <= threshold=415.00950622558594
node_1: feature_name=XIST	feature_id[0].value <= threshold=38.84098434448242
node_2: feature_name=DPYD	feature_id[13].value <= threshold=104.0746955871582
node_3: feature_name=SNX29P2	feature_id[1].value > threshold=659.4131164550781
node_119: feature_name=EMP1	feature_id[15].value <= threshold=436.5382537841797
node_120: feature_name=ST6GALNAC3	feature_id[11].value > threshold=1121.8313598632812
node_142: feature_name=LIMCH1	feature_id[10].value <= threshold=466.79908752441406
node_143: feature_name=FRMD4A	feature_id[21].value <= threshold=695.4244995117188
node_144: feature_name=TBCD	feature_id[143].value <= threshold=805.5319213867188
node_145: feature_name=WWTR1	feature_id[12].value > threshold=212.66363525390625
node_155: feature_name=PTK2	feature_id[129].value <= threshold=1003.5801696777344
node_156: feature_name=WWTR1	feature_id[12].value <= threshold=402.6575469970703
node_157: feature_name=SNX29P2	feature_id[1].value <= threshold=829.8771057128906
node_158: feature_name=PDE4D	feature_id[37].value > threshold=367.8794403076172
node_166: feature_name=TIMP3	feature_id[67].value > threshold=736.8725891113281
node_168: feature_name=WWC2	feature_id[184].value <= threshold=287.7278137207031
Class: DCM
Rules_89	passed counts:18
node_0: feature_name=EMCN	feature_id[4].value > threshold=415.00950622558594
node_858: feature_name=FKBP5	feature_id[5].value > threshold=622.923828125
node_942: feature_name=MALAT1	feature_id[8].value > threshold=16467.19970703125
node_952: feature_name=XIST	feature_id[0].value > threshold=105.8425064086914
node_1070: feature_name=TACC1	feature_id[2].value <= threshold=1508.3182373046875
node_1071: feature_name=PTK2	feature_id[129].value > threshold=531.5084991455078
Class: Donor
Rules_90	passed counts:18
node_0: feature_name=EMCN	feature_id[4].value <= threshold=415.00950622558594
node_1: feature_name=XIST	feature_id[0].value <= threshold=38.84098434448242
node_2: feature_name=DPYD	feature_id[13].value > threshold=104.0746955871582
node_402: feature_name=NKTR	feature_id[31].value <= threshold=358.51934814453125
node_403: feature_name=COL25A1	feature_id[6].value <= threshold=354.6728210449219
node_404: feature_name=SYNE1	feature_id[3].value <= threshold=730.0158996582031
node_405: feature_name=CDK14	feature_id[32].value > threshold=270.59942626953125
node_501: feature_name=LIMCH1	feature_id[10].value <= threshold=429.2314453125
node_502: feature_name=TACC1	feature_id[2].value <= threshold=1912.4403076171875
node_503: feature_name=ZBTB16	feature_id[9].value <= threshold=484.2503356933594
node_504: feature_name=ATP8B1	feature_id[99].value > threshold=391.04681396484375
Class: Donor
Rules_91	passed counts:17
node_0: feature_name=EMCN	feature_id[4].value <= threshold=415.00950622558594
node_1: feature_name=XIST	feature_id[0].value <= threshold=38.84098434448242
node_2: feature_name=DPYD	feature_id[13].value <= threshold=104.0746955871582
node_3: feature_name=SNX29P2	feature_id[1].value <= threshold=659.4131164550781
node_4: feature_name=ZBTB16	feature_id[9].value <= threshold=342.59095764160156
node_5: feature_name=MAST4	feature_id[22].value <= threshold=466.6412811279297
node_6: feature_name=CDK14	feature_id[32].value <= threshold=166.68128204345703
node_7: feature_name=SYNE1	feature_id[3].value <= threshold=727.9672546386719
node_8: feature_name=MECOM	feature_id[7].value <= threshold=537.4680786132812
node_9: feature_name=COL25A1	feature_id[6].value <= threshold=245.81936645507812
node_10: feature_name=FCHSD2	feature_id[92].value > threshold=215.62051391601562
Class: HCM
Rules_92	passed counts:16
node_0: feature_name=EMCN	feature_id[4].value > threshold=415.00950622558594
node_858: feature_name=FKBP5	feature_id[5].value > threshold=622.923828125
node_942: feature_name=MALAT1	feature_id[8].value > threshold=16467.19970703125
node_952: feature_name=XIST	feature_id[0].value <= threshold=105.8425064086914
node_953: feature_name=APBB2	feature_id[89].value <= threshold=621.7296447753906
node_954: feature_name=EMP1	feature_id[15].value > threshold=283.0657196044922
node_982: feature_name=DPYD	feature_id[13].value <= threshold=188.27111053466797
node_983: feature_name=MALAT1	feature_id[8].value > threshold=259942.8046875
node_989: feature_name=STAG1	feature_id[155].value <= threshold=375.20106506347656
node_990: feature_name=NCOA3	feature_id[64].value > threshold=366.086669921875
node_994: feature_name=COL4A2	feature_id[109].value <= threshold=325.7098693847656
Class: DCM
Rules_93	passed counts:16
node_0: feature_name=EMCN	feature_id[4].value <= threshold=415.00950622558594
node_1: feature_name=XIST	feature_id[0].value <= threshold=38.84098434448242
node_2: feature_name=DPYD	feature_id[13].value > threshold=104.0746955871582
node_402: feature_name=NKTR	feature_id[31].value <= threshold=358.51934814453125
node_403: feature_name=COL25A1	feature_id[6].value <= threshold=354.6728210449219
node_404: feature_name=SYNE1	feature_id[3].value > threshold=730.0158996582031
node_570: feature_name=INSR	feature_id[27].value > threshold=245.73934173583984
node_586: feature_name=LIMCH1	feature_id[10].value > threshold=485.9962615966797
node_594: feature_name=HECW2	feature_id[193].value <= threshold=459.6521759033203
Class: DCM
Rules_94	passed counts:15
node_0: feature_name=EMCN	feature_id[4].value <= threshold=415.00950622558594
node_1: feature_name=XIST	feature_id[0].value <= threshold=38.84098434448242
node_2: feature_name=DPYD	feature_id[13].value <= threshold=104.0746955871582
node_3: feature_name=SNX29P2	feature_id[1].value <= threshold=659.4131164550781
node_4: feature_name=ZBTB16	feature_id[9].value > threshold=342.59095764160156
node_54: feature_name=TACC1	feature_id[2].value > threshold=2267.038818359375
node_98: feature_name=CREB5	feature_id[52].value > threshold=263.2272033691406
node_110: feature_name=LNX1	feature_id[118].value <= threshold=205.57769012451172
node_111: feature_name=MAST2	feature_id[119].value <= threshold=433.7515869140625
Class: HCM
Rules_95	passed counts:14
node_0: feature_name=EMCN	feature_id[4].value > threshold=415.00950622558594
node_858: feature_name=FKBP5	feature_id[5].value > threshold=622.923828125
node_942: feature_name=MALAT1	feature_id[8].value > threshold=16467.19970703125
node_952: feature_name=XIST	feature_id[0].value <= threshold=105.8425064086914
node_953: feature_name=APBB2	feature_id[89].value > threshold=621.7296447753906
node_1013: feature_name=CYYR1	feature_id[182].value <= threshold=578.2919006347656
node_1014: feature_name=SYNE1	feature_id[3].value <= threshold=1276.4853515625
node_1015: feature_name=MGAT4A	feature_id[192].value <= threshold=161.15565490722656
node_1016: feature_name=FBXL7	feature_id[88].value > threshold=555.0968322753906
node_1022: feature_name=EGFL7	feature_id[76].value > threshold=388.63584899902344
Class: DCM
Rules_96	passed counts:14
node_0: feature_name=EMCN	feature_id[4].value > threshold=415.00950622558594
node_858: feature_name=FKBP5	feature_id[5].value > threshold=622.923828125
node_942: feature_name=MALAT1	feature_id[8].value > threshold=16467.19970703125
node_952: feature_name=XIST	feature_id[0].value <= threshold=105.8425064086914
node_953: feature_name=APBB2	feature_id[89].value <= threshold=621.7296447753906
node_954: feature_name=EMP1	feature_id[15].value > threshold=283.0657196044922
node_982: feature_name=DPYD	feature_id[13].value <= threshold=188.27111053466797
node_983: feature_name=MALAT1	feature_id[8].value <= threshold=259942.8046875
node_984: feature_name=TTN	feature_id[41].value > threshold=1922.5494995117188
Class: Neo_HLHS
Rules_97	passed counts:14
node_0: feature_name=EMCN	feature_id[4].value > threshold=415.00950622558594
node_858: feature_name=FKBP5	feature_id[5].value <= threshold=622.923828125
node_859: feature_name=TACC1	feature_id[2].value > threshold=2286.759765625
node_927: feature_name=DACH1	feature_id[25].value <= threshold=674.2399597167969
node_928: feature_name=ZBTB16	feature_id[9].value <= threshold=1604.8411865234375
node_929: feature_name=INSR	feature_id[27].value > threshold=722.1369934082031
Class: DCM
Rules_98	passed counts:14
node_0: feature_name=EMCN	feature_id[4].value <= threshold=415.00950622558594
node_1: feature_name=XIST	feature_id[0].value <= threshold=38.84098434448242
node_2: feature_name=DPYD	feature_id[13].value > threshold=104.0746955871582
node_402: feature_name=NKTR	feature_id[31].value <= threshold=358.51934814453125
node_403: feature_name=COL25A1	feature_id[6].value <= threshold=354.6728210449219
node_404: feature_name=SYNE1	feature_id[3].value <= threshold=730.0158996582031
node_405: feature_name=CDK14	feature_id[32].value <= threshold=270.59942626953125
node_406: feature_name=C9orf3	feature_id[174].value <= threshold=368.9609069824219
node_407: feature_name=RAPGEF1	feature_id[34].value > threshold=512.2298736572266
node_447: feature_name=PLXDC2	feature_id[100].value > threshold=249.38624572753906
node_453: feature_name=ENG	feature_id[124].value > threshold=1049.5933837890625
node_489: feature_name=PTPRM	feature_id[83].value <= threshold=3491.2176513671875
node_490: feature_name=DOCK4	feature_id[97].value > threshold=247.97232055664062
Class: HF_HLHS
Rules_99	passed counts:13
node_0: feature_name=EMCN	feature_id[4].value > threshold=415.00950622558594
node_858: feature_name=FKBP5	feature_id[5].value <= threshold=622.923828125
node_859: feature_name=TACC1	feature_id[2].value <= threshold=2286.759765625
node_860: feature_name=INSR	feature_id[27].value <= threshold=998.7546081542969
node_861: feature_name=CPAMD8	feature_id[101].value <= threshold=622.7296142578125
node_862: feature_name=COL25A1	feature_id[6].value <= threshold=406.39149475097656
node_863: feature_name=FOXN3	feature_id[20].value <= threshold=251.28787994384766
node_864: feature_name=TACC1	feature_id[2].value > threshold=1354.1470947265625
node_876: feature_name=SNX29P2	feature_id[1].value <= threshold=824.1288146972656
Class: DCM
Rules_100	passed counts:13
node_0: feature_name=EMCN	feature_id[4].value <= threshold=415.00950622558594
node_1: feature_name=XIST	feature_id[0].value <= threshold=38.84098434448242
node_2: feature_name=DPYD	feature_id[13].value > threshold=104.0746955871582
node_402: feature_name=NKTR	feature_id[31].value <= threshold=358.51934814453125
node_403: feature_name=COL25A1	feature_id[6].value <= threshold=354.6728210449219
node_404: feature_name=SYNE1	feature_id[3].value <= threshold=730.0158996582031
node_405: feature_name=CDK14	feature_id[32].value > threshold=270.59942626953125
node_501: feature_name=LIMCH1	feature_id[10].value <= threshold=429.2314453125
node_502: feature_name=TACC1	feature_id[2].value > threshold=1912.4403076171875
node_522: feature_name=FKBP5	feature_id[5].value <= threshold=317.05885314941406
node_523: feature_name=CADPS2	feature_id[190].value <= threshold=732.8448181152344
Class: HCM
Rules_101	passed counts:13
node_0: feature_name=EMCN	feature_id[4].value <= threshold=415.00950622558594
node_1: feature_name=XIST	feature_id[0].value <= threshold=38.84098434448242
node_2: feature_name=DPYD	feature_id[13].value <= threshold=104.0746955871582
node_3: feature_name=SNX29P2	feature_id[1].value > threshold=659.4131164550781
node_119: feature_name=EMP1	feature_id[15].value <= threshold=436.5382537841797
node_120: feature_name=ST6GALNAC3	feature_id[11].value > threshold=1121.8313598632812
node_142: feature_name=LIMCH1	feature_id[10].value > threshold=466.79908752441406
node_298: feature_name=COL25A1	feature_id[6].value <= threshold=441.5224304199219
node_299: feature_name=LIFR	feature_id[26].value > threshold=344.650146484375
node_329: feature_name=MBNL1	feature_id[73].value > threshold=1099.46826171875
Class: Neo_HLHS
Rules_102	passed counts:13
node_0: feature_name=EMCN	feature_id[4].value <= threshold=415.00950622558594
node_1: feature_name=XIST	feature_id[0].value <= threshold=38.84098434448242
node_2: feature_name=DPYD	feature_id[13].value <= threshold=104.0746955871582
node_3: feature_name=SNX29P2	feature_id[1].value > threshold=659.4131164550781
node_119: feature_name=EMP1	feature_id[15].value <= threshold=436.5382537841797
node_120: feature_name=ST6GALNAC3	feature_id[11].value > threshold=1121.8313598632812
node_142: feature_name=LIMCH1	feature_id[10].value <= threshold=466.79908752441406
node_143: feature_name=FRMD4A	feature_id[21].value <= threshold=695.4244995117188
node_144: feature_name=TBCD	feature_id[143].value <= threshold=805.5319213867188
node_145: feature_name=WWTR1	feature_id[12].value > threshold=212.66363525390625
node_155: feature_name=PTK2	feature_id[129].value <= threshold=1003.5801696777344
node_156: feature_name=WWTR1	feature_id[12].value > threshold=402.6575469970703
node_214: feature_name=ZHX3	feature_id[125].value <= threshold=529.72265625
node_215: feature_name=NPPB	feature_id[116].value <= threshold=242.58204650878906
node_216: feature_name=CREB5	feature_id[52].value <= threshold=430.9419250488281
node_217: feature_name=NPPA	feature_id[158].value <= threshold=275.6954650878906
node_218: feature_name=PDE4D	feature_id[37].value <= threshold=1370.1764526367188
node_219: feature_name=FLT1	feature_id[47].value <= threshold=5409.621826171875
node_220: feature_name=EGFL7	feature_id[76].value <= threshold=1522.65283203125
node_221: feature_name=ATP8B1	feature_id[99].value <= threshold=563.2615661621094
node_222: feature_name=SMAD6	feature_id[19].value <= threshold=2269.236328125
node_223: feature_name=SNX29P2	feature_id[1].value <= threshold=666.2965698242188
node_224: feature_name=F8	feature_id[40].value > threshold=550.9328002929688
Class: HF_HLHS
Rules_103	passed counts:13
node_0: feature_name=EMCN	feature_id[4].value <= threshold=415.00950622558594
node_1: feature_name=XIST	feature_id[0].value <= threshold=38.84098434448242
node_2: feature_name=DPYD	feature_id[13].value <= threshold=104.0746955871582
node_3: feature_name=SNX29P2	feature_id[1].value <= threshold=659.4131164550781
node_4: feature_name=ZBTB16	feature_id[9].value > threshold=342.59095764160156
node_54: feature_name=TACC1	feature_id[2].value > threshold=2267.038818359375
node_98: feature_name=CREB5	feature_id[52].value > threshold=263.2272033691406
node_110: feature_name=LNX1	feature_id[118].value > threshold=205.57769012451172
node_114: feature_name=ABCC4	feature_id[33].value <= threshold=106.13457489013672
Class: DCM
Rules_104	passed counts:13
node_0: feature_name=EMCN	feature_id[4].value <= threshold=415.00950622558594
node_1: feature_name=XIST	feature_id[0].value <= threshold=38.84098434448242
node_2: feature_name=DPYD	feature_id[13].value <= threshold=104.0746955871582
node_3: feature_name=SNX29P2	feature_id[1].value <= threshold=659.4131164550781
node_4: feature_name=ZBTB16	feature_id[9].value <= threshold=342.59095764160156
node_5: feature_name=MAST4	feature_id[22].value <= threshold=466.6412811279297
node_6: feature_name=CDK14	feature_id[32].value <= threshold=166.68128204345703
node_7: feature_name=SYNE1	feature_id[3].value > threshold=727.9672546386719
node_17: feature_name=GALNT18	feature_id[28].value <= threshold=276.12693786621094
Class: Donor
Rules_105	passed counts:12
node_0: feature_name=EMCN	feature_id[4].value > threshold=415.00950622558594
node_858: feature_name=FKBP5	feature_id[5].value > threshold=622.923828125
node_942: feature_name=MALAT1	feature_id[8].value > threshold=16467.19970703125
node_952: feature_name=XIST	feature_id[0].value <= threshold=105.8425064086914
node_953: feature_name=APBB2	feature_id[89].value > threshold=621.7296447753906
node_1013: feature_name=CYYR1	feature_id[182].value <= threshold=578.2919006347656
node_1014: feature_name=SYNE1	feature_id[3].value > threshold=1276.4853515625
node_1038: feature_name=LDLRAD4	feature_id[65].value <= threshold=717.3310241699219
Class: Donor
Rules_106	passed counts:12
node_0: feature_name=EMCN	feature_id[4].value <= threshold=415.00950622558594
node_1: feature_name=XIST	feature_id[0].value <= threshold=38.84098434448242
node_2: feature_name=DPYD	feature_id[13].value > threshold=104.0746955871582
node_402: feature_name=NKTR	feature_id[31].value > threshold=358.51934814453125
node_616: feature_name=COL25A1	feature_id[6].value > threshold=572.0005798339844
node_742: feature_name=RPS6KA2	feature_id[17].value <= threshold=608.7142028808594
node_743: feature_name=CREB5	feature_id[52].value > threshold=561.7357177734375
node_747: feature_name=ARHGAP26	feature_id[86].value <= threshold=1061.598388671875
Class: DCM
Rules_107	passed counts:12
node_0: feature_name=EMCN	feature_id[4].value <= threshold=415.00950622558594
node_1: feature_name=XIST	feature_id[0].value <= threshold=38.84098434448242
node_2: feature_name=DPYD	feature_id[13].value > threshold=104.0746955871582
node_402: feature_name=NKTR	feature_id[31].value > threshold=358.51934814453125
node_616: feature_name=COL25A1	feature_id[6].value <= threshold=572.0005798339844
node_617: feature_name=MALAT1	feature_id[8].value > threshold=16829.2138671875
node_619: feature_name=AP001597.1	feature_id[98].value <= threshold=363.5708465576172
node_620: feature_name=ST6GALNAC3	feature_id[11].value > threshold=1266.16748046875
node_626: feature_name=ADAMTS9-AS2	feature_id[54].value <= threshold=560.7477722167969
node_627: feature_name=SYNE1	feature_id[3].value <= threshold=1514.6260375976562
node_628: feature_name=COL25A1	feature_id[6].value <= threshold=368.3241424560547
node_629: feature_name=TCF4	feature_id[191].value > threshold=210.27210998535156
node_633: feature_name=GALNT18	feature_id[28].value <= threshold=388.1988220214844
node_634: feature_name=SNX29P2	feature_id[1].value > threshold=806.8015747070312
node_636: feature_name=FKBP5	feature_id[5].value > threshold=722.4217224121094
Class: HF_HLHS
Rules_108	passed counts:12
node_0: feature_name=EMCN	feature_id[4].value <= threshold=415.00950622558594
node_1: feature_name=XIST	feature_id[0].value <= threshold=38.84098434448242
node_2: feature_name=DPYD	feature_id[13].value > threshold=104.0746955871582
node_402: feature_name=NKTR	feature_id[31].value <= threshold=358.51934814453125
node_403: feature_name=COL25A1	feature_id[6].value <= threshold=354.6728210449219
node_404: feature_name=SYNE1	feature_id[3].value <= threshold=730.0158996582031
node_405: feature_name=CDK14	feature_id[32].value <= threshold=270.59942626953125
node_406: feature_name=C9orf3	feature_id[174].value <= threshold=368.9609069824219
node_407: feature_name=RAPGEF1	feature_id[34].value <= threshold=512.2298736572266
node_408: feature_name=PTPRM	feature_id[83].value <= threshold=3390.3094482421875
node_409: feature_name=SNX29P2	feature_id[1].value > threshold=662.0914306640625
node_421: feature_name=ST6GALNAC3	feature_id[11].value <= threshold=963.2363891601562
node_422: feature_name=SYNE2	feature_id[57].value > threshold=228.59300231933594
Class: Donor
Rules_109	passed counts:12
node_0: feature_name=EMCN	feature_id[4].value <= threshold=415.00950622558594
node_1: feature_name=XIST	feature_id[0].value <= threshold=38.84098434448242
node_2: feature_name=DPYD	feature_id[13].value <= threshold=104.0746955871582
node_3: feature_name=SNX29P2	feature_id[1].value > threshold=659.4131164550781
node_119: feature_name=EMP1	feature_id[15].value > threshold=436.5382537841797
node_343: feature_name=MALAT1	feature_id[8].value > threshold=87072.7578125
node_345: feature_name=C10orf11	feature_id[14].value <= threshold=486.1453399658203
node_346: feature_name=DOCK4	feature_id[97].value > threshold=242.7959213256836
node_356: feature_name=MALAT1	feature_id[8].value > threshold=601800.21875
node_372: feature_name=MECOM	feature_id[7].value > threshold=527.0279235839844
node_374: feature_name=LTBP1	feature_id[39].value <= threshold=112.66336059570312
node_375: feature_name=MYH9	feature_id[145].value <= threshold=506.8893737792969
Class: DCM
Rules_110	passed counts:12
node_0: feature_name=EMCN	feature_id[4].value <= threshold=415.00950622558594
node_1: feature_name=XIST	feature_id[0].value <= threshold=38.84098434448242
node_2: feature_name=DPYD	feature_id[13].value <= threshold=104.0746955871582
node_3: feature_name=SNX29P2	feature_id[1].value > threshold=659.4131164550781
node_119: feature_name=EMP1	feature_id[15].value <= threshold=436.5382537841797
node_120: feature_name=ST6GALNAC3	feature_id[11].value > threshold=1121.8313598632812
node_142: feature_name=LIMCH1	feature_id[10].value > threshold=466.79908752441406
node_298: feature_name=COL25A1	feature_id[6].value <= threshold=441.5224304199219
node_299: feature_name=LIFR	feature_id[26].value <= threshold=344.650146484375
node_300: feature_name=TMTC1	feature_id[48].value > threshold=499.26011657714844
node_304: feature_name=ST6GALNAC3	feature_id[11].value <= threshold=1491.0194091796875
node_305: feature_name=MALAT1	feature_id[8].value <= threshold=660516.40625
Class: Donor
Rules_111	passed counts:12
node_0: feature_name=EMCN	feature_id[4].value <= threshold=415.00950622558594
node_1: feature_name=XIST	feature_id[0].value <= threshold=38.84098434448242
node_2: feature_name=DPYD	feature_id[13].value <= threshold=104.0746955871582
node_3: feature_name=SNX29P2	feature_id[1].value > threshold=659.4131164550781
node_119: feature_name=EMP1	feature_id[15].value <= threshold=436.5382537841797
node_120: feature_name=ST6GALNAC3	feature_id[11].value > threshold=1121.8313598632812
node_142: feature_name=LIMCH1	feature_id[10].value <= threshold=466.79908752441406
node_143: feature_name=FRMD4A	feature_id[21].value <= threshold=695.4244995117188
node_144: feature_name=TBCD	feature_id[143].value > threshold=805.5319213867188
node_280: feature_name=F8	feature_id[40].value > threshold=966.2709655761719
node_282: feature_name=MYH9	feature_id[145].value <= threshold=537.4530334472656
Class: HF_HLHS
Rules_112	passed counts:12
node_0: feature_name=EMCN	feature_id[4].value <= threshold=415.00950622558594
node_1: feature_name=XIST	feature_id[0].value <= threshold=38.84098434448242
node_2: feature_name=DPYD	feature_id[13].value <= threshold=104.0746955871582
node_3: feature_name=SNX29P2	feature_id[1].value > threshold=659.4131164550781
node_119: feature_name=EMP1	feature_id[15].value <= threshold=436.5382537841797
node_120: feature_name=ST6GALNAC3	feature_id[11].value > threshold=1121.8313598632812
node_142: feature_name=LIMCH1	feature_id[10].value <= threshold=466.79908752441406
node_143: feature_name=FRMD4A	feature_id[21].value <= threshold=695.4244995117188
node_144: feature_name=TBCD	feature_id[143].value <= threshold=805.5319213867188
node_145: feature_name=WWTR1	feature_id[12].value <= threshold=212.66363525390625
node_146: feature_name=CDK14	feature_id[32].value > threshold=211.05955505371094
Class: HCM
Rules_113	passed counts:11
node_0: feature_name=EMCN	feature_id[4].value > threshold=415.00950622558594
node_858: feature_name=FKBP5	feature_id[5].value > threshold=622.923828125
node_942: feature_name=MALAT1	feature_id[8].value > threshold=16467.19970703125
node_952: feature_name=XIST	feature_id[0].value <= threshold=105.8425064086914
node_953: feature_name=APBB2	feature_id[89].value <= threshold=621.7296447753906
node_954: feature_name=EMP1	feature_id[15].value <= threshold=283.0657196044922
node_955: feature_name=FRMD4A	feature_id[21].value > threshold=856.7482299804688
node_973: feature_name=HMCN1	feature_id[95].value > threshold=523.1371917724609
Class: Donor
Rules_114	passed counts:11
node_0: feature_name=EMCN	feature_id[4].value <= threshold=415.00950622558594
node_1: feature_name=XIST	feature_id[0].value > threshold=38.84098434448242
node_755: feature_name=NFIB	feature_id[59].value > threshold=852.0609130859375
node_821: feature_name=PDE4D	feature_id[37].value <= threshold=1093.7862548828125
node_822: feature_name=ACTC1	feature_id[163].value > threshold=717.4808349609375
node_850: feature_name=APBB2	feature_id[89].value <= threshold=854.5018615722656
Class: Neo_HLHS
Rules_115	passed counts:11
node_0: feature_name=EMCN	feature_id[4].value <= threshold=415.00950622558594
node_1: feature_name=XIST	feature_id[0].value > threshold=38.84098434448242
node_755: feature_name=NFIB	feature_id[59].value <= threshold=852.0609130859375
node_756: feature_name=SNX29P2	feature_id[1].value <= threshold=1244.0205078125
node_757: feature_name=FOXN3	feature_id[20].value <= threshold=676.71142578125
node_758: feature_name=MECOM	feature_id[7].value > threshold=2027.8101196289062
node_796: feature_name=FKBP5	feature_id[5].value <= threshold=258.6318359375
Class: Donor
Rules_116	passed counts:11
node_0: feature_name=EMCN	feature_id[4].value <= threshold=415.00950622558594
node_1: feature_name=XIST	feature_id[0].value <= threshold=38.84098434448242
node_2: feature_name=DPYD	feature_id[13].value > threshold=104.0746955871582
node_402: feature_name=NKTR	feature_id[31].value > threshold=358.51934814453125
node_616: feature_name=COL25A1	feature_id[6].value <= threshold=572.0005798339844
node_617: feature_name=MALAT1	feature_id[8].value > threshold=16829.2138671875
node_619: feature_name=AP001597.1	feature_id[98].value <= threshold=363.5708465576172
node_620: feature_name=ST6GALNAC3	feature_id[11].value > threshold=1266.16748046875
node_626: feature_name=ADAMTS9-AS2	feature_id[54].value <= threshold=560.7477722167969
node_627: feature_name=SYNE1	feature_id[3].value > threshold=1514.6260375976562
Class: Donor
Rules_117	passed counts:11
node_0: feature_name=EMCN	feature_id[4].value <= threshold=415.00950622558594
node_1: feature_name=XIST	feature_id[0].value <= threshold=38.84098434448242
node_2: feature_name=DPYD	feature_id[13].value > threshold=104.0746955871582
node_402: feature_name=NKTR	feature_id[31].value > threshold=358.51934814453125
node_616: feature_name=COL25A1	feature_id[6].value <= threshold=572.0005798339844
node_617: feature_name=MALAT1	feature_id[8].value > threshold=16829.2138671875
node_619: feature_name=AP001597.1	feature_id[98].value <= threshold=363.5708465576172
node_620: feature_name=ST6GALNAC3	feature_id[11].value > threshold=1266.16748046875
node_626: feature_name=ADAMTS9-AS2	feature_id[54].value <= threshold=560.7477722167969
node_627: feature_name=SYNE1	feature_id[3].value <= threshold=1514.6260375976562
node_628: feature_name=COL25A1	feature_id[6].value > threshold=368.3241424560547
node_702: feature_name=KALRN	feature_id[94].value > threshold=626.2395935058594
node_710: feature_name=RPS6KA2	feature_id[17].value <= threshold=369.57208251953125
node_711: feature_name=ABCC4	feature_id[33].value > threshold=89.87956237792969
Class: HF_HLHS
Rules_118	passed counts:11
node_0: feature_name=EMCN	feature_id[4].value <= threshold=415.00950622558594
node_1: feature_name=XIST	feature_id[0].value <= threshold=38.84098434448242
node_2: feature_name=DPYD	feature_id[13].value > threshold=104.0746955871582
node_402: feature_name=NKTR	feature_id[31].value <= threshold=358.51934814453125
node_403: feature_name=COL25A1	feature_id[6].value <= threshold=354.6728210449219
node_404: feature_name=SYNE1	feature_id[3].value <= threshold=730.0158996582031
node_405: feature_name=CDK14	feature_id[32].value > threshold=270.59942626953125
node_501: feature_name=LIMCH1	feature_id[10].value <= threshold=429.2314453125
node_502: feature_name=TACC1	feature_id[2].value > threshold=1912.4403076171875
node_522: feature_name=FKBP5	feature_id[5].value > threshold=317.05885314941406
node_528: feature_name=PIK3R3	feature_id[42].value > threshold=5569.672119140625
node_546: feature_name=EMP1	feature_id[15].value > threshold=253.34285736083984
Class: DCM
Rules_119	passed counts:11
node_0: feature_name=EMCN	feature_id[4].value <= threshold=415.00950622558594
node_1: feature_name=XIST	feature_id[0].value <= threshold=38.84098434448242
node_2: feature_name=DPYD	feature_id[13].value > threshold=104.0746955871582
node_402: feature_name=NKTR	feature_id[31].value <= threshold=358.51934814453125
node_403: feature_name=COL25A1	feature_id[6].value <= threshold=354.6728210449219
node_404: feature_name=SYNE1	feature_id[3].value <= threshold=730.0158996582031
node_405: feature_name=CDK14	feature_id[32].value > threshold=270.59942626953125
node_501: feature_name=LIMCH1	feature_id[10].value <= threshold=429.2314453125
node_502: feature_name=TACC1	feature_id[2].value <= threshold=1912.4403076171875
node_503: feature_name=ZBTB16	feature_id[9].value > threshold=484.2503356933594
node_515: feature_name=SNX29P2	feature_id[1].value > threshold=985.877685546875
node_517: feature_name=FYN	feature_id[62].value <= threshold=275.1033477783203
Class: HF_HLHS
Rules_120	passed counts:11
node_0: feature_name=EMCN	feature_id[4].value <= threshold=415.00950622558594
node_1: feature_name=XIST	feature_id[0].value <= threshold=38.84098434448242
node_2: feature_name=DPYD	feature_id[13].value <= threshold=104.0746955871582
node_3: feature_name=SNX29P2	feature_id[1].value > threshold=659.4131164550781
node_119: feature_name=EMP1	feature_id[15].value <= threshold=436.5382537841797
node_120: feature_name=ST6GALNAC3	feature_id[11].value > threshold=1121.8313598632812
node_142: feature_name=LIMCH1	feature_id[10].value <= threshold=466.79908752441406
node_143: feature_name=FRMD4A	feature_id[21].value <= threshold=695.4244995117188
node_144: feature_name=TBCD	feature_id[143].value <= threshold=805.5319213867188
node_145: feature_name=WWTR1	feature_id[12].value > threshold=212.66363525390625
node_155: feature_name=PTK2	feature_id[129].value <= threshold=1003.5801696777344
node_156: feature_name=WWTR1	feature_id[12].value <= threshold=402.6575469970703
node_157: feature_name=SNX29P2	feature_id[1].value > threshold=829.8771057128906
node_173: feature_name=PDE4D	feature_id[37].value <= threshold=852.6436767578125
node_174: feature_name=EXT1	feature_id[29].value <= threshold=399.361083984375
node_175: feature_name=CDH13	feature_id[78].value <= threshold=485.00657653808594
node_176: feature_name=AL354822.1	feature_id[77].value <= threshold=441.5971374511719
node_177: feature_name=XAF1	feature_id[53].value <= threshold=567.4794921875
node_178: feature_name=SNHG7	feature_id[108].value <= threshold=548.8228454589844
node_179: feature_name=TACC1	feature_id[2].value <= threshold=3594.2196044921875
node_180: feature_name=EGFR	feature_id[138].value <= threshold=531.9862060546875
node_181: feature_name=NEAT1	feature_id[43].value > threshold=644.5908508300781
node_183: feature_name=MEF2A	feature_id[38].value > threshold=586.5963745117188
node_189: feature_name=HIF3A	feature_id[113].value > threshold=304.42352294921875
Class: HF_HLHS
Rules_121	passed counts:11
node_0: feature_name=EMCN	feature_id[4].value <= threshold=415.00950622558594
node_1: feature_name=XIST	feature_id[0].value <= threshold=38.84098434448242
node_2: feature_name=DPYD	feature_id[13].value <= threshold=104.0746955871582
node_3: feature_name=SNX29P2	feature_id[1].value <= threshold=659.4131164550781
node_4: feature_name=ZBTB16	feature_id[9].value > threshold=342.59095764160156
node_54: feature_name=TACC1	feature_id[2].value <= threshold=2267.038818359375
node_55: feature_name=CD36	feature_id[80].value > threshold=480.8268737792969
node_91: feature_name=MAST2	feature_id[119].value > threshold=233.22950744628906
Class: HF_HLHS
Rules_122	passed counts:11
node_0: feature_name=EMCN	feature_id[4].value <= threshold=415.00950622558594
node_1: feature_name=XIST	feature_id[0].value <= threshold=38.84098434448242
node_2: feature_name=DPYD	feature_id[13].value <= threshold=104.0746955871582
node_3: feature_name=SNX29P2	feature_id[1].value <= threshold=659.4131164550781
node_4: feature_name=ZBTB16	feature_id[9].value <= threshold=342.59095764160156
node_5: feature_name=MAST4	feature_id[22].value <= threshold=466.6412811279297
node_6: feature_name=CDK14	feature_id[32].value <= threshold=166.68128204345703
node_7: feature_name=SYNE1	feature_id[3].value <= threshold=727.9672546386719
node_8: feature_name=MECOM	feature_id[7].value > threshold=537.4680786132812
Class: DCM
Rules_123	passed counts:10
node_0: feature_name=EMCN	feature_id[4].value > threshold=415.00950622558594
node_858: feature_name=FKBP5	feature_id[5].value > threshold=622.923828125
node_942: feature_name=MALAT1	feature_id[8].value > threshold=16467.19970703125
node_952: feature_name=XIST	feature_id[0].value <= threshold=105.8425064086914
node_953: feature_name=APBB2	feature_id[89].value > threshold=621.7296447753906
node_1013: feature_name=CYYR1	feature_id[182].value <= threshold=578.2919006347656
node_1014: feature_name=SYNE1	feature_id[3].value > threshold=1276.4853515625
node_1038: feature_name=LDLRAD4	feature_id[65].value > threshold=717.3310241699219
node_1040: feature_name=MAGI1	feature_id[18].value <= threshold=823.5612182617188
Class: HF_HLHS
Rules_124	passed counts:10
node_0: feature_name=EMCN	feature_id[4].value > threshold=415.00950622558594
node_858: feature_name=FKBP5	feature_id[5].value > threshold=622.923828125
node_942: feature_name=MALAT1	feature_id[8].value > threshold=16467.19970703125
node_952: feature_name=XIST	feature_id[0].value <= threshold=105.8425064086914
node_953: feature_name=APBB2	feature_id[89].value > threshold=621.7296447753906
node_1013: feature_name=CYYR1	feature_id[182].value <= threshold=578.2919006347656
node_1014: feature_name=SYNE1	feature_id[3].value <= threshold=1276.4853515625
node_1015: feature_name=MGAT4A	feature_id[192].value <= threshold=161.15565490722656
node_1016: feature_name=FBXL7	feature_id[88].value <= threshold=555.0968322753906
node_1017: feature_name=WWTR1	feature_id[12].value > threshold=422.75660705566406
Class: HF_HLHS
Rules_125	passed counts:10
node_0: feature_name=EMCN	feature_id[4].value > threshold=415.00950622558594
node_858: feature_name=FKBP5	feature_id[5].value > threshold=622.923828125
node_942: feature_name=MALAT1	feature_id[8].value <= threshold=16467.19970703125
node_943: feature_name=PTPRM	feature_id[83].value <= threshold=7537.067626953125
node_944: feature_name=ST6GALNAC3	feature_id[11].value > threshold=5535.365966796875
node_948: feature_name=PTK2	feature_id[129].value > threshold=954.5127563476562
Class: TOF
Rules_126	passed counts:10
node_0: feature_name=EMCN	feature_id[4].value <= threshold=415.00950622558594
node_1: feature_name=XIST	feature_id[0].value <= threshold=38.84098434448242
node_2: feature_name=DPYD	feature_id[13].value > threshold=104.0746955871582
node_402: feature_name=NKTR	feature_id[31].value <= threshold=358.51934814453125
node_403: feature_name=COL25A1	feature_id[6].value <= threshold=354.6728210449219
node_404: feature_name=SYNE1	feature_id[3].value <= threshold=730.0158996582031
node_405: feature_name=CDK14	feature_id[32].value <= threshold=270.59942626953125
node_406: feature_name=C9orf3	feature_id[174].value <= threshold=368.9609069824219
node_407: feature_name=RAPGEF1	feature_id[34].value > threshold=512.2298736572266
node_447: feature_name=PLXDC2	feature_id[100].value <= threshold=249.38624572753906
node_448: feature_name=TPO	feature_id[112].value <= threshold=294.6002960205078
Class: HCM
Rules_127	passed counts:10
node_0: feature_name=EMCN	feature_id[4].value <= threshold=415.00950622558594
node_1: feature_name=XIST	feature_id[0].value <= threshold=38.84098434448242
node_2: feature_name=DPYD	feature_id[13].value <= threshold=104.0746955871582
node_3: feature_name=SNX29P2	feature_id[1].value > threshold=659.4131164550781
node_119: feature_name=EMP1	feature_id[15].value <= threshold=436.5382537841797
node_120: feature_name=ST6GALNAC3	feature_id[11].value > threshold=1121.8313598632812
node_142: feature_name=LIMCH1	feature_id[10].value <= threshold=466.79908752441406
node_143: feature_name=FRMD4A	feature_id[21].value <= threshold=695.4244995117188
node_144: feature_name=TBCD	feature_id[143].value <= threshold=805.5319213867188
node_145: feature_name=WWTR1	feature_id[12].value > threshold=212.66363525390625
node_155: feature_name=PTK2	feature_id[129].value <= threshold=1003.5801696777344
node_156: feature_name=WWTR1	feature_id[12].value <= threshold=402.6575469970703
node_157: feature_name=SNX29P2	feature_id[1].value <= threshold=829.8771057128906
node_158: feature_name=PDE4D	feature_id[37].value > threshold=367.8794403076172
node_166: feature_name=TIMP3	feature_id[67].value <= threshold=736.8725891113281
Class: HCM
Rules_128	passed counts:10
node_0: feature_name=EMCN	feature_id[4].value <= threshold=415.00950622558594
node_1: feature_name=XIST	feature_id[0].value <= threshold=38.84098434448242
node_2: feature_name=DPYD	feature_id[13].value <= threshold=104.0746955871582
node_3: feature_name=SNX29P2	feature_id[1].value > threshold=659.4131164550781
node_119: feature_name=EMP1	feature_id[15].value <= threshold=436.5382537841797
node_120: feature_name=ST6GALNAC3	feature_id[11].value <= threshold=1121.8313598632812
node_121: feature_name=FKBP5	feature_id[5].value <= threshold=450.3572540283203
node_122: feature_name=EMCN	feature_id[4].value <= threshold=84.33125305175781
node_123: feature_name=FBXL7	feature_id[88].value <= threshold=420.21107482910156
node_124: feature_name=ANO2	feature_id[131].value <= threshold=465.73785400390625
Class: HCM
Rules_129	passed counts:9
node_0: feature_name=EMCN	feature_id[4].value > threshold=415.00950622558594
node_858: feature_name=FKBP5	feature_id[5].value > threshold=622.923828125
node_942: feature_name=MALAT1	feature_id[8].value > threshold=16467.19970703125
node_952: feature_name=XIST	feature_id[0].value <= threshold=105.8425064086914
node_953: feature_name=APBB2	feature_id[89].value > threshold=621.7296447753906
node_1013: feature_name=CYYR1	feature_id[182].value > threshold=578.2919006347656
node_1045: feature_name=LINGO1	feature_id[46].value <= threshold=356.5526428222656
node_1046: feature_name=FRMD4A	feature_id[21].value > threshold=635.5092468261719
node_1056: feature_name=PPAP2A	feature_id[141].value > threshold=662.8837585449219
node_1058: feature_name=CD36	feature_id[80].value <= threshold=482.23231506347656
Class: DCM
Rules_130	passed counts:9
node_0: feature_name=EMCN	feature_id[4].value > threshold=415.00950622558594
node_858: feature_name=FKBP5	feature_id[5].value <= threshold=622.923828125
node_859: feature_name=TACC1	feature_id[2].value <= threshold=2286.759765625
node_860: feature_name=INSR	feature_id[27].value <= threshold=998.7546081542969
node_861: feature_name=CPAMD8	feature_id[101].value <= threshold=622.7296142578125
node_862: feature_name=COL25A1	feature_id[6].value <= threshold=406.39149475097656
node_863: feature_name=FOXN3	feature_id[20].value > threshold=251.28787994384766
node_881: feature_name=KALRN	feature_id[94].value <= threshold=1738.5288696289062
node_882: feature_name=LDB2	feature_id[23].value <= threshold=8274.16552734375
node_883: feature_name=DOCK9	feature_id[151].value <= threshold=3126.6685791015625
node_884: feature_name=NPPA	feature_id[158].value <= threshold=502.80799865722656
node_885: feature_name=ST6GALNAC3	feature_id[11].value > threshold=2096.2564697265625
node_897: feature_name=SYNE1	feature_id[3].value <= threshold=653.7451171875
node_898: feature_name=PTPRG	feature_id[166].value <= threshold=2144.3868408203125
Class: DCM
Rules_131	passed counts:9
node_0: feature_name=EMCN	feature_id[4].value <= threshold=415.00950622558594
node_1: feature_name=XIST	feature_id[0].value > threshold=38.84098434448242
node_755: feature_name=NFIB	feature_id[59].value > threshold=852.0609130859375
node_821: feature_name=PDE4D	feature_id[37].value > threshold=1093.7862548828125
node_853: feature_name=TACC1	feature_id[2].value > threshold=1961.7463989257812
node_855: feature_name=HMCN1	feature_id[95].value <= threshold=322.4834899902344
Class: HCM
Rules_132	passed counts:9
node_0: feature_name=EMCN	feature_id[4].value <= threshold=415.00950622558594
node_1: feature_name=XIST	feature_id[0].value > threshold=38.84098434448242
node_755: feature_name=NFIB	feature_id[59].value <= threshold=852.0609130859375
node_756: feature_name=SNX29P2	feature_id[1].value > threshold=1244.0205078125
node_810: feature_name=FKBP5	feature_id[5].value > threshold=443.9963073730469
node_812: feature_name=PDE4D	feature_id[37].value <= threshold=509.2496032714844
node_813: feature_name=SYNE1	feature_id[3].value > threshold=840.7413330078125
Class: TOF
Rules_133	passed counts:9
node_0: feature_name=EMCN	feature_id[4].value <= threshold=415.00950622558594
node_1: feature_name=XIST	feature_id[0].value > threshold=38.84098434448242
node_755: feature_name=NFIB	feature_id[59].value <= threshold=852.0609130859375
node_756: feature_name=SNX29P2	feature_id[1].value <= threshold=1244.0205078125
node_757: feature_name=FOXN3	feature_id[20].value <= threshold=676.71142578125
node_758: feature_name=MECOM	feature_id[7].value <= threshold=2027.8101196289062
node_759: feature_name=PTPRG	feature_id[166].value > threshold=616.0357666015625
node_763: feature_name=DACH1	feature_id[25].value <= threshold=335.1826934814453
node_764: feature_name=COL4A2	feature_id[109].value <= threshold=1732.527587890625
node_765: feature_name=NEBL	feature_id[82].value <= threshold=1019.5066223144531
node_766: feature_name=MEF2C	feature_id[87].value <= threshold=763.8930053710938
node_767: feature_name=MARCH7	feature_id[178].value <= threshold=364.8631896972656
node_768: feature_name=MYH9	feature_id[145].value <= threshold=1114.86865234375
node_769: feature_name=AL354822.1	feature_id[77].value <= threshold=306.7485809326172
node_770: feature_name=CADPS2	feature_id[190].value <= threshold=53.078556060791016
node_771: feature_name=FLT1	feature_id[47].value > threshold=295.2613525390625
Class: HCM
Rules_134	passed counts:9
node_0: feature_name=EMCN	feature_id[4].value <= threshold=415.00950622558594
node_1: feature_name=XIST	feature_id[0].value > threshold=38.84098434448242
node_755: feature_name=NFIB	feature_id[59].value <= threshold=852.0609130859375
node_756: feature_name=SNX29P2	feature_id[1].value <= threshold=1244.0205078125
node_757: feature_name=FOXN3	feature_id[20].value <= threshold=676.71142578125
node_758: feature_name=MECOM	feature_id[7].value <= threshold=2027.8101196289062
node_759: feature_name=PTPRG	feature_id[166].value <= threshold=616.0357666015625
node_760: feature_name=STAG1	feature_id[155].value > threshold=102.73400497436523
Class: Donor
Rules_135	passed counts:9
node_0: feature_name=EMCN	feature_id[4].value <= threshold=415.00950622558594
node_1: feature_name=XIST	feature_id[0].value <= threshold=38.84098434448242
node_2: feature_name=DPYD	feature_id[13].value <= threshold=104.0746955871582
node_3: feature_name=SNX29P2	feature_id[1].value > threshold=659.4131164550781
node_119: feature_name=EMP1	feature_id[15].value <= threshold=436.5382537841797
node_120: feature_name=ST6GALNAC3	feature_id[11].value > threshold=1121.8313598632812
node_142: feature_name=LIMCH1	feature_id[10].value > threshold=466.79908752441406
node_298: feature_name=COL25A1	feature_id[6].value <= threshold=441.5224304199219
node_299: feature_name=LIFR	feature_id[26].value > threshold=344.650146484375
node_329: feature_name=MBNL1	feature_id[73].value <= threshold=1099.46826171875
node_330: feature_name=LIMCH1	feature_id[10].value <= threshold=595.336181640625
node_331: feature_name=FKBP5	feature_id[5].value > threshold=353.25323486328125
Class: HF_HLHS
Rules_136	passed counts:9
node_0: feature_name=EMCN	feature_id[4].value <= threshold=415.00950622558594
node_1: feature_name=XIST	feature_id[0].value <= threshold=38.84098434448242
node_2: feature_name=DPYD	feature_id[13].value <= threshold=104.0746955871582
node_3: feature_name=SNX29P2	feature_id[1].value > threshold=659.4131164550781
node_119: feature_name=EMP1	feature_id[15].value <= threshold=436.5382537841797
node_120: feature_name=ST6GALNAC3	feature_id[11].value > threshold=1121.8313598632812
node_142: feature_name=LIMCH1	feature_id[10].value <= threshold=466.79908752441406
node_143: feature_name=FRMD4A	feature_id[21].value > threshold=695.4244995117188
node_285: feature_name=EGFL7	feature_id[76].value > threshold=621.2853698730469
node_289: feature_name=INSR	feature_id[27].value <= threshold=766.9338073730469
node_290: feature_name=FOXN3	feature_id[20].value <= threshold=673.0534362792969
Class: HF_HLHS
Rules_137	passed counts:9
node_0: feature_name=EMCN	feature_id[4].value <= threshold=415.00950622558594
node_1: feature_name=XIST	feature_id[0].value <= threshold=38.84098434448242
node_2: feature_name=DPYD	feature_id[13].value <= threshold=104.0746955871582
node_3: feature_name=SNX29P2	feature_id[1].value <= threshold=659.4131164550781
node_4: feature_name=ZBTB16	feature_id[9].value > threshold=342.59095764160156
node_54: feature_name=TACC1	feature_id[2].value <= threshold=2267.038818359375
node_55: feature_name=CD36	feature_id[80].value <= threshold=480.8268737792969
node_56: feature_name=XAF1	feature_id[53].value <= threshold=79.10140991210938
node_57: feature_name=FCHSD2	feature_id[92].value > threshold=394.2639923095703
Class: HCM
Rules_138	passed counts:9
node_0: feature_name=EMCN	feature_id[4].value <= threshold=415.00950622558594
node_1: feature_name=XIST	feature_id[0].value <= threshold=38.84098434448242
node_2: feature_name=DPYD	feature_id[13].value <= threshold=104.0746955871582
node_3: feature_name=SNX29P2	feature_id[1].value <= threshold=659.4131164550781
node_4: feature_name=ZBTB16	feature_id[9].value <= threshold=342.59095764160156
node_5: feature_name=MAST4	feature_id[22].value <= threshold=466.6412811279297
node_6: feature_name=CDK14	feature_id[32].value <= threshold=166.68128204345703
node_7: feature_name=SYNE1	feature_id[3].value <= threshold=727.9672546386719
node_8: feature_name=MECOM	feature_id[7].value <= threshold=537.4680786132812
node_9: feature_name=COL25A1	feature_id[6].value > threshold=245.81936645507812
Class: HF_HLHS
Rules_139	passed counts:8
node_0: feature_name=EMCN	feature_id[4].value > threshold=415.00950622558594
node_858: feature_name=FKBP5	feature_id[5].value > threshold=622.923828125
node_942: feature_name=MALAT1	feature_id[8].value > threshold=16467.19970703125
node_952: feature_name=XIST	feature_id[0].value <= threshold=105.8425064086914
node_953: feature_name=APBB2	feature_id[89].value > threshold=621.7296447753906
node_1013: feature_name=CYYR1	feature_id[182].value <= threshold=578.2919006347656
node_1014: feature_name=SYNE1	feature_id[3].value > threshold=1276.4853515625
node_1038: feature_name=LDLRAD4	feature_id[65].value > threshold=717.3310241699219
node_1040: feature_name=MAGI1	feature_id[18].value > threshold=823.5612182617188
node_1042: feature_name=CDK14	feature_id[32].value <= threshold=440.7442932128906
Class: Neo_HLHS
Rules_140	passed counts:8
node_0: feature_name=EMCN	feature_id[4].value <= threshold=415.00950622558594
node_1: feature_name=XIST	feature_id[0].value > threshold=38.84098434448242
node_755: feature_name=NFIB	feature_id[59].value <= threshold=852.0609130859375
node_756: feature_name=SNX29P2	feature_id[1].value <= threshold=1244.0205078125
node_757: feature_name=FOXN3	feature_id[20].value <= threshold=676.71142578125
node_758: feature_name=MECOM	feature_id[7].value <= threshold=2027.8101196289062
node_759: feature_name=PTPRG	feature_id[166].value > threshold=616.0357666015625
node_763: feature_name=DACH1	feature_id[25].value <= threshold=335.1826934814453
node_764: feature_name=COL4A2	feature_id[109].value <= threshold=1732.527587890625
node_765: feature_name=NEBL	feature_id[82].value <= threshold=1019.5066223144531
node_766: feature_name=MEF2C	feature_id[87].value <= threshold=763.8930053710938
node_767: feature_name=MARCH7	feature_id[178].value <= threshold=364.8631896972656
node_768: feature_name=MYH9	feature_id[145].value <= threshold=1114.86865234375
node_769: feature_name=AL354822.1	feature_id[77].value > threshold=306.7485809326172
node_779: feature_name=ST6GALNAC3	feature_id[11].value > threshold=1273.5682373046875
Class: HCM
Rules_141	passed counts:8
node_0: feature_name=EMCN	feature_id[4].value <= threshold=415.00950622558594
node_1: feature_name=XIST	feature_id[0].value <= threshold=38.84098434448242
node_2: feature_name=DPYD	feature_id[13].value > threshold=104.0746955871582
node_402: feature_name=NKTR	feature_id[31].value > threshold=358.51934814453125
node_616: feature_name=COL25A1	feature_id[6].value <= threshold=572.0005798339844
node_617: feature_name=MALAT1	feature_id[8].value > threshold=16829.2138671875
node_619: feature_name=AP001597.1	feature_id[98].value <= threshold=363.5708465576172
node_620: feature_name=ST6GALNAC3	feature_id[11].value > threshold=1266.16748046875
node_626: feature_name=ADAMTS9-AS2	feature_id[54].value <= threshold=560.7477722167969
node_627: feature_name=SYNE1	feature_id[3].value <= threshold=1514.6260375976562
node_628: feature_name=COL25A1	feature_id[6].value <= threshold=368.3241424560547
node_629: feature_name=TCF4	feature_id[191].value > threshold=210.27210998535156
node_633: feature_name=GALNT18	feature_id[28].value > threshold=388.1988220214844
node_641: feature_name=TTN	feature_id[41].value <= threshold=83263.09375
node_642: feature_name=EXOC6B	feature_id[156].value <= threshold=849.488525390625
node_643: feature_name=XPR1	feature_id[58].value <= threshold=681.3282165527344
node_644: feature_name=MECOM	feature_id[7].value > threshold=457.07286071777344
node_646: feature_name=LIFR	feature_id[26].value <= threshold=1114.8274536132812
node_647: feature_name=SMIM12	feature_id[164].value <= threshold=418.93226623535156
node_648: feature_name=FYN	feature_id[62].value > threshold=44.50774383544922
node_668: feature_name=NETO1	feature_id[36].value <= threshold=594.16650390625
node_669: feature_name=ADAMTS9-AS2	feature_id[54].value <= threshold=437.78070068359375
node_670: feature_name=LTBP1	feature_id[39].value > threshold=402.4278564453125
node_680: feature_name=DCLK1	feature_id[68].value > threshold=152.62515258789062
Class: DCM
Rules_142	passed counts:8
node_0: feature_name=EMCN	feature_id[4].value <= threshold=415.00950622558594
node_1: feature_name=XIST	feature_id[0].value <= threshold=38.84098434448242
node_2: feature_name=DPYD	feature_id[13].value > threshold=104.0746955871582
node_402: feature_name=NKTR	feature_id[31].value <= threshold=358.51934814453125
node_403: feature_name=COL25A1	feature_id[6].value <= threshold=354.6728210449219
node_404: feature_name=SYNE1	feature_id[3].value <= threshold=730.0158996582031
node_405: feature_name=CDK14	feature_id[32].value > threshold=270.59942626953125
node_501: feature_name=LIMCH1	feature_id[10].value > threshold=429.2314453125
node_549: feature_name=RFTN1	feature_id[186].value <= threshold=550.7596740722656
node_550: feature_name=MECOM	feature_id[7].value > threshold=1262.3375244140625
node_552: feature_name=ARHGAP26	feature_id[86].value <= threshold=1267.5804443359375
Class: Donor
Rules_143	passed counts:8
node_0: feature_name=EMCN	feature_id[4].value <= threshold=415.00950622558594
node_1: feature_name=XIST	feature_id[0].value <= threshold=38.84098434448242
node_2: feature_name=DPYD	feature_id[13].value > threshold=104.0746955871582
node_402: feature_name=NKTR	feature_id[31].value <= threshold=358.51934814453125
node_403: feature_name=COL25A1	feature_id[6].value <= threshold=354.6728210449219
node_404: feature_name=SYNE1	feature_id[3].value <= threshold=730.0158996582031
node_405: feature_name=CDK14	feature_id[32].value > threshold=270.59942626953125
node_501: feature_name=LIMCH1	feature_id[10].value > threshold=429.2314453125
node_549: feature_name=RFTN1	feature_id[186].value <= threshold=550.7596740722656
node_550: feature_name=MECOM	feature_id[7].value <= threshold=1262.3375244140625
Class: HCM
Rules_144	passed counts:8
node_0: feature_name=EMCN	feature_id[4].value <= threshold=415.00950622558594
node_1: feature_name=XIST	feature_id[0].value <= threshold=38.84098434448242
node_2: feature_name=DPYD	feature_id[13].value <= threshold=104.0746955871582
node_3: feature_name=SNX29P2	feature_id[1].value > threshold=659.4131164550781
node_119: feature_name=EMP1	feature_id[15].value > threshold=436.5382537841797
node_343: feature_name=MALAT1	feature_id[8].value > threshold=87072.7578125
node_345: feature_name=C10orf11	feature_id[14].value <= threshold=486.1453399658203
node_346: feature_name=DOCK4	feature_id[97].value <= threshold=242.7959213256836
node_347: feature_name=JMJD1C	feature_id[55].value > threshold=905.9523315429688
node_351: feature_name=PSD3	feature_id[130].value > threshold=236.4095916748047
Class: HF_HLHS
Rules_145	passed counts:8
node_0: feature_name=EMCN	feature_id[4].value <= threshold=415.00950622558594
[truncated: 6,043 more rows]

## Sheet: LASSO
Rules_0	passed counts:4830
node_0: feature_name=XIST	feature_id[1].value > threshold=38.84098434448242
node_1846: feature_name=FRYL	feature_id[40].value <= threshold=342.085205078125
node_1847: feature_name=NFIB	feature_id[57].value <= threshold=837.8812866210938
node_1848: feature_name=PTPRG	feature_id[31].value > threshold=953.1374206542969
node_1860: feature_name=GRB10	feature_id[5].value > threshold=69.05123901367188
node_1864: feature_name=FOXN3	feature_id[34].value <= threshold=662.8226318359375
node_1865: feature_name=UPK3B	feature_id[235].value <= threshold=371.0198211669922
node_1866: feature_name=MCPH1	feature_id[250].value <= threshold=336.417236328125
node_1867: feature_name=MAST4	feature_id[70].value <= threshold=1197.9886474609375
node_1868: feature_name=LIFR	feature_id[7].value <= threshold=377.8377990722656
node_1869: feature_name=CYYR1	feature_id[56].value <= threshold=507.14402770996094
node_1870: feature_name=RHOJ	feature_id[47].value <= threshold=459.4964294433594
node_1871: feature_name=GRB10	feature_id[5].value > threshold=314.71282958984375
node_1887: feature_name=SYN3	feature_id[218].value <= threshold=973.8429260253906
node_1888: feature_name=LINC00840	feature_id[131].value <= threshold=327.4994354248047
node_1889: feature_name=LHFP	feature_id[262].value <= threshold=547.3454284667969
node_1890: feature_name=FGF2	feature_id[54].value <= threshold=270.19757080078125
Class: HCM
Rules_1	passed counts:4128
node_0: feature_name=XIST	feature_id[1].value <= threshold=38.84098434448242
node_1: feature_name=NEAT1	feature_id[270].value > threshold=1072.2327880859375
node_381: feature_name=COL25A1	feature_id[18].value <= threshold=397.73292541503906
node_382: feature_name=RP11-317J19.1	feature_id[20].value <= threshold=226.57754516601562
node_383: feature_name=LTBP1	feature_id[22].value <= threshold=176.97560119628906
node_384: feature_name=AP001597.1	feature_id[285].value <= threshold=286.5945587158203
node_385: feature_name=TTN	feature_id[8].value <= threshold=27127.6552734375
node_386: feature_name=CDK14	feature_id[4].value <= threshold=223.5386199951172
node_387: feature_name=GFOD1	feature_id[29].value > threshold=160.642578125
node_411: feature_name=CNTN4	feature_id[61].value <= threshold=177.16434478759766
node_412: feature_name=RNF144B	feature_id[109].value <= threshold=306.13807678222656
node_413: feature_name=LIFR	feature_id[7].value <= threshold=925.690185546875
node_414: feature_name=FKBP5	feature_id[0].value > threshold=63.95497512817383
node_424: feature_name=LRCH1	feature_id[134].value > threshold=42.70949172973633
node_474: feature_name=LINGO1	feature_id[23].value <= threshold=401.0972900390625
node_475: feature_name=ANO2	feature_id[42].value > threshold=627.2878112792969
node_517: feature_name=PTPRR	feature_id[87].value <= threshold=450.4283447265625
node_518: feature_name=EDN1	feature_id[64].value <= threshold=220.38895416259766
node_519: feature_name=CA4	feature_id[27].value <= threshold=713.5086059570312
node_520: feature_name=RP11-317G6.1	feature_id[314].value <= threshold=357.4851379394531
node_521: feature_name=PRKD1	feature_id[67].value <= threshold=848.9747924804688
node_522: feature_name=SPC25	feature_id[43].value <= threshold=488.10308837890625
node_523: feature_name=ARHGAP26	feature_id[10].value > threshold=214.95723724365234
node_527: feature_name=C15orf26	feature_id[86].value <= threshold=375.5521545410156
node_528: feature_name=KLF9	feature_id[119].value <= threshold=501.0100402832031
node_529: feature_name=CNKSR3	feature_id[14].value <= threshold=795.7116088867188
node_530: feature_name=AL132709.8	feature_id[245].value <= threshold=210.09959411621094
node_531: feature_name=CYYR1	feature_id[56].value <= threshold=537.5260925292969
node_532: feature_name=SHE	feature_id[222].value <= threshold=515.8612670898438
node_533: feature_name=SMAD6	feature_id[88].value <= threshold=386.3988952636719
node_534: feature_name=ENG	feature_id[231].value <= threshold=1831.82177734375
node_535: feature_name=PTGIS	feature_id[181].value <= threshold=246.12428283691406
node_536: feature_name=RASAL2	feature_id[63].value > threshold=350.7039794921875
node_542: feature_name=FRYL	feature_id[40].value <= threshold=840.2685852050781
node_543: feature_name=GEN1	feature_id[274].value <= threshold=217.35047149658203
node_544: feature_name=CNKSR3	feature_id[14].value <= threshold=386.1338653564453
node_545: feature_name=COL25A1	feature_id[18].value <= threshold=394.86749267578125
node_546: feature_name=SMIM12	feature_id[76].value <= threshold=257.5357208251953
node_547: feature_name=GLUL	feature_id[160].value <= threshold=214.26061248779297
node_548: feature_name=GRB10	feature_id[5].value > threshold=63.922271728515625
Class: DCM
Rules_2	passed counts:3979
node_0: feature_name=XIST	feature_id[1].value <= threshold=38.84098434448242
node_1: feature_name=NEAT1	feature_id[270].value <= threshold=1072.2327880859375
node_2: feature_name=FOXN3	feature_id[34].value > threshold=418.27882385253906
node_294: feature_name=GRB10	feature_id[5].value <= threshold=418.7899475097656
node_295: feature_name=COL25A1	feature_id[18].value <= threshold=234.2469024658203
node_296: feature_name=AL035610.2	feature_id[150].value <= threshold=468.4399108886719
node_297: feature_name=PTPRG	feature_id[31].value > threshold=1285.7601928710938
node_313: feature_name=ADK	feature_id[216].value <= threshold=371.0166473388672
node_314: feature_name=ARHGAP26	feature_id[10].value <= threshold=1127.965576171875
node_315: feature_name=TARSL2	feature_id[280].value <= threshold=260.5513229370117
node_316: feature_name=NEAT1	feature_id[270].value <= threshold=1071.6678466796875
node_317: feature_name=COL25A1	feature_id[18].value <= threshold=232.77468872070312
node_318: feature_name=FRA10AC1	feature_id[268].value <= threshold=268.1716766357422
node_319: feature_name=RP5-1086K13.1	feature_id[326].value <= threshold=220.92454528808594
Class: Donor
Rules_3	passed counts:3752
node_0: feature_name=XIST	feature_id[1].value <= threshold=38.84098434448242
node_1: feature_name=NEAT1	feature_id[270].value > threshold=1072.2327880859375
node_381: feature_name=COL25A1	feature_id[18].value > threshold=397.73292541503906
node_1653: feature_name=FOXN3	feature_id[34].value <= threshold=815.7272338867188
node_1654: feature_name=LHFP	feature_id[262].value <= threshold=917.4675598144531
node_1655: feature_name=DDX5	feature_id[46].value <= threshold=770.0072021484375
node_1656: feature_name=PDE10A	feature_id[30].value > threshold=171.7340850830078
node_1686: feature_name=CASC15	feature_id[156].value <= threshold=545.062744140625
node_1687: feature_name=CNOT6L	feature_id[158].value <= threshold=598.3893432617188
node_1688: feature_name=PDE10A	feature_id[30].value <= threshold=1266.75
node_1689: feature_name=MB	feature_id[82].value <= threshold=554.0696716308594
node_1690: feature_name=ANO2	feature_id[42].value > threshold=280.81810760498047
node_1692: feature_name=NEAT1	feature_id[270].value > threshold=1084.010986328125
node_1696: feature_name=CASC15	feature_id[156].value <= threshold=411.2689208984375
node_1697: feature_name=ENO1	feature_id[293].value <= threshold=466.7991943359375
node_1698: feature_name=TEAD1	feature_id[50].value <= threshold=562.3782958984375
node_1699: feature_name=ANO2	feature_id[42].value > threshold=533.2622985839844
node_1705: feature_name=SPRED1	feature_id[219].value <= threshold=486.1587677001953
node_1706: feature_name=ID3	feature_id[32].value <= threshold=621.6278381347656
node_1707: feature_name=COL25A1	feature_id[18].value > threshold=426.16664123535156
node_1725: feature_name=COL25A1	feature_id[18].value <= threshold=2128.7152099609375
node_1726: feature_name=SRGAP2	feature_id[62].value <= threshold=548.0760498046875
node_1727: feature_name=GRB10	feature_id[5].value <= threshold=1544.1971435546875
node_1728: feature_name=ENG	feature_id[231].value > threshold=234.44683837890625
node_1732: feature_name=F8	feature_id[244].value > threshold=225.9642105102539
node_1736: feature_name=CRIM1	feature_id[157].value <= threshold=490.19654846191406
Class: HF_HLHS
Rules_4	passed counts:2604
node_0: feature_name=XIST	feature_id[1].value > threshold=38.84098434448242
node_1846: feature_name=FRYL	feature_id[40].value > threshold=342.085205078125
node_1930: feature_name=FKBP5	feature_id[0].value <= threshold=509.9450988769531
node_1931: feature_name=WNK1	feature_id[6].value <= threshold=1012.7497863769531
node_1932: feature_name=GRB10	feature_id[5].value <= threshold=848.0869750976562
node_1933: feature_name=XIST	feature_id[1].value > threshold=202.9633331298828
node_1937: feature_name=MYL2	feature_id[21].value <= threshold=1620.8927001953125
node_1938: feature_name=ARHGAP26	feature_id[10].value <= threshold=2591.4981689453125
node_1939: feature_name=FRYL	feature_id[40].value > threshold=377.1925048828125
node_1943: feature_name=GRB10	feature_id[5].value <= threshold=823.8971252441406
node_1944: feature_name=FKBP5	feature_id[0].value <= threshold=469.1531982421875
Class: Donor
Rules_5	passed counts:1208
node_0: feature_name=XIST	feature_id[1].value > threshold=38.84098434448242
node_1846: feature_name=FRYL	feature_id[40].value > threshold=342.085205078125
node_1930: feature_name=FKBP5	feature_id[0].value > threshold=509.9450988769531
node_1968: feature_name=NFIB	feature_id[57].value > threshold=847.3058166503906
node_2000: feature_name=FGD4	feature_id[51].value <= threshold=1693.1951293945312
node_2001: feature_name=ADAMTS9	feature_id[120].value <= threshold=517.1970825195312
node_2002: feature_name=CNTN4	feature_id[61].value <= threshold=410.5115203857422
node_2003: feature_name=GBE1	feature_id[138].value <= threshold=806.4049377441406
node_2004: feature_name=IL18R1	feature_id[288].value <= threshold=502.82672119140625
node_2005: feature_name=APP	feature_id[133].value <= threshold=1109.07958984375
node_2006: feature_name=ATG9B	feature_id[251].value <= threshold=476.13671875
node_2007: feature_name=PICALM	feature_id[107].value > threshold=311.57774353027344
Class: TOF
Rules_6	passed counts:1102
node_0: feature_name=XIST	feature_id[1].value <= threshold=38.84098434448242
node_1: feature_name=NEAT1	feature_id[270].value > threshold=1072.2327880859375
node_381: feature_name=COL25A1	feature_id[18].value <= threshold=397.73292541503906
node_382: feature_name=RP11-317J19.1	feature_id[20].value <= threshold=226.57754516601562
node_383: feature_name=LTBP1	feature_id[22].value <= threshold=176.97560119628906
node_384: feature_name=AP001597.1	feature_id[285].value <= threshold=286.5945587158203
node_385: feature_name=TTN	feature_id[8].value <= threshold=27127.6552734375
node_386: feature_name=CDK14	feature_id[4].value > threshold=223.5386199951172
node_682: feature_name=PTPRG	feature_id[31].value > threshold=2032.88134765625
node_834: feature_name=ADAMTS9-AS2	feature_id[28].value <= threshold=413.97935485839844
node_835: feature_name=ARHGAP26	feature_id[10].value > threshold=890.3488464355469
node_857: feature_name=LIFR	feature_id[7].value <= threshold=372.47618103027344
node_858: feature_name=FKBP5	feature_id[0].value > threshold=189.45340728759766
node_860: feature_name=ANGPT2	feature_id[312].value <= threshold=548.48681640625
node_861: feature_name=DLGAP1	feature_id[199].value <= threshold=351.2480163574219
node_862: feature_name=C17orf72	feature_id[196].value <= threshold=296.74505615234375
node_863: feature_name=ERC1	feature_id[71].value > threshold=79.9872055053711
node_869: feature_name=KIAA1549L	feature_id[116].value <= threshold=205.38179779052734
node_870: feature_name=EDN1	feature_id[64].value <= threshold=243.38162994384766
node_871: feature_name=CAPN12	feature_id[44].value <= threshold=317.7212829589844
node_872: feature_name=CYYR1	feature_id[56].value <= threshold=767.4508056640625
node_873: feature_name=YEATS4	feature_id[263].value <= threshold=248.4057388305664
node_874: feature_name=GRB10	feature_id[5].value > threshold=192.2980499267578
node_878: feature_name=EML1	feature_id[53].value <= threshold=432.05828857421875
node_879: feature_name=IFNGR1	feature_id[104].value <= threshold=585.1672668457031
node_880: feature_name=SAMD3	feature_id[141].value <= threshold=179.0245132446289
node_881: feature_name=ENO1	feature_id[293].value <= threshold=328.30686950683594
node_882: feature_name=FKBP5	feature_id[0].value > threshold=216.1710205078125
node_886: feature_name=DLGAP1	feature_id[199].value <= threshold=313.3863525390625
node_887: feature_name=CAPN12	feature_id[44].value <= threshold=286.98570251464844
Class: DCM
Rules_7	passed counts:586
node_0: feature_name=XIST	feature_id[1].value <= threshold=38.84098434448242
node_1: feature_name=NEAT1	feature_id[270].value > threshold=1072.2327880859375
node_381: feature_name=COL25A1	feature_id[18].value > threshold=397.73292541503906
node_1653: feature_name=FOXN3	feature_id[34].value > threshold=815.7272338867188
node_1803: feature_name=TTN	feature_id[8].value <= threshold=2677.49169921875
node_1804: feature_name=LHFP	feature_id[262].value > threshold=831.5146179199219
node_1820: feature_name=ENG	feature_id[231].value <= threshold=1706.6790771484375
node_1821: feature_name=ARHGAP26	feature_id[10].value > threshold=631.8384094238281
node_1825: feature_name=PRKCE	feature_id[273].value <= threshold=854.8066711425781
node_1826: feature_name=FCHSD2	feature_id[36].value > threshold=301.5719299316406
node_1828: feature_name=LINC00840	feature_id[131].value <= threshold=142.07699584960938
node_1829: feature_name=ADAMTS9-AS2	feature_id[28].value <= threshold=579.2240295410156
Class: DCM
Rules_8	passed counts:562
node_0: feature_name=XIST	feature_id[1].value <= threshold=38.84098434448242
node_1: feature_name=NEAT1	feature_id[270].value <= threshold=1072.2327880859375
node_2: feature_name=FOXN3	feature_id[34].value <= threshold=418.27882385253906
node_3: feature_name=ERC1	feature_id[71].value <= threshold=360.10157775878906
node_4: feature_name=GPR116	feature_id[112].value > threshold=251.1302261352539
node_140: feature_name=MAST2	feature_id[24].value <= threshold=251.7623519897461
node_141: feature_name=PTPRB	feature_id[19].value <= threshold=603.2728576660156
node_142: feature_name=NETO1	feature_id[15].value <= threshold=220.61832427978516
node_143: feature_name=NEAT1	feature_id[270].value > threshold=576.8157653808594
node_147: feature_name=ADAMTS9-AS2	feature_id[28].value <= threshold=445.3557891845703
node_148: feature_name=LINC00478	feature_id[227].value <= threshold=246.74742126464844
node_149: feature_name=XKR4	feature_id[144].value <= threshold=247.9010238647461
node_150: feature_name=STRIP2	feature_id[259].value <= threshold=126.26262664794922
node_151: feature_name=ANO2	feature_id[42].value > threshold=96.00614166259766
node_155: feature_name=RNF144B	feature_id[109].value <= threshold=336.31556701660156
node_156: feature_name=FCHSD2	feature_id[36].value > threshold=136.83949279785156
node_160: feature_name=AC105053.3	feature_id[166].value <= threshold=255.80147552490234
Class: DCM
Rules_9	passed counts:549
node_0: feature_name=XIST	feature_id[1].value <= threshold=38.84098434448242
node_1: feature_name=NEAT1	feature_id[270].value > threshold=1072.2327880859375
node_381: feature_name=COL25A1	feature_id[18].value <= threshold=397.73292541503906
node_382: feature_name=RP11-317J19.1	feature_id[20].value > threshold=226.57754516601562
node_1382: feature_name=DDX5	feature_id[46].value <= threshold=560.2247924804688
node_1383: feature_name=FKBP5	feature_id[0].value > threshold=525.7624206542969
node_1523: feature_name=NCALD	feature_id[25].value <= threshold=451.3450622558594
node_1524: feature_name=CASC15	feature_id[156].value <= threshold=424.0198974609375
node_1525: feature_name=CNOT6L	feature_id[158].value <= threshold=379.36402893066406
node_1526: feature_name=SMAD6	feature_id[88].value <= threshold=2171.7981567382812
node_1527: feature_name=ENG	feature_id[231].value > threshold=576.3690795898438
node_1569: feature_name=UACA	feature_id[137].value <= threshold=663.3900146484375
node_1570: feature_name=TCF12	feature_id[58].value > threshold=241.05252838134766
node_1586: feature_name=ZBTB46	feature_id[122].value <= threshold=733.7130126953125
node_1587: feature_name=EXOC4	feature_id[248].value <= threshold=535.7117309570312
node_1588: feature_name=ANO2	feature_id[42].value > threshold=285.1451416015625
node_1592: feature_name=NEAT1	feature_id[270].value > threshold=1254.3510131835938
node_1598: feature_name=NFIB	feature_id[57].value > threshold=251.79891967773438
Class: HF_HLHS
Rules_10	passed counts:542
node_0: feature_name=XIST	feature_id[1].value <= threshold=38.84098434448242
node_1: feature_name=NEAT1	feature_id[270].value > threshold=1072.2327880859375
node_381: feature_name=COL25A1	feature_id[18].value > threshold=397.73292541503906
node_1653: feature_name=FOXN3	feature_id[34].value > threshold=815.7272338867188
node_1803: feature_name=TTN	feature_id[8].value > threshold=2677.49169921875
node_1841: feature_name=FKBP5	feature_id[0].value > threshold=918.8724670410156
Class: Neo_HLHS
Rules_11	passed counts:477
node_0: feature_name=XIST	feature_id[1].value <= threshold=38.84098434448242
node_1: feature_name=NEAT1	feature_id[270].value > threshold=1072.2327880859375
node_381: feature_name=COL25A1	feature_id[18].value <= threshold=397.73292541503906
node_382: feature_name=RP11-317J19.1	feature_id[20].value <= threshold=226.57754516601562
node_383: feature_name=LTBP1	feature_id[22].value > threshold=176.97560119628906
node_1055: feature_name=TTN	feature_id[8].value <= threshold=2888.6019287109375
node_1056: feature_name=ZBTB46	feature_id[122].value > threshold=349.7115783691406
node_1258: feature_name=GRB10	feature_id[5].value > threshold=317.36036682128906
node_1274: feature_name=LIFR	feature_id[7].value <= threshold=367.91778564453125
node_1275: feature_name=CAPN12	feature_id[44].value <= threshold=178.1743392944336
node_1276: feature_name=PTPRG	feature_id[31].value > threshold=1586.0528564453125
node_1282: feature_name=DDX5	feature_id[46].value > threshold=88.68392944335938
node_1288: feature_name=FGF2	feature_id[54].value <= threshold=359.71893310546875
node_1289: feature_name=RP1-3J17.3	feature_id[121].value <= threshold=349.5135040283203
node_1290: feature_name=MEG8	feature_id[155].value <= threshold=321.0050811767578
node_1291: feature_name=FOXN3	feature_id[34].value <= threshold=1873.5150756835938
node_1292: feature_name=PSD3	feature_id[37].value <= threshold=647.0156555175781
node_1293: feature_name=CA4	feature_id[27].value <= threshold=385.8769073486328
node_1294: feature_name=GRB10	feature_id[5].value > threshold=332.90553283691406
node_1296: feature_name=AP001597.1	feature_id[285].value <= threshold=489.4647674560547
node_1297: feature_name=SNAP25-AS1	feature_id[202].value <= threshold=280.97784423828125
node_1298: feature_name=ADAMTS9-AS2	feature_id[28].value <= threshold=768.0456848144531
node_1299: feature_name=KLF9	feature_id[119].value <= threshold=430.52491760253906
node_1300: feature_name=AUTS2	feature_id[16].value > threshold=88.80994415283203
node_1304: feature_name=FCHSD2	feature_id[36].value > threshold=255.68795013427734
node_1308: feature_name=SPC25	feature_id[43].value <= threshold=363.5716094970703
Class: DCM
Rules_12	passed counts:375
node_0: feature_name=XIST	feature_id[1].value <= threshold=38.84098434448242
node_1: feature_name=NEAT1	feature_id[270].value > threshold=1072.2327880859375
node_381: feature_name=COL25A1	feature_id[18].value <= threshold=397.73292541503906
node_382: feature_name=RP11-317J19.1	feature_id[20].value <= threshold=226.57754516601562
node_383: feature_name=LTBP1	feature_id[22].value > threshold=176.97560119628906
node_1055: feature_name=TTN	feature_id[8].value <= threshold=2888.6019287109375
node_1056: feature_name=ZBTB46	feature_id[122].value <= threshold=349.7115783691406
node_1057: feature_name=ADAMTS9-AS2	feature_id[28].value > threshold=246.06312561035156
node_1135: feature_name=SMAD6	feature_id[88].value <= threshold=1461.2816162109375
node_1136: feature_name=FKBP5	feature_id[0].value > threshold=438.27488708496094
node_1154: feature_name=ESR2	feature_id[149].value > threshold=61.9425163269043
node_1188: feature_name=CNOT6L	feature_id[158].value <= threshold=444.34747314453125
node_1189: feature_name=ABCC4	feature_id[3].value > threshold=187.93492126464844
node_1207: feature_name=NFIB	feature_id[57].value > threshold=218.9074249267578
node_1211: feature_name=AL035610.2	feature_id[150].value <= threshold=699.4976196289062
node_1212: feature_name=MKL1	feature_id[278].value <= threshold=545.8726806640625
node_1213: feature_name=CNKSR3	feature_id[14].value <= threshold=969.3857421875
node_1214: feature_name=CASC15	feature_id[156].value <= threshold=404.912841796875
node_1215: feature_name=GPR116	feature_id[112].value > threshold=70.65140533447266
node_1219: feature_name=FKBP5	feature_id[0].value > threshold=642.4671325683594
Class: HF_HLHS
Rules_13	passed counts:345
node_0: feature_name=XIST	feature_id[1].value <= threshold=38.84098434448242
node_1: feature_name=NEAT1	feature_id[270].value > threshold=1072.2327880859375
node_381: feature_name=COL25A1	feature_id[18].value <= threshold=397.73292541503906
node_382: feature_name=RP11-317J19.1	feature_id[20].value <= threshold=226.57754516601562
node_383: feature_name=LTBP1	feature_id[22].value <= threshold=176.97560119628906
node_384: feature_name=AP001597.1	feature_id[285].value <= threshold=286.5945587158203
node_385: feature_name=TTN	feature_id[8].value <= threshold=27127.6552734375
node_386: feature_name=CDK14	feature_id[4].value > threshold=223.5386199951172
node_682: feature_name=PTPRG	feature_id[31].value <= threshold=2032.88134765625
node_683: feature_name=ENG	feature_id[231].value <= threshold=802.4244995117188
node_684: feature_name=ADAMTS9-AS2	feature_id[28].value <= threshold=309.50181579589844
node_685: feature_name=GPR116	feature_id[112].value > threshold=266.8803405761719
node_733: feature_name=ANO2	feature_id[42].value > threshold=349.3272247314453
node_749: feature_name=XPR1	feature_id[49].value <= threshold=302.98497009277344
node_750: feature_name=CDK14	feature_id[4].value <= threshold=461.88177490234375
node_751: feature_name=CLVS1	feature_id[313].value <= threshold=280.46514892578125
node_752: feature_name=TARSL2	feature_id[280].value <= threshold=271.9331512451172
node_753: feature_name=RNF144B	feature_id[109].value <= threshold=434.4357452392578
node_754: feature_name=NFIB	feature_id[57].value > threshold=227.01644134521484
Class: DCM
Rules_14	passed counts:298
node_0: feature_name=XIST	feature_id[1].value <= threshold=38.84098434448242
node_1: feature_name=NEAT1	feature_id[270].value <= threshold=1072.2327880859375
node_2: feature_name=FOXN3	feature_id[34].value <= threshold=418.27882385253906
node_3: feature_name=ERC1	feature_id[71].value > threshold=360.10157775878906
node_219: feature_name=GRB10	feature_id[5].value <= threshold=225.67012786865234
node_220: feature_name=FKBP5	feature_id[0].value <= threshold=499.27110290527344
node_221: feature_name=ARHGAP26	feature_id[10].value <= threshold=1164.85986328125
node_222: feature_name=ULK4	feature_id[210].value > threshold=61.28953170776367
node_236: feature_name=PRKACB	feature_id[315].value <= threshold=208.13885498046875
Class: Donor
Rules_15	passed counts:252
node_0: feature_name=XIST	feature_id[1].value > threshold=38.84098434448242
node_1846: feature_name=FRYL	feature_id[40].value <= threshold=342.085205078125
node_1847: feature_name=NFIB	feature_id[57].value <= threshold=837.8812866210938
node_1848: feature_name=PTPRG	feature_id[31].value > threshold=953.1374206542969
node_1860: feature_name=GRB10	feature_id[5].value > threshold=69.05123901367188
node_1864: feature_name=FOXN3	feature_id[34].value <= threshold=662.8226318359375
node_1865: feature_name=UPK3B	feature_id[235].value <= threshold=371.0198211669922
node_1866: feature_name=MCPH1	feature_id[250].value <= threshold=336.417236328125
node_1867: feature_name=MAST4	feature_id[70].value <= threshold=1197.9886474609375
node_1868: feature_name=LIFR	feature_id[7].value <= threshold=377.8377990722656
node_1869: feature_name=CYYR1	feature_id[56].value <= threshold=507.14402770996094
node_1870: feature_name=RHOJ	feature_id[47].value <= threshold=459.4964294433594
node_1871: feature_name=GRB10	feature_id[5].value <= threshold=314.71282958984375
node_1872: feature_name=FKBP5	feature_id[0].value > threshold=122.70901489257812
node_1878: feature_name=XIST	feature_id[1].value <= threshold=571.5930480957031
node_1879: feature_name=CASC15	feature_id[156].value <= threshold=411.2875518798828
node_1880: feature_name=FOXN3	feature_id[34].value <= threshold=550.6402282714844
Class: HCM
Rules_16	passed counts:252
node_0: feature_name=XIST	feature_id[1].value <= threshold=38.84098434448242
node_1: feature_name=NEAT1	feature_id[270].value <= threshold=1072.2327880859375
node_2: feature_name=FOXN3	feature_id[34].value > threshold=418.27882385253906
node_294: feature_name=GRB10	feature_id[5].value <= threshold=418.7899475097656
node_295: feature_name=COL25A1	feature_id[18].value <= threshold=234.2469024658203
node_296: feature_name=AL035610.2	feature_id[150].value <= threshold=468.4399108886719
node_297: feature_name=PTPRG	feature_id[31].value <= threshold=1285.7601928710938
node_298: feature_name=NEAT1	feature_id[270].value <= threshold=853.9765625
node_299: feature_name=C10orf118	feature_id[331].value <= threshold=257.69866943359375
node_300: feature_name=PTPRB	feature_id[19].value > threshold=228.20938110351562
Class: Donor
Rules_17	passed counts:242
node_0: feature_name=XIST	feature_id[1].value <= threshold=38.84098434448242
node_1: feature_name=NEAT1	feature_id[270].value > threshold=1072.2327880859375
node_381: feature_name=COL25A1	feature_id[18].value <= threshold=397.73292541503906
node_382: feature_name=RP11-317J19.1	feature_id[20].value <= threshold=226.57754516601562
node_383: feature_name=LTBP1	feature_id[22].value <= threshold=176.97560119628906
node_384: feature_name=AP001597.1	feature_id[285].value > threshold=286.5945587158203
node_984: feature_name=ARHGAP26	feature_id[10].value <= threshold=846.5891723632812
node_985: feature_name=PTPRB	feature_id[19].value > threshold=672.6927795410156
node_997: feature_name=RNF115	feature_id[11].value <= threshold=557.8252868652344
node_998: feature_name=FOXN3	feature_id[34].value > threshold=469.68846130371094
node_1004: feature_name=RSF1	feature_id[208].value <= threshold=444.6759033203125
Class: Donor
Rules_18	passed counts:241
node_0: feature_name=XIST	feature_id[1].value <= threshold=38.84098434448242
node_1: feature_name=NEAT1	feature_id[270].value > threshold=1072.2327880859375
node_381: feature_name=COL25A1	feature_id[18].value <= threshold=397.73292541503906
node_382: feature_name=RP11-317J19.1	feature_id[20].value <= threshold=226.57754516601562
node_383: feature_name=LTBP1	feature_id[22].value <= threshold=176.97560119628906
node_384: feature_name=AP001597.1	feature_id[285].value <= threshold=286.5945587158203
node_385: feature_name=TTN	feature_id[8].value <= threshold=27127.6552734375
node_386: feature_name=CDK14	feature_id[4].value <= threshold=223.5386199951172
node_387: feature_name=GFOD1	feature_id[29].value > threshold=160.642578125
node_411: feature_name=CNTN4	feature_id[61].value <= threshold=177.16434478759766
node_412: feature_name=RNF144B	feature_id[109].value <= threshold=306.13807678222656
node_413: feature_name=LIFR	feature_id[7].value <= threshold=925.690185546875
node_414: feature_name=FKBP5	feature_id[0].value > threshold=63.95497512817383
node_424: feature_name=LRCH1	feature_id[134].value > threshold=42.70949172973633
node_474: feature_name=LINGO1	feature_id[23].value <= threshold=401.0972900390625
node_475: feature_name=ANO2	feature_id[42].value > threshold=627.2878112792969
node_517: feature_name=PTPRR	feature_id[87].value <= threshold=450.4283447265625
node_518: feature_name=EDN1	feature_id[64].value <= threshold=220.38895416259766
node_519: feature_name=CA4	feature_id[27].value <= threshold=713.5086059570312
node_520: feature_name=RP11-317G6.1	feature_id[314].value <= threshold=357.4851379394531
node_521: feature_name=PRKD1	feature_id[67].value <= threshold=848.9747924804688
node_522: feature_name=SPC25	feature_id[43].value <= threshold=488.10308837890625
node_523: feature_name=ARHGAP26	feature_id[10].value > threshold=214.95723724365234
node_527: feature_name=C15orf26	feature_id[86].value <= threshold=375.5521545410156
node_528: feature_name=KLF9	feature_id[119].value <= threshold=501.0100402832031
node_529: feature_name=CNKSR3	feature_id[14].value <= threshold=795.7116088867188
node_530: feature_name=AL132709.8	feature_id[245].value <= threshold=210.09959411621094
node_531: feature_name=CYYR1	feature_id[56].value <= threshold=537.5260925292969
node_532: feature_name=SHE	feature_id[222].value <= threshold=515.8612670898438
node_533: feature_name=SMAD6	feature_id[88].value > threshold=386.3988952636719
node_579: feature_name=CA4	feature_id[27].value <= threshold=327.8607940673828
node_580: feature_name=ARHGAP26	feature_id[10].value > threshold=483.8046417236328
node_582: feature_name=RP11-262H14.3	feature_id[171].value <= threshold=182.1071319580078
node_583: feature_name=ZBTB46	feature_id[122].value > threshold=193.38622283935547
node_589: feature_name=RP11-215P8.3	feature_id[325].value <= threshold=219.60768127441406
node_590: feature_name=PICALM	feature_id[107].value > threshold=205.48114013671875
node_592: feature_name=SPRN	feature_id[220].value <= threshold=217.66397094726562
Class: DCM
Rules_19	passed counts:239
node_0: feature_name=XIST	feature_id[1].value > threshold=38.84098434448242
node_1846: feature_name=FRYL	feature_id[40].value > threshold=342.085205078125
node_1930: feature_name=FKBP5	feature_id[0].value > threshold=509.9450988769531
node_1968: feature_name=NFIB	feature_id[57].value <= threshold=847.3058166503906
node_1969: feature_name=NCALD	feature_id[25].value <= threshold=308.31451416015625
node_1970: feature_name=APP	feature_id[133].value <= threshold=548.5110626220703
node_1971: feature_name=PHF14	feature_id[127].value <= threshold=331.4921875
node_1972: feature_name=CCDC85A	feature_id[103].value <= threshold=553.798095703125
node_1973: feature_name=KIF13B	feature_id[115].value <= threshold=900.3855590820312
node_1974: feature_name=NCOR1	feature_id[186].value <= threshold=331.03131103515625
Class: HCM
Rules_20	passed counts:223
node_0: feature_name=XIST	feature_id[1].value <= threshold=38.84098434448242
node_1: feature_name=NEAT1	feature_id[270].value > threshold=1072.2327880859375
node_381: feature_name=COL25A1	feature_id[18].value <= threshold=397.73292541503906
node_382: feature_name=RP11-317J19.1	feature_id[20].value <= threshold=226.57754516601562
node_383: feature_name=LTBP1	feature_id[22].value > threshold=176.97560119628906
node_1055: feature_name=TTN	feature_id[8].value > threshold=2888.6019287109375
node_1365: feature_name=NEAT1	feature_id[270].value > threshold=2334.3594970703125
node_1377: feature_name=CRIM1	feature_id[157].value > threshold=343.4810333251953
node_1379: feature_name=APP	feature_id[133].value > threshold=428.5684051513672
Class: Neo_HLHS
Rules_21	passed counts:211
node_0: feature_name=XIST	feature_id[1].value <= threshold=38.84098434448242
node_1: feature_name=NEAT1	feature_id[270].value > threshold=1072.2327880859375
node_381: feature_name=COL25A1	feature_id[18].value <= threshold=397.73292541503906
node_382: feature_name=RP11-317J19.1	feature_id[20].value > threshold=226.57754516601562
node_1382: feature_name=DDX5	feature_id[46].value > threshold=560.2247924804688
node_1630: feature_name=TTN	feature_id[8].value <= threshold=2280.6875
node_1631: feature_name=LIFR	feature_id[7].value <= threshold=391.8325500488281
node_1632: feature_name=FILIP1L	feature_id[206].value <= threshold=430.65504455566406
node_1633: feature_name=PICALM	feature_id[107].value > threshold=454.2874755859375
node_1637: feature_name=AUTS2	feature_id[16].value <= threshold=2092.3585205078125
node_1638: feature_name=UPK3B	feature_id[235].value <= threshold=912.9328918457031
Class: DCM
Rules_22	passed counts:181
node_0: feature_name=XIST	feature_id[1].value <= threshold=38.84098434448242
node_1: feature_name=NEAT1	feature_id[270].value > threshold=1072.2327880859375
node_381: feature_name=COL25A1	feature_id[18].value <= threshold=397.73292541503906
node_382: feature_name=RP11-317J19.1	feature_id[20].value <= threshold=226.57754516601562
node_383: feature_name=LTBP1	feature_id[22].value <= threshold=176.97560119628906
node_384: feature_name=AP001597.1	feature_id[285].value <= threshold=286.5945587158203
node_385: feature_name=TTN	feature_id[8].value <= threshold=27127.6552734375
node_386: feature_name=CDK14	feature_id[4].value > threshold=223.5386199951172
node_682: feature_name=PTPRG	feature_id[31].value <= threshold=2032.88134765625
node_683: feature_name=ENG	feature_id[231].value > threshold=802.4244995117188
node_789: feature_name=FKBP5	feature_id[0].value > threshold=318.4207000732422
node_801: feature_name=ID1	feature_id[2].value > threshold=289.020263671875
node_803: feature_name=ERG	feature_id[93].value <= threshold=462.92852783203125
node_804: feature_name=LHFP	feature_id[262].value > threshold=254.4327163696289
node_814: feature_name=GPR116	feature_id[112].value <= threshold=682.0234985351562
node_815: feature_name=NEAT1	feature_id[270].value > threshold=1241.1734008789062
node_821: feature_name=CNKSR3	feature_id[14].value <= threshold=323.05101013183594
node_822: feature_name=ANO2	feature_id[42].value > threshold=534.5543212890625
Class: HF_HLHS
Rules_23	passed counts:179
node_0: feature_name=XIST	feature_id[1].value <= threshold=38.84098434448242
node_1: feature_name=NEAT1	feature_id[270].value > threshold=1072.2327880859375
node_381: feature_name=COL25A1	feature_id[18].value <= threshold=397.73292541503906
node_382: feature_name=RP11-317J19.1	feature_id[20].value <= threshold=226.57754516601562
node_383: feature_name=LTBP1	feature_id[22].value > threshold=176.97560119628906
node_1055: feature_name=TTN	feature_id[8].value <= threshold=2888.6019287109375
node_1056: feature_name=ZBTB46	feature_id[122].value <= threshold=349.7115783691406
node_1057: feature_name=ADAMTS9-AS2	feature_id[28].value <= threshold=246.06312561035156
node_1058: feature_name=FOXN3	feature_id[34].value <= threshold=642.2459106445312
node_1059: feature_name=NAIP	feature_id[26].value <= threshold=206.24937438964844
node_1060: feature_name=ADAMTS9	feature_id[120].value <= threshold=664.1485595703125
node_1061: feature_name=LIFR	feature_id[7].value <= threshold=442.0915222167969
node_1062: feature_name=FKBP5	feature_id[0].value > threshold=363.17457580566406
node_1076: feature_name=AC005550.3	feature_id[254].value <= threshold=240.385498046875
node_1077: feature_name=AP001597.1	feature_id[285].value <= threshold=312.1421661376953
node_1078: feature_name=COL25A1	feature_id[18].value <= threshold=227.06640625
node_1079: feature_name=PTPRB	feature_id[19].value <= threshold=1385.0346069335938
node_1080: feature_name=FRYL	feature_id[40].value > threshold=91.05809783935547
node_1082: feature_name=GFOD1	feature_id[29].value > threshold=186.83539581298828
node_1084: feature_name=FILIP1L	feature_id[206].value <= threshold=315.93072509765625
node_1085: feature_name=PRKACB	feature_id[315].value <= threshold=217.19043731689453
node_1086: feature_name=RP11-530I17.1	feature_id[308].value <= threshold=218.55609893798828
Class: DCM
Rules_24	passed counts:166
node_0: feature_name=XIST	feature_id[1].value <= threshold=38.84098434448242
node_1: feature_name=NEAT1	feature_id[270].value > threshold=1072.2327880859375
node_381: feature_name=COL25A1	feature_id[18].value > threshold=397.73292541503906
node_1653: feature_name=FOXN3	feature_id[34].value <= threshold=815.7272338867188
node_1654: feature_name=LHFP	feature_id[262].value <= threshold=917.4675598144531
node_1655: feature_name=DDX5	feature_id[46].value <= threshold=770.0072021484375
node_1656: feature_name=PDE10A	feature_id[30].value > threshold=171.7340850830078
node_1686: feature_name=CASC15	feature_id[156].value <= threshold=545.062744140625
node_1687: feature_name=CNOT6L	feature_id[158].value <= threshold=598.3893432617188
node_1688: feature_name=PDE10A	feature_id[30].value <= threshold=1266.75
node_1689: feature_name=MB	feature_id[82].value <= threshold=554.0696716308594
node_1690: feature_name=ANO2	feature_id[42].value > threshold=280.81810760498047
node_1692: feature_name=NEAT1	feature_id[270].value > threshold=1084.010986328125
node_1696: feature_name=CASC15	feature_id[156].value <= threshold=411.2689208984375
node_1697: feature_name=ENO1	feature_id[293].value <= threshold=466.7991943359375
node_1698: feature_name=TEAD1	feature_id[50].value <= threshold=562.3782958984375
node_1699: feature_name=ANO2	feature_id[42].value > threshold=533.2622985839844
node_1705: feature_name=SPRED1	feature_id[219].value <= threshold=486.1587677001953
node_1706: feature_name=ID3	feature_id[32].value <= threshold=621.6278381347656
node_1707: feature_name=COL25A1	feature_id[18].value <= threshold=426.16664123535156
node_1708: feature_name=PPFIBP1	feature_id[142].value <= threshold=621.2498474121094
node_1709: feature_name=CASC15	feature_id[156].value <= threshold=212.69808197021484
node_1710: feature_name=NEAT1	feature_id[270].value > threshold=1435.6610107421875
node_1714: feature_name=EXOC4	feature_id[248].value <= threshold=415.62767028808594
Class: HF_HLHS
Rules_25	passed counts:164
node_0: feature_name=XIST	feature_id[1].value <= threshold=38.84098434448242
node_1: feature_name=NEAT1	feature_id[270].value > threshold=1072.2327880859375
node_381: feature_name=COL25A1	feature_id[18].value <= threshold=397.73292541503906
node_382: feature_name=RP11-317J19.1	feature_id[20].value <= threshold=226.57754516601562
node_383: feature_name=LTBP1	feature_id[22].value <= threshold=176.97560119628906
node_384: feature_name=AP001597.1	feature_id[285].value <= threshold=286.5945587158203
node_385: feature_name=TTN	feature_id[8].value <= threshold=27127.6552734375
node_386: feature_name=CDK14	feature_id[4].value <= threshold=223.5386199951172
node_387: feature_name=GFOD1	feature_id[29].value > threshold=160.642578125
node_411: feature_name=CNTN4	feature_id[61].value <= threshold=177.16434478759766
node_412: feature_name=RNF144B	feature_id[109].value <= threshold=306.13807678222656
node_413: feature_name=LIFR	feature_id[7].value <= threshold=925.690185546875
node_414: feature_name=FKBP5	feature_id[0].value > threshold=63.95497512817383
node_424: feature_name=LRCH1	feature_id[134].value > threshold=42.70949172973633
node_474: feature_name=LINGO1	feature_id[23].value <= threshold=401.0972900390625
node_475: feature_name=ANO2	feature_id[42].value <= threshold=627.2878112792969
node_476: feature_name=ID1	feature_id[2].value <= threshold=557.9071655273438
node_477: feature_name=CLDN11	feature_id[213].value <= threshold=191.51577758789062
node_478: feature_name=PTPRB	feature_id[19].value <= threshold=1127.7400512695312
node_479: feature_name=ARHGAP26	feature_id[10].value > threshold=265.5636901855469
node_483: feature_name=SMIM12	feature_id[76].value <= threshold=331.4577331542969
node_484: feature_name=HIF1A-AS2	feature_id[200].value <= threshold=348.0509033203125
node_485: feature_name=TDRD10	feature_id[319].value <= threshold=318.91688537597656
node_486: feature_name=COL25A1	feature_id[18].value <= threshold=350.5959777832031
node_487: feature_name=GPIHBP1	feature_id[147].value <= threshold=278.54644775390625
node_488: feature_name=BAI3	feature_id[97].value <= threshold=190.2603530883789
node_489: feature_name=FKBP5	feature_id[0].value > threshold=220.58013153076172
Class: DCM
Rules_26	passed counts:159
node_0: feature_name=XIST	feature_id[1].value <= threshold=38.84098434448242
node_1: feature_name=NEAT1	feature_id[270].value > threshold=1072.2327880859375
node_381: feature_name=COL25A1	feature_id[18].value <= threshold=397.73292541503906
node_382: feature_name=RP11-317J19.1	feature_id[20].value > threshold=226.57754516601562
node_1382: feature_name=DDX5	feature_id[46].value <= threshold=560.2247924804688
node_1383: feature_name=FKBP5	feature_id[0].value > threshold=525.7624206542969
node_1523: feature_name=NCALD	feature_id[25].value <= threshold=451.3450622558594
node_1524: feature_name=CASC15	feature_id[156].value <= threshold=424.0198974609375
node_1525: feature_name=CNOT6L	feature_id[158].value <= threshold=379.36402893066406
node_1526: feature_name=SMAD6	feature_id[88].value <= threshold=2171.7981567382812
node_1527: feature_name=ENG	feature_id[231].value <= threshold=576.3690795898438
node_1528: feature_name=FKBP5	feature_id[0].value > threshold=622.2814025878906
node_1542: feature_name=CA4	feature_id[27].value <= threshold=243.46588897705078
node_1543: feature_name=KLF7	feature_id[101].value <= threshold=443.8919677734375
node_1544: feature_name=SPRED1	feature_id[219].value <= threshold=311.44407653808594
node_1545: feature_name=UACA	feature_id[137].value <= threshold=490.93858337402344
node_1546: feature_name=TTN	feature_id[8].value <= threshold=970.9871826171875
node_1547: feature_name=WNT5B	feature_id[324].value <= threshold=263.7633972167969
node_1548: feature_name=PICALM	feature_id[107].value > threshold=237.7955551147461
node_1552: feature_name=ARHGAP26	feature_id[10].value > threshold=469.31939697265625
Class: HF_HLHS
Rules_27	passed counts:135
node_0: feature_name=XIST	feature_id[1].value > threshold=38.84098434448242
node_1846: feature_name=FRYL	feature_id[40].value <= threshold=342.085205078125
node_1847: feature_name=NFIB	feature_id[57].value > threshold=837.8812866210938
node_1921: feature_name=GBE1	feature_id[138].value <= threshold=626.2691040039062
node_1922: feature_name=TTN	feature_id[8].value <= threshold=225900.09375
node_1923: feature_name=KLF7	feature_id[101].value > threshold=294.7095031738281
Class: TOF
Rules_28	passed counts:132
node_0: feature_name=XIST	feature_id[1].value <= threshold=38.84098434448242
node_1: feature_name=NEAT1	feature_id[270].value > threshold=1072.2327880859375
node_381: feature_name=COL25A1	feature_id[18].value > threshold=397.73292541503906
node_1653: feature_name=FOXN3	feature_id[34].value <= threshold=815.7272338867188
node_1654: feature_name=LHFP	feature_id[262].value <= threshold=917.4675598144531
node_1655: feature_name=DDX5	feature_id[46].value <= threshold=770.0072021484375
node_1656: feature_name=PDE10A	feature_id[30].value <= threshold=171.7340850830078
node_1657: feature_name=ID1	feature_id[2].value > threshold=439.32139587402344
node_1679: feature_name=CHSY3	feature_id[81].value <= threshold=452.48951721191406
node_1680: feature_name=NEAT1	feature_id[270].value > threshold=1297.7693481445312
node_1682: feature_name=CLDN11	feature_id[213].value <= threshold=492.70513916015625
Class: HF_HLHS
Rules_29	passed counts:132
node_0: feature_name=XIST	feature_id[1].value <= threshold=38.84098434448242
node_1: feature_name=NEAT1	feature_id[270].value > threshold=1072.2327880859375
node_381: feature_name=COL25A1	feature_id[18].value <= threshold=397.73292541503906
node_382: feature_name=RP11-317J19.1	feature_id[20].value <= threshold=226.57754516601562
node_383: feature_name=LTBP1	feature_id[22].value <= threshold=176.97560119628906
node_384: feature_name=AP001597.1	feature_id[285].value > threshold=286.5945587158203
node_984: feature_name=ARHGAP26	feature_id[10].value > threshold=846.5891723632812
node_1012: feature_name=GRB10	feature_id[5].value > threshold=780.6766052246094
node_1042: feature_name=DDX5	feature_id[46].value > threshold=305.7837219238281
node_1046: feature_name=CASC15	feature_id[156].value <= threshold=579.2189178466797
node_1047: feature_name=ULK4	feature_id[210].value <= threshold=393.6251525878906
node_1048: feature_name=NFIB	feature_id[57].value > threshold=395.28590393066406
Class: DCM
Rules_30	passed counts:126
node_0: feature_name=XIST	feature_id[1].value <= threshold=38.84098434448242
node_1: feature_name=NEAT1	feature_id[270].value > threshold=1072.2327880859375
node_381: feature_name=COL25A1	feature_id[18].value <= threshold=397.73292541503906
node_382: feature_name=RP11-317J19.1	feature_id[20].value <= threshold=226.57754516601562
node_383: feature_name=LTBP1	feature_id[22].value <= threshold=176.97560119628906
node_384: feature_name=AP001597.1	feature_id[285].value > threshold=286.5945587158203
node_984: feature_name=ARHGAP26	feature_id[10].value > threshold=846.5891723632812
node_1012: feature_name=GRB10	feature_id[5].value <= threshold=780.6766052246094
node_1013: feature_name=PICALM	feature_id[107].value <= threshold=809.119873046875
node_1014: feature_name=LINGO1	feature_id[23].value <= threshold=373.027587890625
node_1015: feature_name=FCHSD2	feature_id[36].value > threshold=299.7602996826172
node_1023: feature_name=EXOC4	feature_id[248].value <= threshold=591.9698791503906
node_1024: feature_name=NEAT1	feature_id[270].value > threshold=1369.1107177734375
Class: HF_HLHS
Rules_31	passed counts:124
node_0: feature_name=XIST	feature_id[1].value <= threshold=38.84098434448242
node_1: feature_name=NEAT1	feature_id[270].value > threshold=1072.2327880859375
node_381: feature_name=COL25A1	feature_id[18].value <= threshold=397.73292541503906
node_382: feature_name=RP11-317J19.1	feature_id[20].value <= threshold=226.57754516601562
node_383: feature_name=LTBP1	feature_id[22].value > threshold=176.97560119628906
node_1055: feature_name=TTN	feature_id[8].value <= threshold=2888.6019287109375
node_1056: feature_name=ZBTB46	feature_id[122].value > threshold=349.7115783691406
node_1258: feature_name=GRB10	feature_id[5].value <= threshold=317.36036682128906
node_1259: feature_name=FKBP5	feature_id[0].value <= threshold=584.23974609375
node_1260: feature_name=ARHGAP26	feature_id[10].value <= threshold=803.2540588378906
node_1261: feature_name=MCC	feature_id[185].value > threshold=89.9118881225586
Class: Donor
Rules_32	passed counts:118
node_0: feature_name=XIST	feature_id[1].value <= threshold=38.84098434448242
node_1: feature_name=NEAT1	feature_id[270].value > threshold=1072.2327880859375
node_381: feature_name=COL25A1	feature_id[18].value <= threshold=397.73292541503906
node_382: feature_name=RP11-317J19.1	feature_id[20].value > threshold=226.57754516601562
node_1382: feature_name=DDX5	feature_id[46].value <= threshold=560.2247924804688
node_1383: feature_name=FKBP5	feature_id[0].value <= threshold=525.7624206542969
node_1384: feature_name=ENG	feature_id[231].value > threshold=717.5337219238281
node_1458: feature_name=GFOD1	feature_id[29].value > threshold=238.46429443359375
node_1464: feature_name=COL25A1	feature_id[18].value > threshold=110.03520965576172
node_1490: feature_name=TTN	feature_id[8].value <= threshold=496.9079284667969
node_1491: feature_name=SLC9C1	feature_id[172].value <= threshold=426.20989990234375
node_1492: feature_name=MYL2	feature_id[21].value <= threshold=504.6235046386719
node_1493: feature_name=KLF7	feature_id[101].value <= threshold=493.92852783203125
node_1494: feature_name=KLF6	feature_id[168].value <= threshold=313.0380401611328
node_1495: feature_name=CTNNBIP1	feature_id[77].value <= threshold=319.1375427246094
node_1496: feature_name=LINC00840	feature_id[131].value <= threshold=121.89176177978516
node_1497: feature_name=AC017101.10	feature_id[94].value <= threshold=299.8688049316406
node_1498: feature_name=FRYL	feature_id[40].value > threshold=114.18132019042969
Class: HF_HLHS
Rules_33	passed counts:116
node_0: feature_name=XIST	feature_id[1].value <= threshold=38.84098434448242
node_1: feature_name=NEAT1	feature_id[270].value > threshold=1072.2327880859375
node_381: feature_name=COL25A1	feature_id[18].value <= threshold=397.73292541503906
node_382: feature_name=RP11-317J19.1	feature_id[20].value > threshold=226.57754516601562
node_1382: feature_name=DDX5	feature_id[46].value <= threshold=560.2247924804688
node_1383: feature_name=FKBP5	feature_id[0].value <= threshold=525.7624206542969
node_1384: feature_name=ENG	feature_id[231].value <= threshold=717.5337219238281
node_1385: feature_name=LHFP	feature_id[262].value > threshold=402.5968933105469
node_1445: feature_name=B4GALT1	feature_id[153].value <= threshold=322.21522521972656
node_1446: feature_name=ITPR1	feature_id[303].value <= threshold=274.2766571044922
node_1447: feature_name=CYYR1	feature_id[56].value <= threshold=570.2556457519531
node_1448: feature_name=ROBO1	feature_id[289].value <= threshold=114.3641357421875
node_1449: feature_name=CA4	feature_id[27].value <= threshold=488.3005676269531
Class: DCM
Rules_34	passed counts:114
node_0: feature_name=XIST	feature_id[1].value <= threshold=38.84098434448242
node_1: feature_name=NEAT1	feature_id[270].value <= threshold=1072.2327880859375
node_2: feature_name=FOXN3	feature_id[34].value <= threshold=418.27882385253906
node_3: feature_name=ERC1	feature_id[71].value <= threshold=360.10157775878906
node_4: feature_name=GPR116	feature_id[112].value <= threshold=251.1302261352539
node_5: feature_name=ENG	feature_id[231].value <= threshold=563.8867797851562
node_6: feature_name=GRB10	feature_id[5].value > threshold=50.16554641723633
node_24: feature_name=MAST4	feature_id[70].value <= threshold=638.7998352050781
node_25: feature_name=SPC25	feature_id[43].value <= threshold=331.82130432128906
node_26: feature_name=ANO2	feature_id[42].value > threshold=355.16015625
node_54: feature_name=CCDC85A	feature_id[103].value > threshold=118.35910034179688
node_66: feature_name=GULP1	feature_id[89].value <= threshold=105.01995086669922
node_67: feature_name=GFOD1	feature_id[29].value > threshold=65.77216339111328
node_73: feature_name=FRYL	feature_id[40].value <= threshold=423.8956604003906
node_74: feature_name=MCC	feature_id[185].value <= threshold=250.4383316040039
node_75: feature_name=ROBO1	feature_id[289].value <= threshold=98.9315414428711
Class: DCM
Rules_35	passed counts:103
node_0: feature_name=XIST	feature_id[1].value <= threshold=38.84098434448242
node_1: feature_name=NEAT1	feature_id[270].value <= threshold=1072.2327880859375
node_2: feature_name=FOXN3	feature_id[34].value > threshold=418.27882385253906
node_294: feature_name=GRB10	feature_id[5].value > threshold=418.7899475097656
node_354: feature_name=PICALM	feature_id[107].value > threshold=549.8526000976562
node_368: feature_name=ABCC4	feature_id[3].value <= threshold=292.5045394897461
node_369: feature_name=COL25A1	feature_id[18].value <= threshold=190.6730194091797
Class: Donor
Rules_36	passed counts:102
node_0: feature_name=XIST	feature_id[1].value <= threshold=38.84098434448242
node_1: feature_name=NEAT1	feature_id[270].value <= threshold=1072.2327880859375
node_2: feature_name=FOXN3	feature_id[34].value <= threshold=418.27882385253906
node_3: feature_name=ERC1	feature_id[71].value <= threshold=360.10157775878906
node_4: feature_name=GPR116	feature_id[112].value <= threshold=251.1302261352539
node_5: feature_name=ENG	feature_id[231].value > threshold=563.8867797851562
node_107: feature_name=COL25A1	feature_id[18].value <= threshold=376.14942932128906
node_108: feature_name=CDK14	feature_id[4].value > threshold=162.5027847290039
node_122: feature_name=GFOD1	feature_id[29].value <= threshold=401.43894958496094
node_123: feature_name=FABP5	feature_id[287].value <= threshold=214.96625518798828
node_124: feature_name=TDRD10	feature_id[319].value <= threshold=234.582275390625
node_125: feature_name=FOXN3	feature_id[34].value <= threshold=358.66029357910156
node_126: feature_name=CCDC85A	feature_id[103].value <= threshold=402.6421813964844
Class: HCM
Rules_37	passed counts:100
node_0: feature_name=XIST	feature_id[1].value <= threshold=38.84098434448242
node_1: feature_name=NEAT1	feature_id[270].value > threshold=1072.2327880859375
node_381: feature_name=COL25A1	feature_id[18].value <= threshold=397.73292541503906
node_382: feature_name=RP11-317J19.1	feature_id[20].value > threshold=226.57754516601562
node_1382: feature_name=DDX5	feature_id[46].value > threshold=560.2247924804688
node_1630: feature_name=TTN	feature_id[8].value > threshold=2280.6875
node_1650: feature_name=TCF12	feature_id[58].value > threshold=610.9805603027344
Class: Neo_HLHS
Rules_38	passed counts:96
node_0: feature_name=XIST	feature_id[1].value > threshold=38.84098434448242
node_1846: feature_name=FRYL	feature_id[40].value <= threshold=342.085205078125
node_1847: feature_name=NFIB	feature_id[57].value <= threshold=837.8812866210938
node_1848: feature_name=PTPRG	feature_id[31].value <= threshold=953.1374206542969
node_1849: feature_name=MYL2	feature_id[21].value <= threshold=352.0843048095703
node_1850: feature_name=FKBP5	feature_id[0].value <= threshold=344.75721740722656
node_1851: feature_name=PTPRB	feature_id[19].value > threshold=236.57452392578125
node_1853: feature_name=CAPN12	feature_id[44].value <= threshold=300.21009826660156
node_1854: feature_name=GRB10	feature_id[5].value <= threshold=842.2730407714844
Class: Donor
Rules_39	passed counts:96
node_0: feature_name=XIST	feature_id[1].value <= threshold=38.84098434448242
node_1: feature_name=NEAT1	feature_id[270].value > threshold=1072.2327880859375
node_381: feature_name=COL25A1	feature_id[18].value <= threshold=397.73292541503906
node_382: feature_name=RP11-317J19.1	feature_id[20].value <= threshold=226.57754516601562
node_383: feature_name=LTBP1	feature_id[22].value <= threshold=176.97560119628906
node_384: feature_name=AP001597.1	feature_id[285].value <= threshold=286.5945587158203
node_385: feature_name=TTN	feature_id[8].value <= threshold=27127.6552734375
node_386: feature_name=CDK14	feature_id[4].value <= threshold=223.5386199951172
node_387: feature_name=GFOD1	feature_id[29].value > threshold=160.642578125
node_411: feature_name=CNTN4	feature_id[61].value <= threshold=177.16434478759766
node_412: feature_name=RNF144B	feature_id[109].value <= threshold=306.13807678222656
node_413: feature_name=LIFR	feature_id[7].value <= threshold=925.690185546875
node_414: feature_name=FKBP5	feature_id[0].value > threshold=63.95497512817383
node_424: feature_name=LRCH1	feature_id[134].value <= threshold=42.70949172973633
node_425: feature_name=F8	feature_id[244].value <= threshold=300.300537109375
node_426: feature_name=ANO2	feature_id[42].value > threshold=643.1764831542969
Class: DCM
Rules_40	passed counts:91
node_0: feature_name=XIST	feature_id[1].value <= threshold=38.84098434448242
node_1: feature_name=NEAT1	feature_id[270].value > threshold=1072.2327880859375
node_381: feature_name=COL25A1	feature_id[18].value > threshold=397.73292541503906
node_1653: feature_name=FOXN3	feature_id[34].value <= threshold=815.7272338867188
node_1654: feature_name=LHFP	feature_id[262].value > threshold=917.4675598144531
node_1790: feature_name=F8	feature_id[244].value <= threshold=1303.4574584960938
node_1791: feature_name=EXOC4	feature_id[248].value > threshold=239.82987213134766
node_1795: feature_name=PTPRB	feature_id[19].value > threshold=450.1203918457031
Class: DCM
Rules_41	passed counts:90
node_0: feature_name=XIST	feature_id[1].value <= threshold=38.84098434448242
node_1: feature_name=NEAT1	feature_id[270].value > threshold=1072.2327880859375
node_381: feature_name=COL25A1	feature_id[18].value <= threshold=397.73292541503906
node_382: feature_name=RP11-317J19.1	feature_id[20].value <= threshold=226.57754516601562
node_383: feature_name=LTBP1	feature_id[22].value <= threshold=176.97560119628906
node_384: feature_name=AP001597.1	feature_id[285].value <= threshold=286.5945587158203
node_385: feature_name=TTN	feature_id[8].value <= threshold=27127.6552734375
node_386: feature_name=CDK14	feature_id[4].value > threshold=223.5386199951172
node_682: feature_name=PTPRG	feature_id[31].value <= threshold=2032.88134765625
node_683: feature_name=ENG	feature_id[231].value <= threshold=802.4244995117188
node_684: feature_name=ADAMTS9-AS2	feature_id[28].value > threshold=309.50181579589844
node_766: feature_name=FKBP5	feature_id[0].value > threshold=380.1105499267578
node_774: feature_name=ANO2	feature_id[42].value <= threshold=807.3722229003906
node_775: feature_name=MAST2	feature_id[24].value <= threshold=512.3076477050781
node_776: feature_name=F8	feature_id[244].value > threshold=237.41776275634766
node_780: feature_name=HIPK2	feature_id[13].value > threshold=110.59500122070312
Class: HF_HLHS
Rules_42	passed counts:89
node_0: feature_name=XIST	feature_id[1].value <= threshold=38.84098434448242
node_1: feature_name=NEAT1	feature_id[270].value > threshold=1072.2327880859375
node_381: feature_name=COL25A1	feature_id[18].value <= threshold=397.73292541503906
node_382: feature_name=RP11-317J19.1	feature_id[20].value <= threshold=226.57754516601562
node_383: feature_name=LTBP1	feature_id[22].value <= threshold=176.97560119628906
node_384: feature_name=AP001597.1	feature_id[285].value <= threshold=286.5945587158203
node_385: feature_name=TTN	feature_id[8].value > threshold=27127.6552734375
node_979: feature_name=FKBP5	feature_id[0].value > threshold=879.1943054199219
Class: Neo_HLHS
Rules_43	passed counts:84
node_0: feature_name=XIST	feature_id[1].value <= threshold=38.84098434448242
node_1: feature_name=NEAT1	feature_id[270].value > threshold=1072.2327880859375
node_381: feature_name=COL25A1	feature_id[18].value > threshold=397.73292541503906
node_1653: feature_name=FOXN3	feature_id[34].value > threshold=815.7272338867188
node_1803: feature_name=TTN	feature_id[8].value <= threshold=2677.49169921875
node_1804: feature_name=LHFP	feature_id[262].value <= threshold=831.5146179199219
node_1805: feature_name=JARID2	feature_id[217].value <= threshold=484.1620178222656
node_1806: feature_name=ANO2	feature_id[42].value > threshold=1076.2266235351562
node_1810: feature_name=EXOC4	feature_id[248].value <= threshold=527.2738800048828
node_1811: feature_name=PPFIBP1	feature_id[142].value <= threshold=714.8837280273438
node_1812: feature_name=RASA1	feature_id[194].value <= threshold=870.3325500488281
Class: HF_HLHS
Rules_44	passed counts:80
node_0: feature_name=XIST	feature_id[1].value <= threshold=38.84098434448242
node_1: feature_name=NEAT1	feature_id[270].value > threshold=1072.2327880859375
node_381: feature_name=COL25A1	feature_id[18].value <= threshold=397.73292541503906
node_382: feature_name=RP11-317J19.1	feature_id[20].value <= threshold=226.57754516601562
node_383: feature_name=LTBP1	feature_id[22].value > threshold=176.97560119628906
node_1055: feature_name=TTN	feature_id[8].value <= threshold=2888.6019287109375
node_1056: feature_name=ZBTB46	feature_id[122].value <= threshold=349.7115783691406
node_1057: feature_name=ADAMTS9-AS2	feature_id[28].value > threshold=246.06312561035156
node_1135: feature_name=SMAD6	feature_id[88].value <= threshold=1461.2816162109375
node_1136: feature_name=FKBP5	feature_id[0].value > threshold=438.27488708496094
node_1154: feature_name=ESR2	feature_id[149].value <= threshold=61.9425163269043
node_1155: feature_name=HIPK2	feature_id[13].value > threshold=269.32557678222656
node_1169: feature_name=LHFP	feature_id[262].value <= threshold=688.2364501953125
node_1170: feature_name=PRSS23	feature_id[39].value > threshold=191.18994903564453
node_1178: feature_name=RP11-530I17.1	feature_id[308].value <= threshold=146.92918395996094
node_1179: feature_name=NEAT1	feature_id[270].value > threshold=1108.8355712890625
Class: HF_HLHS
Rules_45	passed counts:79
node_0: feature_name=XIST	feature_id[1].value <= threshold=38.84098434448242
node_1: feature_name=NEAT1	feature_id[270].value > threshold=1072.2327880859375
node_381: feature_name=COL25A1	feature_id[18].value <= threshold=397.73292541503906
node_382: feature_name=RP11-317J19.1	feature_id[20].value <= threshold=226.57754516601562
node_383: feature_name=LTBP1	feature_id[22].value > threshold=176.97560119628906
node_1055: feature_name=TTN	feature_id[8].value <= threshold=2888.6019287109375
node_1056: feature_name=ZBTB46	feature_id[122].value <= threshold=349.7115783691406
node_1057: feature_name=ADAMTS9-AS2	feature_id[28].value > threshold=246.06312561035156
node_1135: feature_name=SMAD6	feature_id[88].value <= threshold=1461.2816162109375
node_1136: feature_name=FKBP5	feature_id[0].value > threshold=438.27488708496094
node_1154: feature_name=ESR2	feature_id[149].value > threshold=61.9425163269043
node_1188: feature_name=CNOT6L	feature_id[158].value <= threshold=444.34747314453125
node_1189: feature_name=ABCC4	feature_id[3].value > threshold=187.93492126464844
node_1207: feature_name=NFIB	feature_id[57].value > threshold=218.9074249267578
node_1211: feature_name=AL035610.2	feature_id[150].value <= threshold=699.4976196289062
node_1212: feature_name=MKL1	feature_id[278].value <= threshold=545.8726806640625
node_1213: feature_name=CNKSR3	feature_id[14].value <= threshold=969.3857421875
node_1214: feature_name=CASC15	feature_id[156].value <= threshold=404.912841796875
node_1215: feature_name=GPR116	feature_id[112].value > threshold=70.65140533447266
node_1219: feature_name=FKBP5	feature_id[0].value <= threshold=642.4671325683594
node_1220: feature_name=ESR2	feature_id[149].value > threshold=206.5049591064453
node_1224: feature_name=FCHSD2	feature_id[36].value <= threshold=627.0739135742188
node_1225: feature_name=ELK3	feature_id[92].value <= threshold=319.41319274902344
node_1226: feature_name=UACA	feature_id[137].value <= threshold=439.6585235595703
node_1227: feature_name=ARHGAP6	feature_id[226].value <= threshold=226.34842681884766
Class: HF_HLHS
Rules_46	passed counts:79
node_0: feature_name=XIST	feature_id[1].value <= threshold=38.84098434448242
node_1: feature_name=NEAT1	feature_id[270].value > threshold=1072.2327880859375
node_381: feature_name=COL25A1	feature_id[18].value <= threshold=397.73292541503906
node_382: feature_name=RP11-317J19.1	feature_id[20].value <= threshold=226.57754516601562
node_383: feature_name=LTBP1	feature_id[22].value <= threshold=176.97560119628906
node_384: feature_name=AP001597.1	feature_id[285].value <= threshold=286.5945587158203
node_385: feature_name=TTN	feature_id[8].value <= threshold=27127.6552734375
node_386: feature_name=CDK14	feature_id[4].value > threshold=223.5386199951172
node_682: feature_name=PTPRG	feature_id[31].value > threshold=2032.88134765625
node_834: feature_name=ADAMTS9-AS2	feature_id[28].value > threshold=413.97935485839844
node_938: feature_name=ERG	feature_id[93].value > threshold=417.4500427246094
node_954: feature_name=ADAMTS9	feature_id[120].value > threshold=222.62240600585938
node_966: feature_name=ARHGAP26	feature_id[10].value > threshold=1600.0040893554688
Class: DCM
Rules_47	passed counts:78
node_0: feature_name=XIST	feature_id[1].value <= threshold=38.84098434448242
node_1: feature_name=NEAT1	feature_id[270].value <= threshold=1072.2327880859375
node_2: feature_name=FOXN3	feature_id[34].value <= threshold=418.27882385253906
node_3: feature_name=ERC1	feature_id[71].value > threshold=360.10157775878906
node_219: feature_name=GRB10	feature_id[5].value > threshold=225.67012786865234
node_249: feature_name=FGD4	feature_id[51].value > threshold=497.07972717285156
node_283: feature_name=ID1	feature_id[2].value > threshold=320.6186828613281
node_291: feature_name=SLC26A3	feature_id[73].value <= threshold=317.02040100097656
Class: HF_HLHS
Rules_48	passed counts:76
node_0: feature_name=XIST	feature_id[1].value <= threshold=38.84098434448242
node_1: feature_name=NEAT1	feature_id[270].value > threshold=1072.2327880859375
node_381: feature_name=COL25A1	feature_id[18].value > threshold=397.73292541503906
node_1653: feature_name=FOXN3	feature_id[34].value <= threshold=815.7272338867188
node_1654: feature_name=LHFP	feature_id[262].value <= threshold=917.4675598144531
node_1655: feature_name=DDX5	feature_id[46].value <= threshold=770.0072021484375
node_1656: feature_name=PDE10A	feature_id[30].value > threshold=171.7340850830078
node_1686: feature_name=CASC15	feature_id[156].value <= threshold=545.062744140625
node_1687: feature_name=CNOT6L	feature_id[158].value <= threshold=598.3893432617188
node_1688: feature_name=PDE10A	feature_id[30].value <= threshold=1266.75
node_1689: feature_name=MB	feature_id[82].value <= threshold=554.0696716308594
node_1690: feature_name=ANO2	feature_id[42].value > threshold=280.81810760498047
node_1692: feature_name=NEAT1	feature_id[270].value > threshold=1084.010986328125
node_1696: feature_name=CASC15	feature_id[156].value <= threshold=411.2689208984375
node_1697: feature_name=ENO1	feature_id[293].value <= threshold=466.7991943359375
node_1698: feature_name=TEAD1	feature_id[50].value <= threshold=562.3782958984375
node_1699: feature_name=ANO2	feature_id[42].value > threshold=533.2622985839844
node_1705: feature_name=SPRED1	feature_id[219].value <= threshold=486.1587677001953
node_1706: feature_name=ID3	feature_id[32].value <= threshold=621.6278381347656
node_1707: feature_name=COL25A1	feature_id[18].value > threshold=426.16664123535156
node_1725: feature_name=COL25A1	feature_id[18].value <= threshold=2128.7152099609375
node_1726: feature_name=SRGAP2	feature_id[62].value <= threshold=548.0760498046875
node_1727: feature_name=GRB10	feature_id[5].value <= threshold=1544.1971435546875
node_1728: feature_name=ENG	feature_id[231].value > threshold=234.44683837890625
node_1732: feature_name=F8	feature_id[244].value > threshold=225.9642105102539
node_1736: feature_name=CRIM1	feature_id[157].value > threshold=490.19654846191406
node_1738: feature_name=FGD4	feature_id[51].value > threshold=252.03538513183594
Class: HF_HLHS
Rules_49	passed counts:75
node_0: feature_name=XIST	feature_id[1].value <= threshold=38.84098434448242
node_1: feature_name=NEAT1	feature_id[270].value <= threshold=1072.2327880859375
node_2: feature_name=FOXN3	feature_id[34].value > threshold=418.27882385253906
node_294: feature_name=GRB10	feature_id[5].value > threshold=418.7899475097656
node_354: feature_name=PICALM	feature_id[107].value <= threshold=549.8526000976562
node_355: feature_name=MAST4	feature_id[70].value <= threshold=950.6478576660156
node_356: feature_name=CYYR1	feature_id[56].value <= threshold=559.3277587890625
node_357: feature_name=ENG	feature_id[231].value <= threshold=919.8482971191406
node_358: feature_name=NEAT1	feature_id[270].value > threshold=581.8149871826172
Class: DCM
Rules_50	passed counts:74
node_0: feature_name=XIST	feature_id[1].value > threshold=38.84098434448242
node_1846: feature_name=FRYL	feature_id[40].value > threshold=342.085205078125
node_1930: feature_name=FKBP5	feature_id[0].value > threshold=509.9450988769531
node_1968: feature_name=NFIB	feature_id[57].value > threshold=847.3058166503906
node_2000: feature_name=FGD4	feature_id[51].value > threshold=1693.1951293945312
node_2042: feature_name=TTN	feature_id[8].value > threshold=7986.909912109375
Class: Neo_HLHS
Rules_51	passed counts:74
node_0: feature_name=XIST	feature_id[1].value > threshold=38.84098434448242
node_1846: feature_name=FRYL	feature_id[40].value <= threshold=342.085205078125
node_1847: feature_name=NFIB	feature_id[57].value <= threshold=837.8812866210938
node_1848: feature_name=PTPRG	feature_id[31].value > threshold=953.1374206542969
node_1860: feature_name=GRB10	feature_id[5].value > threshold=69.05123901367188
node_1864: feature_name=FOXN3	feature_id[34].value <= threshold=662.8226318359375
node_1865: feature_name=UPK3B	feature_id[235].value <= threshold=371.0198211669922
node_1866: feature_name=MCPH1	feature_id[250].value <= threshold=336.417236328125
node_1867: feature_name=MAST4	feature_id[70].value <= threshold=1197.9886474609375
node_1868: feature_name=LIFR	feature_id[7].value <= threshold=377.8377990722656
node_1869: feature_name=CYYR1	feature_id[56].value <= threshold=507.14402770996094
node_1870: feature_name=RHOJ	feature_id[47].value <= threshold=459.4964294433594
node_1871: feature_name=GRB10	feature_id[5].value > threshold=314.71282958984375
node_1887: feature_name=SYN3	feature_id[218].value <= threshold=973.8429260253906
node_1888: feature_name=LINC00840	feature_id[131].value <= threshold=327.4994354248047
node_1889: feature_name=LHFP	feature_id[262].value <= threshold=547.3454284667969
node_1890: feature_name=FGF2	feature_id[54].value > threshold=270.19757080078125
node_1892: feature_name=FGF2	feature_id[54].value > threshold=271.07745361328125
Class: HCM
Rules_52	passed counts:71
node_0: feature_name=XIST	feature_id[1].value > threshold=38.84098434448242
node_1846: feature_name=FRYL	feature_id[40].value <= threshold=342.085205078125
node_1847: feature_name=NFIB	feature_id[57].value <= threshold=837.8812866210938
node_1848: feature_name=PTPRG	feature_id[31].value <= threshold=953.1374206542969
node_1849: feature_name=MYL2	feature_id[21].value > threshold=352.0843048095703
Class: HCM
Rules_53	passed counts:63
node_0: feature_name=XIST	feature_id[1].value <= threshold=38.84098434448242
node_1: feature_name=NEAT1	feature_id[270].value > threshold=1072.2327880859375
node_381: feature_name=COL25A1	feature_id[18].value <= threshold=397.73292541503906
node_382: feature_name=RP11-317J19.1	feature_id[20].value > threshold=226.57754516601562
node_1382: feature_name=DDX5	feature_id[46].value <= threshold=560.2247924804688
node_1383: feature_name=FKBP5	feature_id[0].value <= threshold=525.7624206542969
node_1384: feature_name=ENG	feature_id[231].value <= threshold=717.5337219238281
node_1385: feature_name=LHFP	feature_id[262].value <= threshold=402.5968933105469
node_1386: feature_name=FAM155A	feature_id[275].value <= threshold=113.50737762451172
node_1387: feature_name=CCDC85A	feature_id[103].value > threshold=231.13373565673828
node_1397: feature_name=ADAMTS9-AS2	feature_id[28].value <= threshold=331.2384490966797
node_1398: feature_name=NETO1	feature_id[15].value <= threshold=120.94823455810547
node_1399: feature_name=FOXN3	feature_id[34].value <= threshold=783.211181640625
node_1400: feature_name=GFOD1	feature_id[29].value > threshold=233.781494140625
node_1404: feature_name=RNF144B	feature_id[109].value <= threshold=491.5470275878906
node_1405: feature_name=XKR4	feature_id[144].value <= threshold=118.17536926269531
node_1406: feature_name=FZD6	feature_id[300].value <= threshold=245.13994598388672
Class: DCM
Rules_54	passed counts:60
node_0: feature_name=XIST	feature_id[1].value <= threshold=38.84098434448242
node_1: feature_name=NEAT1	feature_id[270].value > threshold=1072.2327880859375
node_381: feature_name=COL25A1	feature_id[18].value <= threshold=397.73292541503906
node_382: feature_name=RP11-317J19.1	feature_id[20].value <= threshold=226.57754516601562
node_383: feature_name=LTBP1	feature_id[22].value <= threshold=176.97560119628906
node_384: feature_name=AP001597.1	feature_id[285].value <= threshold=286.5945587158203
node_385: feature_name=TTN	feature_id[8].value <= threshold=27127.6552734375
node_386: feature_name=CDK14	feature_id[4].value <= threshold=223.5386199951172
node_387: feature_name=GFOD1	feature_id[29].value > threshold=160.642578125
node_411: feature_name=CNTN4	feature_id[61].value <= threshold=177.16434478759766
node_412: feature_name=RNF144B	feature_id[109].value <= threshold=306.13807678222656
node_413: feature_name=LIFR	feature_id[7].value <= threshold=925.690185546875
node_414: feature_name=FKBP5	feature_id[0].value > threshold=63.95497512817383
node_424: feature_name=LRCH1	feature_id[134].value <= threshold=42.70949172973633
node_425: feature_name=F8	feature_id[244].value > threshold=300.300537109375
node_439: feature_name=DDX5	feature_id[46].value <= threshold=296.736328125
node_440: feature_name=GFOD1	feature_id[29].value > threshold=215.77313232421875
node_446: feature_name=FOXN3	feature_id[34].value <= threshold=624.9960632324219
node_447: feature_name=ID1	feature_id[2].value <= threshold=630.3854675292969
node_448: feature_name=ARG2	feature_id[272].value <= threshold=244.14228057861328
node_449: feature_name=SPC25	feature_id[43].value <= threshold=482.9141387939453
node_450: feature_name=GULP1	feature_id[89].value <= threshold=107.9680404663086
Class: DCM
Rules_55	passed counts:60
node_0: feature_name=XIST	feature_id[1].value <= threshold=38.84098434448242
node_1: feature_name=NEAT1	feature_id[270].value <= threshold=1072.2327880859375
node_2: feature_name=FOXN3	feature_id[34].value <= threshold=418.27882385253906
node_3: feature_name=ERC1	feature_id[71].value <= threshold=360.10157775878906
node_4: feature_name=GPR116	feature_id[112].value <= threshold=251.1302261352539
node_5: feature_name=ENG	feature_id[231].value <= threshold=563.8867797851562
node_6: feature_name=GRB10	feature_id[5].value <= threshold=50.16554641723633
node_7: feature_name=FOXN3	feature_id[34].value > threshold=212.77246856689453
node_13: feature_name=FKBP5	feature_id[0].value <= threshold=454.5075988769531
node_14: feature_name=PRKCE	feature_id[273].value <= threshold=364.2103729248047
node_15: feature_name=ZDHHC14	feature_id[252].value <= threshold=224.173828125
Class: Donor
Rules_56	passed counts:57
node_0: feature_name=XIST	feature_id[1].value <= threshold=38.84098434448242
node_1: feature_name=NEAT1	feature_id[270].value > threshold=1072.2327880859375
node_381: feature_name=COL25A1	feature_id[18].value <= threshold=397.73292541503906
node_382: feature_name=RP11-317J19.1	feature_id[20].value <= threshold=226.57754516601562
node_383: feature_name=LTBP1	feature_id[22].value <= threshold=176.97560119628906
node_384: feature_name=AP001597.1	feature_id[285].value <= threshold=286.5945587158203
node_385: feature_name=TTN	feature_id[8].value <= threshold=27127.6552734375
node_386: feature_name=CDK14	feature_id[4].value <= threshold=223.5386199951172
node_387: feature_name=GFOD1	feature_id[29].value > threshold=160.642578125
node_411: feature_name=CNTN4	feature_id[61].value <= threshold=177.16434478759766
node_412: feature_name=RNF144B	feature_id[109].value <= threshold=306.13807678222656
node_413: feature_name=LIFR	feature_id[7].value <= threshold=925.690185546875
node_414: feature_name=FKBP5	feature_id[0].value > threshold=63.95497512817383
node_424: feature_name=LRCH1	feature_id[134].value > threshold=42.70949172973633
node_474: feature_name=LINGO1	feature_id[23].value <= threshold=401.0972900390625
node_475: feature_name=ANO2	feature_id[42].value > threshold=627.2878112792969
node_517: feature_name=PTPRR	feature_id[87].value <= threshold=450.4283447265625
node_518: feature_name=EDN1	feature_id[64].value <= threshold=220.38895416259766
node_519: feature_name=CA4	feature_id[27].value <= threshold=713.5086059570312
node_520: feature_name=RP11-317G6.1	feature_id[314].value <= threshold=357.4851379394531
node_521: feature_name=PRKD1	feature_id[67].value <= threshold=848.9747924804688
node_522: feature_name=SPC25	feature_id[43].value <= threshold=488.10308837890625
node_523: feature_name=ARHGAP26	feature_id[10].value > threshold=214.95723724365234
node_527: feature_name=C15orf26	feature_id[86].value <= threshold=375.5521545410156
node_528: feature_name=KLF9	feature_id[119].value <= threshold=501.0100402832031
node_529: feature_name=CNKSR3	feature_id[14].value <= threshold=795.7116088867188
node_530: feature_name=AL132709.8	feature_id[245].value <= threshold=210.09959411621094
node_531: feature_name=CYYR1	feature_id[56].value > threshold=537.5260925292969
node_605: feature_name=FKBP5	feature_id[0].value > threshold=545.115234375
Class: DCM
Rules_57	passed counts:56
node_0: feature_name=XIST	feature_id[1].value <= threshold=38.84098434448242
node_1: feature_name=NEAT1	feature_id[270].value > threshold=1072.2327880859375
node_381: feature_name=COL25A1	feature_id[18].value <= threshold=397.73292541503906
node_382: feature_name=RP11-317J19.1	feature_id[20].value <= threshold=226.57754516601562
node_383: feature_name=LTBP1	feature_id[22].value <= threshold=176.97560119628906
node_384: feature_name=AP001597.1	feature_id[285].value <= threshold=286.5945587158203
node_385: feature_name=TTN	feature_id[8].value <= threshold=27127.6552734375
node_386: feature_name=CDK14	feature_id[4].value > threshold=223.5386199951172
node_682: feature_name=PTPRG	feature_id[31].value > threshold=2032.88134765625
node_834: feature_name=ADAMTS9-AS2	feature_id[28].value <= threshold=413.97935485839844
node_835: feature_name=ARHGAP26	feature_id[10].value <= threshold=890.3488464355469
node_836: feature_name=ID1	feature_id[2].value <= threshold=572.319091796875
node_837: feature_name=PTPRB	feature_id[19].value <= threshold=890.2340393066406
node_838: feature_name=ARL17B	feature_id[229].value <= threshold=233.6412124633789
node_839: feature_name=C22orf34	feature_id[72].value <= threshold=339.1555938720703
node_840: feature_name=CRIM1	feature_id[157].value <= threshold=400.75738525390625
Class: DCM
Rules_58	passed counts:56
node_0: feature_name=XIST	feature_id[1].value <= threshold=38.84098434448242
node_1: feature_name=NEAT1	feature_id[270].value > threshold=1072.2327880859375
node_381: feature_name=COL25A1	feature_id[18].value <= threshold=397.73292541503906
node_382: feature_name=RP11-317J19.1	feature_id[20].value <= threshold=226.57754516601562
node_383: feature_name=LTBP1	feature_id[22].value <= threshold=176.97560119628906
node_384: feature_name=AP001597.1	feature_id[285].value <= threshold=286.5945587158203
node_385: feature_name=TTN	feature_id[8].value <= threshold=27127.6552734375
node_386: feature_name=CDK14	feature_id[4].value > threshold=223.5386199951172
node_682: feature_name=PTPRG	feature_id[31].value <= threshold=2032.88134765625
node_683: feature_name=ENG	feature_id[231].value <= threshold=802.4244995117188
node_684: feature_name=ADAMTS9-AS2	feature_id[28].value <= threshold=309.50181579589844
node_685: feature_name=GPR116	feature_id[112].value <= threshold=266.8803405761719
node_686: feature_name=GRB10	feature_id[5].value <= threshold=286.39393615722656
node_687: feature_name=TMEM204	feature_id[80].value <= threshold=229.22340393066406
node_688: feature_name=DDX5	feature_id[46].value <= threshold=332.8660583496094
node_689: feature_name=PTPRG	feature_id[31].value > threshold=869.9701232910156
node_691: feature_name=PTPN14	feature_id[269].value <= threshold=352.37989807128906
node_692: feature_name=RP11-723D22.3	feature_id[295].value <= threshold=118.42728424072266
node_693: feature_name=NETO1	feature_id[15].value <= threshold=124.81278228759766
node_694: feature_name=LIMS3.1	feature_id[241].value <= threshold=234.26770782470703
Class: DCM
Rules_59	passed counts:54
node_0: feature_name=XIST	feature_id[1].value > threshold=38.84098434448242
node_1846: feature_name=FRYL	feature_id[40].value > threshold=342.085205078125
node_1930: feature_name=FKBP5	feature_id[0].value > threshold=509.9450988769531
node_1968: feature_name=NFIB	feature_id[57].value > threshold=847.3058166503906
node_2000: feature_name=FGD4	feature_id[51].value <= threshold=1693.1951293945312
node_2001: feature_name=ADAMTS9	feature_id[120].value > threshold=517.1970825195312
node_2019: feature_name=SLC26A3	feature_id[73].value > threshold=162.58545684814453
node_2035: feature_name=FCHSD2	feature_id[36].value > threshold=710.4017944335938
node_2039: feature_name=KLF6	feature_id[168].value <= threshold=355.72540283203125
Class: TOF
Rules_60	passed counts:54
node_0: feature_name=XIST	feature_id[1].value <= threshold=38.84098434448242
node_1: feature_name=NEAT1	feature_id[270].value > threshold=1072.2327880859375
node_381: feature_name=COL25A1	feature_id[18].value > threshold=397.73292541503906
node_1653: feature_name=FOXN3	feature_id[34].value <= threshold=815.7272338867188
node_1654: feature_name=LHFP	feature_id[262].value <= threshold=917.4675598144531
node_1655: feature_name=DDX5	feature_id[46].value <= threshold=770.0072021484375
node_1656: feature_name=PDE10A	feature_id[30].value > threshold=171.7340850830078
node_1686: feature_name=CASC15	feature_id[156].value <= threshold=545.062744140625
node_1687: feature_name=CNOT6L	feature_id[158].value <= threshold=598.3893432617188
node_1688: feature_name=PDE10A	feature_id[30].value <= threshold=1266.75
node_1689: feature_name=MB	feature_id[82].value <= threshold=554.0696716308594
node_1690: feature_name=ANO2	feature_id[42].value > threshold=280.81810760498047
node_1692: feature_name=NEAT1	feature_id[270].value > threshold=1084.010986328125
node_1696: feature_name=CASC15	feature_id[156].value <= threshold=411.2689208984375
node_1697: feature_name=ENO1	feature_id[293].value <= threshold=466.7991943359375
node_1698: feature_name=TEAD1	feature_id[50].value <= threshold=562.3782958984375
node_1699: feature_name=ANO2	feature_id[42].value > threshold=533.2622985839844
node_1705: feature_name=SPRED1	feature_id[219].value <= threshold=486.1587677001953
node_1706: feature_name=ID3	feature_id[32].value <= threshold=621.6278381347656
node_1707: feature_name=COL25A1	feature_id[18].value > threshold=426.16664123535156
node_1725: feature_name=COL25A1	feature_id[18].value <= threshold=2128.7152099609375
node_1726: feature_name=SRGAP2	feature_id[62].value <= threshold=548.0760498046875
node_1727: feature_name=GRB10	feature_id[5].value > threshold=1544.1971435546875
node_1741: feature_name=GULP1	feature_id[89].value <= threshold=212.0730438232422
Class: HF_HLHS
Rules_61	passed counts:54
node_0: feature_name=XIST	feature_id[1].value <= threshold=38.84098434448242
node_1: feature_name=NEAT1	feature_id[270].value > threshold=1072.2327880859375
node_381: feature_name=COL25A1	feature_id[18].value <= threshold=397.73292541503906
node_382: feature_name=RP11-317J19.1	feature_id[20].value <= threshold=226.57754516601562
node_383: feature_name=LTBP1	feature_id[22].value <= threshold=176.97560119628906
node_384: feature_name=AP001597.1	feature_id[285].value <= threshold=286.5945587158203
node_385: feature_name=TTN	feature_id[8].value <= threshold=27127.6552734375
node_386: feature_name=CDK14	feature_id[4].value > threshold=223.5386199951172
node_682: feature_name=PTPRG	feature_id[31].value > threshold=2032.88134765625
node_834: feature_name=ADAMTS9-AS2	feature_id[28].value > threshold=413.97935485839844
node_938: feature_name=ERG	feature_id[93].value <= threshold=417.4500427246094
node_939: feature_name=ELMO1-AS1	feature_id[52].value > threshold=70.55171203613281
node_945: feature_name=SLC9C1	feature_id[172].value <= threshold=347.22393798828125
node_946: feature_name=AL035610.2	feature_id[150].value <= threshold=383.3338317871094
node_947: feature_name=RP11-317J19.1	feature_id[20].value <= threshold=225.42849731445312
Class: HF_HLHS
Rules_62	passed counts:53
node_0: feature_name=XIST	feature_id[1].value <= threshold=38.84098434448242
node_1: feature_name=NEAT1	feature_id[270].value > threshold=1072.2327880859375
node_381: feature_name=COL25A1	feature_id[18].value <= threshold=397.73292541503906
node_382: feature_name=RP11-317J19.1	feature_id[20].value > threshold=226.57754516601562
node_1382: feature_name=DDX5	feature_id[46].value <= threshold=560.2247924804688
node_1383: feature_name=FKBP5	feature_id[0].value <= threshold=525.7624206542969
node_1384: feature_name=ENG	feature_id[231].value <= threshold=717.5337219238281
node_1385: feature_name=LHFP	feature_id[262].value <= threshold=402.5968933105469
node_1386: feature_name=FAM155A	feature_id[275].value > threshold=113.50737762451172
node_1420: feature_name=GBE1	feature_id[138].value <= threshold=293.81568908691406
node_1421: feature_name=SMAD6	feature_id[88].value <= threshold=713.185302734375
node_1422: feature_name=FKBP5	feature_id[0].value > threshold=256.15264892578125
node_1430: feature_name=CTB-118N6.3	feature_id[209].value <= threshold=250.0046844482422
node_1431: feature_name=PRKACB	feature_id[315].value <= threshold=115.79434967041016
node_1432: feature_name=RP11-382A18.2	feature_id[330].value <= threshold=237.82266998291016
Class: HF_HLHS
Rules_63	passed counts:52
node_0: feature_name=XIST	feature_id[1].value <= threshold=38.84098434448242
node_1: feature_name=NEAT1	feature_id[270].value <= threshold=1072.2327880859375
node_2: feature_name=FOXN3	feature_id[34].value <= threshold=418.27882385253906
node_3: feature_name=ERC1	feature_id[71].value <= threshold=360.10157775878906
node_4: feature_name=GPR116	feature_id[112].value > threshold=251.1302261352539
node_140: feature_name=MAST2	feature_id[24].value > threshold=251.7623519897461
node_190: feature_name=ANO2	feature_id[42].value > threshold=1019.7591247558594
node_216: feature_name=ERG	feature_id[93].value > threshold=122.94074249267578
Class: HF_HLHS
Rules_64	passed counts:50
node_0: feature_name=XIST	feature_id[1].value <= threshold=38.84098434448242
node_1: feature_name=NEAT1	feature_id[270].value > threshold=1072.2327880859375
node_381: feature_name=COL25A1	feature_id[18].value <= threshold=397.73292541503906
node_382: feature_name=RP11-317J19.1	feature_id[20].value <= threshold=226.57754516601562
node_383: feature_name=LTBP1	feature_id[22].value <= threshold=176.97560119628906
node_384: feature_name=AP001597.1	feature_id[285].value <= threshold=286.5945587158203
node_385: feature_name=TTN	feature_id[8].value <= threshold=27127.6552734375
node_386: feature_name=CDK14	feature_id[4].value <= threshold=223.5386199951172
node_387: feature_name=GFOD1	feature_id[29].value > threshold=160.642578125
node_411: feature_name=CNTN4	feature_id[61].value <= threshold=177.16434478759766
node_412: feature_name=RNF144B	feature_id[109].value > threshold=306.13807678222656
node_644: feature_name=NEAT1	feature_id[270].value > threshold=1246.422607421875
node_648: feature_name=ESR2	feature_id[149].value <= threshold=202.12765502929688
node_649: feature_name=SLC9C1	feature_id[172].value <= threshold=811.0582885742188
node_650: feature_name=KIF13B	feature_id[115].value <= threshold=522.8334350585938
node_651: feature_name=UNC13C	feature_id[238].value <= threshold=93.68559265136719
Class: DCM
Rules_65	passed counts:48
node_0: feature_name=XIST	feature_id[1].value <= threshold=38.84098434448242
node_1: feature_name=NEAT1	feature_id[270].value > threshold=1072.2327880859375
node_381: feature_name=COL25A1	feature_id[18].value > threshold=397.73292541503906
node_1653: feature_name=FOXN3	feature_id[34].value <= threshold=815.7272338867188
node_1654: feature_name=LHFP	feature_id[262].value <= threshold=917.4675598144531
node_1655: feature_name=DDX5	feature_id[46].value <= threshold=770.0072021484375
node_1656: feature_name=PDE10A	feature_id[30].value > threshold=171.7340850830078
node_1686: feature_name=CASC15	feature_id[156].value <= threshold=545.062744140625
node_1687: feature_name=CNOT6L	feature_id[158].value <= threshold=598.3893432617188
node_1688: feature_name=PDE10A	feature_id[30].value <= threshold=1266.75
node_1689: feature_name=MB	feature_id[82].value <= threshold=554.0696716308594
node_1690: feature_name=ANO2	feature_id[42].value > threshold=280.81810760498047
node_1692: feature_name=NEAT1	feature_id[270].value > threshold=1084.010986328125
node_1696: feature_name=CASC15	feature_id[156].value > threshold=411.2689208984375
node_1760: feature_name=LHFP	feature_id[262].value <= threshold=673.1419677734375
node_1761: feature_name=WNK1	feature_id[6].value <= threshold=1861.9486083984375
node_1762: feature_name=JMJD1C	feature_id[12].value > threshold=414.0078887939453
Class: HF_HLHS
Rules_66	passed counts:48
node_0: feature_name=XIST	feature_id[1].value <= threshold=38.84098434448242
node_1: feature_name=NEAT1	feature_id[270].value > threshold=1072.2327880859375
node_381: feature_name=COL25A1	feature_id[18].value <= threshold=397.73292541503906
node_382: feature_name=RP11-317J19.1	feature_id[20].value <= threshold=226.57754516601562
node_383: feature_name=LTBP1	feature_id[22].value <= threshold=176.97560119628906
node_384: feature_name=AP001597.1	feature_id[285].value <= threshold=286.5945587158203
node_385: feature_name=TTN	feature_id[8].value <= threshold=27127.6552734375
node_386: feature_name=CDK14	feature_id[4].value <= threshold=223.5386199951172
node_387: feature_name=GFOD1	feature_id[29].value <= threshold=160.642578125
node_388: feature_name=FKBP5	feature_id[0].value <= threshold=524.2134094238281
node_389: feature_name=EXOC4	feature_id[248].value > threshold=78.00312042236328
node_393: feature_name=PDE10A	feature_id[30].value > threshold=76.10350036621094
Class: Donor
Rules_67	passed counts:46
node_0: feature_name=XIST	feature_id[1].value <= threshold=38.84098434448242
node_1: feature_name=NEAT1	feature_id[270].value > threshold=1072.2327880859375
node_381: feature_name=COL25A1	feature_id[18].value <= threshold=397.73292541503906
node_382: feature_name=RP11-317J19.1	feature_id[20].value <= threshold=226.57754516601562
node_383: feature_name=LTBP1	feature_id[22].value > threshold=176.97560119628906
node_1055: feature_name=TTN	feature_id[8].value <= threshold=2888.6019287109375
node_1056: feature_name=ZBTB46	feature_id[122].value <= threshold=349.7115783691406
node_1057: feature_name=ADAMTS9-AS2	feature_id[28].value > threshold=246.06312561035156
node_1135: feature_name=SMAD6	feature_id[88].value <= threshold=1461.2816162109375
node_1136: feature_name=FKBP5	feature_id[0].value > threshold=438.27488708496094
node_1154: feature_name=ESR2	feature_id[149].value <= threshold=61.9425163269043
node_1155: feature_name=HIPK2	feature_id[13].value <= threshold=269.32557678222656
node_1156: feature_name=ANGPT2	feature_id[312].value <= threshold=192.80919647216797
node_1157: feature_name=TMLHE-AS1	feature_id[151].value <= threshold=111.55734252929688
node_1158: feature_name=AL592183.1	feature_id[130].value <= threshold=224.9831085205078
node_1159: feature_name=CHN2	feature_id[66].value <= threshold=640.3846435546875
Class: DCM
Rules_68	passed counts:44
node_0: feature_name=XIST	feature_id[1].value > threshold=38.84098434448242
node_1846: feature_name=FRYL	feature_id[40].value > threshold=342.085205078125
node_1930: feature_name=FKBP5	feature_id[0].value > threshold=509.9450988769531
node_1968: feature_name=NFIB	feature_id[57].value <= threshold=847.3058166503906
node_1969: feature_name=NCALD	feature_id[25].value > threshold=308.31451416015625
node_1991: feature_name=ADAMTS9	feature_id[120].value <= threshold=493.13380432128906
Class: TOF
Rules_69	passed counts:44
node_0: feature_name=XIST	feature_id[1].value <= threshold=38.84098434448242
node_1: feature_name=NEAT1	feature_id[270].value > threshold=1072.2327880859375
node_381: feature_name=COL25A1	feature_id[18].value > threshold=397.73292541503906
node_1653: feature_name=FOXN3	feature_id[34].value <= threshold=815.7272338867188
node_1654: feature_name=LHFP	feature_id[262].value <= threshold=917.4675598144531
node_1655: feature_name=DDX5	feature_id[46].value <= threshold=770.0072021484375
node_1656: feature_name=PDE10A	feature_id[30].value <= threshold=171.7340850830078
node_1657: feature_name=ID1	feature_id[2].value <= threshold=439.32139587402344
node_1658: feature_name=ELMO1-AS1	feature_id[52].value <= threshold=218.4146499633789
node_1659: feature_name=NETO1	feature_id[15].value <= threshold=245.0396728515625
node_1660: feature_name=ABCC4	feature_id[3].value <= threshold=148.55897521972656
node_1661: feature_name=RASAL2	feature_id[63].value > threshold=355.94615936279297
Class: DCM
Rules_70	passed counts:44
node_0: feature_name=XIST	feature_id[1].value <= threshold=38.84098434448242
node_1: feature_name=NEAT1	feature_id[270].value > threshold=1072.2327880859375
node_381: feature_name=COL25A1	feature_id[18].value <= threshold=397.73292541503906
node_382: feature_name=RP11-317J19.1	feature_id[20].value <= threshold=226.57754516601562
node_383: feature_name=LTBP1	feature_id[22].value <= threshold=176.97560119628906
node_384: feature_name=AP001597.1	feature_id[285].value <= threshold=286.5945587158203
node_385: feature_name=TTN	feature_id[8].value <= threshold=27127.6552734375
node_386: feature_name=CDK14	feature_id[4].value <= threshold=223.5386199951172
node_387: feature_name=GFOD1	feature_id[29].value > threshold=160.642578125
node_411: feature_name=CNTN4	feature_id[61].value <= threshold=177.16434478759766
node_412: feature_name=RNF144B	feature_id[109].value > threshold=306.13807678222656
node_644: feature_name=NEAT1	feature_id[270].value <= threshold=1246.422607421875
node_645: feature_name=ESR2	feature_id[149].value > threshold=70.19514465332031
Class: Donor
Rules_71	passed counts:43
node_0: feature_name=XIST	feature_id[1].value <= threshold=38.84098434448242
node_1: feature_name=NEAT1	feature_id[270].value > threshold=1072.2327880859375
node_381: feature_name=COL25A1	feature_id[18].value <= threshold=397.73292541503906
node_382: feature_name=RP11-317J19.1	feature_id[20].value <= threshold=226.57754516601562
node_383: feature_name=LTBP1	feature_id[22].value <= threshold=176.97560119628906
node_384: feature_name=AP001597.1	feature_id[285].value <= threshold=286.5945587158203
node_385: feature_name=TTN	feature_id[8].value <= threshold=27127.6552734375
node_386: feature_name=CDK14	feature_id[4].value <= threshold=223.5386199951172
node_387: feature_name=GFOD1	feature_id[29].value > threshold=160.642578125
node_411: feature_name=CNTN4	feature_id[61].value > threshold=177.16434478759766
node_665: feature_name=LHFP	feature_id[262].value <= threshold=453.1645965576172
node_666: feature_name=RNF144B	feature_id[109].value <= threshold=200.26036071777344
node_667: feature_name=ARHGAP26	feature_id[10].value > threshold=674.9639282226562
Class: HF_HLHS
Rules_72	passed counts:40
node_0: feature_name=XIST	feature_id[1].value <= threshold=38.84098434448242
node_1: feature_name=NEAT1	feature_id[270].value > threshold=1072.2327880859375
node_381: feature_name=COL25A1	feature_id[18].value <= threshold=397.73292541503906
node_382: feature_name=RP11-317J19.1	feature_id[20].value <= threshold=226.57754516601562
node_383: feature_name=LTBP1	feature_id[22].value <= threshold=176.97560119628906
node_384: feature_name=AP001597.1	feature_id[285].value <= threshold=286.5945587158203
node_385: feature_name=TTN	feature_id[8].value <= threshold=27127.6552734375
node_386: feature_name=CDK14	feature_id[4].value > threshold=223.5386199951172
node_682: feature_name=PTPRG	feature_id[31].value <= threshold=2032.88134765625
node_683: feature_name=ENG	feature_id[231].value > threshold=802.4244995117188
node_789: feature_name=FKBP5	feature_id[0].value <= threshold=318.4207000732422
node_790: feature_name=GFOD1	feature_id[29].value <= threshold=386.25523376464844
node_791: feature_name=RP1-3J17.3	feature_id[121].value <= threshold=272.59849548339844
node_792: feature_name=ANO2	feature_id[42].value > threshold=255.4523468017578
Class: HCM
Rules_73	passed counts:40
node_0: feature_name=XIST	feature_id[1].value <= threshold=38.84098434448242
node_1: feature_name=NEAT1	feature_id[270].value <= threshold=1072.2327880859375
node_2: feature_name=FOXN3	feature_id[34].value <= threshold=418.27882385253906
node_3: feature_name=ERC1	feature_id[71].value > threshold=360.10157775878906
node_219: feature_name=GRB10	feature_id[5].value <= threshold=225.67012786865234
node_220: feature_name=FKBP5	feature_id[0].value <= threshold=499.27110290527344
node_221: feature_name=ARHGAP26	feature_id[10].value <= threshold=1164.85986328125
node_222: feature_name=ULK4	feature_id[210].value <= threshold=61.28953170776367
node_223: feature_name=SMAD6	feature_id[88].value <= threshold=576.7425231933594
node_224: feature_name=COL25A1	feature_id[18].value <= threshold=99.16699981689453
node_225: feature_name=NEAT1	feature_id[270].value <= threshold=1036.055419921875
node_226: feature_name=SOS2	feature_id[240].value <= threshold=255.5540008544922
Class: Donor
Rules_74	passed counts:39
node_0: feature_name=XIST	feature_id[1].value <= threshold=38.84098434448242
node_1: feature_name=NEAT1	feature_id[270].value > threshold=1072.2327880859375
node_381: feature_name=COL25A1	feature_id[18].value <= threshold=397.73292541503906
node_382: feature_name=RP11-317J19.1	feature_id[20].value <= threshold=226.57754516601562
node_383: feature_name=LTBP1	feature_id[22].value > threshold=176.97560119628906
node_1055: feature_name=TTN	feature_id[8].value <= threshold=2888.6019287109375
node_1056: feature_name=ZBTB46	feature_id[122].value <= threshold=349.7115783691406
node_1057: feature_name=ADAMTS9-AS2	feature_id[28].value > threshold=246.06312561035156
node_1135: feature_name=SMAD6	feature_id[88].value > threshold=1461.2816162109375
node_1249: feature_name=LINC00840	feature_id[131].value <= threshold=326.1782531738281
node_1250: feature_name=RASA1	feature_id[194].value > threshold=183.2225570678711
node_1254: feature_name=PTGIS	feature_id[181].value <= threshold=152.6717529296875
Class: DCM
Rules_75	passed counts:39
node_0: feature_name=XIST	feature_id[1].value <= threshold=38.84098434448242
node_1: feature_name=NEAT1	feature_id[270].value <= threshold=1072.2327880859375
node_2: feature_name=FOXN3	feature_id[34].value <= threshold=418.27882385253906
node_3: feature_name=ERC1	feature_id[71].value <= threshold=360.10157775878906
node_4: feature_name=GPR116	feature_id[112].value <= threshold=251.1302261352539
node_5: feature_name=ENG	feature_id[231].value <= threshold=563.8867797851562
node_6: feature_name=GRB10	feature_id[5].value > threshold=50.16554641723633
node_24: feature_name=MAST4	feature_id[70].value > threshold=638.7998352050781
node_94: feature_name=RNF115	feature_id[11].value > threshold=204.68375396728516
node_98: feature_name=PTGIS	feature_id[181].value <= threshold=113.76564025878906
node_99: feature_name=POC1B	feature_id[74].value <= threshold=310.9521942138672
node_100: feature_name=ULK4	feature_id[210].value <= threshold=237.83924102783203
node_101: feature_name=TTC28	feature_id[9].value > threshold=86.64009857177734
Class: HF_HLHS
Rules_76	passed counts:38
node_0: feature_name=XIST	feature_id[1].value > threshold=38.84098434448242
node_1846: feature_name=FRYL	feature_id[40].value > threshold=342.085205078125
node_1930: feature_name=FKBP5	feature_id[0].value <= threshold=509.9450988769531
node_1931: feature_name=WNK1	feature_id[6].value <= threshold=1012.7497863769531
node_1932: feature_name=GRB10	feature_id[5].value > threshold=848.0869750976562
node_1954: feature_name=FKBP5	feature_id[0].value <= threshold=198.6291046142578
Class: Donor
Rules_77	passed counts:38
node_0: feature_name=XIST	feature_id[1].value <= threshold=38.84098434448242
node_1: feature_name=NEAT1	feature_id[270].value > threshold=1072.2327880859375
node_381: feature_name=COL25A1	feature_id[18].value <= threshold=397.73292541503906
node_382: feature_name=RP11-317J19.1	feature_id[20].value > threshold=226.57754516601562
node_1382: feature_name=DDX5	feature_id[46].value > threshold=560.2247924804688
node_1630: feature_name=TTN	feature_id[8].value <= threshold=2280.6875
node_1631: feature_name=LIFR	feature_id[7].value > threshold=391.8325500488281
node_1645: feature_name=AUTS2	feature_id[16].value > threshold=494.79217529296875
Class: TOF
Rules_78	passed counts:38
node_0: feature_name=XIST	feature_id[1].value <= threshold=38.84098434448242
node_1: feature_name=NEAT1	feature_id[270].value > threshold=1072.2327880859375
node_381: feature_name=COL25A1	feature_id[18].value <= threshold=397.73292541503906
node_382: feature_name=RP11-317J19.1	feature_id[20].value <= threshold=226.57754516601562
node_383: feature_name=LTBP1	feature_id[22].value <= threshold=176.97560119628906
node_384: feature_name=AP001597.1	feature_id[285].value <= threshold=286.5945587158203
node_385: feature_name=TTN	feature_id[8].value <= threshold=27127.6552734375
node_386: feature_name=CDK14	feature_id[4].value <= threshold=223.5386199951172
node_387: feature_name=GFOD1	feature_id[29].value <= threshold=160.642578125
node_388: feature_name=FKBP5	feature_id[0].value > threshold=524.2134094238281
node_398: feature_name=ADAMTS9	feature_id[120].value <= threshold=2467.9415283203125
node_399: feature_name=ID2	feature_id[135].value <= threshold=278.91202545166016
node_400: feature_name=GPIHBP1	feature_id[147].value <= threshold=78.46829986572266
Class: DCM
Rules_79	passed counts:37
node_0: feature_name=XIST	feature_id[1].value > threshold=38.84098434448242
node_1846: feature_name=FRYL	feature_id[40].value > threshold=342.085205078125
node_1930: feature_name=FKBP5	feature_id[0].value > threshold=509.9450988769531
node_1968: feature_name=NFIB	feature_id[57].value > threshold=847.3058166503906
node_2000: feature_name=FGD4	feature_id[51].value > threshold=1693.1951293945312
node_2042: feature_name=TTN	feature_id[8].value <= threshold=7986.909912109375
Class: TOF
Rules_80	passed counts:37
node_0: feature_name=XIST	feature_id[1].value <= threshold=38.84098434448242
node_1: feature_name=NEAT1	feature_id[270].value > threshold=1072.2327880859375
node_381: feature_name=COL25A1	feature_id[18].value > threshold=397.73292541503906
node_1653: feature_name=FOXN3	feature_id[34].value <= threshold=815.7272338867188
node_1654: feature_name=LHFP	feature_id[262].value <= threshold=917.4675598144531
node_1655: feature_name=DDX5	feature_id[46].value > threshold=770.0072021484375
node_1785: feature_name=PTPRB	feature_id[19].value <= threshold=1609.67822265625
Class: DCM
Rules_81	passed counts:35
node_0: feature_name=XIST	feature_id[1].value > threshold=38.84098434448242
node_1846: feature_name=FRYL	feature_id[40].value > threshold=342.085205078125
node_1930: feature_name=FKBP5	feature_id[0].value <= threshold=509.9450988769531
node_1931: feature_name=WNK1	feature_id[6].value > threshold=1012.7497863769531
node_1959: feature_name=TTN	feature_id[8].value <= threshold=5742.092529296875
node_1960: feature_name=PSD3	feature_id[37].value > threshold=225.0856475830078
node_1964: feature_name=STARD13	feature_id[41].value > threshold=368.9023895263672
Class: HCM
Rules_82	passed counts:35
node_0: feature_name=XIST	feature_id[1].value <= threshold=38.84098434448242
node_1: feature_name=NEAT1	feature_id[270].value > threshold=1072.2327880859375
node_381: feature_name=COL25A1	feature_id[18].value <= threshold=397.73292541503906
node_382: feature_name=RP11-317J19.1	feature_id[20].value <= threshold=226.57754516601562
node_383: feature_name=LTBP1	feature_id[22].value > threshold=176.97560119628906
node_1055: feature_name=TTN	feature_id[8].value <= threshold=2888.6019287109375
node_1056: feature_name=ZBTB46	feature_id[122].value <= threshold=349.7115783691406
node_1057: feature_name=ADAMTS9-AS2	feature_id[28].value <= threshold=246.06312561035156
node_1058: feature_name=FOXN3	feature_id[34].value > threshold=642.2459106445312
node_1130: feature_name=GRB10	feature_id[5].value <= threshold=586.2591552734375
Class: Donor
Rules_83	passed counts:34
node_0: feature_name=XIST	feature_id[1].value > threshold=38.84098434448242
node_1846: feature_name=FRYL	feature_id[40].value > threshold=342.085205078125
node_1930: feature_name=FKBP5	feature_id[0].value <= threshold=509.9450988769531
node_1931: feature_name=WNK1	feature_id[6].value <= threshold=1012.7497863769531
node_1932: feature_name=GRB10	feature_id[5].value > threshold=848.0869750976562
node_1954: feature_name=FKBP5	feature_id[0].value > threshold=198.6291046142578
node_1956: feature_name=UPK3B	feature_id[235].value <= threshold=397.02113342285156
Class: HCM
Rules_84	passed counts:32
node_0: feature_name=XIST	feature_id[1].value <= threshold=38.84098434448242
node_1: feature_name=NEAT1	feature_id[270].value > threshold=1072.2327880859375
node_381: feature_name=COL25A1	feature_id[18].value <= threshold=397.73292541503906
node_382: feature_name=RP11-317J19.1	feature_id[20].value > threshold=226.57754516601562
node_1382: feature_name=DDX5	feature_id[46].value <= threshold=560.2247924804688
node_1383: feature_name=FKBP5	feature_id[0].value > threshold=525.7624206542969
node_1523: feature_name=NCALD	feature_id[25].value > threshold=451.3450622558594
node_1619: feature_name=LIFR	feature_id[7].value <= threshold=314.58509826660156
node_1620: feature_name=KCNQ1OT1	feature_id[161].value > threshold=115.6604232788086
Class: DCM
Rules_85	passed counts:32
node_0: feature_name=XIST	feature_id[1].value <= threshold=38.84098434448242
node_1: feature_name=NEAT1	feature_id[270].value > threshold=1072.2327880859375
node_381: feature_name=COL25A1	feature_id[18].value <= threshold=397.73292541503906
node_382: feature_name=RP11-317J19.1	feature_id[20].value <= threshold=226.57754516601562
node_383: feature_name=LTBP1	feature_id[22].value > threshold=176.97560119628906
node_1055: feature_name=TTN	feature_id[8].value <= threshold=2888.6019287109375
node_1056: feature_name=ZBTB46	feature_id[122].value > threshold=349.7115783691406
node_1258: feature_name=GRB10	feature_id[5].value > threshold=317.36036682128906
node_1274: feature_name=LIFR	feature_id[7].value > threshold=367.91778564453125
node_1344: feature_name=ANO2	feature_id[42].value > threshold=1560.1524047851562
node_1360: feature_name=SMAD6	feature_id[88].value > threshold=404.46600341796875
Class: HF_HLHS
Rules_86	passed counts:32
node_0: feature_name=XIST	feature_id[1].value <= threshold=38.84098434448242
node_1: feature_name=NEAT1	feature_id[270].value > threshold=1072.2327880859375
node_381: feature_name=COL25A1	feature_id[18].value <= threshold=397.73292541503906
node_382: feature_name=RP11-317J19.1	feature_id[20].value <= threshold=226.57754516601562
node_383: feature_name=LTBP1	feature_id[22].value > threshold=176.97560119628906
node_1055: feature_name=TTN	feature_id[8].value <= threshold=2888.6019287109375
node_1056: feature_name=ZBTB46	feature_id[122].value <= threshold=349.7115783691406
node_1057: feature_name=ADAMTS9-AS2	feature_id[28].value <= threshold=246.06312561035156
node_1058: feature_name=FOXN3	feature_id[34].value <= threshold=642.2459106445312
node_1059: feature_name=NAIP	feature_id[26].value > threshold=206.24937438964844
node_1119: feature_name=RP11-588H23.3	feature_id[299].value > threshold=94.2151870727539
Class: HF_HLHS
Rules_87	passed counts:30
node_0: feature_name=XIST	feature_id[1].value > threshold=38.84098434448242
node_1846: feature_name=FRYL	feature_id[40].value > threshold=342.085205078125
node_1930: feature_name=FKBP5	feature_id[0].value <= threshold=509.9450988769531
node_1931: feature_name=WNK1	feature_id[6].value > threshold=1012.7497863769531
node_1959: feature_name=TTN	feature_id[8].value > threshold=5742.092529296875
Class: TOF
Rules_88	passed counts:30
node_0: feature_name=XIST	feature_id[1].value <= threshold=38.84098434448242
node_1: feature_name=NEAT1	feature_id[270].value > threshold=1072.2327880859375
node_381: feature_name=COL25A1	feature_id[18].value <= threshold=397.73292541503906
node_382: feature_name=RP11-317J19.1	feature_id[20].value > threshold=226.57754516601562
node_1382: feature_name=DDX5	feature_id[46].value <= threshold=560.2247924804688
node_1383: feature_name=FKBP5	feature_id[0].value > threshold=525.7624206542969
node_1523: feature_name=NCALD	feature_id[25].value <= threshold=451.3450622558594
node_1524: feature_name=CASC15	feature_id[156].value <= threshold=424.0198974609375
node_1525: feature_name=CNOT6L	feature_id[158].value <= threshold=379.36402893066406
node_1526: feature_name=SMAD6	feature_id[88].value <= threshold=2171.7981567382812
node_1527: feature_name=ENG	feature_id[231].value > threshold=576.3690795898438
node_1569: feature_name=UACA	feature_id[137].value <= threshold=663.3900146484375
node_1570: feature_name=TCF12	feature_id[58].value <= threshold=241.05252838134766
node_1571: feature_name=APP	feature_id[133].value > threshold=113.30160522460938
node_1577: feature_name=JARID2	feature_id[217].value <= threshold=319.00462341308594
node_1578: feature_name=CNKSR3	feature_id[14].value <= threshold=353.0312042236328
node_1579: feature_name=RP11-317G6.1	feature_id[314].value <= threshold=233.3401870727539
Class: HF_HLHS
Rules_89	passed counts:30
node_0: feature_name=XIST	feature_id[1].value <= threshold=38.84098434448242
node_1: feature_name=NEAT1	feature_id[270].value > threshold=1072.2327880859375
node_381: feature_name=COL25A1	feature_id[18].value <= threshold=397.73292541503906
node_382: feature_name=RP11-317J19.1	feature_id[20].value <= threshold=226.57754516601562
node_383: feature_name=LTBP1	feature_id[22].value > threshold=176.97560119628906
node_1055: feature_name=TTN	feature_id[8].value <= threshold=2888.6019287109375
node_1056: feature_name=ZBTB46	feature_id[122].value <= threshold=349.7115783691406
node_1057: feature_name=ADAMTS9-AS2	feature_id[28].value > threshold=246.06312561035156
node_1135: feature_name=SMAD6	feature_id[88].value <= threshold=1461.2816162109375
node_1136: feature_name=FKBP5	feature_id[0].value > threshold=438.27488708496094
node_1154: feature_name=ESR2	feature_id[149].value > threshold=61.9425163269043
node_1188: feature_name=CNOT6L	feature_id[158].value <= threshold=444.34747314453125
node_1189: feature_name=ABCC4	feature_id[3].value <= threshold=187.93492126464844
node_1190: feature_name=COL25A1	feature_id[18].value > threshold=86.05851745605469
node_1204: feature_name=RASAL2	feature_id[63].value <= threshold=1015.40966796875
Class: HF_HLHS
Rules_90	passed counts:28
node_0: feature_name=XIST	feature_id[1].value <= threshold=38.84098434448242
node_1: feature_name=NEAT1	feature_id[270].value > threshold=1072.2327880859375
node_381: feature_name=COL25A1	feature_id[18].value <= threshold=397.73292541503906
node_382: feature_name=RP11-317J19.1	feature_id[20].value > threshold=226.57754516601562
node_1382: feature_name=DDX5	feature_id[46].value <= threshold=560.2247924804688
node_1383: feature_name=FKBP5	feature_id[0].value > threshold=525.7624206542969
node_1523: feature_name=NCALD	feature_id[25].value <= threshold=451.3450622558594
node_1524: feature_name=CASC15	feature_id[156].value <= threshold=424.0198974609375
node_1525: feature_name=CNOT6L	feature_id[158].value <= threshold=379.36402893066406
node_1526: feature_name=SMAD6	feature_id[88].value <= threshold=2171.7981567382812
node_1527: feature_name=ENG	feature_id[231].value > threshold=576.3690795898438
node_1569: feature_name=UACA	feature_id[137].value <= threshold=663.3900146484375
node_1570: feature_name=TCF12	feature_id[58].value > threshold=241.05252838134766
node_1586: feature_name=ZBTB46	feature_id[122].value <= threshold=733.7130126953125
node_1587: feature_name=EXOC4	feature_id[248].value <= threshold=535.7117309570312
node_1588: feature_name=ANO2	feature_id[42].value > threshold=285.1451416015625
node_1592: feature_name=NEAT1	feature_id[270].value <= threshold=1254.3510131835938
node_1593: feature_name=HK1	feature_id[154].value <= threshold=288.1417541503906
node_1594: feature_name=RP11-317G6.1	feature_id[314].value <= threshold=304.6741943359375
Class: HF_HLHS
Rules_91	passed counts:28
node_0: feature_name=XIST	feature_id[1].value <= threshold=38.84098434448242
node_1: feature_name=NEAT1	feature_id[270].value > threshold=1072.2327880859375
node_381: feature_name=COL25A1	feature_id[18].value <= threshold=397.73292541503906
node_382: feature_name=RP11-317J19.1	feature_id[20].value <= threshold=226.57754516601562
node_383: feature_name=LTBP1	feature_id[22].value <= threshold=176.97560119628906
node_384: feature_name=AP001597.1	feature_id[285].value <= threshold=286.5945587158203
node_385: feature_name=TTN	feature_id[8].value <= threshold=27127.6552734375
node_386: feature_name=CDK14	feature_id[4].value <= threshold=223.5386199951172
node_387: feature_name=GFOD1	feature_id[29].value > threshold=160.642578125
node_411: feature_name=CNTN4	feature_id[61].value > threshold=177.16434478759766
node_665: feature_name=LHFP	feature_id[262].value > threshold=453.1645965576172
node_675: feature_name=LRCH1	feature_id[134].value > threshold=89.87956237792969
node_677: feature_name=SPRN	feature_id[220].value <= threshold=21.85601234436035
Class: DCM
Rules_92	passed counts:27
node_0: feature_name=XIST	feature_id[1].value > threshold=38.84098434448242
node_1846: feature_name=FRYL	feature_id[40].value > threshold=342.085205078125
node_1930: feature_name=FKBP5	feature_id[0].value > threshold=509.9450988769531
node_1968: feature_name=NFIB	feature_id[57].value > threshold=847.3058166503906
node_2000: feature_name=FGD4	feature_id[51].value <= threshold=1693.1951293945312
node_2001: feature_name=ADAMTS9	feature_id[120].value > threshold=517.1970825195312
node_2019: feature_name=SLC26A3	feature_id[73].value <= threshold=162.58545684814453
node_2020: feature_name=TTN	feature_id[8].value <= threshold=9377.415771484375
node_2021: feature_name=ARHGAP26	feature_id[10].value <= threshold=1429.84033203125
node_2022: feature_name=F8	feature_id[244].value <= threshold=804.8828430175781
Class: Donor
Rules_93	passed counts:27
node_0: feature_name=XIST	feature_id[1].value <= threshold=38.84098434448242
node_1: feature_name=NEAT1	feature_id[270].value > threshold=1072.2327880859375
node_381: feature_name=COL25A1	feature_id[18].value <= threshold=397.73292541503906
node_382: feature_name=RP11-317J19.1	feature_id[20].value > threshold=226.57754516601562
node_1382: feature_name=DDX5	feature_id[46].value <= threshold=560.2247924804688
node_1383: feature_name=FKBP5	feature_id[0].value > threshold=525.7624206542969
node_1523: feature_name=NCALD	feature_id[25].value <= threshold=451.3450622558594
node_1524: feature_name=CASC15	feature_id[156].value <= threshold=424.0198974609375
node_1525: feature_name=CNOT6L	feature_id[158].value > threshold=379.36402893066406
node_1607: feature_name=HIPK2	feature_id[13].value <= threshold=648.9288330078125
node_1608: feature_name=TTN	feature_id[8].value <= threshold=43624.27264404297
node_1609: feature_name=WNT5B	feature_id[324].value <= threshold=262.8674774169922
Class: HF_HLHS
Rules_94	passed counts:26
node_0: feature_name=XIST	feature_id[1].value > threshold=38.84098434448242
node_1846: feature_name=FRYL	feature_id[40].value > threshold=342.085205078125
node_1930: feature_name=FKBP5	feature_id[0].value <= threshold=509.9450988769531
node_1931: feature_name=WNK1	feature_id[6].value <= threshold=1012.7497863769531
node_1932: feature_name=GRB10	feature_id[5].value <= threshold=848.0869750976562
node_1933: feature_name=XIST	feature_id[1].value > threshold=202.9633331298828
node_1937: feature_name=MYL2	feature_id[21].value <= threshold=1620.8927001953125
node_1938: feature_name=ARHGAP26	feature_id[10].value <= threshold=2591.4981689453125
node_1939: feature_name=FRYL	feature_id[40].value <= threshold=377.1925048828125
node_1940: feature_name=F8	feature_id[244].value <= threshold=436.87977600097656
Class: Donor
Rules_95	passed counts:26
node_0: feature_name=XIST	feature_id[1].value <= threshold=38.84098434448242
node_1: feature_name=NEAT1	feature_id[270].value > threshold=1072.2327880859375
node_381: feature_name=COL25A1	feature_id[18].value <= threshold=397.73292541503906
node_382: feature_name=RP11-317J19.1	feature_id[20].value <= threshold=226.57754516601562
node_383: feature_name=LTBP1	feature_id[22].value <= threshold=176.97560119628906
node_384: feature_name=AP001597.1	feature_id[285].value <= threshold=286.5945587158203
node_385: feature_name=TTN	feature_id[8].value <= threshold=27127.6552734375
node_386: feature_name=CDK14	feature_id[4].value > threshold=223.5386199951172
node_682: feature_name=PTPRG	feature_id[31].value > threshold=2032.88134765625
node_834: feature_name=ADAMTS9-AS2	feature_id[28].value <= threshold=413.97935485839844
node_835: feature_name=ARHGAP26	feature_id[10].value <= threshold=890.3488464355469
node_836: feature_name=ID1	feature_id[2].value > threshold=572.319091796875
node_852: feature_name=SMAD6	feature_id[88].value <= threshold=584.86376953125
Class: HF_HLHS
Rules_96	passed counts:25
node_0: feature_name=XIST	feature_id[1].value <= threshold=38.84098434448242
node_1: feature_name=NEAT1	feature_id[270].value > threshold=1072.2327880859375
node_381: feature_name=COL25A1	feature_id[18].value > threshold=397.73292541503906
node_1653: feature_name=FOXN3	feature_id[34].value <= threshold=815.7272338867188
node_1654: feature_name=LHFP	feature_id[262].value <= threshold=917.4675598144531
node_1655: feature_name=DDX5	feature_id[46].value <= threshold=770.0072021484375
node_1656: feature_name=PDE10A	feature_id[30].value <= threshold=171.7340850830078
node_1657: feature_name=ID1	feature_id[2].value <= threshold=439.32139587402344
node_1658: feature_name=ELMO1-AS1	feature_id[52].value > threshold=218.4146499633789
node_1672: feature_name=FOXN3	feature_id[34].value <= threshold=527.6087036132812
node_1673: feature_name=FKBP5	feature_id[0].value > threshold=316.8176803588867
Class: HF_HLHS
Rules_97	passed counts:25
node_0: feature_name=XIST	feature_id[1].value <= threshold=38.84098434448242
node_1: feature_name=NEAT1	feature_id[270].value > threshold=1072.2327880859375
node_381: feature_name=COL25A1	feature_id[18].value <= threshold=397.73292541503906
node_382: feature_name=RP11-317J19.1	feature_id[20].value <= threshold=226.57754516601562
node_383: feature_name=LTBP1	feature_id[22].value <= threshold=176.97560119628906
node_384: feature_name=AP001597.1	feature_id[285].value <= threshold=286.5945587158203
node_385: feature_name=TTN	feature_id[8].value <= threshold=27127.6552734375
node_386: feature_name=CDK14	feature_id[4].value > threshold=223.5386199951172
node_682: feature_name=PTPRG	feature_id[31].value <= threshold=2032.88134765625
node_683: feature_name=ENG	feature_id[231].value <= threshold=802.4244995117188
node_684: feature_name=ADAMTS9-AS2	feature_id[28].value <= threshold=309.50181579589844
node_685: feature_name=GPR116	feature_id[112].value <= threshold=266.8803405761719
node_686: feature_name=GRB10	feature_id[5].value > threshold=286.39393615722656
node_710: feature_name=FKBP5	feature_id[0].value > threshold=440.7998809814453
node_720: feature_name=FCHSD2	feature_id[36].value <= threshold=256.1156768798828
node_721: feature_name=APP	feature_id[133].value <= threshold=375.39788818359375
Class: HF_HLHS
Rules_98	passed counts:25
node_0: feature_name=XIST	feature_id[1].value <= threshold=38.84098434448242
node_1: feature_name=NEAT1	feature_id[270].value > threshold=1072.2327880859375
node_381: feature_name=COL25A1	feature_id[18].value <= threshold=397.73292541503906
node_382: feature_name=RP11-317J19.1	feature_id[20].value <= threshold=226.57754516601562
node_383: feature_name=LTBP1	feature_id[22].value <= threshold=176.97560119628906
node_384: feature_name=AP001597.1	feature_id[285].value <= threshold=286.5945587158203
node_385: feature_name=TTN	feature_id[8].value <= threshold=27127.6552734375
node_386: feature_name=CDK14	feature_id[4].value <= threshold=223.5386199951172
node_387: feature_name=GFOD1	feature_id[29].value > threshold=160.642578125
node_411: feature_name=CNTN4	feature_id[61].value <= threshold=177.16434478759766
node_412: feature_name=RNF144B	feature_id[109].value <= threshold=306.13807678222656
node_413: feature_name=LIFR	feature_id[7].value <= threshold=925.690185546875
node_414: feature_name=FKBP5	feature_id[0].value > threshold=63.95497512817383
node_424: feature_name=LRCH1	feature_id[134].value > threshold=42.70949172973633
node_474: feature_name=LINGO1	feature_id[23].value <= threshold=401.0972900390625
node_475: feature_name=ANO2	feature_id[42].value > threshold=627.2878112792969
node_517: feature_name=PTPRR	feature_id[87].value <= threshold=450.4283447265625
node_518: feature_name=EDN1	feature_id[64].value <= threshold=220.38895416259766
node_519: feature_name=CA4	feature_id[27].value <= threshold=713.5086059570312
node_520: feature_name=RP11-317G6.1	feature_id[314].value <= threshold=357.4851379394531
node_521: feature_name=PRKD1	feature_id[67].value <= threshold=848.9747924804688
node_522: feature_name=SPC25	feature_id[43].value <= threshold=488.10308837890625
node_523: feature_name=ARHGAP26	feature_id[10].value > threshold=214.95723724365234
node_527: feature_name=C15orf26	feature_id[86].value <= threshold=375.5521545410156
node_528: feature_name=KLF9	feature_id[119].value <= threshold=501.0100402832031
node_529: feature_name=CNKSR3	feature_id[14].value <= threshold=795.7116088867188
node_530: feature_name=AL132709.8	feature_id[245].value <= threshold=210.09959411621094
node_531: feature_name=CYYR1	feature_id[56].value <= threshold=537.5260925292969
node_532: feature_name=SHE	feature_id[222].value <= threshold=515.8612670898438
node_533: feature_name=SMAD6	feature_id[88].value <= threshold=386.3988952636719
node_534: feature_name=ENG	feature_id[231].value <= threshold=1831.82177734375
node_535: feature_name=PTGIS	feature_id[181].value <= threshold=246.12428283691406
node_536: feature_name=RASAL2	feature_id[63].value > threshold=350.7039794921875
node_542: feature_name=FRYL	feature_id[40].value <= threshold=840.2685852050781
node_543: feature_name=GEN1	feature_id[274].value > threshold=217.35047149658203
node_565: feature_name=EXOC4	feature_id[248].value > threshold=219.73855590820312
node_569: feature_name=AC018462.2	feature_id[258].value <= threshold=276.78517150878906
Class: DCM
Rules_99	passed counts:25
node_0: feature_name=XIST	feature_id[1].value <= threshold=38.84098434448242
node_1: feature_name=NEAT1	feature_id[270].value <= threshold=1072.2327880859375
node_2: feature_name=FOXN3	feature_id[34].value > threshold=418.27882385253906
node_294: feature_name=GRB10	feature_id[5].value <= threshold=418.7899475097656
node_295: feature_name=COL25A1	feature_id[18].value > threshold=234.2469024658203
node_343: feature_name=ARHGAP26	feature_id[10].value > threshold=390.86936950683594
node_345: feature_name=PTPRG	feature_id[31].value <= threshold=1601.0697021484375
node_346: feature_name=MAST4	feature_id[70].value <= threshold=375.1028747558594
Class: DCM
Rules_100	passed counts:24
node_0: feature_name=XIST	feature_id[1].value > threshold=38.84098434448242
node_1846: feature_name=FRYL	feature_id[40].value > threshold=342.085205078125
node_1930: feature_name=FKBP5	feature_id[0].value <= threshold=509.9450988769531
node_1931: feature_name=WNK1	feature_id[6].value <= threshold=1012.7497863769531
node_1932: feature_name=GRB10	feature_id[5].value <= threshold=848.0869750976562
node_1933: feature_name=XIST	feature_id[1].value <= threshold=202.9633331298828
node_1934: feature_name=ARHGAP26	feature_id[10].value <= threshold=503.3874206542969
Class: Donor
Rules_101	passed counts:24
node_0: feature_name=XIST	feature_id[1].value <= threshold=38.84098434448242
node_1: feature_name=NEAT1	feature_id[270].value > threshold=1072.2327880859375
node_381: feature_name=COL25A1	feature_id[18].value <= threshold=397.73292541503906
node_382: feature_name=RP11-317J19.1	feature_id[20].value > threshold=226.57754516601562
node_1382: feature_name=DDX5	feature_id[46].value <= threshold=560.2247924804688
node_1383: feature_name=FKBP5	feature_id[0].value > threshold=525.7624206542969
node_1523: feature_name=NCALD	feature_id[25].value <= threshold=451.3450622558594
node_1524: feature_name=CASC15	feature_id[156].value <= threshold=424.0198974609375
node_1525: feature_name=CNOT6L	feature_id[158].value <= threshold=379.36402893066406
node_1526: feature_name=SMAD6	feature_id[88].value <= threshold=2171.7981567382812
node_1527: feature_name=ENG	feature_id[231].value > threshold=576.3690795898438
node_1569: feature_name=UACA	feature_id[137].value <= threshold=663.3900146484375
node_1570: feature_name=TCF12	feature_id[58].value > threshold=241.05252838134766
node_1586: feature_name=ZBTB46	feature_id[122].value <= threshold=733.7130126953125
node_1587: feature_name=EXOC4	feature_id[248].value <= threshold=535.7117309570312
node_1588: feature_name=ANO2	feature_id[42].value <= threshold=285.1451416015625
node_1589: feature_name=ID1	feature_id[2].value > threshold=299.9669647216797
Class: HF_HLHS
Rules_102	passed counts:24
node_0: feature_name=XIST	feature_id[1].value <= threshold=38.84098434448242
node_1: feature_name=NEAT1	feature_id[270].value > threshold=1072.2327880859375
node_381: feature_name=COL25A1	feature_id[18].value <= threshold=397.73292541503906
node_382: feature_name=RP11-317J19.1	feature_id[20].value <= threshold=226.57754516601562
node_383: feature_name=LTBP1	feature_id[22].value <= threshold=176.97560119628906
node_384: feature_name=AP001597.1	feature_id[285].value <= threshold=286.5945587158203
node_385: feature_name=TTN	feature_id[8].value <= threshold=27127.6552734375
node_386: feature_name=CDK14	feature_id[4].value <= threshold=223.5386199951172
node_387: feature_name=GFOD1	feature_id[29].value > threshold=160.642578125
node_411: feature_name=CNTN4	feature_id[61].value <= threshold=177.16434478759766
node_412: feature_name=RNF144B	feature_id[109].value <= threshold=306.13807678222656
node_413: feature_name=LIFR	feature_id[7].value > threshold=925.690185546875
node_639: feature_name=NEAT1	feature_id[270].value <= threshold=1527.3193969726562
Class: Donor
Rules_103	passed counts:24
node_0: feature_name=XIST	feature_id[1].value <= threshold=38.84098434448242
node_1: feature_name=NEAT1	feature_id[270].value > threshold=1072.2327880859375
node_381: feature_name=COL25A1	feature_id[18].value <= threshold=397.73292541503906
node_382: feature_name=RP11-317J19.1	feature_id[20].value <= threshold=226.57754516601562
node_383: feature_name=LTBP1	feature_id[22].value <= threshold=176.97560119628906
node_384: feature_name=AP001597.1	feature_id[285].value <= threshold=286.5945587158203
node_385: feature_name=TTN	feature_id[8].value <= threshold=27127.6552734375
node_386: feature_name=CDK14	feature_id[4].value <= threshold=223.5386199951172
node_387: feature_name=GFOD1	feature_id[29].value > threshold=160.642578125
node_411: feature_name=CNTN4	feature_id[61].value <= threshold=177.16434478759766
node_412: feature_name=RNF144B	feature_id[109].value <= threshold=306.13807678222656
node_413: feature_name=LIFR	feature_id[7].value <= threshold=925.690185546875
node_414: feature_name=FKBP5	feature_id[0].value > threshold=63.95497512817383
node_424: feature_name=LRCH1	feature_id[134].value <= threshold=42.70949172973633
node_425: feature_name=F8	feature_id[244].value > threshold=300.300537109375
node_439: feature_name=DDX5	feature_id[46].value > threshold=296.736328125
node_461: feature_name=FOXN3	feature_id[34].value <= threshold=592.8294067382812
node_462: feature_name=FKBP5	feature_id[0].value > threshold=414.07203674316406
node_468: feature_name=CNST	feature_id[197].value <= threshold=300.25144958496094
Class: HF_HLHS
Rules_104	passed counts:24
node_0: feature_name=XIST	feature_id[1].value <= threshold=38.84098434448242
node_1: feature_name=NEAT1	feature_id[270].value <= threshold=1072.2327880859375
node_2: feature_name=FOXN3	feature_id[34].value > threshold=418.27882385253906
node_294: feature_name=GRB10	feature_id[5].value <= threshold=418.7899475097656
node_295: feature_name=COL25A1	feature_id[18].value > threshold=234.2469024658203
node_343: feature_name=ARHGAP26	feature_id[10].value <= threshold=390.86936950683594
Class: Donor
Rules_105	passed counts:24
node_0: feature_name=XIST	feature_id[1].value <= threshold=38.84098434448242
node_1: feature_name=NEAT1	feature_id[270].value <= threshold=1072.2327880859375
node_2: feature_name=FOXN3	feature_id[34].value <= threshold=418.27882385253906
node_3: feature_name=ERC1	feature_id[71].value <= threshold=360.10157775878906
node_4: feature_name=GPR116	feature_id[112].value <= threshold=251.1302261352539
node_5: feature_name=ENG	feature_id[231].value > threshold=563.8867797851562
node_107: feature_name=COL25A1	feature_id[18].value > threshold=376.14942932128906
Class: HF_HLHS
Rules_106	passed counts:23
node_0: feature_name=XIST	feature_id[1].value > threshold=38.84098434448242
node_1846: feature_name=FRYL	feature_id[40].value <= threshold=342.085205078125
node_1847: feature_name=NFIB	feature_id[57].value <= threshold=837.8812866210938
node_1848: feature_name=PTPRG	feature_id[31].value > threshold=953.1374206542969
node_1860: feature_name=GRB10	feature_id[5].value > threshold=69.05123901367188
node_1864: feature_name=FOXN3	feature_id[34].value <= threshold=662.8226318359375
node_1865: feature_name=UPK3B	feature_id[235].value <= threshold=371.0198211669922
node_1866: feature_name=MCPH1	feature_id[250].value <= threshold=336.417236328125
node_1867: feature_name=MAST4	feature_id[70].value <= threshold=1197.9886474609375
node_1868: feature_name=LIFR	feature_id[7].value <= threshold=377.8377990722656
node_1869: feature_name=CYYR1	feature_id[56].value <= threshold=507.14402770996094
node_1870: feature_name=RHOJ	feature_id[47].value <= threshold=459.4964294433594
node_1871: feature_name=GRB10	feature_id[5].value > threshold=314.71282958984375
node_1887: feature_name=SYN3	feature_id[218].value <= threshold=973.8429260253906
node_1888: feature_name=LINC00840	feature_id[131].value <= threshold=327.4994354248047
node_1889: feature_name=LHFP	feature_id[262].value > threshold=547.3454284667969
node_1895: feature_name=TCF12	feature_id[58].value > threshold=273.9352111816406
Class: HCM
Rules_107	passed counts:23
node_0: feature_name=XIST	feature_id[1].value <= threshold=38.84098434448242
node_1: feature_name=NEAT1	feature_id[270].value > threshold=1072.2327880859375
node_381: feature_name=COL25A1	feature_id[18].value <= threshold=397.73292541503906
node_382: feature_name=RP11-317J19.1	feature_id[20].value <= threshold=226.57754516601562
node_383: feature_name=LTBP1	feature_id[22].value > threshold=176.97560119628906
node_1055: feature_name=TTN	feature_id[8].value <= threshold=2888.6019287109375
node_1056: feature_name=ZBTB46	feature_id[122].value > threshold=349.7115783691406
node_1258: feature_name=GRB10	feature_id[5].value > threshold=317.36036682128906
node_1274: feature_name=LIFR	feature_id[7].value <= threshold=367.91778564453125
node_1275: feature_name=CAPN12	feature_id[44].value > threshold=178.1743392944336
node_1331: feature_name=ADAMTS9-AS2	feature_id[28].value <= threshold=422.2203369140625
node_1332: feature_name=ARHGAP6	feature_id[226].value <= threshold=89.89572143554688
node_1333: feature_name=AC018462.2	feature_id[258].value <= threshold=92.23390197753906
node_1334: feature_name=EIF4G3	feature_id[164].value > threshold=184.0512924194336
node_1338: feature_name=ZFPM2	feature_id[79].value <= threshold=196.05388641357422
Class: DCM
Rules_108	passed counts:23
node_0: feature_name=XIST	feature_id[1].value <= threshold=38.84098434448242
node_1: feature_name=NEAT1	feature_id[270].value > threshold=1072.2327880859375
node_381: feature_name=COL25A1	feature_id[18].value <= threshold=397.73292541503906
node_382: feature_name=RP11-317J19.1	feature_id[20].value <= threshold=226.57754516601562
node_383: feature_name=LTBP1	feature_id[22].value <= threshold=176.97560119628906
node_384: feature_name=AP001597.1	feature_id[285].value > threshold=286.5945587158203
node_984: feature_name=ARHGAP26	feature_id[10].value <= threshold=846.5891723632812
node_985: feature_name=PTPRB	feature_id[19].value <= threshold=672.6927795410156
node_986: feature_name=ID1	feature_id[2].value > threshold=341.8124084472656
node_992: feature_name=FRYL	feature_id[40].value > threshold=143.34861755371094
node_994: feature_name=ENG	feature_id[231].value > threshold=433.88592529296875
Class: HF_HLHS
Rules_109	passed counts:23
node_0: feature_name=XIST	feature_id[1].value <= threshold=38.84098434448242
node_1: feature_name=NEAT1	feature_id[270].value <= threshold=1072.2327880859375
node_2: feature_name=FOXN3	feature_id[34].value <= threshold=418.27882385253906
node_3: feature_name=ERC1	feature_id[71].value <= threshold=360.10157775878906
node_4: feature_name=GPR116	feature_id[112].value <= threshold=251.1302261352539
node_5: feature_name=ENG	feature_id[231].value <= threshold=563.8867797851562
node_6: feature_name=GRB10	feature_id[5].value > threshold=50.16554641723633
node_24: feature_name=MAST4	feature_id[70].value <= threshold=638.7998352050781
node_25: feature_name=SPC25	feature_id[43].value <= threshold=331.82130432128906
node_26: feature_name=ANO2	feature_id[42].value <= threshold=355.16015625
node_27: feature_name=GRB10	feature_id[5].value > threshold=314.99070739746094
node_49: feature_name=NCALD	feature_id[25].value <= threshold=247.26162719726562
Class: HCM
Rules_110	passed counts:22
node_0: feature_name=XIST	feature_id[1].value <= threshold=38.84098434448242
node_1: feature_name=NEAT1	feature_id[270].value > threshold=1072.2327880859375
node_381: feature_name=COL25A1	feature_id[18].value > threshold=397.73292541503906
node_1653: feature_name=FOXN3	feature_id[34].value <= threshold=815.7272338867188
node_1654: feature_name=LHFP	feature_id[262].value <= threshold=917.4675598144531
node_1655: feature_name=DDX5	feature_id[46].value <= threshold=770.0072021484375
node_1656: feature_name=PDE10A	feature_id[30].value > threshold=171.7340850830078
node_1686: feature_name=CASC15	feature_id[156].value <= threshold=545.062744140625
node_1687: feature_name=CNOT6L	feature_id[158].value <= threshold=598.3893432617188
node_1688: feature_name=PDE10A	feature_id[30].value <= threshold=1266.75
node_1689: feature_name=MB	feature_id[82].value <= threshold=554.0696716308594
node_1690: feature_name=ANO2	feature_id[42].value > threshold=280.81810760498047
node_1692: feature_name=NEAT1	feature_id[270].value > threshold=1084.010986328125
node_1696: feature_name=CASC15	feature_id[156].value <= threshold=411.2689208984375
node_1697: feature_name=ENO1	feature_id[293].value <= threshold=466.7991943359375
node_1698: feature_name=TEAD1	feature_id[50].value <= threshold=562.3782958984375
node_1699: feature_name=ANO2	feature_id[42].value > threshold=533.2622985839844
node_1705: feature_name=SPRED1	feature_id[219].value <= threshold=486.1587677001953
node_1706: feature_name=ID3	feature_id[32].value <= threshold=621.6278381347656
node_1707: feature_name=COL25A1	feature_id[18].value > threshold=426.16664123535156
node_1725: feature_name=COL25A1	feature_id[18].value <= threshold=2128.7152099609375
node_1726: feature_name=SRGAP2	feature_id[62].value <= threshold=548.0760498046875
node_1727: feature_name=GRB10	feature_id[5].value <= threshold=1544.1971435546875
node_1728: feature_name=ENG	feature_id[231].value <= threshold=234.44683837890625
node_1729: feature_name=ADAMTS9	feature_id[120].value > threshold=344.4184036254883
Class: HF_HLHS
Rules_111	passed counts:22
node_0: feature_name=XIST	feature_id[1].value <= threshold=38.84098434448242
node_1: feature_name=NEAT1	feature_id[270].value > threshold=1072.2327880859375
node_381: feature_name=COL25A1	feature_id[18].value <= threshold=397.73292541503906
node_382: feature_name=RP11-317J19.1	feature_id[20].value > threshold=226.57754516601562
node_1382: feature_name=DDX5	feature_id[46].value <= threshold=560.2247924804688
node_1383: feature_name=FKBP5	feature_id[0].value > threshold=525.7624206542969
node_1523: feature_name=NCALD	feature_id[25].value <= threshold=451.3450622558594
node_1524: feature_name=CASC15	feature_id[156].value <= threshold=424.0198974609375
node_1525: feature_name=CNOT6L	feature_id[158].value <= threshold=379.36402893066406
node_1526: feature_name=SMAD6	feature_id[88].value <= threshold=2171.7981567382812
node_1527: feature_name=ENG	feature_id[231].value <= threshold=576.3690795898438
node_1528: feature_name=FKBP5	feature_id[0].value <= threshold=622.2814025878906
node_1529: feature_name=ABCC4	feature_id[3].value <= threshold=269.84136962890625
node_1530: feature_name=DDX5	feature_id[46].value <= threshold=289.5692596435547
node_1531: feature_name=MB	feature_id[82].value <= threshold=134.98919677734375
Class: DCM
Rules_112	passed counts:22
node_0: feature_name=XIST	feature_id[1].value <= threshold=38.84098434448242
node_1: feature_name=NEAT1	feature_id[270].value > threshold=1072.2327880859375
node_381: feature_name=COL25A1	feature_id[18].value <= threshold=397.73292541503906
node_382: feature_name=RP11-317J19.1	feature_id[20].value <= threshold=226.57754516601562
node_383: feature_name=LTBP1	feature_id[22].value > threshold=176.97560119628906
node_1055: feature_name=TTN	feature_id[8].value <= threshold=2888.6019287109375
node_1056: feature_name=ZBTB46	feature_id[122].value <= threshold=349.7115783691406
node_1057: feature_name=ADAMTS9-AS2	feature_id[28].value <= threshold=246.06312561035156
node_1058: feature_name=FOXN3	feature_id[34].value <= threshold=642.2459106445312
node_1059: feature_name=NAIP	feature_id[26].value <= threshold=206.24937438964844
node_1060: feature_name=ADAMTS9	feature_id[120].value > threshold=664.1485595703125
node_1110: feature_name=SYN3	feature_id[218].value <= threshold=375.2730407714844
node_1111: feature_name=ANO2	feature_id[42].value > threshold=633.6154174804688
Class: HF_HLHS
Rules_113	passed counts:22
node_0: feature_name=XIST	feature_id[1].value <= threshold=38.84098434448242
node_1: feature_name=NEAT1	feature_id[270].value > threshold=1072.2327880859375
node_381: feature_name=COL25A1	feature_id[18].value <= threshold=397.73292541503906
node_382: feature_name=RP11-317J19.1	feature_id[20].value <= threshold=226.57754516601562
node_383: feature_name=LTBP1	feature_id[22].value <= threshold=176.97560119628906
node_384: feature_name=AP001597.1	feature_id[285].value <= threshold=286.5945587158203
node_385: feature_name=TTN	feature_id[8].value <= threshold=27127.6552734375
node_386: feature_name=CDK14	feature_id[4].value > threshold=223.5386199951172
node_682: feature_name=PTPRG	feature_id[31].value > threshold=2032.88134765625
node_834: feature_name=ADAMTS9-AS2	feature_id[28].value > threshold=413.97935485839844
node_938: feature_name=ERG	feature_id[93].value > threshold=417.4500427246094
node_954: feature_name=ADAMTS9	feature_id[120].value > threshold=222.62240600585938
node_966: feature_name=ARHGAP26	feature_id[10].value <= threshold=1600.0040893554688
node_967: feature_name=SMIM12	feature_id[76].value <= threshold=233.34017181396484
node_968: feature_name=SPAG1	feature_id[163].value <= threshold=169.5777587890625
node_969: feature_name=TMLHE	feature_id[207].value <= threshold=256.04708099365234
Class: DCM
Rules_114	passed counts:22
node_0: feature_name=XIST	feature_id[1].value <= threshold=38.84098434448242
node_1: feature_name=NEAT1	feature_id[270].value <= threshold=1072.2327880859375
node_2: feature_name=FOXN3	feature_id[34].value <= threshold=418.27882385253906
node_3: feature_name=ERC1	feature_id[71].value > threshold=360.10157775878906
node_219: feature_name=GRB10	feature_id[5].value > threshold=225.67012786865234
node_249: feature_name=FGD4	feature_id[51].value <= threshold=497.07972717285156
node_250: feature_name=MAST4	feature_id[70].value <= threshold=1073.0614013671875
node_251: feature_name=SMAD6	feature_id[88].value > threshold=557.5429992675781
node_265: feature_name=PTPRG	feature_id[31].value <= threshold=2030.57958984375
node_266: feature_name=GPR116	feature_id[112].value <= threshold=331.8908920288086
Class: HCM
Rules_115	passed counts:22
node_0: feature_name=XIST	feature_id[1].value <= threshold=38.84098434448242
node_1: feature_name=NEAT1	feature_id[270].value <= threshold=1072.2327880859375
node_2: feature_name=FOXN3	feature_id[34].value <= threshold=418.27882385253906
node_3: feature_name=ERC1	feature_id[71].value <= threshold=360.10157775878906
node_4: feature_name=GPR116	feature_id[112].value <= threshold=251.1302261352539
node_5: feature_name=ENG	feature_id[231].value <= threshold=563.8867797851562
node_6: feature_name=GRB10	feature_id[5].value > threshold=50.16554641723633
node_24: feature_name=MAST4	feature_id[70].value <= threshold=638.7998352050781
node_25: feature_name=SPC25	feature_id[43].value > threshold=331.82130432128906
node_91: feature_name=TTN	feature_id[8].value <= threshold=47.31264114379883
Class: Donor
Rules_116	passed counts:21
node_0: feature_name=XIST	feature_id[1].value <= threshold=38.84098434448242
node_1: feature_name=NEAT1	feature_id[270].value > threshold=1072.2327880859375
node_381: feature_name=COL25A1	feature_id[18].value <= threshold=397.73292541503906
node_382: feature_name=RP11-317J19.1	feature_id[20].value > threshold=226.57754516601562
node_1382: feature_name=DDX5	feature_id[46].value <= threshold=560.2247924804688
node_1383: feature_name=FKBP5	feature_id[0].value <= threshold=525.7624206542969
node_1384: feature_name=ENG	feature_id[231].value > threshold=717.5337219238281
node_1458: feature_name=GFOD1	feature_id[29].value > threshold=238.46429443359375
node_1464: feature_name=COL25A1	feature_id[18].value <= threshold=110.03520965576172
node_1465: feature_name=FKBP5	feature_id[0].value > threshold=329.0015563964844
node_1475: feature_name=GPR116	feature_id[112].value > threshold=256.15804290771484
node_1477: feature_name=FCHSD2	feature_id[36].value <= threshold=519.6834411621094
node_1478: feature_name=FOXN3	feature_id[34].value <= threshold=1037.3318176269531
node_1479: feature_name=GRB10	feature_id[5].value <= threshold=956.4756774902344
node_1480: feature_name=RASGEF1B	feature_id[78].value <= threshold=122.2195053100586
Class: HF_HLHS
Rules_117	passed counts:21
node_0: feature_name=XIST	feature_id[1].value <= threshold=38.84098434448242
node_1: feature_name=NEAT1	feature_id[270].value > threshold=1072.2327880859375
node_381: feature_name=COL25A1	feature_id[18].value <= threshold=397.73292541503906
node_382: feature_name=RP11-317J19.1	feature_id[20].value > threshold=226.57754516601562
node_1382: feature_name=DDX5	feature_id[46].value <= threshold=560.2247924804688
node_1383: feature_name=FKBP5	feature_id[0].value <= threshold=525.7624206542969
node_1384: feature_name=ENG	feature_id[231].value > threshold=717.5337219238281
node_1458: feature_name=GFOD1	feature_id[29].value <= threshold=238.46429443359375
node_1459: feature_name=ERG	feature_id[93].value <= threshold=327.1755828857422
Class: HCM
Rules_118	passed counts:21
node_0: feature_name=XIST	feature_id[1].value <= threshold=38.84098434448242
node_1: feature_name=NEAT1	feature_id[270].value <= threshold=1072.2327880859375
node_2: feature_name=FOXN3	feature_id[34].value <= threshold=418.27882385253906
node_3: feature_name=ERC1	feature_id[71].value <= threshold=360.10157775878906
node_4: feature_name=GPR116	feature_id[112].value > threshold=251.1302261352539
node_140: feature_name=MAST2	feature_id[24].value <= threshold=251.7623519897461
node_141: feature_name=PTPRB	feature_id[19].value > threshold=603.2728576660156
node_175: feature_name=MYL2	feature_id[21].value <= threshold=233.38414001464844
node_176: feature_name=NEAT1	feature_id[270].value > threshold=834.9117126464844
node_178: feature_name=FRYL	feature_id[40].value <= threshold=383.14080810546875
node_179: feature_name=ADAMTS9-AS2	feature_id[28].value <= threshold=370.62416076660156
Class: DCM
Rules_119	passed counts:20
node_0: feature_name=XIST	feature_id[1].value <= threshold=38.84098434448242
node_1: feature_name=NEAT1	feature_id[270].value > threshold=1072.2327880859375
node_381: feature_name=COL25A1	feature_id[18].value > threshold=397.73292541503906
node_1653: feature_name=FOXN3	feature_id[34].value > threshold=815.7272338867188
node_1803: feature_name=TTN	feature_id[8].value <= threshold=2677.49169921875
node_1804: feature_name=LHFP	feature_id[262].value <= threshold=831.5146179199219
node_1805: feature_name=JARID2	feature_id[217].value > threshold=484.1620178222656
Class: DCM
Rules_120	passed counts:20
node_0: feature_name=XIST	feature_id[1].value <= threshold=38.84098434448242
node_1: feature_name=NEAT1	feature_id[270].value > threshold=1072.2327880859375
node_381: feature_name=COL25A1	feature_id[18].value > threshold=397.73292541503906
node_1653: feature_name=FOXN3	feature_id[34].value <= threshold=815.7272338867188
node_1654: feature_name=LHFP	feature_id[262].value <= threshold=917.4675598144531
node_1655: feature_name=DDX5	feature_id[46].value <= threshold=770.0072021484375
node_1656: feature_name=PDE10A	feature_id[30].value > threshold=171.7340850830078
node_1686: feature_name=CASC15	feature_id[156].value <= threshold=545.062744140625
node_1687: feature_name=CNOT6L	feature_id[158].value <= threshold=598.3893432617188
node_1688: feature_name=PDE10A	feature_id[30].value <= threshold=1266.75
node_1689: feature_name=MB	feature_id[82].value <= threshold=554.0696716308594
node_1690: feature_name=ANO2	feature_id[42].value > threshold=280.81810760498047
node_1692: feature_name=NEAT1	feature_id[270].value > threshold=1084.010986328125
node_1696: feature_name=CASC15	feature_id[156].value <= threshold=411.2689208984375
node_1697: feature_name=ENO1	feature_id[293].value <= threshold=466.7991943359375
node_1698: feature_name=TEAD1	feature_id[50].value <= threshold=562.3782958984375
node_1699: feature_name=ANO2	feature_id[42].value > threshold=533.2622985839844
node_1705: feature_name=SPRED1	feature_id[219].value <= threshold=486.1587677001953
node_1706: feature_name=ID3	feature_id[32].value <= threshold=621.6278381347656
node_1707: feature_name=COL25A1	feature_id[18].value > threshold=426.16664123535156
node_1725: feature_name=COL25A1	feature_id[18].value <= threshold=2128.7152099609375
node_1726: feature_name=SRGAP2	feature_id[62].value <= threshold=548.0760498046875
node_1727: feature_name=GRB10	feature_id[5].value <= threshold=1544.1971435546875
node_1728: feature_name=ENG	feature_id[231].value > threshold=234.44683837890625
node_1732: feature_name=F8	feature_id[244].value <= threshold=225.9642105102539
node_1733: feature_name=RAPGEF3	feature_id[242].value <= threshold=222.94454956054688
Class: HF_HLHS
Rules_121	passed counts:20
node_0: feature_name=XIST	feature_id[1].value <= threshold=38.84098434448242
node_1: feature_name=NEAT1	feature_id[270].value > threshold=1072.2327880859375
node_381: feature_name=COL25A1	feature_id[18].value <= threshold=397.73292541503906
node_382: feature_name=RP11-317J19.1	feature_id[20].value <= threshold=226.57754516601562
node_383: feature_name=LTBP1	feature_id[22].value > threshold=176.97560119628906
node_1055: feature_name=TTN	feature_id[8].value <= threshold=2888.6019287109375
node_1056: feature_name=ZBTB46	feature_id[122].value <= threshold=349.7115783691406
node_1057: feature_name=ADAMTS9-AS2	feature_id[28].value > threshold=246.06312561035156
node_1135: feature_name=SMAD6	feature_id[88].value <= threshold=1461.2816162109375
node_1136: feature_name=FKBP5	feature_id[0].value > threshold=438.27488708496094
node_1154: feature_name=ESR2	feature_id[149].value <= threshold=61.9425163269043
node_1155: feature_name=HIPK2	feature_id[13].value > threshold=269.32557678222656
node_1169: feature_name=LHFP	feature_id[262].value <= threshold=688.2364501953125
node_1170: feature_name=PRSS23	feature_id[39].value <= threshold=191.18994903564453
node_1171: feature_name=ID3	feature_id[32].value > threshold=228.85980987548828
node_1175: feature_name=ENG	feature_id[231].value > threshold=374.2642364501953
Class: HF_HLHS
Rules_122	passed counts:19
node_0: feature_name=XIST	feature_id[1].value > threshold=38.84098434448242
node_1846: feature_name=FRYL	feature_id[40].value <= threshold=342.085205078125
node_1847: feature_name=NFIB	feature_id[57].value <= threshold=837.8812866210938
node_1848: feature_name=PTPRG	feature_id[31].value > threshold=953.1374206542969
node_1860: feature_name=GRB10	feature_id[5].value <= threshold=69.05123901367188
node_1861: feature_name=FKBP5	feature_id[0].value <= threshold=303.84547424316406
Class: Donor
Rules_123	passed counts:19
node_0: feature_name=XIST	feature_id[1].value <= threshold=38.84098434448242
node_1: feature_name=NEAT1	feature_id[270].value > threshold=1072.2327880859375
node_381: feature_name=COL25A1	feature_id[18].value <= threshold=397.73292541503906
node_382: feature_name=RP11-317J19.1	feature_id[20].value <= threshold=226.57754516601562
node_383: feature_name=LTBP1	feature_id[22].value <= threshold=176.97560119628906
node_384: feature_name=AP001597.1	feature_id[285].value <= threshold=286.5945587158203
node_385: feature_name=TTN	feature_id[8].value <= threshold=27127.6552734375
node_386: feature_name=CDK14	feature_id[4].value > threshold=223.5386199951172
node_682: feature_name=PTPRG	feature_id[31].value > threshold=2032.88134765625
node_834: feature_name=ADAMTS9-AS2	feature_id[28].value > threshold=413.97935485839844
node_938: feature_name=ERG	feature_id[93].value > threshold=417.4500427246094
node_954: feature_name=ADAMTS9	feature_id[120].value <= threshold=222.62240600585938
[truncated: 15,549 more rows]

## Sheet: LightGBM
Rules_0	passed counts:6340
node_0: feature_name=EMCN	feature_id[4].value > threshold=415.00950622558594
node_782: feature_name=FKBP5	feature_id[2].value <= threshold=622.923828125
node_783: feature_name=TACC1	feature_id[3].value <= threshold=2286.759765625
node_784: feature_name=INSR	feature_id[25].value <= threshold=998.7546081542969
node_785: feature_name=ST6GALNAC3	feature_id[7].value <= threshold=2096.2564697265625
node_786: feature_name=SYNE1	feature_id[5].value > threshold=508.519775390625
node_802: feature_name=GALNT18	feature_id[41].value <= threshold=1755.5147094726562
node_803: feature_name=LDB2	feature_id[8].value > threshold=329.23075103759766
node_805: feature_name=NPPA	feature_id[44].value <= threshold=502.80799865722656
node_806: feature_name=TIMP3	feature_id[37].value <= threshold=2404.6236572265625
node_807: feature_name=COL25A1	feature_id[17].value <= threshold=436.2918701171875
node_808: feature_name=TIMP3	feature_id[37].value <= threshold=1351.5035400390625
Class: Donor
Rules_1	passed counts:5451
node_0: feature_name=EMCN	feature_id[4].value <= threshold=415.00950622558594
node_1: feature_name=XIST	feature_id[1].value > threshold=38.84098434448242
node_677: feature_name=NFIB	feature_id[26].value <= threshold=852.0609130859375
node_678: feature_name=SNX29P2	feature_id[0].value <= threshold=1244.0205078125
node_679: feature_name=FOXN3	feature_id[20].value <= threshold=676.71142578125
node_680: feature_name=MECOM	feature_id[12].value <= threshold=2027.8101196289062
node_681: feature_name=HMCN1	feature_id[28].value <= threshold=345.3689422607422
node_682: feature_name=LINGO1	feature_id[15].value <= threshold=331.07582092285156
node_683: feature_name=NEBL	feature_id[34].value <= threshold=867.3487854003906
node_684: feature_name=GRB10	feature_id[31].value > threshold=135.8336639404297
node_688: feature_name=ITGA1	feature_id[43].value <= threshold=557.7087707519531
node_689: feature_name=ST6GALNAC3	feature_id[7].value > threshold=608.7220764160156
node_693: feature_name=PIK3R3	feature_id[16].value <= threshold=4992.06591796875
node_694: feature_name=TACC1	feature_id[3].value > threshold=632.3614196777344
node_700: feature_name=SNX29P2	feature_id[0].value <= threshold=1225.2699584960938
node_701: feature_name=PDE4D	feature_id[10].value > threshold=65.24859619140625
Class: HCM
Rules_2	passed counts:4033
node_0: feature_name=EMCN	feature_id[4].value <= threshold=415.00950622558594
node_1: feature_name=XIST	feature_id[1].value <= threshold=38.84098434448242
node_2: feature_name=COL25A1	feature_id[17].value > threshold=397.73292541503906
node_604: feature_name=C10orf11	feature_id[22].value <= threshold=973.2369384765625
node_605: feature_name=CREB5	feature_id[18].value <= threshold=472.0337829589844
node_606: feature_name=MALAT1	feature_id[6].value > threshold=123488.65234375
node_608: feature_name=NPPA	feature_id[44].value <= threshold=386.4556579589844
node_609: feature_name=TACC1	feature_id[3].value <= threshold=18905.919921875
node_610: feature_name=SNX29P2	feature_id[0].value > threshold=459.9473114013672
node_622: feature_name=TTN	feature_id[29].value <= threshold=74666.421875
node_623: feature_name=LIMCH1	feature_id[13].value <= threshold=512.5578002929688
node_624: feature_name=SNX29P2	feature_id[0].value <= threshold=2541.333984375
node_625: feature_name=WWTR1	feature_id[9].value > threshold=110.49723815917969
node_627: feature_name=CREB5	feature_id[18].value <= threshold=466.6371765136719
node_628: feature_name=PIK3R3	feature_id[16].value > threshold=1220.6907348632812
Class: HF_HLHS
Rules_3	passed counts:3697
node_0: feature_name=EMCN	feature_id[4].value <= threshold=415.00950622558594
node_1: feature_name=XIST	feature_id[1].value <= threshold=38.84098434448242
node_2: feature_name=COL25A1	feature_id[17].value <= threshold=397.73292541503906
node_3: feature_name=C10orf11	feature_id[22].value > threshold=400.44049072265625
node_329: feature_name=MALAT1	feature_id[6].value > threshold=32360.2626953125
node_333: feature_name=SYNE1	feature_id[5].value <= threshold=1163.8062133789062
node_334: feature_name=CREB5	feature_id[18].value > threshold=41.23371124267578
node_438: feature_name=MECOM	feature_id[12].value > threshold=458.9879608154297
node_446: feature_name=ST6GALNAC3	feature_id[7].value > threshold=1238.0078735351562
node_456: feature_name=LIFR	feature_id[35].value <= threshold=1281.4312438964844
node_457: feature_name=C10orf11	feature_id[22].value > threshold=562.5087890625
node_517: feature_name=TTN	feature_id[29].value <= threshold=42943.1865234375
node_518: feature_name=LINGO1	feature_id[15].value <= threshold=566.9877624511719
node_519: feature_name=PTPRM	feature_id[40].value > threshold=2181.0250244140625
node_531: feature_name=INSR	feature_id[25].value > threshold=62.289772033691406
node_537: feature_name=LIFR	feature_id[35].value <= threshold=964.115234375
node_538: feature_name=ANO2	feature_id[32].value <= threshold=3263.3284912109375
node_539: feature_name=C10orf11	feature_id[22].value > threshold=609.9730834960938
node_559: feature_name=ANO2	feature_id[32].value <= threshold=3082.70458984375
node_560: feature_name=ANO2	feature_id[32].value > threshold=242.16083526611328
node_564: feature_name=ANO2	feature_id[32].value <= threshold=2863.003662109375
node_565: feature_name=ARL15	feature_id[42].value > threshold=229.48963165283203
node_569: feature_name=RAPGEF1	feature_id[27].value > threshold=229.45854949951172
Class: DCM
Rules_4	passed counts:1610
node_0: feature_name=EMCN	feature_id[4].value <= threshold=415.00950622558594
node_1: feature_name=XIST	feature_id[1].value <= threshold=38.84098434448242
node_2: feature_name=COL25A1	feature_id[17].value <= threshold=397.73292541503906
node_3: feature_name=C10orf11	feature_id[22].value > threshold=400.44049072265625
node_329: feature_name=MALAT1	feature_id[6].value > threshold=32360.2626953125
node_333: feature_name=SYNE1	feature_id[5].value <= threshold=1163.8062133789062
node_334: feature_name=CREB5	feature_id[18].value > threshold=41.23371124267578
node_438: feature_name=MECOM	feature_id[12].value > threshold=458.9879608154297
node_446: feature_name=ST6GALNAC3	feature_id[7].value > threshold=1238.0078735351562
node_456: feature_name=LIFR	feature_id[35].value <= threshold=1281.4312438964844
node_457: feature_name=C10orf11	feature_id[22].value <= threshold=562.5087890625
node_458: feature_name=SNX29P2	feature_id[0].value <= threshold=811.8533325195312
node_459: feature_name=ENG	feature_id[21].value <= threshold=909.9725341796875
node_460: feature_name=ZBTB16	feature_id[11].value > threshold=224.14717864990234
node_462: feature_name=ADAMTS9	feature_id[48].value <= threshold=954.9198913574219
node_463: feature_name=RASGRF2	feature_id[24].value > threshold=64.49948120117188
node_467: feature_name=ID1	feature_id[39].value <= threshold=748.0399475097656
node_468: feature_name=ANO2	feature_id[32].value > threshold=237.6452178955078
node_472: feature_name=NEAT1	feature_id[36].value > threshold=782.7804870605469
Class: DCM
Rules_5	passed counts:1466
node_0: feature_name=EMCN	feature_id[4].value <= threshold=415.00950622558594
node_1: feature_name=XIST	feature_id[1].value <= threshold=38.84098434448242
node_2: feature_name=COL25A1	feature_id[17].value <= threshold=397.73292541503906
node_3: feature_name=C10orf11	feature_id[22].value <= threshold=400.44049072265625
node_4: feature_name=SNX29P2	feature_id[0].value > threshold=666.815673828125
node_116: feature_name=FKBP5	feature_id[2].value > threshold=248.1081771850586
node_142: feature_name=LIMCH1	feature_id[13].value <= threshold=447.0784912109375
node_143: feature_name=WWTR1	feature_id[9].value > threshold=218.46029663085938
node_165: feature_name=DACH1	feature_id[23].value <= threshold=400.666748046875
node_166: feature_name=TTN	feature_id[29].value <= threshold=47877.671875
node_167: feature_name=ITGA1	feature_id[43].value <= threshold=763.7091369628906
node_168: feature_name=FKBP5	feature_id[2].value > threshold=465.928955078125
node_214: feature_name=PIK3R3	feature_id[16].value <= threshold=5755.5029296875
node_215: feature_name=SNX29P2	feature_id[0].value > threshold=862.688720703125
node_239: feature_name=MALAT1	feature_id[6].value > threshold=133107.5869140625
node_241: feature_name=ST6GALNAC3	feature_id[7].value > threshold=801.3522033691406
node_245: feature_name=TMTC1	feature_id[14].value > threshold=315.35797119140625
node_259: feature_name=NEBL	feature_id[34].value <= threshold=2102.252197265625
node_260: feature_name=TMTC1	feature_id[14].value <= threshold=1773.1994018554688
node_261: feature_name=RAPGEF1	feature_id[27].value <= threshold=1516.6528930664062
node_262: feature_name=EMCN	feature_id[4].value <= threshold=398.60498046875
node_263: feature_name=ITGA1	feature_id[43].value <= threshold=592.5048217773438
node_264: feature_name=FLT1	feature_id[49].value > threshold=241.28366088867188
node_268: feature_name=SNX29P2	feature_id[0].value > threshold=881.7051086425781
Class: HF_HLHS
Rules_6	passed counts:1139
node_0: feature_name=EMCN	feature_id[4].value <= threshold=415.00950622558594
node_1: feature_name=XIST	feature_id[1].value <= threshold=38.84098434448242
node_2: feature_name=COL25A1	feature_id[17].value <= threshold=397.73292541503906
node_3: feature_name=C10orf11	feature_id[22].value <= threshold=400.44049072265625
node_4: feature_name=SNX29P2	feature_id[0].value <= threshold=666.815673828125
node_5: feature_name=ZBTB16	feature_id[11].value > threshold=342.59095764160156
node_65: feature_name=TACC1	feature_id[3].value <= threshold=2590.4466552734375
node_66: feature_name=SYNE1	feature_id[5].value <= threshold=905.5297241210938
node_67: feature_name=TMTC1	feature_id[14].value > threshold=270.58433532714844
node_75: feature_name=ENG	feature_id[21].value <= threshold=934.7091674804688
node_76: feature_name=ID1	feature_id[39].value <= threshold=961.5314636230469
node_77: feature_name=SYNE1	feature_id[5].value <= threshold=821.9299011230469
node_78: feature_name=NPPA	feature_id[44].value <= threshold=205.2865753173828
node_79: feature_name=SNX29P2	feature_id[0].value <= threshold=597.5501098632812
node_80: feature_name=TACC1	feature_id[3].value <= threshold=2496.1220703125
node_81: feature_name=PIK3R3	feature_id[16].value > threshold=648.7948608398438
Class: DCM
Rules_7	passed counts:892
node_0: feature_name=EMCN	feature_id[4].value <= threshold=415.00950622558594
node_1: feature_name=XIST	feature_id[1].value > threshold=38.84098434448242
node_677: feature_name=NFIB	feature_id[26].value > threshold=852.0609130859375
node_751: feature_name=PDE4D	feature_id[10].value <= threshold=1093.7862548828125
node_752: feature_name=UTY	feature_id[19].value <= threshold=68.84207916259766
node_753: feature_name=TTTY14	feature_id[45].value <= threshold=129.3995819091797
node_754: feature_name=PIK3R3	feature_id[16].value > threshold=517.1973266601562
node_756: feature_name=PDE4D	feature_id[10].value <= threshold=925.1732788085938
node_757: feature_name=LIMCH1	feature_id[13].value > threshold=117.64705657958984
Class: TOF
Rules_8	passed counts:805
node_0: feature_name=EMCN	feature_id[4].value > threshold=415.00950622558594
node_782: feature_name=FKBP5	feature_id[2].value > threshold=622.923828125
node_862: feature_name=MALAT1	feature_id[6].value <= threshold=16467.19970703125
node_863: feature_name=MYH7	feature_id[33].value <= threshold=4409.51806640625
Class: Neo_HLHS
Rules_9	passed counts:760
node_0: feature_name=EMCN	feature_id[4].value <= threshold=415.00950622558594
node_1: feature_name=XIST	feature_id[1].value <= threshold=38.84098434448242
node_2: feature_name=COL25A1	feature_id[17].value > threshold=397.73292541503906
node_604: feature_name=C10orf11	feature_id[22].value > threshold=973.2369384765625
node_664: feature_name=LIFR	feature_id[35].value <= threshold=503.8715362548828
node_665: feature_name=SYNE1	feature_id[5].value <= threshold=1231.3466796875
node_666: feature_name=MECOM	feature_id[12].value > threshold=819.9688720703125
Class: DCM
Rules_10	passed counts:674
node_0: feature_name=EMCN	feature_id[4].value <= threshold=415.00950622558594
node_1: feature_name=XIST	feature_id[1].value <= threshold=38.84098434448242
node_2: feature_name=COL25A1	feature_id[17].value <= threshold=397.73292541503906
node_3: feature_name=C10orf11	feature_id[22].value > threshold=400.44049072265625
node_329: feature_name=MALAT1	feature_id[6].value > threshold=32360.2626953125
node_333: feature_name=SYNE1	feature_id[5].value <= threshold=1163.8062133789062
node_334: feature_name=CREB5	feature_id[18].value <= threshold=41.23371124267578
node_335: feature_name=SNX29P2	feature_id[0].value <= threshold=672.2699279785156
node_336: feature_name=ZBTB16	feature_id[11].value > threshold=415.7252197265625
node_342: feature_name=NEAT1	feature_id[36].value > threshold=533.0495300292969
node_344: feature_name=COL25A1	feature_id[17].value <= threshold=393.240234375
node_345: feature_name=MAST4	feature_id[38].value <= threshold=1892.30126953125
node_346: feature_name=ENG	feature_id[21].value <= threshold=941.5285949707031
Class: DCM
Rules_11	passed counts:588
node_0: feature_name=EMCN	feature_id[4].value <= threshold=415.00950622558594
node_1: feature_name=XIST	feature_id[1].value <= threshold=38.84098434448242
node_2: feature_name=COL25A1	feature_id[17].value <= threshold=397.73292541503906
node_3: feature_name=C10orf11	feature_id[22].value > threshold=400.44049072265625
node_329: feature_name=MALAT1	feature_id[6].value > threshold=32360.2626953125
node_333: feature_name=SYNE1	feature_id[5].value <= threshold=1163.8062133789062
node_334: feature_name=CREB5	feature_id[18].value <= threshold=41.23371124267578
node_335: feature_name=SNX29P2	feature_id[0].value > threshold=672.2699279785156
node_355: feature_name=PIK3R3	feature_id[16].value > threshold=3501.4073486328125
node_417: feature_name=GALNT18	feature_id[41].value > threshold=475.8157501220703
node_423: feature_name=ANO2	feature_id[32].value <= threshold=2701.5203857421875
node_424: feature_name=SNX29P2	feature_id[0].value > threshold=1278.7383422851562
node_432: feature_name=TIMP3	feature_id[37].value <= threshold=2629.8387451171875
Class: DCM
Rules_12	passed counts:474
node_0: feature_name=EMCN	feature_id[4].value <= threshold=415.00950622558594
node_1: feature_name=XIST	feature_id[1].value <= threshold=38.84098434448242
node_2: feature_name=COL25A1	feature_id[17].value <= threshold=397.73292541503906
node_3: feature_name=C10orf11	feature_id[22].value > threshold=400.44049072265625
node_329: feature_name=MALAT1	feature_id[6].value > threshold=32360.2626953125
node_333: feature_name=SYNE1	feature_id[5].value <= threshold=1163.8062133789062
node_334: feature_name=CREB5	feature_id[18].value <= threshold=41.23371124267578
node_335: feature_name=SNX29P2	feature_id[0].value > threshold=672.2699279785156
node_355: feature_name=PIK3R3	feature_id[16].value <= threshold=3501.4073486328125
node_356: feature_name=LIMCH1	feature_id[13].value <= threshold=442.869873046875
node_357: feature_name=INSR	feature_id[25].value <= threshold=775.4601745605469
node_358: feature_name=ST6GALNAC3	feature_id[7].value > threshold=1234.751953125
node_362: feature_name=MALAT1	feature_id[6].value > threshold=229536.6875
node_366: feature_name=SNX29P2	feature_id[0].value > threshold=787.7715759277344
node_374: feature_name=ITGA1	feature_id[43].value <= threshold=825.4432678222656
node_375: feature_name=FKBP5	feature_id[2].value > threshold=221.998046875
node_377: feature_name=TTN	feature_id[29].value <= threshold=75451.3515625
node_378: feature_name=NFIB	feature_id[26].value > threshold=215.32290649414062
node_380: feature_name=SNX29P2	feature_id[0].value > threshold=857.6329956054688
Class: HF_HLHS
Rules_13	passed counts:474
node_0: feature_name=EMCN	feature_id[4].value <= threshold=415.00950622558594
node_1: feature_name=XIST	feature_id[1].value <= threshold=38.84098434448242
node_2: feature_name=COL25A1	feature_id[17].value <= threshold=397.73292541503906
node_3: feature_name=C10orf11	feature_id[22].value <= threshold=400.44049072265625
node_4: feature_name=SNX29P2	feature_id[0].value > threshold=666.815673828125
node_116: feature_name=FKBP5	feature_id[2].value <= threshold=248.1081771850586
node_117: feature_name=DACH1	feature_id[23].value > threshold=87.64241790771484
node_131: feature_name=INSR	feature_id[25].value <= threshold=450.1413116455078
node_132: feature_name=RAPGEF1	feature_id[27].value > threshold=225.48328399658203
Class: Donor
Rules_14	passed counts:472
node_0: feature_name=EMCN	feature_id[4].value > threshold=415.00950622558594
node_782: feature_name=FKBP5	feature_id[2].value > threshold=622.923828125
node_862: feature_name=MALAT1	feature_id[6].value > threshold=16467.19970703125
node_866: feature_name=XIST	feature_id[1].value > threshold=105.8425064086914
node_974: feature_name=TACC1	feature_id[3].value > threshold=1508.3182373046875
node_978: feature_name=TTN	feature_id[29].value <= threshold=163931.171875
node_979: feature_name=ADAMTS9	feature_id[48].value <= threshold=2397.0308837890625
node_980: feature_name=TTTY14	feature_id[45].value <= threshold=349.62249755859375
node_981: feature_name=ITGA1	feature_id[43].value <= threshold=1336.2605590820312
node_982: feature_name=PTK2	feature_id[46].value > threshold=565.8511352539062
Class: TOF
Rules_15	passed counts:350
node_0: feature_name=EMCN	feature_id[4].value > threshold=415.00950622558594
node_782: feature_name=FKBP5	feature_id[2].value > threshold=622.923828125
node_862: feature_name=MALAT1	feature_id[6].value > threshold=16467.19970703125
node_866: feature_name=XIST	feature_id[1].value <= threshold=105.8425064086914
node_867: feature_name=COL25A1	feature_id[17].value > threshold=331.5658874511719
node_945: feature_name=MALAT1	feature_id[6].value > threshold=227097.5390625
node_957: feature_name=ITGA1	feature_id[43].value <= threshold=940.0527954101562
node_958: feature_name=SNX29P2	feature_id[0].value <= threshold=2272.6563720703125
node_959: feature_name=ST6GALNAC3	feature_id[7].value <= threshold=6667.919189453125
node_960: feature_name=EXT1	feature_id[47].value <= threshold=638.2475280761719
node_961: feature_name=RASGRF2	feature_id[24].value <= threshold=918.38232421875
node_962: feature_name=SNX29P2	feature_id[0].value > threshold=316.2397689819336
node_964: feature_name=RAPGEF1	feature_id[27].value <= threshold=937.6498107910156
Class: HF_HLHS
Rules_16	passed counts:318
node_0: feature_name=EMCN	feature_id[4].value > threshold=415.00950622558594
node_782: feature_name=FKBP5	feature_id[2].value <= threshold=622.923828125
node_783: feature_name=TACC1	feature_id[3].value <= threshold=2286.759765625
node_784: feature_name=INSR	feature_id[25].value <= threshold=998.7546081542969
node_785: feature_name=ST6GALNAC3	feature_id[7].value <= threshold=2096.2564697265625
node_786: feature_name=SYNE1	feature_id[5].value > threshold=508.519775390625
node_802: feature_name=GALNT18	feature_id[41].value <= threshold=1755.5147094726562
node_803: feature_name=LDB2	feature_id[8].value > threshold=329.23075103759766
node_805: feature_name=NPPA	feature_id[44].value <= threshold=502.80799865722656
node_806: feature_name=TIMP3	feature_id[37].value <= threshold=2404.6236572265625
node_807: feature_name=COL25A1	feature_id[17].value <= threshold=436.2918701171875
node_808: feature_name=TIMP3	feature_id[37].value > threshold=1351.5035400390625
node_810: feature_name=EXT1	feature_id[47].value > threshold=279.56947326660156
Class: Donor
Rules_17	passed counts:304
node_0: feature_name=EMCN	feature_id[4].value <= threshold=415.00950622558594
node_1: feature_name=XIST	feature_id[1].value <= threshold=38.84098434448242
node_2: feature_name=COL25A1	feature_id[17].value <= threshold=397.73292541503906
node_3: feature_name=C10orf11	feature_id[22].value > threshold=400.44049072265625
node_329: feature_name=MALAT1	feature_id[6].value > threshold=32360.2626953125
node_333: feature_name=SYNE1	feature_id[5].value <= threshold=1163.8062133789062
node_334: feature_name=CREB5	feature_id[18].value > threshold=41.23371124267578
node_438: feature_name=MECOM	feature_id[12].value > threshold=458.9879608154297
node_446: feature_name=ST6GALNAC3	feature_id[7].value > threshold=1238.0078735351562
node_456: feature_name=LIFR	feature_id[35].value <= threshold=1281.4312438964844
node_457: feature_name=C10orf11	feature_id[22].value > threshold=562.5087890625
node_517: feature_name=TTN	feature_id[29].value <= threshold=42943.1865234375
node_518: feature_name=LINGO1	feature_id[15].value <= threshold=566.9877624511719
node_519: feature_name=PTPRM	feature_id[40].value > threshold=2181.0250244140625
node_531: feature_name=INSR	feature_id[25].value > threshold=62.289772033691406
node_537: feature_name=LIFR	feature_id[35].value <= threshold=964.115234375
node_538: feature_name=ANO2	feature_id[32].value <= threshold=3263.3284912109375
node_539: feature_name=C10orf11	feature_id[22].value <= threshold=609.9730834960938
node_540: feature_name=COL25A1	feature_id[17].value <= threshold=387.4499969482422
node_541: feature_name=ENG	feature_id[21].value <= threshold=1442.104736328125
node_542: feature_name=NFIB	feature_id[26].value > threshold=195.6049575805664
node_544: feature_name=RASGRF2	feature_id[24].value > threshold=74.88392639160156
node_546: feature_name=ID1	feature_id[39].value <= threshold=585.1094970703125
Class: DCM
Rules_18	passed counts:257
node_0: feature_name=EMCN	feature_id[4].value > threshold=415.00950622558594
node_782: feature_name=FKBP5	feature_id[2].value > threshold=622.923828125
node_862: feature_name=MALAT1	feature_id[6].value > threshold=16467.19970703125
node_866: feature_name=XIST	feature_id[1].value <= threshold=105.8425064086914
node_867: feature_name=COL25A1	feature_id[17].value <= threshold=331.5658874511719
node_868: feature_name=C10orf11	feature_id[22].value > threshold=452.1309509277344
node_884: feature_name=LINGO1	feature_id[15].value <= threshold=290.99424743652344
node_885: feature_name=SYNE1	feature_id[5].value <= threshold=1240.255126953125
node_886: feature_name=ADAMTS9	feature_id[48].value <= threshold=1341.5136108398438
node_887: feature_name=C10orf11	feature_id[22].value > threshold=583.8573913574219
node_897: feature_name=LIFR	feature_id[35].value <= threshold=979.8628845214844
node_898: feature_name=HMCN1	feature_id[28].value <= threshold=303.14723205566406
node_899: feature_name=ADAMTS9	feature_id[48].value > threshold=61.192020416259766
node_907: feature_name=SYNE1	feature_id[5].value <= threshold=1066.2462158203125
Class: DCM
Rules_19	passed counts:250
node_0: feature_name=EMCN	feature_id[4].value > threshold=415.00950622558594
node_782: feature_name=FKBP5	feature_id[2].value <= threshold=622.923828125
node_783: feature_name=TACC1	feature_id[3].value <= threshold=2286.759765625
node_784: feature_name=INSR	feature_id[25].value <= threshold=998.7546081542969
node_785: feature_name=ST6GALNAC3	feature_id[7].value <= threshold=2096.2564697265625
node_786: feature_name=SYNE1	feature_id[5].value <= threshold=508.519775390625
node_787: feature_name=ZBTB16	feature_id[11].value <= threshold=456.2318115234375
node_788: feature_name=TACC1	feature_id[3].value <= threshold=1642.7406616210938
Class: Donor
Rules_20	passed counts:237
node_0: feature_name=EMCN	feature_id[4].value <= threshold=415.00950622558594
node_1: feature_name=XIST	feature_id[1].value <= threshold=38.84098434448242
node_2: feature_name=COL25A1	feature_id[17].value <= threshold=397.73292541503906
node_3: feature_name=C10orf11	feature_id[22].value <= threshold=400.44049072265625
node_4: feature_name=SNX29P2	feature_id[0].value <= threshold=666.815673828125
node_5: feature_name=ZBTB16	feature_id[11].value <= threshold=342.59095764160156
node_6: feature_name=SYNE1	feature_id[5].value <= threshold=656.9371948242188
node_7: feature_name=UTY	feature_id[19].value <= threshold=45.7665901184082
node_8: feature_name=TTTY14	feature_id[45].value <= threshold=52.932456970214844
node_9: feature_name=MAST4	feature_id[38].value <= threshold=739.5819702148438
node_10: feature_name=PDE4D	feature_id[10].value > threshold=181.16442108154297
node_18: feature_name=TACC1	feature_id[3].value > threshold=623.829345703125
node_22: feature_name=FOXN3	feature_id[20].value <= threshold=480.86834716796875
node_23: feature_name=ID1	feature_id[39].value <= threshold=925.49853515625
node_24: feature_name=NFIB	feature_id[26].value <= threshold=634.1170043945312
node_25: feature_name=LINGO1	feature_id[15].value <= threshold=276.3190002441406
node_26: feature_name=LIFR	feature_id[35].value <= threshold=271.5234832763672
node_27: feature_name=MAST4	feature_id[38].value <= threshold=483.99046325683594
Class: HCM
Rules_21	passed counts:226
node_0: feature_name=EMCN	feature_id[4].value <= threshold=415.00950622558594
node_1: feature_name=XIST	feature_id[1].value > threshold=38.84098434448242
node_677: feature_name=NFIB	feature_id[26].value <= threshold=852.0609130859375
node_678: feature_name=SNX29P2	feature_id[0].value > threshold=1244.0205078125
node_740: feature_name=FKBP5	feature_id[2].value <= threshold=443.9963073730469
Class: Donor
Rules_22	passed counts:202
node_0: feature_name=EMCN	feature_id[4].value > threshold=415.00950622558594
node_782: feature_name=FKBP5	feature_id[2].value <= threshold=622.923828125
node_783: feature_name=TACC1	feature_id[3].value <= threshold=2286.759765625
node_784: feature_name=INSR	feature_id[25].value <= threshold=998.7546081542969
node_785: feature_name=ST6GALNAC3	feature_id[7].value > threshold=2096.2564697265625
node_825: feature_name=RASGRF2	feature_id[24].value > threshold=559.0325317382812
node_835: feature_name=LDB2	feature_id[8].value > threshold=1403.6940307617188
node_837: feature_name=TMTC1	feature_id[14].value <= threshold=1983.4967651367188
Class: Donor
Rules_23	passed counts:190
node_0: feature_name=EMCN	feature_id[4].value <= threshold=415.00950622558594
node_1: feature_name=XIST	feature_id[1].value <= threshold=38.84098434448242
node_2: feature_name=COL25A1	feature_id[17].value <= threshold=397.73292541503906
node_3: feature_name=C10orf11	feature_id[22].value > threshold=400.44049072265625
node_329: feature_name=MALAT1	feature_id[6].value <= threshold=32360.2626953125
node_330: feature_name=C10orf11	feature_id[22].value <= threshold=1634.5374145507812
Class: Neo_HLHS
Rules_24	passed counts:171
node_0: feature_name=EMCN	feature_id[4].value <= threshold=415.00950622558594
node_1: feature_name=XIST	feature_id[1].value <= threshold=38.84098434448242
node_2: feature_name=COL25A1	feature_id[17].value <= threshold=397.73292541503906
node_3: feature_name=C10orf11	feature_id[22].value > threshold=400.44049072265625
node_329: feature_name=MALAT1	feature_id[6].value > threshold=32360.2626953125
node_333: feature_name=SYNE1	feature_id[5].value > threshold=1163.8062133789062
node_591: feature_name=NEAT1	feature_id[36].value <= threshold=1390.3024291992188
Class: Donor
Rules_25	passed counts:150
node_0: feature_name=EMCN	feature_id[4].value > threshold=415.00950622558594
node_782: feature_name=FKBP5	feature_id[2].value > threshold=622.923828125
node_862: feature_name=MALAT1	feature_id[6].value > threshold=16467.19970703125
node_866: feature_name=XIST	feature_id[1].value <= threshold=105.8425064086914
node_867: feature_name=COL25A1	feature_id[17].value <= threshold=331.5658874511719
node_868: feature_name=C10orf11	feature_id[22].value <= threshold=452.1309509277344
node_869: feature_name=SNX29P2	feature_id[0].value > threshold=859.7637329101562
node_875: feature_name=EXT1	feature_id[47].value <= threshold=612.2271118164062
node_876: feature_name=TTN	feature_id[29].value <= threshold=44643.96630859375
node_877: feature_name=ZBTB16	feature_id[11].value > threshold=225.80999755859375
Class: HF_HLHS
Rules_26	passed counts:138
node_0: feature_name=EMCN	feature_id[4].value <= threshold=415.00950622558594
node_1: feature_name=XIST	feature_id[1].value <= threshold=38.84098434448242
node_2: feature_name=COL25A1	feature_id[17].value <= threshold=397.73292541503906
node_3: feature_name=C10orf11	feature_id[22].value <= threshold=400.44049072265625
node_4: feature_name=SNX29P2	feature_id[0].value > threshold=666.815673828125
node_116: feature_name=FKBP5	feature_id[2].value > threshold=248.1081771850586
node_142: feature_name=LIMCH1	feature_id[13].value <= threshold=447.0784912109375
node_143: feature_name=WWTR1	feature_id[9].value > threshold=218.46029663085938
node_165: feature_name=DACH1	feature_id[23].value <= threshold=400.666748046875
node_166: feature_name=TTN	feature_id[29].value <= threshold=47877.671875
node_167: feature_name=ITGA1	feature_id[43].value <= threshold=763.7091369628906
node_168: feature_name=FKBP5	feature_id[2].value <= threshold=465.928955078125
node_169: feature_name=PDE4D	feature_id[10].value <= threshold=463.7173767089844
node_170: feature_name=NEBL	feature_id[34].value <= threshold=1244.0724487304688
node_171: feature_name=PIK3R3	feature_id[16].value <= threshold=8368.916015625
node_172: feature_name=CREB5	feature_id[18].value <= threshold=455.1595764160156
node_173: feature_name=SNX29P2	feature_id[0].value > threshold=669.9427795410156
node_175: feature_name=TACC1	feature_id[3].value > threshold=664.7762756347656
node_177: feature_name=TACC1	feature_id[3].value <= threshold=10429.69677734375
node_178: feature_name=SNX29P2	feature_id[0].value <= threshold=2107.1721801757812
node_179: feature_name=NEAT1	feature_id[36].value > threshold=589.5164184570312
node_183: feature_name=RAPGEF1	feature_id[27].value <= threshold=1044.6243286132812
node_184: feature_name=NEAT1	feature_id[36].value <= threshold=2285.71728515625
Class: HF_HLHS
Rules_27	passed counts:137
node_0: feature_name=EMCN	feature_id[4].value <= threshold=415.00950622558594
node_1: feature_name=XIST	feature_id[1].value <= threshold=38.84098434448242
node_2: feature_name=COL25A1	feature_id[17].value <= threshold=397.73292541503906
node_3: feature_name=C10orf11	feature_id[22].value > threshold=400.44049072265625
node_329: feature_name=MALAT1	feature_id[6].value > threshold=32360.2626953125
node_333: feature_name=SYNE1	feature_id[5].value <= threshold=1163.8062133789062
node_334: feature_name=CREB5	feature_id[18].value > threshold=41.23371124267578
node_438: feature_name=MECOM	feature_id[12].value > threshold=458.9879608154297
node_446: feature_name=ST6GALNAC3	feature_id[7].value > threshold=1238.0078735351562
node_456: feature_name=LIFR	feature_id[35].value <= threshold=1281.4312438964844
node_457: feature_name=C10orf11	feature_id[22].value <= threshold=562.5087890625
node_458: feature_name=SNX29P2	feature_id[0].value > threshold=811.8533325195312
node_488: feature_name=PTPRM	feature_id[40].value <= threshold=3352.2435302734375
node_489: feature_name=FKBP5	feature_id[2].value > threshold=434.05426025390625
node_495: feature_name=LIMCH1	feature_id[13].value <= threshold=274.0852813720703
Class: HF_HLHS
Rules_28	passed counts:118
node_0: feature_name=EMCN	feature_id[4].value <= threshold=415.00950622558594
node_1: feature_name=XIST	feature_id[1].value <= threshold=38.84098434448242
node_2: feature_name=COL25A1	feature_id[17].value <= threshold=397.73292541503906
node_3: feature_name=C10orf11	feature_id[22].value <= threshold=400.44049072265625
node_4: feature_name=SNX29P2	feature_id[0].value > threshold=666.815673828125
node_116: feature_name=FKBP5	feature_id[2].value > threshold=248.1081771850586
node_142: feature_name=LIMCH1	feature_id[13].value <= threshold=447.0784912109375
node_143: feature_name=WWTR1	feature_id[9].value > threshold=218.46029663085938
node_165: feature_name=DACH1	feature_id[23].value <= threshold=400.666748046875
node_166: feature_name=TTN	feature_id[29].value <= threshold=47877.671875
node_167: feature_name=ITGA1	feature_id[43].value <= threshold=763.7091369628906
node_168: feature_name=FKBP5	feature_id[2].value > threshold=465.928955078125
node_214: feature_name=PIK3R3	feature_id[16].value <= threshold=5755.5029296875
node_215: feature_name=SNX29P2	feature_id[0].value <= threshold=862.688720703125
node_216: feature_name=PDE4D	feature_id[10].value <= threshold=798.5073547363281
node_217: feature_name=ARL15	feature_id[42].value <= threshold=1566.4796142578125
node_218: feature_name=PTPRM	feature_id[40].value > threshold=1147.4835205078125
node_222: feature_name=ENG	feature_id[21].value > threshold=237.19698333740234
node_224: feature_name=TACC1	feature_id[3].value > threshold=1321.8947143554688
Class: HF_HLHS
Rules_29	passed counts:107
node_0: feature_name=EMCN	feature_id[4].value <= threshold=415.00950622558594
node_1: feature_name=XIST	feature_id[1].value <= threshold=38.84098434448242
node_2: feature_name=COL25A1	feature_id[17].value <= threshold=397.73292541503906
node_3: feature_name=C10orf11	feature_id[22].value > threshold=400.44049072265625
node_329: feature_name=MALAT1	feature_id[6].value > threshold=32360.2626953125
node_333: feature_name=SYNE1	feature_id[5].value <= threshold=1163.8062133789062
node_334: feature_name=CREB5	feature_id[18].value > threshold=41.23371124267578
node_438: feature_name=MECOM	feature_id[12].value > threshold=458.9879608154297
node_446: feature_name=ST6GALNAC3	feature_id[7].value > threshold=1238.0078735351562
node_456: feature_name=LIFR	feature_id[35].value <= threshold=1281.4312438964844
node_457: feature_name=C10orf11	feature_id[22].value <= threshold=562.5087890625
node_458: feature_name=SNX29P2	feature_id[0].value > threshold=811.8533325195312
node_488: feature_name=PTPRM	feature_id[40].value > threshold=3352.2435302734375
node_504: feature_name=NEBL	feature_id[34].value <= threshold=575.4165344238281
node_505: feature_name=ENG	feature_id[21].value <= threshold=1111.4078979492188
node_506: feature_name=PDE4D	feature_id[10].value <= threshold=855.2354431152344
node_507: feature_name=LIFR	feature_id[35].value <= threshold=338.9394836425781
Class: DCM
Rules_30	passed counts:85
node_0: feature_name=EMCN	feature_id[4].value > threshold=415.00950622558594
node_782: feature_name=FKBP5	feature_id[2].value > threshold=622.923828125
node_862: feature_name=MALAT1	feature_id[6].value <= threshold=16467.19970703125
node_863: feature_name=MYH7	feature_id[33].value > threshold=4409.51806640625
Class: TOF
Rules_31	passed counts:80
node_0: feature_name=EMCN	feature_id[4].value <= threshold=415.00950622558594
node_1: feature_name=XIST	feature_id[1].value <= threshold=38.84098434448242
node_2: feature_name=COL25A1	feature_id[17].value <= threshold=397.73292541503906
node_3: feature_name=C10orf11	feature_id[22].value <= threshold=400.44049072265625
node_4: feature_name=SNX29P2	feature_id[0].value > threshold=666.815673828125
node_116: feature_name=FKBP5	feature_id[2].value > threshold=248.1081771850586
node_142: feature_name=LIMCH1	feature_id[13].value > threshold=447.0784912109375
node_300: feature_name=TMTC1	feature_id[14].value > threshold=482.4928283691406
node_304: feature_name=DACH1	feature_id[23].value <= threshold=319.89842224121094
node_305: feature_name=ID1	feature_id[39].value <= threshold=633.4459533691406
node_306: feature_name=ST6GALNAC3	feature_id[7].value > threshold=1372.5863647460938
node_310: feature_name=LIFR	feature_id[35].value <= threshold=441.5700225830078
node_311: feature_name=NEAT1	feature_id[36].value <= threshold=1821.6909790039062
Class: DCM
Rules_32	passed counts:78
node_0: feature_name=EMCN	feature_id[4].value <= threshold=415.00950622558594
node_1: feature_name=XIST	feature_id[1].value <= threshold=38.84098434448242
node_2: feature_name=COL25A1	feature_id[17].value <= threshold=397.73292541503906
node_3: feature_name=C10orf11	feature_id[22].value > threshold=400.44049072265625
node_329: feature_name=MALAT1	feature_id[6].value > threshold=32360.2626953125
node_333: feature_name=SYNE1	feature_id[5].value <= threshold=1163.8062133789062
node_334: feature_name=CREB5	feature_id[18].value <= threshold=41.23371124267578
node_335: feature_name=SNX29P2	feature_id[0].value > threshold=672.2699279785156
node_355: feature_name=PIK3R3	feature_id[16].value > threshold=3501.4073486328125
node_417: feature_name=GALNT18	feature_id[41].value > threshold=475.8157501220703
node_423: feature_name=ANO2	feature_id[32].value <= threshold=2701.5203857421875
node_424: feature_name=SNX29P2	feature_id[0].value <= threshold=1278.7383422851562
node_425: feature_name=MAST4	feature_id[38].value <= threshold=511.77931213378906
node_426: feature_name=INSR	feature_id[25].value > threshold=267.1737823486328
Class: DCM
Rules_33	passed counts:69
node_0: feature_name=EMCN	feature_id[4].value <= threshold=415.00950622558594
node_1: feature_name=XIST	feature_id[1].value > threshold=38.84098434448242
node_677: feature_name=NFIB	feature_id[26].value <= threshold=852.0609130859375
node_678: feature_name=SNX29P2	feature_id[0].value <= threshold=1244.0205078125
node_679: feature_name=FOXN3	feature_id[20].value > threshold=676.71142578125
node_731: feature_name=ZBTB16	feature_id[11].value <= threshold=363.0868225097656
Class: Donor
Rules_34	passed counts:67
node_0: feature_name=EMCN	feature_id[4].value <= threshold=415.00950622558594
node_1: feature_name=XIST	feature_id[1].value > threshold=38.84098434448242
node_677: feature_name=NFIB	feature_id[26].value <= threshold=852.0609130859375
node_678: feature_name=SNX29P2	feature_id[0].value <= threshold=1244.0205078125
node_679: feature_name=FOXN3	feature_id[20].value <= threshold=676.71142578125
node_680: feature_name=MECOM	feature_id[12].value <= threshold=2027.8101196289062
node_681: feature_name=HMCN1	feature_id[28].value <= threshold=345.3689422607422
node_682: feature_name=LINGO1	feature_id[15].value <= threshold=331.07582092285156
node_683: feature_name=NEBL	feature_id[34].value <= threshold=867.3487854003906
node_684: feature_name=GRB10	feature_id[31].value > threshold=135.8336639404297
node_688: feature_name=ITGA1	feature_id[43].value <= threshold=557.7087707519531
node_689: feature_name=ST6GALNAC3	feature_id[7].value > threshold=608.7220764160156
node_693: feature_name=PIK3R3	feature_id[16].value <= threshold=4992.06591796875
node_694: feature_name=TACC1	feature_id[3].value <= threshold=632.3614196777344
node_695: feature_name=RAPGEF1	feature_id[27].value <= threshold=538.3473205566406
Class: HCM
Rules_35	passed counts:66
node_0: feature_name=EMCN	feature_id[4].value > threshold=415.00950622558594
node_782: feature_name=FKBP5	feature_id[2].value <= threshold=622.923828125
node_783: feature_name=TACC1	feature_id[3].value > threshold=2286.759765625
node_847: feature_name=DACH1	feature_id[23].value <= threshold=674.2399597167969
node_848: feature_name=ZBTB16	feature_id[11].value <= threshold=1604.8411865234375
node_849: feature_name=INSR	feature_id[25].value <= threshold=722.1369934082031
node_850: feature_name=FLT1	feature_id[49].value <= threshold=1935.3697509765625
node_851: feature_name=MECOM	feature_id[12].value <= threshold=2474.944580078125
Class: HF_HLHS
Rules_36	passed counts:66
node_0: feature_name=EMCN	feature_id[4].value <= threshold=415.00950622558594
node_1: feature_name=XIST	feature_id[1].value <= threshold=38.84098434448242
node_2: feature_name=COL25A1	feature_id[17].value <= threshold=397.73292541503906
node_3: feature_name=C10orf11	feature_id[22].value <= threshold=400.44049072265625
node_4: feature_name=SNX29P2	feature_id[0].value > threshold=666.815673828125
node_116: feature_name=FKBP5	feature_id[2].value > threshold=248.1081771850586
node_142: feature_name=LIMCH1	feature_id[13].value <= threshold=447.0784912109375
node_143: feature_name=WWTR1	feature_id[9].value > threshold=218.46029663085938
node_165: feature_name=DACH1	feature_id[23].value <= threshold=400.666748046875
node_166: feature_name=TTN	feature_id[29].value <= threshold=47877.671875
node_167: feature_name=ITGA1	feature_id[43].value <= threshold=763.7091369628906
node_168: feature_name=FKBP5	feature_id[2].value > threshold=465.928955078125
node_214: feature_name=PIK3R3	feature_id[16].value <= threshold=5755.5029296875
node_215: feature_name=SNX29P2	feature_id[0].value > threshold=862.688720703125
node_239: feature_name=MALAT1	feature_id[6].value > threshold=133107.5869140625
node_241: feature_name=ST6GALNAC3	feature_id[7].value > threshold=801.3522033691406
node_245: feature_name=TMTC1	feature_id[14].value <= threshold=315.35797119140625
node_246: feature_name=ARL15	feature_id[42].value <= threshold=1451.7972412109375
node_247: feature_name=SMAD6	feature_id[30].value <= threshold=897.0445251464844
node_248: feature_name=MYH7	feature_id[33].value <= threshold=682.1073760986328
node_249: feature_name=ID1	feature_id[39].value > threshold=109.89010620117188
Class: HF_HLHS
Rules_37	passed counts:62
node_0: feature_name=EMCN	feature_id[4].value <= threshold=415.00950622558594
node_1: feature_name=XIST	feature_id[1].value <= threshold=38.84098434448242
node_2: feature_name=COL25A1	feature_id[17].value <= threshold=397.73292541503906
node_3: feature_name=C10orf11	feature_id[22].value > threshold=400.44049072265625
node_329: feature_name=MALAT1	feature_id[6].value > threshold=32360.2626953125
node_333: feature_name=SYNE1	feature_id[5].value <= threshold=1163.8062133789062
node_334: feature_name=CREB5	feature_id[18].value > threshold=41.23371124267578
node_438: feature_name=MECOM	feature_id[12].value > threshold=458.9879608154297
node_446: feature_name=ST6GALNAC3	feature_id[7].value > threshold=1238.0078735351562
node_456: feature_name=LIFR	feature_id[35].value <= threshold=1281.4312438964844
node_457: feature_name=C10orf11	feature_id[22].value > threshold=562.5087890625
node_517: feature_name=TTN	feature_id[29].value <= threshold=42943.1865234375
node_518: feature_name=LINGO1	feature_id[15].value <= threshold=566.9877624511719
node_519: feature_name=PTPRM	feature_id[40].value <= threshold=2181.0250244140625
node_520: feature_name=ENG	feature_id[21].value <= threshold=791.287841796875
node_521: feature_name=RAPGEF1	feature_id[27].value > threshold=340.9312286376953
Class: DCM
Rules_38	passed counts:60
node_0: feature_name=EMCN	feature_id[4].value <= threshold=415.00950622558594
node_1: feature_name=XIST	feature_id[1].value <= threshold=38.84098434448242
node_2: feature_name=COL25A1	feature_id[17].value > threshold=397.73292541503906
node_604: feature_name=C10orf11	feature_id[22].value <= threshold=973.2369384765625
node_605: feature_name=CREB5	feature_id[18].value > threshold=472.0337829589844
node_647: feature_name=SNX29P2	feature_id[0].value <= threshold=708.1878356933594
node_648: feature_name=ANO2	feature_id[32].value > threshold=544.9209289550781
node_652: feature_name=SYNE1	feature_id[5].value > threshold=103.8421630859375
Class: DCM
Rules_39	passed counts:59
node_0: feature_name=EMCN	feature_id[4].value <= threshold=415.00950622558594
node_1: feature_name=XIST	feature_id[1].value <= threshold=38.84098434448242
node_2: feature_name=COL25A1	feature_id[17].value > threshold=397.73292541503906
node_604: feature_name=C10orf11	feature_id[22].value <= threshold=973.2369384765625
node_605: feature_name=CREB5	feature_id[18].value <= threshold=472.0337829589844
node_606: feature_name=MALAT1	feature_id[6].value > threshold=123488.65234375
node_608: feature_name=NPPA	feature_id[44].value <= threshold=386.4556579589844
node_609: feature_name=TACC1	feature_id[3].value <= threshold=18905.919921875
node_610: feature_name=SNX29P2	feature_id[0].value > threshold=459.9473114013672
node_622: feature_name=TTN	feature_id[29].value <= threshold=74666.421875
node_623: feature_name=LIMCH1	feature_id[13].value <= threshold=512.5578002929688
node_624: feature_name=SNX29P2	feature_id[0].value <= threshold=2541.333984375
node_625: feature_name=WWTR1	feature_id[9].value > threshold=110.49723815917969
node_627: feature_name=CREB5	feature_id[18].value <= threshold=466.6371765136719
node_628: feature_name=PIK3R3	feature_id[16].value <= threshold=1220.6907348632812
node_629: feature_name=SYNE1	feature_id[5].value > threshold=430.6409454345703
Class: HF_HLHS
Rules_40	passed counts:59
node_0: feature_name=EMCN	feature_id[4].value <= threshold=415.00950622558594
node_1: feature_name=XIST	feature_id[1].value <= threshold=38.84098434448242
node_2: feature_name=COL25A1	feature_id[17].value <= threshold=397.73292541503906
node_3: feature_name=C10orf11	feature_id[22].value > threshold=400.44049072265625
node_329: feature_name=MALAT1	feature_id[6].value > threshold=32360.2626953125
node_333: feature_name=SYNE1	feature_id[5].value <= threshold=1163.8062133789062
node_334: feature_name=CREB5	feature_id[18].value > threshold=41.23371124267578
node_438: feature_name=MECOM	feature_id[12].value > threshold=458.9879608154297
node_446: feature_name=ST6GALNAC3	feature_id[7].value > threshold=1238.0078735351562
node_456: feature_name=LIFR	feature_id[35].value <= threshold=1281.4312438964844
node_457: feature_name=C10orf11	feature_id[22].value > threshold=562.5087890625
node_517: feature_name=TTN	feature_id[29].value <= threshold=42943.1865234375
node_518: feature_name=LINGO1	feature_id[15].value <= threshold=566.9877624511719
node_519: feature_name=PTPRM	feature_id[40].value > threshold=2181.0250244140625
node_531: feature_name=INSR	feature_id[25].value > threshold=62.289772033691406
node_537: feature_name=LIFR	feature_id[35].value <= threshold=964.115234375
node_538: feature_name=ANO2	feature_id[32].value <= threshold=3263.3284912109375
node_539: feature_name=C10orf11	feature_id[22].value > threshold=609.9730834960938
node_559: feature_name=ANO2	feature_id[32].value <= threshold=3082.70458984375
node_560: feature_name=ANO2	feature_id[32].value > threshold=242.16083526611328
node_564: feature_name=ANO2	feature_id[32].value <= threshold=2863.003662109375
node_565: feature_name=ARL15	feature_id[42].value > threshold=229.48963165283203
node_569: feature_name=RAPGEF1	feature_id[27].value <= threshold=229.45854949951172
node_570: feature_name=RAPGEF1	feature_id[27].value <= threshold=226.32469940185547
Class: DCM
Rules_41	passed counts:53
node_0: feature_name=EMCN	feature_id[4].value <= threshold=415.00950622558594
node_1: feature_name=XIST	feature_id[1].value <= threshold=38.84098434448242
node_2: feature_name=COL25A1	feature_id[17].value <= threshold=397.73292541503906
node_3: feature_name=C10orf11	feature_id[22].value <= threshold=400.44049072265625
node_4: feature_name=SNX29P2	feature_id[0].value <= threshold=666.815673828125
node_5: feature_name=ZBTB16	feature_id[11].value <= threshold=342.59095764160156
node_6: feature_name=SYNE1	feature_id[5].value > threshold=656.9371948242188
node_58: feature_name=WWTR1	feature_id[9].value <= threshold=269.29762268066406
node_59: feature_name=GRB10	feature_id[31].value <= threshold=454.0595703125
Class: Donor
Rules_42	passed counts:52
node_0: feature_name=EMCN	feature_id[4].value <= threshold=415.00950622558594
node_1: feature_name=XIST	feature_id[1].value <= threshold=38.84098434448242
node_2: feature_name=COL25A1	feature_id[17].value <= threshold=397.73292541503906
node_3: feature_name=C10orf11	feature_id[22].value > threshold=400.44049072265625
node_329: feature_name=MALAT1	feature_id[6].value > threshold=32360.2626953125
node_333: feature_name=SYNE1	feature_id[5].value <= threshold=1163.8062133789062
node_334: feature_name=CREB5	feature_id[18].value <= threshold=41.23371124267578
node_335: feature_name=SNX29P2	feature_id[0].value > threshold=672.2699279785156
node_355: feature_name=PIK3R3	feature_id[16].value <= threshold=3501.4073486328125
node_356: feature_name=LIMCH1	feature_id[13].value > threshold=442.869873046875
node_394: feature_name=FLT1	feature_id[49].value > threshold=641.24755859375
node_400: feature_name=ID1	feature_id[39].value <= threshold=1126.4691162109375
node_401: feature_name=LIFR	feature_id[35].value <= threshold=328.88270568847656
node_402: feature_name=DACH1	feature_id[23].value <= threshold=646.5574645996094
node_403: feature_name=ARL15	feature_id[42].value > threshold=453.82798767089844
Class: DCM
Rules_43	passed counts:52
node_0: feature_name=EMCN	feature_id[4].value <= threshold=415.00950622558594
node_1: feature_name=XIST	feature_id[1].value <= threshold=38.84098434448242
node_2: feature_name=COL25A1	feature_id[17].value <= threshold=397.73292541503906
node_3: feature_name=C10orf11	feature_id[22].value <= threshold=400.44049072265625
node_4: feature_name=SNX29P2	feature_id[0].value > threshold=666.815673828125
node_116: feature_name=FKBP5	feature_id[2].value > threshold=248.1081771850586
node_142: feature_name=LIMCH1	feature_id[13].value <= threshold=447.0784912109375
node_143: feature_name=WWTR1	feature_id[9].value <= threshold=218.46029663085938
node_144: feature_name=HMCN1	feature_id[28].value > threshold=151.6293716430664
node_158: feature_name=RAPGEF1	feature_id[27].value > threshold=222.25399017333984
node_162: feature_name=CREB5	feature_id[18].value <= threshold=316.58477783203125
Class: Donor
Rules_44	passed counts:50
node_0: feature_name=EMCN	feature_id[4].value > threshold=415.00950622558594
node_782: feature_name=FKBP5	feature_id[2].value > threshold=622.923828125
node_862: feature_name=MALAT1	feature_id[6].value > threshold=16467.19970703125
node_866: feature_name=XIST	feature_id[1].value <= threshold=105.8425064086914
node_867: feature_name=COL25A1	feature_id[17].value <= threshold=331.5658874511719
node_868: feature_name=C10orf11	feature_id[22].value > threshold=452.1309509277344
node_884: feature_name=LINGO1	feature_id[15].value > threshold=290.99424743652344
node_938: feature_name=WWTR1	feature_id[9].value <= threshold=775.5946655273438
node_939: feature_name=TACC1	feature_id[3].value > threshold=2273.576904296875
Class: TOF
Rules_45	passed counts:48
node_0: feature_name=EMCN	feature_id[4].value <= threshold=415.00950622558594
node_1: feature_name=XIST	feature_id[1].value <= threshold=38.84098434448242
node_2: feature_name=COL25A1	feature_id[17].value <= threshold=397.73292541503906
node_3: feature_name=C10orf11	feature_id[22].value <= threshold=400.44049072265625
node_4: feature_name=SNX29P2	feature_id[0].value <= threshold=666.815673828125
node_5: feature_name=ZBTB16	feature_id[11].value > threshold=342.59095764160156
node_65: feature_name=TACC1	feature_id[3].value <= threshold=2590.4466552734375
node_66: feature_name=SYNE1	feature_id[5].value <= threshold=905.5297241210938
node_67: feature_name=TMTC1	feature_id[14].value > threshold=270.58433532714844
node_75: feature_name=ENG	feature_id[21].value <= threshold=934.7091674804688
node_76: feature_name=ID1	feature_id[39].value <= threshold=961.5314636230469
node_77: feature_name=SYNE1	feature_id[5].value <= threshold=821.9299011230469
node_78: feature_name=NPPA	feature_id[44].value <= threshold=205.2865753173828
node_79: feature_name=SNX29P2	feature_id[0].value > threshold=597.5501098632812
node_89: feature_name=ZBTB16	feature_id[11].value > threshold=429.7427215576172
Class: DCM
Rules_46	passed counts:46
node_0: feature_name=EMCN	feature_id[4].value <= threshold=415.00950622558594
node_1: feature_name=XIST	feature_id[1].value <= threshold=38.84098434448242
node_2: feature_name=COL25A1	feature_id[17].value <= threshold=397.73292541503906
node_3: feature_name=C10orf11	feature_id[22].value > threshold=400.44049072265625
node_329: feature_name=MALAT1	feature_id[6].value > threshold=32360.2626953125
node_333: feature_name=SYNE1	feature_id[5].value <= threshold=1163.8062133789062
node_334: feature_name=CREB5	feature_id[18].value > threshold=41.23371124267578
node_438: feature_name=MECOM	feature_id[12].value <= threshold=458.9879608154297
node_439: feature_name=SYNE1	feature_id[5].value <= threshold=613.9798889160156
node_440: feature_name=TACC1	feature_id[3].value > threshold=1183.7177734375
Class: HCM
Rules_47	passed counts:45
node_0: feature_name=EMCN	feature_id[4].value <= threshold=415.00950622558594
node_1: feature_name=XIST	feature_id[1].value <= threshold=38.84098434448242
node_2: feature_name=COL25A1	feature_id[17].value <= threshold=397.73292541503906
node_3: feature_name=C10orf11	feature_id[22].value > threshold=400.44049072265625
node_329: feature_name=MALAT1	feature_id[6].value > threshold=32360.2626953125
node_333: feature_name=SYNE1	feature_id[5].value <= threshold=1163.8062133789062
node_334: feature_name=CREB5	feature_id[18].value > threshold=41.23371124267578
node_438: feature_name=MECOM	feature_id[12].value > threshold=458.9879608154297
node_446: feature_name=ST6GALNAC3	feature_id[7].value > threshold=1238.0078735351562
node_456: feature_name=LIFR	feature_id[35].value <= threshold=1281.4312438964844
node_457: feature_name=C10orf11	feature_id[22].value > threshold=562.5087890625
node_517: feature_name=TTN	feature_id[29].value <= threshold=42943.1865234375
node_518: feature_name=LINGO1	feature_id[15].value <= threshold=566.9877624511719
node_519: feature_name=PTPRM	feature_id[40].value > threshold=2181.0250244140625
node_531: feature_name=INSR	feature_id[25].value > threshold=62.289772033691406
node_537: feature_name=LIFR	feature_id[35].value <= threshold=964.115234375
node_538: feature_name=ANO2	feature_id[32].value <= threshold=3263.3284912109375
node_539: feature_name=C10orf11	feature_id[22].value > threshold=609.9730834960938
node_559: feature_name=ANO2	feature_id[32].value <= threshold=3082.70458984375
node_560: feature_name=ANO2	feature_id[32].value > threshold=242.16083526611328
node_564: feature_name=ANO2	feature_id[32].value <= threshold=2863.003662109375
node_565: feature_name=ARL15	feature_id[42].value <= threshold=229.48963165283203
node_566: feature_name=ENG	feature_id[21].value <= threshold=1008.4820556640625
Class: DCM
Rules_48	passed counts:40
node_0: feature_name=EMCN	feature_id[4].value <= threshold=415.00950622558594
node_1: feature_name=XIST	feature_id[1].value > threshold=38.84098434448242
node_677: feature_name=NFIB	feature_id[26].value <= threshold=852.0609130859375
node_678: feature_name=SNX29P2	feature_id[0].value > threshold=1244.0205078125
node_740: feature_name=FKBP5	feature_id[2].value > threshold=443.9963073730469
node_742: feature_name=PDE4D	feature_id[10].value > threshold=509.2496032714844
node_748: feature_name=ST6GALNAC3	feature_id[7].value <= threshold=3930.9481201171875
Class: HCM
Rules_49	passed counts:39
node_0: feature_name=EMCN	feature_id[4].value <= threshold=415.00950622558594
node_1: feature_name=XIST	feature_id[1].value <= threshold=38.84098434448242
node_2: feature_name=COL25A1	feature_id[17].value > threshold=397.73292541503906
node_604: feature_name=C10orf11	feature_id[22].value <= threshold=973.2369384765625
node_605: feature_name=CREB5	feature_id[18].value <= threshold=472.0337829589844
node_606: feature_name=MALAT1	feature_id[6].value <= threshold=123488.65234375
Class: Neo_HLHS
Rules_50	passed counts:39
node_0: feature_name=EMCN	feature_id[4].value <= threshold=415.00950622558594
node_1: feature_name=XIST	feature_id[1].value <= threshold=38.84098434448242
node_2: feature_name=COL25A1	feature_id[17].value <= threshold=397.73292541503906
node_3: feature_name=C10orf11	feature_id[22].value > threshold=400.44049072265625
node_329: feature_name=MALAT1	feature_id[6].value > threshold=32360.2626953125
node_333: feature_name=SYNE1	feature_id[5].value <= threshold=1163.8062133789062
node_334: feature_name=CREB5	feature_id[18].value > threshold=41.23371124267578
node_438: feature_name=MECOM	feature_id[12].value > threshold=458.9879608154297
node_446: feature_name=ST6GALNAC3	feature_id[7].value <= threshold=1238.0078735351562
node_447: feature_name=NEAT1	feature_id[36].value <= threshold=1519.7467651367188
node_448: feature_name=FKBP5	feature_id[2].value <= threshold=536.4893951416016
Class: Donor
Rules_51	passed counts:38
node_0: feature_name=EMCN	feature_id[4].value > threshold=415.00950622558594
node_782: feature_name=FKBP5	feature_id[2].value > threshold=622.923828125
node_862: feature_name=MALAT1	feature_id[6].value > threshold=16467.19970703125
node_866: feature_name=XIST	feature_id[1].value <= threshold=105.8425064086914
node_867: feature_name=COL25A1	feature_id[17].value <= threshold=331.5658874511719
node_868: feature_name=C10orf11	feature_id[22].value > threshold=452.1309509277344
node_884: feature_name=LINGO1	feature_id[15].value <= threshold=290.99424743652344
node_885: feature_name=SYNE1	feature_id[5].value > threshold=1240.255126953125
node_927: feature_name=NEAT1	feature_id[36].value <= threshold=1991.6734008789062
Class: Donor
Rules_52	passed counts:38
node_0: feature_name=EMCN	feature_id[4].value > threshold=415.00950622558594
node_782: feature_name=FKBP5	feature_id[2].value <= threshold=622.923828125
node_783: feature_name=TACC1	feature_id[3].value <= threshold=2286.759765625
node_784: feature_name=INSR	feature_id[25].value > threshold=998.7546081542969
node_842: feature_name=NEAT1	feature_id[36].value > threshold=1924.3091430664062
Class: DCM
Rules_53	passed counts:38
node_0: feature_name=EMCN	feature_id[4].value <= threshold=415.00950622558594
node_1: feature_name=XIST	feature_id[1].value <= threshold=38.84098434448242
node_2: feature_name=COL25A1	feature_id[17].value <= threshold=397.73292541503906
node_3: feature_name=C10orf11	feature_id[22].value > threshold=400.44049072265625
node_329: feature_name=MALAT1	feature_id[6].value > threshold=32360.2626953125
node_333: feature_name=SYNE1	feature_id[5].value <= threshold=1163.8062133789062
node_334: feature_name=CREB5	feature_id[18].value <= threshold=41.23371124267578
node_335: feature_name=SNX29P2	feature_id[0].value > threshold=672.2699279785156
node_355: feature_name=PIK3R3	feature_id[16].value <= threshold=3501.4073486328125
node_356: feature_name=LIMCH1	feature_id[13].value <= threshold=442.869873046875
node_357: feature_name=INSR	feature_id[25].value > threshold=775.4601745605469
node_391: feature_name=MECOM	feature_id[12].value > threshold=754.1807250976562
Class: DCM
Rules_54	passed counts:36
node_0: feature_name=EMCN	feature_id[4].value <= threshold=415.00950622558594
node_1: feature_name=XIST	feature_id[1].value <= threshold=38.84098434448242
node_2: feature_name=COL25A1	feature_id[17].value > threshold=397.73292541503906
node_604: feature_name=C10orf11	feature_id[22].value <= threshold=973.2369384765625
node_605: feature_name=CREB5	feature_id[18].value <= threshold=472.0337829589844
node_606: feature_name=MALAT1	feature_id[6].value > threshold=123488.65234375
node_608: feature_name=NPPA	feature_id[44].value <= threshold=386.4556579589844
node_609: feature_name=TACC1	feature_id[3].value <= threshold=18905.919921875
node_610: feature_name=SNX29P2	feature_id[0].value <= threshold=459.9473114013672
node_611: feature_name=EXT1	feature_id[47].value <= threshold=394.484619140625
node_612: feature_name=WWTR1	feature_id[9].value > threshold=250.20928955078125
node_614: feature_name=CREB5	feature_id[18].value <= threshold=359.0654296875
node_615: feature_name=TACC1	feature_id[3].value > threshold=1308.8468627929688
Class: HF_HLHS
Rules_55	passed counts:34
node_0: feature_name=EMCN	feature_id[4].value <= threshold=415.00950622558594
node_1: feature_name=XIST	feature_id[1].value <= threshold=38.84098434448242
node_2: feature_name=COL25A1	feature_id[17].value > threshold=397.73292541503906
node_604: feature_name=C10orf11	feature_id[22].value <= threshold=973.2369384765625
node_605: feature_name=CREB5	feature_id[18].value > threshold=472.0337829589844
node_647: feature_name=SNX29P2	feature_id[0].value > threshold=708.1878356933594
node_655: feature_name=ITGA1	feature_id[43].value <= threshold=857.7379760742188
node_656: feature_name=TTN	feature_id[29].value <= threshold=18260.884521484375
node_657: feature_name=CREB5	feature_id[18].value <= threshold=749.8273620605469
node_658: feature_name=SMAD6	feature_id[30].value <= threshold=886.7764282226562
Class: HF_HLHS
Rules_56	passed counts:33
node_0: feature_name=EMCN	feature_id[4].value > threshold=415.00950622558594
node_782: feature_name=FKBP5	feature_id[2].value <= threshold=622.923828125
node_783: feature_name=TACC1	feature_id[3].value <= threshold=2286.759765625
node_784: feature_name=INSR	feature_id[25].value <= threshold=998.7546081542969
node_785: feature_name=ST6GALNAC3	feature_id[7].value > threshold=2096.2564697265625
node_825: feature_name=RASGRF2	feature_id[24].value <= threshold=559.0325317382812
node_826: feature_name=RAPGEF1	feature_id[27].value <= threshold=695.5492248535156
node_827: feature_name=SYNE1	feature_id[5].value <= threshold=1938.499267578125
node_828: feature_name=SNX29P2	feature_id[0].value > threshold=534.6346588134766
Class: HF_HLHS
Rules_57	passed counts:33
node_0: feature_name=EMCN	feature_id[4].value <= threshold=415.00950622558594
node_1: feature_name=XIST	feature_id[1].value > threshold=38.84098434448242
node_677: feature_name=NFIB	feature_id[26].value <= threshold=852.0609130859375
node_678: feature_name=SNX29P2	feature_id[0].value <= threshold=1244.0205078125
node_679: feature_name=FOXN3	feature_id[20].value > threshold=676.71142578125
node_731: feature_name=ZBTB16	feature_id[11].value > threshold=363.0868225097656
node_733: feature_name=PDE4D	feature_id[10].value <= threshold=448.3640899658203
Class: TOF
Rules_58	passed counts:32
node_0: feature_name=EMCN	feature_id[4].value > threshold=415.00950622558594
node_782: feature_name=FKBP5	feature_id[2].value > threshold=622.923828125
node_862: feature_name=MALAT1	feature_id[6].value > threshold=16467.19970703125
node_866: feature_name=XIST	feature_id[1].value <= threshold=105.8425064086914
node_867: feature_name=COL25A1	feature_id[17].value <= threshold=331.5658874511719
node_868: feature_name=C10orf11	feature_id[22].value > threshold=452.1309509277344
node_884: feature_name=LINGO1	feature_id[15].value <= threshold=290.99424743652344
node_885: feature_name=SYNE1	feature_id[5].value <= threshold=1240.255126953125
node_886: feature_name=ADAMTS9	feature_id[48].value <= threshold=1341.5136108398438
node_887: feature_name=C10orf11	feature_id[22].value <= threshold=583.8573913574219
node_888: feature_name=SNX29P2	feature_id[0].value <= threshold=951.3144226074219
node_889: feature_name=FLT1	feature_id[49].value > threshold=611.3219451904297
Class: DCM
Rules_59	passed counts:30
node_0: feature_name=EMCN	feature_id[4].value <= threshold=415.00950622558594
node_1: feature_name=XIST	feature_id[1].value <= threshold=38.84098434448242
node_2: feature_name=COL25A1	feature_id[17].value <= threshold=397.73292541503906
node_3: feature_name=C10orf11	feature_id[22].value <= threshold=400.44049072265625
node_4: feature_name=SNX29P2	feature_id[0].value <= threshold=666.815673828125
node_5: feature_name=ZBTB16	feature_id[11].value > threshold=342.59095764160156
node_65: feature_name=TACC1	feature_id[3].value > threshold=2590.4466552734375
node_109: feature_name=LDB2	feature_id[8].value > threshold=1087.486572265625
node_113: feature_name=GALNT18	feature_id[41].value <= threshold=1042.1880798339844
Class: HF_HLHS
Rules_60	passed counts:28
node_0: feature_name=EMCN	feature_id[4].value <= threshold=415.00950622558594
node_1: feature_name=XIST	feature_id[1].value <= threshold=38.84098434448242
node_2: feature_name=COL25A1	feature_id[17].value <= threshold=397.73292541503906
node_3: feature_name=C10orf11	feature_id[22].value > threshold=400.44049072265625
node_329: feature_name=MALAT1	feature_id[6].value > threshold=32360.2626953125
node_333: feature_name=SYNE1	feature_id[5].value <= threshold=1163.8062133789062
node_334: feature_name=CREB5	feature_id[18].value <= threshold=41.23371124267578
node_335: feature_name=SNX29P2	feature_id[0].value > threshold=672.2699279785156
node_355: feature_name=PIK3R3	feature_id[16].value <= threshold=3501.4073486328125
node_356: feature_name=LIMCH1	feature_id[13].value <= threshold=442.869873046875
node_357: feature_name=INSR	feature_id[25].value <= threshold=775.4601745605469
node_358: feature_name=ST6GALNAC3	feature_id[7].value <= threshold=1234.751953125
node_359: feature_name=ZBTB16	feature_id[11].value <= threshold=518.4838104248047
Class: Donor
Rules_61	passed counts:27
node_0: feature_name=EMCN	feature_id[4].value > threshold=415.00950622558594
node_782: feature_name=FKBP5	feature_id[2].value <= threshold=622.923828125
node_783: feature_name=TACC1	feature_id[3].value <= threshold=2286.759765625
node_784: feature_name=INSR	feature_id[25].value <= threshold=998.7546081542969
node_785: feature_name=ST6GALNAC3	feature_id[7].value > threshold=2096.2564697265625
node_825: feature_name=RASGRF2	feature_id[24].value <= threshold=559.0325317382812
node_826: feature_name=RAPGEF1	feature_id[27].value > threshold=695.5492248535156
node_832: feature_name=NEAT1	feature_id[36].value > threshold=1019.5749816894531
Class: DCM
Rules_62	passed counts:27
node_0: feature_name=EMCN	feature_id[4].value > threshold=415.00950622558594
node_782: feature_name=FKBP5	feature_id[2].value <= threshold=622.923828125
node_783: feature_name=TACC1	feature_id[3].value <= threshold=2286.759765625
node_784: feature_name=INSR	feature_id[25].value <= threshold=998.7546081542969
node_785: feature_name=ST6GALNAC3	feature_id[7].value <= threshold=2096.2564697265625
node_786: feature_name=SYNE1	feature_id[5].value <= threshold=508.519775390625
node_787: feature_name=ZBTB16	feature_id[11].value > threshold=456.2318115234375
node_791: feature_name=MECOM	feature_id[12].value > threshold=788.6879272460938
node_793: feature_name=ADAMTS9	feature_id[48].value <= threshold=812.324951171875
node_794: feature_name=ID1	feature_id[39].value <= threshold=656.0127258300781
node_795: feature_name=NEAT1	feature_id[36].value > threshold=832.44091796875
Class: DCM
Rules_63	passed counts:26
node_0: feature_name=EMCN	feature_id[4].value > threshold=415.00950622558594
node_782: feature_name=FKBP5	feature_id[2].value > threshold=622.923828125
node_862: feature_name=MALAT1	feature_id[6].value > threshold=16467.19970703125
node_866: feature_name=XIST	feature_id[1].value <= threshold=105.8425064086914
node_867: feature_name=COL25A1	feature_id[17].value > threshold=331.5658874511719
node_945: feature_name=MALAT1	feature_id[6].value <= threshold=227097.5390625
node_946: feature_name=MALAT1	feature_id[6].value > threshold=74976.076171875
node_948: feature_name=MECOM	feature_id[12].value > threshold=1723.5050048828125
node_952: feature_name=ITGA1	feature_id[43].value > threshold=181.0094985961914
Class: DCM
Rules_64	passed counts:26
node_0: feature_name=EMCN	feature_id[4].value > threshold=415.00950622558594
node_782: feature_name=FKBP5	feature_id[2].value <= threshold=622.923828125
node_783: feature_name=TACC1	feature_id[3].value > threshold=2286.759765625
node_847: feature_name=DACH1	feature_id[23].value > threshold=674.2399597167969
Class: Donor
Rules_65	passed counts:26
node_0: feature_name=EMCN	feature_id[4].value <= threshold=415.00950622558594
node_1: feature_name=XIST	feature_id[1].value > threshold=38.84098434448242
node_677: feature_name=NFIB	feature_id[26].value > threshold=852.0609130859375
node_751: feature_name=PDE4D	feature_id[10].value > threshold=1093.7862548828125
node_777: feature_name=MAST4	feature_id[38].value > threshold=1185.20458984375
Class: Donor
Rules_66	passed counts:26
node_0: feature_name=EMCN	feature_id[4].value <= threshold=415.00950622558594
node_1: feature_name=XIST	feature_id[1].value <= threshold=38.84098434448242
node_2: feature_name=COL25A1	feature_id[17].value <= threshold=397.73292541503906
node_3: feature_name=C10orf11	feature_id[22].value > threshold=400.44049072265625
node_329: feature_name=MALAT1	feature_id[6].value > threshold=32360.2626953125
node_333: feature_name=SYNE1	feature_id[5].value <= threshold=1163.8062133789062
node_334: feature_name=CREB5	feature_id[18].value <= threshold=41.23371124267578
node_335: feature_name=SNX29P2	feature_id[0].value <= threshold=672.2699279785156
node_336: feature_name=ZBTB16	feature_id[11].value > threshold=415.7252197265625
node_342: feature_name=NEAT1	feature_id[36].value > threshold=533.0495300292969
node_344: feature_name=COL25A1	feature_id[17].value <= threshold=393.240234375
node_345: feature_name=MAST4	feature_id[38].value <= threshold=1892.30126953125
node_346: feature_name=ENG	feature_id[21].value > threshold=941.5285949707031
node_348: feature_name=MECOM	feature_id[12].value > threshold=1214.1686706542969
Class: DCM
Rules_67	passed counts:26
node_0: feature_name=EMCN	feature_id[4].value <= threshold=415.00950622558594
node_1: feature_name=XIST	feature_id[1].value <= threshold=38.84098434448242
node_2: feature_name=COL25A1	feature_id[17].value <= threshold=397.73292541503906
node_3: feature_name=C10orf11	feature_id[22].value <= threshold=400.44049072265625
node_4: feature_name=SNX29P2	feature_id[0].value > threshold=666.815673828125
node_116: feature_name=FKBP5	feature_id[2].value > threshold=248.1081771850586
node_142: feature_name=LIMCH1	feature_id[13].value <= threshold=447.0784912109375
node_143: feature_name=WWTR1	feature_id[9].value > threshold=218.46029663085938
node_165: feature_name=DACH1	feature_id[23].value <= threshold=400.666748046875
node_166: feature_name=TTN	feature_id[29].value <= threshold=47877.671875
node_167: feature_name=ITGA1	feature_id[43].value <= threshold=763.7091369628906
node_168: feature_name=FKBP5	feature_id[2].value <= threshold=465.928955078125
node_169: feature_name=PDE4D	feature_id[10].value > threshold=463.7173767089844
node_199: feature_name=TMTC1	feature_id[14].value > threshold=343.6376190185547
node_203: feature_name=TACC1	feature_id[3].value > threshold=1771.9144287109375
node_209: feature_name=MAST4	feature_id[38].value > threshold=353.6262969970703
Class: HF_HLHS
Rules_68	passed counts:23
node_0: feature_name=EMCN	feature_id[4].value > threshold=415.00950622558594
node_782: feature_name=FKBP5	feature_id[2].value > threshold=622.923828125
node_862: feature_name=MALAT1	feature_id[6].value > threshold=16467.19970703125
node_866: feature_name=XIST	feature_id[1].value <= threshold=105.8425064086914
node_867: feature_name=COL25A1	feature_id[17].value > threshold=331.5658874511719
node_945: feature_name=MALAT1	feature_id[6].value <= threshold=227097.5390625
node_946: feature_name=MALAT1	feature_id[6].value <= threshold=74976.076171875
Class: Neo_HLHS
Rules_69	passed counts:23
node_0: feature_name=EMCN	feature_id[4].value > threshold=415.00950622558594
node_782: feature_name=FKBP5	feature_id[2].value > threshold=622.923828125
node_862: feature_name=MALAT1	feature_id[6].value > threshold=16467.19970703125
node_866: feature_name=XIST	feature_id[1].value <= threshold=105.8425064086914
node_867: feature_name=COL25A1	feature_id[17].value <= threshold=331.5658874511719
node_868: feature_name=C10orf11	feature_id[22].value > threshold=452.1309509277344
node_884: feature_name=LINGO1	feature_id[15].value <= threshold=290.99424743652344
node_885: feature_name=SYNE1	feature_id[5].value <= threshold=1240.255126953125
node_886: feature_name=ADAMTS9	feature_id[48].value <= threshold=1341.5136108398438
node_887: feature_name=C10orf11	feature_id[22].value <= threshold=583.8573913574219
node_888: feature_name=SNX29P2	feature_id[0].value > threshold=951.3144226074219
node_892: feature_name=RAPGEF1	feature_id[27].value <= threshold=564.9587707519531
node_893: feature_name=PIK3R3	feature_id[16].value > threshold=800.267578125
Class: HF_HLHS
Rules_70	passed counts:23
node_0: feature_name=EMCN	feature_id[4].value <= threshold=415.00950622558594
node_1: feature_name=XIST	feature_id[1].value <= threshold=38.84098434448242
node_2: feature_name=COL25A1	feature_id[17].value <= threshold=397.73292541503906
node_3: feature_name=C10orf11	feature_id[22].value > threshold=400.44049072265625
node_329: feature_name=MALAT1	feature_id[6].value > threshold=32360.2626953125
node_333: feature_name=SYNE1	feature_id[5].value <= threshold=1163.8062133789062
node_334: feature_name=CREB5	feature_id[18].value > threshold=41.23371124267578
node_438: feature_name=MECOM	feature_id[12].value > threshold=458.9879608154297
node_446: feature_name=ST6GALNAC3	feature_id[7].value > threshold=1238.0078735351562
node_456: feature_name=LIFR	feature_id[35].value <= threshold=1281.4312438964844
node_457: feature_name=C10orf11	feature_id[22].value <= threshold=562.5087890625
node_458: feature_name=SNX29P2	feature_id[0].value > threshold=811.8533325195312
node_488: feature_name=PTPRM	feature_id[40].value > threshold=3352.2435302734375
node_504: feature_name=NEBL	feature_id[34].value > threshold=575.4165344238281
node_514: feature_name=SNX29P2	feature_id[0].value <= threshold=1887.4320678710938
Class: HF_HLHS
Rules_71	passed counts:22
node_0: feature_name=EMCN	feature_id[4].value > threshold=415.00950622558594
node_782: feature_name=FKBP5	feature_id[2].value <= threshold=622.923828125
node_783: feature_name=TACC1	feature_id[3].value > threshold=2286.759765625
node_847: feature_name=DACH1	feature_id[23].value <= threshold=674.2399597167969
node_848: feature_name=ZBTB16	feature_id[11].value > threshold=1604.8411865234375
Class: TOF
Rules_72	passed counts:22
node_0: feature_name=EMCN	feature_id[4].value <= threshold=415.00950622558594
node_1: feature_name=XIST	feature_id[1].value > threshold=38.84098434448242
node_677: feature_name=NFIB	feature_id[26].value <= threshold=852.0609130859375
node_678: feature_name=SNX29P2	feature_id[0].value <= threshold=1244.0205078125
node_679: feature_name=FOXN3	feature_id[20].value <= threshold=676.71142578125
node_680: feature_name=MECOM	feature_id[12].value <= threshold=2027.8101196289062
node_681: feature_name=HMCN1	feature_id[28].value <= threshold=345.3689422607422
node_682: feature_name=LINGO1	feature_id[15].value <= threshold=331.07582092285156
node_683: feature_name=NEBL	feature_id[34].value <= threshold=867.3487854003906
node_684: feature_name=GRB10	feature_id[31].value > threshold=135.8336639404297
node_688: feature_name=ITGA1	feature_id[43].value <= threshold=557.7087707519531
node_689: feature_name=ST6GALNAC3	feature_id[7].value > threshold=608.7220764160156
node_693: feature_name=PIK3R3	feature_id[16].value <= threshold=4992.06591796875
node_694: feature_name=TACC1	feature_id[3].value > threshold=632.3614196777344
node_700: feature_name=SNX29P2	feature_id[0].value <= threshold=1225.2699584960938
node_701: feature_name=PDE4D	feature_id[10].value <= threshold=65.24859619140625
node_702: feature_name=NEBL	feature_id[34].value <= threshold=258.11277770996094
Class: HCM
Rules_73	passed counts:22
node_0: feature_name=EMCN	feature_id[4].value <= threshold=415.00950622558594
node_1: feature_name=XIST	feature_id[1].value <= threshold=38.84098434448242
node_2: feature_name=COL25A1	feature_id[17].value <= threshold=397.73292541503906
node_3: feature_name=C10orf11	feature_id[22].value <= threshold=400.44049072265625
node_4: feature_name=SNX29P2	feature_id[0].value <= threshold=666.815673828125
node_5: feature_name=ZBTB16	feature_id[11].value > threshold=342.59095764160156
node_65: feature_name=TACC1	feature_id[3].value <= threshold=2590.4466552734375
node_66: feature_name=SYNE1	feature_id[5].value > threshold=905.5297241210938
node_104: feature_name=EXT1	feature_id[47].value > threshold=341.27589416503906
Class: Donor
Rules_74	passed counts:21
node_0: feature_name=EMCN	feature_id[4].value <= threshold=415.00950622558594
node_1: feature_name=XIST	feature_id[1].value <= threshold=38.84098434448242
node_2: feature_name=COL25A1	feature_id[17].value <= threshold=397.73292541503906
node_3: feature_name=C10orf11	feature_id[22].value > threshold=400.44049072265625
node_329: feature_name=MALAT1	feature_id[6].value > threshold=32360.2626953125
node_333: feature_name=SYNE1	feature_id[5].value <= threshold=1163.8062133789062
node_334: feature_name=CREB5	feature_id[18].value > threshold=41.23371124267578
node_438: feature_name=MECOM	feature_id[12].value > threshold=458.9879608154297
node_446: feature_name=ST6GALNAC3	feature_id[7].value <= threshold=1238.0078735351562
node_447: feature_name=NEAT1	feature_id[36].value > threshold=1519.7467651367188
node_453: feature_name=COL25A1	feature_id[17].value <= threshold=212.8698959350586
Class: DCM
Rules_75	passed counts:21
node_0: feature_name=EMCN	feature_id[4].value <= threshold=415.00950622558594
node_1: feature_name=XIST	feature_id[1].value <= threshold=38.84098434448242
node_2: feature_name=COL25A1	feature_id[17].value <= threshold=397.73292541503906
node_3: feature_name=C10orf11	feature_id[22].value > threshold=400.44049072265625
node_329: feature_name=MALAT1	feature_id[6].value > threshold=32360.2626953125
node_333: feature_name=SYNE1	feature_id[5].value <= threshold=1163.8062133789062
node_334: feature_name=CREB5	feature_id[18].value <= threshold=41.23371124267578
node_335: feature_name=SNX29P2	feature_id[0].value > threshold=672.2699279785156
node_355: feature_name=PIK3R3	feature_id[16].value <= threshold=3501.4073486328125
node_356: feature_name=LIMCH1	feature_id[13].value <= threshold=442.869873046875
node_357: feature_name=INSR	feature_id[25].value <= threshold=775.4601745605469
node_358: feature_name=ST6GALNAC3	feature_id[7].value > threshold=1234.751953125
node_362: feature_name=MALAT1	feature_id[6].value > threshold=229536.6875
node_366: feature_name=SNX29P2	feature_id[0].value <= threshold=787.7715759277344
node_367: feature_name=ENG	feature_id[21].value <= threshold=507.0351867675781
node_368: feature_name=TACC1	feature_id[3].value <= threshold=2419.3306884765625
Class: DCM
Rules_76	passed counts:21
node_0: feature_name=EMCN	feature_id[4].value <= threshold=415.00950622558594
node_1: feature_name=XIST	feature_id[1].value <= threshold=38.84098434448242
node_2: feature_name=COL25A1	feature_id[17].value <= threshold=397.73292541503906
node_3: feature_name=C10orf11	feature_id[22].value <= threshold=400.44049072265625
node_4: feature_name=SNX29P2	feature_id[0].value > threshold=666.815673828125
node_116: feature_name=FKBP5	feature_id[2].value <= threshold=248.1081771850586
node_117: feature_name=DACH1	feature_id[23].value <= threshold=87.64241790771484
node_118: feature_name=ANO2	feature_id[32].value > threshold=788.8189697265625
node_128: feature_name=MECOM	feature_id[12].value <= threshold=725.3157043457031
Class: HF_HLHS
Rules_77	passed counts:20
node_0: feature_name=EMCN	feature_id[4].value <= threshold=415.00950622558594
node_1: feature_name=XIST	feature_id[1].value <= threshold=38.84098434448242
node_2: feature_name=COL25A1	feature_id[17].value <= threshold=397.73292541503906
node_3: feature_name=C10orf11	feature_id[22].value <= threshold=400.44049072265625
node_4: feature_name=SNX29P2	feature_id[0].value > threshold=666.815673828125
node_116: feature_name=FKBP5	feature_id[2].value > threshold=248.1081771850586
node_142: feature_name=LIMCH1	feature_id[13].value > threshold=447.0784912109375
node_300: feature_name=TMTC1	feature_id[14].value <= threshold=482.4928283691406
node_301: feature_name=PTK2	feature_id[46].value > threshold=279.66136932373047
Class: HCM
Rules_78	passed counts:20
node_0: feature_name=EMCN	feature_id[4].value <= threshold=415.00950622558594
node_1: feature_name=XIST	feature_id[1].value <= threshold=38.84098434448242
node_2: feature_name=COL25A1	feature_id[17].value <= threshold=397.73292541503906
node_3: feature_name=C10orf11	feature_id[22].value <= threshold=400.44049072265625
node_4: feature_name=SNX29P2	feature_id[0].value > threshold=666.815673828125
node_116: feature_name=FKBP5	feature_id[2].value > threshold=248.1081771850586
node_142: feature_name=LIMCH1	feature_id[13].value <= threshold=447.0784912109375
node_143: feature_name=WWTR1	feature_id[9].value > threshold=218.46029663085938
node_165: feature_name=DACH1	feature_id[23].value > threshold=400.666748046875
node_297: feature_name=NEAT1	feature_id[36].value <= threshold=1762.0646362304688
Class: Donor
Rules_79	passed counts:20
node_0: feature_name=EMCN	feature_id[4].value <= threshold=415.00950622558594
node_1: feature_name=XIST	feature_id[1].value <= threshold=38.84098434448242
node_2: feature_name=COL25A1	feature_id[17].value <= threshold=397.73292541503906
node_3: feature_name=C10orf11	feature_id[22].value <= threshold=400.44049072265625
node_4: feature_name=SNX29P2	feature_id[0].value > threshold=666.815673828125
node_116: feature_name=FKBP5	feature_id[2].value > threshold=248.1081771850586
node_142: feature_name=LIMCH1	feature_id[13].value <= threshold=447.0784912109375
node_143: feature_name=WWTR1	feature_id[9].value > threshold=218.46029663085938
node_165: feature_name=DACH1	feature_id[23].value <= threshold=400.666748046875
node_166: feature_name=TTN	feature_id[29].value <= threshold=47877.671875
node_167: feature_name=ITGA1	feature_id[43].value <= threshold=763.7091369628906
node_168: feature_name=FKBP5	feature_id[2].value <= threshold=465.928955078125
node_169: feature_name=PDE4D	feature_id[10].value > threshold=463.7173767089844
node_199: feature_name=TMTC1	feature_id[14].value <= threshold=343.6376190185547
node_200: feature_name=ANO2	feature_id[32].value <= threshold=886.4159851074219
Class: HCM
Rules_80	passed counts:19
node_0: feature_name=EMCN	feature_id[4].value > threshold=415.00950622558594
node_782: feature_name=FKBP5	feature_id[2].value > threshold=622.923828125
node_862: feature_name=MALAT1	feature_id[6].value > threshold=16467.19970703125
node_866: feature_name=XIST	feature_id[1].value <= threshold=105.8425064086914
node_867: feature_name=COL25A1	feature_id[17].value <= threshold=331.5658874511719
node_868: feature_name=C10orf11	feature_id[22].value <= threshold=452.1309509277344
node_869: feature_name=SNX29P2	feature_id[0].value <= threshold=859.7637329101562
node_870: feature_name=MALAT1	feature_id[6].value > threshold=479530.1875
Class: DCM
Rules_81	passed counts:19
node_0: feature_name=EMCN	feature_id[4].value <= threshold=415.00950622558594
node_1: feature_name=XIST	feature_id[1].value <= threshold=38.84098434448242
node_2: feature_name=COL25A1	feature_id[17].value > threshold=397.73292541503906
node_604: feature_name=C10orf11	feature_id[22].value <= threshold=973.2369384765625
node_605: feature_name=CREB5	feature_id[18].value <= threshold=472.0337829589844
node_606: feature_name=MALAT1	feature_id[6].value > threshold=123488.65234375
node_608: feature_name=NPPA	feature_id[44].value <= threshold=386.4556579589844
node_609: feature_name=TACC1	feature_id[3].value <= threshold=18905.919921875
node_610: feature_name=SNX29P2	feature_id[0].value <= threshold=459.9473114013672
node_611: feature_name=EXT1	feature_id[47].value > threshold=394.484619140625
node_619: feature_name=MECOM	feature_id[12].value > threshold=660.1841430664062
Class: DCM
Rules_82	passed counts:19
node_0: feature_name=EMCN	feature_id[4].value <= threshold=415.00950622558594
node_1: feature_name=XIST	feature_id[1].value <= threshold=38.84098434448242
node_2: feature_name=COL25A1	feature_id[17].value <= threshold=397.73292541503906
node_3: feature_name=C10orf11	feature_id[22].value > threshold=400.44049072265625
node_329: feature_name=MALAT1	feature_id[6].value > threshold=32360.2626953125
node_333: feature_name=SYNE1	feature_id[5].value <= threshold=1163.8062133789062
node_334: feature_name=CREB5	feature_id[18].value > threshold=41.23371124267578
node_438: feature_name=MECOM	feature_id[12].value > threshold=458.9879608154297
node_446: feature_name=ST6GALNAC3	feature_id[7].value > threshold=1238.0078735351562
node_456: feature_name=LIFR	feature_id[35].value <= threshold=1281.4312438964844
node_457: feature_name=C10orf11	feature_id[22].value > threshold=562.5087890625
node_517: feature_name=TTN	feature_id[29].value <= threshold=42943.1865234375
node_518: feature_name=LINGO1	feature_id[15].value <= threshold=566.9877624511719
node_519: feature_name=PTPRM	feature_id[40].value > threshold=2181.0250244140625
node_531: feature_name=INSR	feature_id[25].value > threshold=62.289772033691406
node_537: feature_name=LIFR	feature_id[35].value <= threshold=964.115234375
node_538: feature_name=ANO2	feature_id[32].value <= threshold=3263.3284912109375
node_539: feature_name=C10orf11	feature_id[22].value <= threshold=609.9730834960938
node_540: feature_name=COL25A1	feature_id[17].value <= threshold=387.4499969482422
node_541: feature_name=ENG	feature_id[21].value <= threshold=1442.104736328125
node_542: feature_name=NFIB	feature_id[26].value > threshold=195.6049575805664
node_544: feature_name=RASGRF2	feature_id[24].value > threshold=74.88392639160156
node_546: feature_name=ID1	feature_id[39].value > threshold=585.1094970703125
node_548: feature_name=TMTC1	feature_id[14].value > threshold=599.7907409667969
node_552: feature_name=PIK3R3	feature_id[16].value > threshold=1269.4596557617188
Class: DCM
Rules_83	passed counts:19
node_0: feature_name=EMCN	feature_id[4].value <= threshold=415.00950622558594
node_1: feature_name=XIST	feature_id[1].value <= threshold=38.84098434448242
node_2: feature_name=COL25A1	feature_id[17].value <= threshold=397.73292541503906
node_3: feature_name=C10orf11	feature_id[22].value <= threshold=400.44049072265625
node_4: feature_name=SNX29P2	feature_id[0].value > threshold=666.815673828125
node_116: feature_name=FKBP5	feature_id[2].value > threshold=248.1081771850586
node_142: feature_name=LIMCH1	feature_id[13].value > threshold=447.0784912109375
node_300: feature_name=TMTC1	feature_id[14].value > threshold=482.4928283691406
node_304: feature_name=DACH1	feature_id[23].value > threshold=319.89842224121094
node_322: feature_name=TACC1	feature_id[3].value <= threshold=1899.4103393554688
Class: Donor
Rules_84	passed counts:19
node_0: feature_name=EMCN	feature_id[4].value <= threshold=415.00950622558594
node_1: feature_name=XIST	feature_id[1].value <= threshold=38.84098434448242
node_2: feature_name=COL25A1	feature_id[17].value <= threshold=397.73292541503906
node_3: feature_name=C10orf11	feature_id[22].value <= threshold=400.44049072265625
node_4: feature_name=SNX29P2	feature_id[0].value > threshold=666.815673828125
node_116: feature_name=FKBP5	feature_id[2].value > threshold=248.1081771850586
node_142: feature_name=LIMCH1	feature_id[13].value <= threshold=447.0784912109375
node_143: feature_name=WWTR1	feature_id[9].value <= threshold=218.46029663085938
node_144: feature_name=HMCN1	feature_id[28].value <= threshold=151.6293716430664
node_145: feature_name=ANO2	feature_id[32].value <= threshold=564.3811340332031
node_146: feature_name=SNX29P2	feature_id[0].value <= threshold=1213.2423095703125
node_147: feature_name=ZBTB16	feature_id[11].value <= threshold=750.9111633300781
Class: HCM
Rules_85	passed counts:19
node_0: feature_name=EMCN	feature_id[4].value <= threshold=415.00950622558594
node_1: feature_name=XIST	feature_id[1].value <= threshold=38.84098434448242
node_2: feature_name=COL25A1	feature_id[17].value <= threshold=397.73292541503906
node_3: feature_name=C10orf11	feature_id[22].value <= threshold=400.44049072265625
node_4: feature_name=SNX29P2	feature_id[0].value <= threshold=666.815673828125
node_5: feature_name=ZBTB16	feature_id[11].value > threshold=342.59095764160156
node_65: feature_name=TACC1	feature_id[3].value <= threshold=2590.4466552734375
node_66: feature_name=SYNE1	feature_id[5].value <= threshold=905.5297241210938
node_67: feature_name=TMTC1	feature_id[14].value <= threshold=270.58433532714844
node_68: feature_name=ARL15	feature_id[42].value <= threshold=613.7138671875
node_69: feature_name=RAPGEF1	feature_id[27].value > threshold=315.2836151123047
Class: DCM
Rules_86	passed counts:18
node_0: feature_name=EMCN	feature_id[4].value > threshold=415.00950622558594
node_782: feature_name=FKBP5	feature_id[2].value > threshold=622.923828125
node_862: feature_name=MALAT1	feature_id[6].value > threshold=16467.19970703125
node_866: feature_name=XIST	feature_id[1].value > threshold=105.8425064086914
node_974: feature_name=TACC1	feature_id[3].value <= threshold=1508.3182373046875
node_975: feature_name=MALAT1	feature_id[6].value <= threshold=485305.484375
Class: Donor
Rules_87	passed counts:18
node_0: feature_name=EMCN	feature_id[4].value <= threshold=415.00950622558594
node_1: feature_name=XIST	feature_id[1].value <= threshold=38.84098434448242
node_2: feature_name=COL25A1	feature_id[17].value <= threshold=397.73292541503906
node_3: feature_name=C10orf11	feature_id[22].value > threshold=400.44049072265625
node_329: feature_name=MALAT1	feature_id[6].value > threshold=32360.2626953125
node_333: feature_name=SYNE1	feature_id[5].value <= threshold=1163.8062133789062
node_334: feature_name=CREB5	feature_id[18].value <= threshold=41.23371124267578
node_335: feature_name=SNX29P2	feature_id[0].value > threshold=672.2699279785156
node_355: feature_name=PIK3R3	feature_id[16].value <= threshold=3501.4073486328125
node_356: feature_name=LIMCH1	feature_id[13].value <= threshold=442.869873046875
node_357: feature_name=INSR	feature_id[25].value <= threshold=775.4601745605469
node_358: feature_name=ST6GALNAC3	feature_id[7].value > threshold=1234.751953125
node_362: feature_name=MALAT1	feature_id[6].value > threshold=229536.6875
node_366: feature_name=SNX29P2	feature_id[0].value > threshold=787.7715759277344
node_374: feature_name=ITGA1	feature_id[43].value <= threshold=825.4432678222656
node_375: feature_name=FKBP5	feature_id[2].value > threshold=221.998046875
node_377: feature_name=TTN	feature_id[29].value <= threshold=75451.3515625
node_378: feature_name=NFIB	feature_id[26].value > threshold=215.32290649414062
node_380: feature_name=SNX29P2	feature_id[0].value <= threshold=857.6329956054688
node_381: feature_name=NEAT1	feature_id[36].value > threshold=1629.7252197265625
Class: HF_HLHS
Rules_88	passed counts:18
node_0: feature_name=EMCN	feature_id[4].value <= threshold=415.00950622558594
node_1: feature_name=XIST	feature_id[1].value <= threshold=38.84098434448242
node_2: feature_name=COL25A1	feature_id[17].value <= threshold=397.73292541503906
node_3: feature_name=C10orf11	feature_id[22].value <= threshold=400.44049072265625
node_4: feature_name=SNX29P2	feature_id[0].value <= threshold=666.815673828125
node_5: feature_name=ZBTB16	feature_id[11].value > threshold=342.59095764160156
node_65: feature_name=TACC1	feature_id[3].value <= threshold=2590.4466552734375
node_66: feature_name=SYNE1	feature_id[5].value <= threshold=905.5297241210938
node_67: feature_name=TMTC1	feature_id[14].value > threshold=270.58433532714844
node_75: feature_name=ENG	feature_id[21].value <= threshold=934.7091674804688
node_76: feature_name=ID1	feature_id[39].value <= threshold=961.5314636230469
node_77: feature_name=SYNE1	feature_id[5].value <= threshold=821.9299011230469
node_78: feature_name=NPPA	feature_id[44].value <= threshold=205.2865753173828
node_79: feature_name=SNX29P2	feature_id[0].value <= threshold=597.5501098632812
node_80: feature_name=TACC1	feature_id[3].value <= threshold=2496.1220703125
node_81: feature_name=PIK3R3	feature_id[16].value <= threshold=648.7948608398438
node_82: feature_name=SMAD6	feature_id[30].value <= threshold=312.9811706542969
Class: DCM
Rules_89	passed counts:17
node_0: feature_name=EMCN	feature_id[4].value > threshold=415.00950622558594
node_782: feature_name=FKBP5	feature_id[2].value <= threshold=622.923828125
node_783: feature_name=TACC1	feature_id[3].value <= threshold=2286.759765625
node_784: feature_name=INSR	feature_id[25].value <= threshold=998.7546081542969
node_785: feature_name=ST6GALNAC3	feature_id[7].value <= threshold=2096.2564697265625
node_786: feature_name=SYNE1	feature_id[5].value > threshold=508.519775390625
node_802: feature_name=GALNT18	feature_id[41].value <= threshold=1755.5147094726562
node_803: feature_name=LDB2	feature_id[8].value > threshold=329.23075103759766
node_805: feature_name=NPPA	feature_id[44].value <= threshold=502.80799865722656
node_806: feature_name=TIMP3	feature_id[37].value <= threshold=2404.6236572265625
node_807: feature_name=COL25A1	feature_id[17].value > threshold=436.2918701171875
node_817: feature_name=ARL15	feature_id[42].value > threshold=444.43104553222656
Class: Donor
Rules_90	passed counts:17
node_0: feature_name=EMCN	feature_id[4].value <= threshold=415.00950622558594
node_1: feature_name=XIST	feature_id[1].value <= threshold=38.84098434448242
node_2: feature_name=COL25A1	feature_id[17].value <= threshold=397.73292541503906
node_3: feature_name=C10orf11	feature_id[22].value > threshold=400.44049072265625
node_329: feature_name=MALAT1	feature_id[6].value > threshold=32360.2626953125
node_333: feature_name=SYNE1	feature_id[5].value <= threshold=1163.8062133789062
node_334: feature_name=CREB5	feature_id[18].value > threshold=41.23371124267578
node_438: feature_name=MECOM	feature_id[12].value > threshold=458.9879608154297
node_446: feature_name=ST6GALNAC3	feature_id[7].value > threshold=1238.0078735351562
node_456: feature_name=LIFR	feature_id[35].value <= threshold=1281.4312438964844
node_457: feature_name=C10orf11	feature_id[22].value > threshold=562.5087890625
node_517: feature_name=TTN	feature_id[29].value <= threshold=42943.1865234375
node_518: feature_name=LINGO1	feature_id[15].value <= threshold=566.9877624511719
node_519: feature_name=PTPRM	feature_id[40].value > threshold=2181.0250244140625
node_531: feature_name=INSR	feature_id[25].value > threshold=62.289772033691406
node_537: feature_name=LIFR	feature_id[35].value <= threshold=964.115234375
node_538: feature_name=ANO2	feature_id[32].value <= threshold=3263.3284912109375
node_539: feature_name=C10orf11	feature_id[22].value > threshold=609.9730834960938
node_559: feature_name=ANO2	feature_id[32].value <= threshold=3082.70458984375
node_560: feature_name=ANO2	feature_id[32].value > threshold=242.16083526611328
node_564: feature_name=ANO2	feature_id[32].value > threshold=2863.003662109375
node_574: feature_name=NEAT1	feature_id[36].value > threshold=2431.1087646484375
Class: DCM
Rules_91	passed counts:17
node_0: feature_name=EMCN	feature_id[4].value <= threshold=415.00950622558594
node_1: feature_name=XIST	feature_id[1].value <= threshold=38.84098434448242
node_2: feature_name=COL25A1	feature_id[17].value <= threshold=397.73292541503906
node_3: feature_name=C10orf11	feature_id[22].value > threshold=400.44049072265625
node_329: feature_name=MALAT1	feature_id[6].value > threshold=32360.2626953125
node_333: feature_name=SYNE1	feature_id[5].value <= threshold=1163.8062133789062
node_334: feature_name=CREB5	feature_id[18].value <= threshold=41.23371124267578
node_335: feature_name=SNX29P2	feature_id[0].value > threshold=672.2699279785156
node_355: feature_name=PIK3R3	feature_id[16].value > threshold=3501.4073486328125
node_417: feature_name=GALNT18	feature_id[41].value > threshold=475.8157501220703
node_423: feature_name=ANO2	feature_id[32].value <= threshold=2701.5203857421875
node_424: feature_name=SNX29P2	feature_id[0].value <= threshold=1278.7383422851562
node_425: feature_name=MAST4	feature_id[38].value > threshold=511.77931213378906
node_429: feature_name=PIK3R3	feature_id[16].value <= threshold=5780.82373046875
Class: HF_HLHS
Rules_92	passed counts:17
node_0: feature_name=EMCN	feature_id[4].value <= threshold=415.00950622558594
node_1: feature_name=XIST	feature_id[1].value <= threshold=38.84098434448242
node_2: feature_name=COL25A1	feature_id[17].value <= threshold=397.73292541503906
node_3: feature_name=C10orf11	feature_id[22].value <= threshold=400.44049072265625
node_4: feature_name=SNX29P2	feature_id[0].value > threshold=666.815673828125
node_116: feature_name=FKBP5	feature_id[2].value <= threshold=248.1081771850586
node_117: feature_name=DACH1	feature_id[23].value <= threshold=87.64241790771484
node_118: feature_name=ANO2	feature_id[32].value <= threshold=788.8189697265625
node_119: feature_name=GRB10	feature_id[31].value > threshold=218.5254364013672
node_121: feature_name=EMCN	feature_id[4].value <= threshold=228.9424285888672
node_122: feature_name=RAPGEF1	feature_id[27].value > threshold=351.1313781738281
Class: HCM
Rules_93	passed counts:16
node_0: feature_name=EMCN	feature_id[4].value > threshold=415.00950622558594
node_782: feature_name=FKBP5	feature_id[2].value > threshold=622.923828125
node_862: feature_name=MALAT1	feature_id[6].value > threshold=16467.19970703125
node_866: feature_name=XIST	feature_id[1].value <= threshold=105.8425064086914
node_867: feature_name=COL25A1	feature_id[17].value <= threshold=331.5658874511719
node_868: feature_name=C10orf11	feature_id[22].value > threshold=452.1309509277344
node_884: feature_name=LINGO1	feature_id[15].value <= threshold=290.99424743652344
node_885: feature_name=SYNE1	feature_id[5].value <= threshold=1240.255126953125
node_886: feature_name=ADAMTS9	feature_id[48].value > threshold=1341.5136108398438
node_924: feature_name=EMCN	feature_id[4].value <= threshold=1233.2968444824219
Class: HF_HLHS
Rules_94	passed counts:16
node_0: feature_name=EMCN	feature_id[4].value <= threshold=415.00950622558594
node_1: feature_name=XIST	feature_id[1].value <= threshold=38.84098434448242
node_2: feature_name=COL25A1	feature_id[17].value <= threshold=397.73292541503906
node_3: feature_name=C10orf11	feature_id[22].value > threshold=400.44049072265625
node_329: feature_name=MALAT1	feature_id[6].value > threshold=32360.2626953125
node_333: feature_name=SYNE1	feature_id[5].value <= threshold=1163.8062133789062
node_334: feature_name=CREB5	feature_id[18].value > threshold=41.23371124267578
node_438: feature_name=MECOM	feature_id[12].value > threshold=458.9879608154297
node_446: feature_name=ST6GALNAC3	feature_id[7].value > threshold=1238.0078735351562
node_456: feature_name=LIFR	feature_id[35].value <= threshold=1281.4312438964844
node_457: feature_name=C10orf11	feature_id[22].value > threshold=562.5087890625
node_517: feature_name=TTN	feature_id[29].value <= threshold=42943.1865234375
node_518: feature_name=LINGO1	feature_id[15].value <= threshold=566.9877624511719
node_519: feature_name=PTPRM	feature_id[40].value > threshold=2181.0250244140625
node_531: feature_name=INSR	feature_id[25].value <= threshold=62.289772033691406
node_532: feature_name=ANO2	feature_id[32].value <= threshold=1904.3596801757812
node_533: feature_name=RASGRF2	feature_id[24].value > threshold=101.93679809570312
Class: DCM
Rules_95	passed counts:16
node_0: feature_name=EMCN	feature_id[4].value <= threshold=415.00950622558594
node_1: feature_name=XIST	feature_id[1].value <= threshold=38.84098434448242
node_2: feature_name=COL25A1	feature_id[17].value <= threshold=397.73292541503906
node_3: feature_name=C10orf11	feature_id[22].value <= threshold=400.44049072265625
node_4: feature_name=SNX29P2	feature_id[0].value > threshold=666.815673828125
node_116: feature_name=FKBP5	feature_id[2].value > threshold=248.1081771850586
node_142: feature_name=LIMCH1	feature_id[13].value <= threshold=447.0784912109375
node_143: feature_name=WWTR1	feature_id[9].value > threshold=218.46029663085938
node_165: feature_name=DACH1	feature_id[23].value <= threshold=400.666748046875
node_166: feature_name=TTN	feature_id[29].value <= threshold=47877.671875
node_167: feature_name=ITGA1	feature_id[43].value <= threshold=763.7091369628906
node_168: feature_name=FKBP5	feature_id[2].value > threshold=465.928955078125
node_214: feature_name=PIK3R3	feature_id[16].value <= threshold=5755.5029296875
node_215: feature_name=SNX29P2	feature_id[0].value > threshold=862.688720703125
node_239: feature_name=MALAT1	feature_id[6].value > threshold=133107.5869140625
node_241: feature_name=ST6GALNAC3	feature_id[7].value > threshold=801.3522033691406
node_245: feature_name=TMTC1	feature_id[14].value > threshold=315.35797119140625
node_259: feature_name=NEBL	feature_id[34].value <= threshold=2102.252197265625
node_260: feature_name=TMTC1	feature_id[14].value <= threshold=1773.1994018554688
node_261: feature_name=RAPGEF1	feature_id[27].value <= threshold=1516.6528930664062
node_262: feature_name=EMCN	feature_id[4].value <= threshold=398.60498046875
node_263: feature_name=ITGA1	feature_id[43].value <= threshold=592.5048217773438
node_264: feature_name=FLT1	feature_id[49].value > threshold=241.28366088867188
node_268: feature_name=SNX29P2	feature_id[0].value <= threshold=881.7051086425781
node_269: feature_name=RAPGEF1	feature_id[27].value <= threshold=872.028076171875
Class: HF_HLHS
Rules_96	passed counts:16
node_0: feature_name=EMCN	feature_id[4].value <= threshold=415.00950622558594
node_1: feature_name=XIST	feature_id[1].value <= threshold=38.84098434448242
node_2: feature_name=COL25A1	feature_id[17].value <= threshold=397.73292541503906
node_3: feature_name=C10orf11	feature_id[22].value <= threshold=400.44049072265625
node_4: feature_name=SNX29P2	feature_id[0].value > threshold=666.815673828125
node_116: feature_name=FKBP5	feature_id[2].value > threshold=248.1081771850586
node_142: feature_name=LIMCH1	feature_id[13].value <= threshold=447.0784912109375
node_143: feature_name=WWTR1	feature_id[9].value > threshold=218.46029663085938
node_165: feature_name=DACH1	feature_id[23].value <= threshold=400.666748046875
node_166: feature_name=TTN	feature_id[29].value <= threshold=47877.671875
node_167: feature_name=ITGA1	feature_id[43].value <= threshold=763.7091369628906
node_168: feature_name=FKBP5	feature_id[2].value <= threshold=465.928955078125
node_169: feature_name=PDE4D	feature_id[10].value > threshold=463.7173767089844
node_199: feature_name=TMTC1	feature_id[14].value > threshold=343.6376190185547
node_203: feature_name=TACC1	feature_id[3].value <= threshold=1771.9144287109375
node_204: feature_name=RAPGEF1	feature_id[27].value > threshold=645.1829223632812
Class: DCM
Rules_97	passed counts:15
node_0: feature_name=EMCN	feature_id[4].value > threshold=415.00950622558594
node_782: feature_name=FKBP5	feature_id[2].value > threshold=622.923828125
node_862: feature_name=MALAT1	feature_id[6].value > threshold=16467.19970703125
node_866: feature_name=XIST	feature_id[1].value <= threshold=105.8425064086914
node_867: feature_name=COL25A1	feature_id[17].value <= threshold=331.5658874511719
node_868: feature_name=C10orf11	feature_id[22].value > threshold=452.1309509277344
node_884: feature_name=LINGO1	feature_id[15].value <= threshold=290.99424743652344
node_885: feature_name=SYNE1	feature_id[5].value > threshold=1240.255126953125
node_927: feature_name=NEAT1	feature_id[36].value > threshold=1991.6734008789062
node_929: feature_name=TTN	feature_id[29].value > threshold=22565.6953125
Class: Neo_HLHS
Rules_98	passed counts:15
node_0: feature_name=EMCN	feature_id[4].value > threshold=415.00950622558594
node_782: feature_name=FKBP5	feature_id[2].value <= threshold=622.923828125
node_783: feature_name=TACC1	feature_id[3].value <= threshold=2286.759765625
node_784: feature_name=INSR	feature_id[25].value <= threshold=998.7546081542969
node_785: feature_name=ST6GALNAC3	feature_id[7].value <= threshold=2096.2564697265625
node_786: feature_name=SYNE1	feature_id[5].value <= threshold=508.519775390625
node_787: feature_name=ZBTB16	feature_id[11].value > threshold=456.2318115234375
node_791: feature_name=MECOM	feature_id[12].value <= threshold=788.6879272460938
Class: HF_HLHS
Rules_99	passed counts:15
node_0: feature_name=EMCN	feature_id[4].value <= threshold=415.00950622558594
node_1: feature_name=XIST	feature_id[1].value <= threshold=38.84098434448242
node_2: feature_name=COL25A1	feature_id[17].value <= threshold=397.73292541503906
node_3: feature_name=C10orf11	feature_id[22].value > threshold=400.44049072265625
node_329: feature_name=MALAT1	feature_id[6].value > threshold=32360.2626953125
node_333: feature_name=SYNE1	feature_id[5].value > threshold=1163.8062133789062
node_591: feature_name=NEAT1	feature_id[36].value > threshold=1390.3024291992188
node_593: feature_name=FLT1	feature_id[49].value > threshold=1751.056396484375
node_599: feature_name=INSR	feature_id[25].value > threshold=300.6592483520508
Class: DCM
Rules_100	passed counts:15
node_0: feature_name=EMCN	feature_id[4].value <= threshold=415.00950622558594
node_1: feature_name=XIST	feature_id[1].value <= threshold=38.84098434448242
node_2: feature_name=COL25A1	feature_id[17].value <= threshold=397.73292541503906
node_3: feature_name=C10orf11	feature_id[22].value > threshold=400.44049072265625
node_329: feature_name=MALAT1	feature_id[6].value > threshold=32360.2626953125
node_333: feature_name=SYNE1	feature_id[5].value <= threshold=1163.8062133789062
node_334: feature_name=CREB5	feature_id[18].value > threshold=41.23371124267578
node_438: feature_name=MECOM	feature_id[12].value > threshold=458.9879608154297
node_446: feature_name=ST6GALNAC3	feature_id[7].value > threshold=1238.0078735351562
node_456: feature_name=LIFR	feature_id[35].value <= threshold=1281.4312438964844
node_457: feature_name=C10orf11	feature_id[22].value <= threshold=562.5087890625
node_458: feature_name=SNX29P2	feature_id[0].value > threshold=811.8533325195312
node_488: feature_name=PTPRM	feature_id[40].value <= threshold=3352.2435302734375
node_489: feature_name=FKBP5	feature_id[2].value > threshold=434.05426025390625
node_495: feature_name=LIMCH1	feature_id[13].value > threshold=274.0852813720703
node_497: feature_name=TACC1	feature_id[3].value > threshold=2103.6842041015625
node_501: feature_name=RASGRF2	feature_id[24].value <= threshold=505.1722412109375
Class: HF_HLHS
Rules_101	passed counts:15
node_0: feature_name=EMCN	feature_id[4].value <= threshold=415.00950622558594
node_1: feature_name=XIST	feature_id[1].value <= threshold=38.84098434448242
[truncated: 6,054 more rows]

## Sheet: MCFS
Rules_0	passed counts:6181
[truncated: 7,389 more rows]

[truncated: 2 more sheets: RF_ZL, XGBoost]
